# Supplementary material for: Genomic Characterization of Metformin Hepatic Response
Source: PLoS Genet. 2016 Nov 30;12(11):e1006449. doi: 10.1371/journal.pgen.1006449 (PMC5130177; doi:10.1371/journal.pgen.1006449)
Supplement: S1 Table — (XLSX) [file pgen.1006449.s008.xlsx]

## Sheet: DESeq2_results
S1 Table. RNA-seq analysis, All Genes DE with Metformin
GeneID	GeneName	baseMean	log2FoldChange	lfcSE	stat	pvalue	padj
ENSG00000162772	ATF3	2057.65	2.13928	0.0711677	870.127	3.06214e-191	4.25148e-187
ENSG00000143507	DUSP10	1406.65	2.13741	0.0768194	742.968	1.35677e-163	9.41868e-160
ENSG00000176907	C8orf4	1731.74	2.05357	0.073953	742.06	2.13747e-163	9.89223e-160
ENSG00000112773	FAM46A	1612.54	1.76771	0.0643296	736.987	2.71021e-162	9.40716e-159
ENSG00000138670	RASGEF1B	646.02	1.85966	0.0802261	538.27	4.48571e-119	1.24559e-115
ENSG00000151014	CCRN4L	628.648	1.74173	0.0760051	533.173	5.76353e-118	1.33368e-114
ENSG00000116717	GADD45A	3796.32	1.64701	0.0747139	466.272	2.07503e-103	4.11567e-100
ENSG00000177606	JUN	4034.41	1.69734	0.079223	437.766	3.31609e-97	5.75508e-94
ENSG00000087074	PPP1R15A	1717.87	1.39672	0.0673707	422.367	7.45307e-94	1.14976e-90
ENSG00000148677	ANKRD1	7414.55	2.00685	0.0946346	421.915	9.34719e-94	1.29776e-90
ENSG00000137801	THBS1	4845.37	1.84879	0.0879201	418.114	6.27955e-93	7.92594e-90
ENSG00000130513	GDF15	445.822	2.53739	0.126235	385.56	7.66496e-86	8.86836e-83
ENSG00000157557	ETS2	3721.02	0.851521	0.0435159	381.04	7.38655e-85	7.88883e-82
ENSG00000120129	DUSP1	5368.33	1.55762	0.0782645	379.937	1.28426e-84	1.27361e-81
ENSG00000148926	ADM	454.763	1.80675	0.0934641	373.256	3.65734e-83	3.38524e-80
ENSG00000067082	KLF6	4028.52	1.75986	0.0897327	366.37	1.15488e-81	1.00215e-78
ENSG00000165030	NFIL3	737.624	1.31727	0.0692667	366.113	1.31405e-81	1.0732e-78
ENSG00000116285	ERRFI1	6094.27	0.921642	0.0490775	348.49	9.0361e-78	6.96985e-75
ENSG00000100906	NFKBIA	2299.91	1.14223	0.0607407	348.141	1.07632e-77	7.86509e-75
ENSG00000118503	TNFAIP3	1359.9	1.38309	0.0738137	345.279	4.5199e-77	3.13771e-74
ENSG00000145632	PLK2	10611.8	1.66075	0.0903213	321.715	6.12728e-72	4.05101e-69
ENSG00000171617	ENC1	830.963	1.34292	0.0781412	297.579	1.10949e-66	7.0019e-64
ENSG00000101384	JAG1	636.529	1.53222	0.088984	295.02	4.00567e-66	2.41803e-63
ENSG00000100664	EIF5	5566.24	-1.05501	0.0623723	282.148	2.55545e-63	1.47833e-60
ENSG00000173334	TRIB1	1445.61	1.1438	0.0682633	277.472	2.67017e-62	1.48291e-59
ENSG00000078401	EDN1	408.754	1.91525	0.116127	270.601	8.39185e-61	4.48125e-58
ENSG00000129474	AJUBA	3577.23	-0.817914	0.0496585	270.115	1.07091e-60	5.50686e-58
ENSG00000170802	FOXN2	977.919	1.35684	0.0825858	266.033	8.30979e-60	4.12047e-57
ENSG00000134107	BHLHE40	2894.48	1.13646	0.0695987	262.273	5.48478e-59	2.62588e-56
ENSG00000186594	MIR22HG	789.907	-1.36827	0.0856292	258.901	2.979e-58	1.37868e-55
ENSG00000169155	ZBTB43	1003.38	1.55617	0.0963949	254.593	2.58935e-57	1.1597e-54
ENSG00000116574	RHOU	672.366	1.07433	0.0679273	252.744	6.54904e-57	2.84147e-54
ENSG00000144136	SLC20A1	888.396	1.21597	0.0781692	242.423	1.16534e-54	4.90292e-52
ENSG00000180530	NRIP1	1828.32	0.854769	0.0548367	241.65	1.71771e-54	7.01433e-52
ENSG00000125848	FLRT3	1426.38	1.43081	0.0913515	239.327	5.51515e-54	2.18778e-51
ENSG00000164949	GEM	207.989	1.97006	0.132941	239.053	6.32538e-54	2.43949e-51
ENSG00000117479	SLC19A2	946.663	1.41586	0.092245	233.072	1.2744e-52	4.78209e-50
ENSG00000185022	MAFF	385.521	1.56274	0.103793	227.307	2.30499e-51	8.42169e-49
ENSG00000113369	ARRDC3	2997.93	1.40887	0.0922815	225.296	6.32923e-51	2.2532e-48
ENSG00000124766	SOX4	1866.57	1.43335	0.0943028	224.685	8.59878e-51	2.98464e-48
ENSG00000166483	WEE1	2889.19	1.24758	0.0824558	223.702	1.40907e-50	4.7716e-48
ENSG00000173281	PPP1R3B	1486.63	0.834824	0.0567439	216.086	6.4593e-49	2.13526e-46
ENSG00000137193	PIM1	712.739	1.48105	0.100836	211.136	7.76234e-48	2.50633e-45
ENSG00000179833	SERTAD2	856.453	1.24211	0.0862188	209.22	2.033e-47	6.41505e-45
ENSG00000138166	DUSP5	594.473	1.29329	0.090205	206.672	7.31243e-47	2.25613e-44
ENSG00000164442	CITED2	1166.16	0.946672	0.0657209	206.592	7.61066e-47	2.29709e-44
ENSG00000148154	UGCG	2338.22	0.998641	0.0699193	201.32	1.07569e-45	3.17764e-43
ENSG00000187837	HIST1H1C	1646.93	1.40412	0.0974981	201.172	1.15891e-45	3.35216e-43
ENSG00000083223	ZCCHC6	1835.04	0.931034	0.0666767	193.645	5.09151e-44	1.44266e-41
ENSG00000142871	CYR61	6778.47	1.58753	0.112785	190.924	1.99795e-43	5.54792e-41
ENSG00000109971	HSPA8	14332.2	-0.964991	0.0693201	190.589	2.36442e-43	6.43679e-41
ENSG00000111011	RSRC2	964.101	0.894074	0.065906	185.133	3.67022e-42	9.79949e-40
ENSG00000102804	TSC22D1	2424.17	0.761194	0.0561703	182.751	1.21543e-41	3.18396e-39
ENSG00000113552	GNPDA1	652.029	1.2441	0.0923563	182.26	1.55611e-41	4.00094e-39
ENSG00000100201	DDX17	3408.14	0.66801	0.049734	179.878	5.15404e-41	1.30107e-38
ENSG00000136997	MYC	1904.05	1.13321	0.0838426	179.421	6.48353e-41	1.60745e-38
ENSG00000137727	ARHGAP20	149.463	1.96502	0.156205	170.691	5.22802e-39	1.27343e-36
ENSG00000175137	SH3BP5L	573.908	-1.42765	0.110985	167.453	2.66358e-38	6.37605e-36
ENSG00000173530	TNFRSF10D	731.752	-1.06213	0.0841194	162.31	3.54005e-37	8.33052e-35
ENSG00000198863	RUNDC1	414.579	1.25737	0.10157	154.995	1.40376e-35	3.2483e-33
ENSG00000124762	CDKN1A	1691.84	0.90885	0.0735006	152.433	5.09634e-35	1.15996e-32
ENSG00000177426	TGIF1	821.649	0.840708	0.068364	151.599	7.75482e-35	1.73658e-32
ENSG00000182197	EXT1	3618.68	0.668545	0.0551927	146.046	1.26851e-33	2.79556e-31
ENSG00000198142	SOWAHC	1358.12	1.01331	0.0836795	145.386	1.76857e-33	3.83669e-31
ENSG00000163545	NUAK2	451.066	1.27751	0.108665	140.934	1.66359e-32	3.55342e-30
ENSG00000120063	GNA13	6043.18	0.890708	0.0745819	140.798	1.78093e-32	3.74642e-30
ENSG00000119922	IFIT2	460.729	1.74449	0.145116	140.475	2.09563e-32	4.34264e-30
ENSG00000148339	SLC25A25	402.158	1.14925	0.0971262	139.636	3.1973e-32	6.52813e-30
ENSG00000124422	USP22	2834.6	-0.769931	0.0659421	135.481	2.59134e-31	5.21423e-29
ENSG00000174738	NR1D2	1013.53	0.869934	0.0748277	134.888	3.4932e-31	6.92851e-29
ENSG00000113742	CPEB4	1045.35	0.851889	0.0736519	133.492	7.05704e-31	1.38e-28
ENSG00000164543	STK17A	1060.64	0.755474	0.0655192	132.747	1.02684e-30	1.98009e-28
ENSG00000217128	FNIP1	972.371	0.791461	0.0695316	129.646	4.89661e-30	9.31296e-28
ENSG00000166900	STX3	1033.19	0.787788	0.0693003	129.536	5.17714e-30	9.71343e-28
ENSG00000181467	RAP2B	814.468	0.813823	0.0717695	128.699	7.8925e-30	1.46106e-27
ENSG00000168906	MAT2A	861.566	-1.48068	0.129877	127.735	1.28265e-29	2.3432e-27
ENSG00000150907	FOXO1	497.669	1.01066	0.0901879	126.775	2.08066e-29	3.75167e-27
ENSG00000186480	INSIG1	1955.42	0.631606	0.0562623	125.69	3.59384e-29	6.39703e-27
ENSG00000164406	LEAP2	2022.91	0.725229	0.0649046	124.131	7.88706e-29	1.38613e-26
ENSG00000034677	RNF19A	1280.04	0.648676	0.0582799	123.976	8.52557e-29	1.47961e-26
ENSG00000180667	YOD1	609.046	0.897627	0.0809434	123.294	1.20224e-28	2.06073e-26
ENSG00000171988	JMJD1C	1507.92	0.78148	0.0703275	122.991	1.40106e-28	2.37223e-26
ENSG00000205213	LGR4	1108.96	-0.718137	0.0649512	122.113	2.18004e-28	3.6467e-26
ENSG00000146278	PNRC1	1145.36	0.655603	0.0595441	121.586	2.84351e-28	4.69991e-26
ENSG00000205189	ZBTB10	851.678	0.896693	0.0817118	119.854	6.80871e-28	1.11214e-25
ENSG00000153714	LURAP1L	933.134	1.10618	0.101865	116.681	3.37088e-27	5.44201e-25
ENSG00000164252	AGGF1	563.844	-1.00215	0.0931724	116.607	3.49967e-27	5.58499e-25
ENSG00000145780	FEM1C	1362.21	0.687001	0.0638055	116.186	4.32784e-27	6.82815e-25
ENSG00000106546	AHR	2413.44	0.604704	0.0560509	115.965	4.83704e-27	7.54577e-25
ENSG00000120833	SOCS2	605.065	0.935131	0.087008	115.874	5.06561e-27	7.81455e-25
ENSG00000115520	COQ10B	772.112	0.827195	0.0769387	115.586	5.85528e-27	8.93349e-25
ENSG00000106366	SERPINE1	32658	0.717194	0.0664524	115.367	6.54063e-27	9.87066e-25
ENSG00000115963	RND3	1568.62	0.742676	0.0691419	114.77	8.83754e-27	1.31936e-24
ENSG00000144802	NFKBIZ	566.791	1.48989	0.138466	112.418	2.89451e-26	4.27526e-24
ENSG00000122641	INHBA	523.532	0.997293	0.0945792	112.241	3.16343e-26	4.62327e-24
ENSG00000100335	MIEF1	798.778	-0.81538	0.0775717	111.289	5.11538e-26	7.39812e-24
ENSG00000196620	UGT2B15	762.187	-1.05321	0.0994362	110.916	6.17331e-26	8.83611e-24
ENSG00000165410	CFL2	4346.4	0.607741	0.0576241	110.757	6.68877e-26	9.47621e-24
ENSG00000164463	CREBRF	332.508	1.24338	0.117917	110.723	6.80273e-26	9.54032e-24
ENSG00000156273	BACH1	1787.13	0.636792	0.0605773	110.158	9.04882e-26	1.25634e-23
ENSG00000085449	WDFY1	1345.19	0.694306	0.066405	109.171	1.48903e-25	2.0469e-23
ENSG00000198642	KLHL9	751.665	0.686388	0.066043	108.902	1.7048e-25	2.32054e-23
ENSG00000169242	EFNA1	585.139	0.934026	0.089801	107.659	3.19226e-25	4.30305e-23
ENSG00000259279	CTD-2033D15.1	145.59	2.06073	0.196753	106.328	6.24812e-25	8.34124e-23
ENSG00000111912	NCOA7	1992.88	0.709579	0.0687557	105.927	7.6488e-25	1.01139e-22
ENSG00000059728	MXD1	368.362	1.08522	0.105737	105.702	8.56973e-25	1.12247e-22
ENSG00000048707	VPS13D	2199.19	-0.552376	0.053721	105.567	9.17625e-25	1.19068e-22
ENSG00000143384	MCL1	6995.97	0.525139	0.0514377	103.82	2.21589e-24	2.83846e-22
ENSG00000170525	PFKFB3	735.853	0.98734	0.0968722	103.809	2.22841e-24	2.83846e-22
ENSG00000154153	FAM134B	1611.22	0.823548	0.0808226	102.817	3.67629e-24	4.64015e-22
ENSG00000185950	IRS2	346.36	0.976967	0.0972285	101.981	5.60641e-24	7.01255e-22
ENSG00000112146	FBXO9	456.628	-1.03317	0.103328	101.219	8.23747e-24	1.01212e-21
ENSG00000169908	TM4SF1	2700.58	0.655751	0.0650291	101.233	8.17884e-24	1.01212e-21
ENSG00000134954	ETS1	1819.67	0.717964	0.071675	100.799	1.01814e-23	1.23999e-21
ENSG00000113070	HBEGF	135.293	1.68545	0.171661	100.667	1.08809e-23	1.31365e-21
ENSG00000157224	CLDN12	2078.66	0.69551	0.0693685	99.9714	1.54615e-23	1.85059e-21
ENSG00000124171	PARD6B	604.662	0.757023	0.0760304	99.0206	2.49883e-23	2.94015e-21
ENSG00000198796	ALPK2	1298.86	0.772765	0.0776398	99.0339	2.48212e-23	2.94015e-21
ENSG00000114529	C3orf52	209.527	1.44279	0.147934	97.7265	4.80343e-23	5.60427e-21
ENSG00000120690	ELF1	1429.07	0.881829	0.0898436	95.6669	1.35933e-22	1.57275e-20
ENSG00000130164	LDLR	1487.07	0.798345	0.0819912	94.216	2.82911e-22	3.24623e-20
ENSG00000164327	RICTOR	1575.45	0.604068	0.0624388	93.5195	4.0221e-22	4.57728e-20
ENSG00000140987	ZSCAN32	185.482	-1.42584	0.150942	93.0621	5.06789e-22	5.72054e-20
ENSG00000156804	FBXO32	152.941	1.34016	0.141609	92.5924	6.4253e-22	7.19427e-20
ENSG00000196428	TSC22D2	624.499	0.992976	0.104286	90.8918	1.51751e-21	1.68553e-19
ENSG00000189419	SPATA41	145.611	1.32023	0.140402	90.7921	1.59593e-21	1.75857e-19
ENSG00000137936	BCAR3	635.866	0.773509	0.0815346	90.3561	1.98935e-21	2.17482e-19
ENSG00000198074	AKR1B10	234.858	-1.19946	0.12869	88.8209	4.32227e-21	4.68831e-19
ENSG00000084090	STARD7	2430.11	-0.596177	0.0632012	88.6937	4.60934e-21	4.96094e-19
ENSG00000143514	TP53BP2	1151.77	0.749246	0.0801281	87.1587	1.00152e-20	1.06963e-18
ENSG00000135750	KCNK1	201.733	1.13523	0.122932	87.0573	1.05421e-20	1.1173e-18
ENSG00000007202	KIAA0100	2114.15	-0.749358	0.0802246	86.9239	1.12778e-20	1.18622e-18
ENSG00000137449	CPEB2	639.967	0.908187	0.0978273	86.6551	1.29199e-20	1.34872e-18
ENSG00000154447	SH3RF1	393.496	0.935715	0.101891	84.942	3.07254e-20	3.18351e-18
ENSG00000154124	FAM105B	1277.19	0.559817	0.060991	84.2673	4.32196e-20	4.4449e-18
ENSG00000112245	PTP4A1	7721.28	0.743001	0.0807299	83.9037	5.19483e-20	5.30331e-18
ENSG00000166439	RNF169	430.281	0.893209	0.0981956	82.9399	8.45871e-20	8.57232e-18
ENSG00000077684	JADE1	1240.01	0.669367	0.0736482	82.5506	1.03e-19	1.03627e-17
ENSG00000144655	CSRNP1	433.484	1.06848	0.117657	81.869	1.45414e-19	1.45247e-17
ENSG00000122482	ZNF644	1398.52	0.806834	0.0891346	81.3096	1.92992e-19	1.91392e-17
ENSG00000173575	CHD2	2596.01	0.545031	0.060893	79.9487	3.84258e-19	3.78372e-17
ENSG00000070061	IKBKAP	742.042	-0.901396	0.101884	78.0473	1.00603e-18	9.76768e-17
ENSG00000172059	KLF11	429.619	0.764311	0.0871347	78.0585	1.00033e-18	9.76768e-17
ENSG00000169715	MT1E	4365.85	0.549355	0.0621405	77.8678	1.10171e-18	1.06223e-16
ENSG00000171564	FGB	65413.5	0.403131	0.0458192	77.1687	1.56963e-18	1.50295e-16
ENSG00000163659	TIPARP	997.535	0.749005	0.085108	76.9226	1.77794e-18	1.69075e-16
ENSG00000154639	CXADR	1248.59	0.625649	0.0715261	76.31	2.42453e-18	2.28994e-16
ENSG00000177311	ZBTB38	774.659	0.750469	0.0863145	75.5822	3.505e-18	3.28807e-16
ENSG00000104267	CA2	2174.58	0.472795	0.0544861	75.2377	4.1732e-18	3.88864e-16
ENSG00000172071	EIF2AK3	757.705	0.690927	0.0800806	74.3598	6.51026e-18	6.02589e-16
ENSG00000165092	ALDH1A1	11712	-0.558018	0.0646198	74.1529	7.22956e-18	6.64736e-16
ENSG00000105643	ARRDC2	278.773	1.12245	0.130475	74.0153	7.75151e-18	7.08039e-16
ENSG00000185947	ZNF267	469.433	0.761131	0.0887248	73.9645	7.95333e-18	7.21726e-16
ENSG00000157540	DYRK1A	977.787	0.494838	0.0578295	73.4447	1.03497e-17	9.33086e-16
ENSG00000032219	ARID4A	532.655	0.830764	0.0972804	73.1286	1.21472e-17	1.08807e-15
ENSG00000114541	FRMD4B	546.35	0.673548	0.0790694	72.7732	1.45439e-17	1.28617e-15
ENSG00000134294	SLC38A2	7266.99	-0.501311	0.058649	72.7739	1.4539e-17	1.28617e-15
ENSG00000099860	GADD45B	2277.73	0.602269	0.0704453	72.7455	1.47494e-17	1.29608e-15
ENSG00000019549	SNAI2	107.117	1.7721	0.21963	71.9649	2.19056e-17	1.91281e-15
ENSG00000132693	CRP	33504.8	0.497607	0.0585417	71.9087	2.25384e-17	1.95577e-15
ENSG00000101670	LIPG	507.742	0.68492	0.0810185	71.7947	2.38792e-17	2.05924e-15
ENSG00000197822	OCLN	899.42	0.608583	0.0719728	71.5034	2.76775e-17	2.37206e-15
ENSG00000145685	LHFPL2	195.487	1.37208	0.16395	71.355	2.98399e-17	2.5417e-15
ENSG00000181026	AEN	1059.28	0.785161	0.092705	71.299	3.06997e-17	2.59899e-15
ENSG00000140093	SERPINA10	1547.52	0.55347	0.065832	70.4806	4.64813e-17	3.91119e-15
ENSG00000175197	DDIT3	507.402	0.865294	0.103088	70.0992	5.6397e-17	4.71696e-15
ENSG00000168386	FILIP1L	852.561	0.973095	0.116219	69.8237	6.48502e-17	5.3915e-15
ENSG00000171621	SPSB1	808.678	0.769808	0.0927157	68.7477	1.11902e-16	9.24794e-15
ENSG00000151012	SLC7A11	686.621	-0.853545	0.103206	68.4334	1.31233e-16	1.07813e-14
ENSG00000176532	PRR15	61.7202	1.91229	0.233719	67.9731	1.65743e-16	1.35364e-14
ENSG00000069956	MAPK6	1927.11	0.694026	0.0840947	67.6489	1.95361e-16	1.5862e-14
ENSG00000188994	ZNF292	358.651	0.739653	0.0905345	67.2283	2.41821e-16	1.952e-14
ENSG00000101665	SMAD7	443.149	0.718983	0.0882612	66.8502	2.92947e-16	2.35103e-14
ENSG00000123595	RAB9A	610.504	0.665567	0.0816581	66.587	3.34789e-16	2.67139e-14
ENSG00000158373	HIST1H2BD	422.836	0.849173	0.103933	66.5456	3.41893e-16	2.71248e-14
ENSG00000100422	CERK	768.768	-0.683556	0.0839057	66.4921	3.51305e-16	2.77132e-14
ENSG00000164104	HMGB2	95.84	1.38042	0.173716	66.2289	4.01476e-16	3.14921e-14
ENSG00000164251	F2RL1	531.008	0.72926	0.0902017	65.3647	6.22442e-16	4.85505e-14
ENSG00000116954	RRAGC	566.256	0.992381	0.123249	64.9398	7.72218e-16	5.98965e-14
ENSG00000096717	SIRT1	457.722	0.823149	0.102343	64.9036	7.86529e-16	6.06676e-14
ENSG00000184886	PIGW	342.856	-0.912844	0.115177	63.6077	1.51832e-15	1.16466e-13
ENSG00000110917	MLEC	1682.57	-0.655573	0.0823081	63.2159	1.8525e-15	1.41319e-13
ENSG00000139132	FGD4	659.521	0.835408	0.104937	63.0745	1.99034e-15	1.51005e-13
ENSG00000163435	ELF3	839.802	1.04503	0.130617	62.9419	2.12892e-15	1.60641e-13
ENSG00000198742	SMURF1	1030.38	0.602787	0.0764168	62.2334	3.05074e-15	2.28954e-13
ENSG00000140743	CDR2	976.986	0.824096	0.1042	62.1747	3.14298e-15	2.34609e-13
ENSG00000115738	ID2	796.803	0.624207	0.0792072	61.9326	3.55418e-15	2.63884e-13
ENSG00000164465	DCBLD1	571.596	0.670265	0.0855098	61.5672	4.27897e-15	3.16006e-13
ENSG00000120963	ZNF706	524.037	0.841154	0.108321	61.2621	4.9961e-15	3.67015e-13
ENSG00000165507	C10orf10	352.157	0.816792	0.104927	60.7805	6.38082e-15	4.6627e-13
ENSG00000120910	PPP3CC	340.725	0.696236	0.0896942	60.7412	6.5095e-15	4.73182e-13
ENSG00000152102	FAM168B	1966.79	-0.582034	0.0749425	60.1802	8.65585e-15	6.25926e-13
ENSG00000121274	PAPD5	919.648	0.596141	0.0770801	59.903	9.96516e-15	7.16872e-13
ENSG00000146592	CREB5	185.31	1.35478	0.180058	59.7848	1.05816e-14	7.57291e-13
ENSG00000073712	FERMT2	3312.03	0.46949	0.0606796	59.7386	1.0833e-14	7.71308e-13
ENSG00000184357	HIST1H1B	40.0981	1.91653	0.252949	58.5912	1.94082e-14	1.37481e-12
ENSG00000163660	CCNL1	1073.7	0.86662	0.112797	58.3606	2.1822e-14	1.53795e-12
ENSG00000229645	LINC00341	55.9741	-2.45654	0.358691	57.143	4.0525e-14	2.84166e-12
ENSG00000124145	SDC4	4699.66	0.38751	0.0512236	57.1312	4.07693e-14	2.84442e-12
ENSG00000049759	NEDD4L	736.513	0.550081	0.0733384	56.8143	4.78981e-14	3.32509e-12
ENSG00000145779	TNFAIP8	675.198	0.729014	0.0967149	56.6349	5.24722e-14	3.6245e-12
ENSG00000117000	RLF	500.217	0.630657	0.0839753	56.6019	5.33605e-14	3.66761e-12
ENSG00000023902	PLEKHO1	89.1955	1.43749	0.19548	56.5587	5.4545e-14	3.73056e-12
ENSG00000165997	ARL5B	1560.68	0.641394	0.08552	55.9494	7.43598e-14	5.06084e-12
ENSG00000069667	RORA	588.537	0.558135	0.0747953	55.8126	7.97175e-14	5.39901e-12
ENSG00000196352	CD55	635.365	0.637398	0.0857762	55.4908	9.38985e-14	6.32858e-12
ENSG00000165175	MID1IP1	633.028	0.794067	0.106368	55.3665	1.00028e-13	6.70909e-12
ENSG00000033327	GAB2	252.418	0.808984	0.109485	55.3505	1.00842e-13	6.7312e-12
ENSG00000052795	FNIP2	1487.57	0.583668	0.0785595	55.1418	1.1214e-13	7.4495e-12
ENSG00000148516	ZEB1	422.597	0.66781	0.0903587	55.0329	1.1853e-13	7.83655e-12
ENSG00000104356	POP1	158.506	-1.12754	0.153741	54.8172	1.32276e-13	8.70387e-12
ENSG00000197279	ZNF165	152.728	1.2637	0.170308	54.7841	1.34527e-13	8.81023e-12
ENSG00000109220	CHIC2	506.838	0.635481	0.0861053	54.5807	1.49192e-13	9.72479e-12
ENSG00000103381	CPPED1	1026.04	0.602061	0.0816897	54.5245	1.53526e-13	9.96052e-12
ENSG00000243156	MICAL3	914.242	0.676504	0.0915929	54.4422	1.60085e-13	1.03378e-11
ENSG00000100644	HIF1A	1836.72	0.520705	0.0707239	54.1378	1.86911e-13	1.20142e-11
ENSG00000152778	IFIT5	617.934	0.641148	0.0871418	54.0902	1.91498e-13	1.22523e-11
ENSG00000118263	KLF7	917.452	0.710377	0.0967336	53.8869	2.12373e-13	1.35256e-11
ENSG00000112715	VEGFA	1737.83	0.693075	0.094111	53.8474	2.16679e-13	1.37369e-11
ENSG00000143398	PIP5K1A	645.471	-0.583438	0.0796831	53.8283	2.18804e-13	1.38085e-11
ENSG00000198355	PIM3	573.469	0.966801	0.13122	53.5552	2.51423e-13	1.57953e-11
ENSG00000224870	RP4-758J18.2	200.771	-1.11392	0.152544	53.4532	2.64825e-13	1.65623e-11
ENSG00000132855	ANGPTL3	2226.84	-0.508167	0.0696742	53.0564	3.2411e-13	2.01791e-11
ENSG00000115170	ACVR1	500.869	0.671386	0.0932948	52.3965	4.53543e-13	2.81115e-11
ENSG00000176871	WSB2	2388.39	-0.367866	0.0509555	52.1246	5.20888e-13	3.21423e-11
ENSG00000100281	HMGXB4	253.494	0.897477	0.125935	51.8699	5.93038e-13	3.64325e-11
ENSG00000166012	TAF1D	2101.26	0.447066	0.0620307	51.8259	6.06472e-13	3.70937e-11
ENSG00000185650	ZFP36L1	2163.01	0.801197	0.11098	51.7438	6.32354e-13	3.8507e-11
ENSG00000150347	ARID5B	437.811	0.693392	0.0972805	51.2464	8.14705e-13	4.93946e-11
ENSG00000168298	HIST1H1E	1033.74	0.973022	0.134902	51.204	8.32494e-13	5.02537e-11
ENSG00000131378	RFTN1	1376.72	0.462784	0.0648193	51.0838	8.8506e-13	5.31659e-11
ENSG00000198964	SGMS1	1045.33	0.501395	0.0701211	51.0764	8.88396e-13	5.31659e-11
ENSG00000177479	ARIH2	1164.09	-0.428959	0.0600982	50.9883	9.29193e-13	5.53687e-11
ENSG00000163602	RYBP	550.959	0.669187	0.0942591	50.6694	1.09309e-12	6.48502e-11
ENSG00000272688	RP13-270P17.3	161.887	0.902267	0.127804	50.6613	1.09765e-12	6.48502e-11
ENSG00000184012	TMPRSS2	388.52	0.676897	0.0953722	50.5024	1.19021e-12	7.00205e-11
ENSG00000168264	IRF2BP2	828.835	0.492156	0.0693524	50.3345	1.2965e-12	7.59521e-11
ENSG00000132823	OSER1	842.401	0.60457	0.0852552	50.2079	1.38291e-12	8.06737e-11
ENSG00000102189	EEA1	1275.88	0.599029	0.0845229	50.1542	1.42125e-12	8.22193e-11
ENSG00000160310	PRMT2	298.808	-0.949257	0.134551	50.1546	1.42098e-12	8.22193e-11
ENSG00000152990	GPR125	450.24	-0.623737	0.0885412	49.8543	1.65597e-12	9.54001e-11
ENSG00000120616	EPC1	448.339	0.854089	0.121111	49.6183	1.86762e-12	1.07149e-10
ENSG00000175970	UNC119B	367.393	-1.04527	0.151396	49.3793	2.10956e-12	1.20532e-10
ENSG00000267257	RP11-1151B14.4	217.73	0.944249	0.134111	49.3231	2.17088e-12	1.23527e-10
ENSG00000158470	B4GALT5	1045.13	0.507711	0.0727511	48.9628	2.6086e-12	1.47828e-10
ENSG00000162702	ZNF281	1409.04	0.531163	0.0758498	48.9397	2.63951e-12	1.48972e-10
ENSG00000149212	SESN3	495.821	-0.810097	0.116549	48.7077	2.97093e-12	1.66998e-10
ENSG00000187193	MT1X	609.351	0.831637	0.119119	48.6697	3.02914e-12	1.69583e-10
ENSG00000241258	CRCP	526.361	0.531714	0.0766648	48.4029	3.47047e-12	1.9351e-10
ENSG00000179598	PLD6	70.4323	1.34526	0.195659	48.323	3.61491e-12	2.00757e-10
ENSG00000174151	CYB561D1	177.672	-1.33547	0.197584	47.9976	4.26738e-12	2.36049e-10
ENSG00000002834	LASP1	4241.9	-0.450327	0.0651338	47.7467	4.85008e-12	2.67216e-10
ENSG00000153094	BCL2L11	416.508	0.65765	0.0960585	47.2654	6.19971e-12	3.40224e-10
ENSG00000187479	C11orf96	102.611	1.19871	0.174678	47.0732	6.83835e-12	3.73794e-10
ENSG00000166266	CUL5	743.626	-0.520615	0.0759268	47.0413	6.95057e-12	3.78438e-10
ENSG00000180596	HIST1H2BC	318.052	0.698964	0.101966	46.9587	7.24994e-12	3.93196e-10
ENSG00000162407	PPAP2B	1283.96	0.415934	0.0607019	46.9005	7.46842e-12	4.03469e-10
ENSG00000169926	KLF13	1122.21	-0.592536	0.0866397	46.7415	8.09945e-12	4.35864e-10
ENSG00000137502	RAB30	381.486	0.822666	0.120635	46.5312	9.0169e-12	4.83362e-10
ENSG00000102921	N4BP1	641.265	0.585387	0.0859949	46.4456	9.41971e-12	5.03012e-10
ENSG00000211455	STK38L	3227.94	0.471547	0.069274	46.2062	1.0644e-11	5.66212e-10
ENSG00000006327	TNFRSF12A	3254.2	0.608272	0.0896781	45.7166	1.36659e-11	7.20113e-10
ENSG00000153179	RASSF3	1176.43	0.456013	0.0675541	45.7226	1.36239e-11	7.20113e-10
ENSG00000171557	FGG	57923.4	0.372155	0.0549691	45.7128	1.36927e-11	7.20113e-10
ENSG00000168274	HIST1H2AE	78.7854	1.3381	0.197654	45.6197	1.43593e-11	7.52317e-10
ENSG00000084652	TXLNA	1616.93	-0.494051	0.0733156	45.3679	1.63285e-11	8.52275e-10
ENSG00000081320	STK17B	141.359	0.968816	0.144345	45.3254	1.66875e-11	8.6775e-10
ENSG00000169122	FAM110B	116.816	1.0462	0.156494	45.1976	1.78122e-11	9.22776e-10
ENSG00000105550	FGF21	338.913	1.0885	0.161308	45.0441	1.92646e-11	9.9431e-10
ENSG00000005889	ZFX	565.652	0.493278	0.0737099	44.9115	2.06144e-11	1.06004e-09
ENSG00000147162	OGT	1438.03	0.693388	0.103471	44.615	2.39852e-11	1.22882e-09
ENSG00000139263	LRIG3	244.928	0.732407	0.110267	44.2345	2.91296e-11	1.4869e-09
ENSG00000170145	SIK2	785.35	0.500909	0.075493	44.111	3.10271e-11	1.57795e-09
ENSG00000155090	KLF10	754.231	0.637151	0.0959774	43.9285	3.40588e-11	1.72581e-09
ENSG00000130066	SAT1	8016.97	0.373751	0.0564873	43.6778	3.8714e-11	1.95456e-09
ENSG00000130649	CYP2E1	2773.27	0.351402	0.0531684	43.6471	3.93259e-11	1.97826e-09
ENSG00000103319	EEF2K	368.736	-0.727443	0.111121	43.3514	4.57408e-11	2.29266e-09
ENSG00000103404	USP31	917.823	0.513045	0.0782656	43.149	5.07247e-11	2.53331e-09
ENSG00000126775	ATG14	353.094	0.632191	0.0968365	42.9335	5.66324e-11	2.81822e-09
ENSG00000100100	PIK3IP1	264.502	0.726594	0.111899	42.2961	7.84478e-11	3.88989e-09
ENSG00000109572	CLCN3	1077.88	-0.432323	0.0665811	42.2327	8.10329e-11	4.00377e-09
ENSG00000269343	ZNF587B	289.723	-0.705657	0.108776	42.2125	8.18738e-11	4.03098e-09
ENSG00000112308	C6orf62	1408.94	-0.570571	0.0878795	42.1088	8.63325e-11	4.23548e-09
ENSG00000135094	SDS	539.332	0.834134	0.12822	41.9724	9.25686e-11	4.52543e-09
ENSG00000118689	FOXO3	328.799	0.689405	0.106986	41.8401	9.90501e-11	4.8253e-09
ENSG00000213062	AL021068.1	23.199	2.33067	0.380414	41.6138	1.11205e-10	5.39848e-09
ENSG00000132405	TBC1D14	590.443	-0.591869	0.0917693	41.5728	1.13565e-10	5.49387e-09
ENSG00000118515	SGK1	251.919	0.874819	0.135312	41.5106	1.17236e-10	5.65174e-09
ENSG00000180263	FGD6	385.853	0.680238	0.106095	41.3848	1.25028e-10	6.00653e-09
ENSG00000086544	ITPKC	625.514	0.610164	0.0948337	41.3648	1.26309e-10	6.0264e-09
ENSG00000152795	HNRNPDL	3729.08	0.333725	0.051851	41.3703	1.25957e-10	6.0264e-09
ENSG00000133639	BTG1	2278.61	0.549524	0.0853787	41.2495	1.33987e-10	6.3708e-09
ENSG00000129422	MTUS1	803.558	0.530432	0.0828392	41.1249	1.42806e-10	6.76696e-09
ENSG00000117289	TXNIP	772.778	0.535678	0.0835823	41.0788	1.46212e-10	6.90477e-09
ENSG00000189143	CLDN4	95.0868	1.5311	0.243711	41.0274	1.50109e-10	7.06478e-09
ENSG00000117707	PROX1	623.463	-0.541829	0.0847837	40.9825	1.53599e-10	7.20463e-09
ENSG00000174233	ADCY6	352.37	-0.89161	0.13972	40.9673	1.54797e-10	7.23637e-09
ENSG00000123689	G0S2	2449.45	0.642735	0.100126	40.9159	1.58923e-10	7.40432e-09
ENSG00000223547	ZNF844	121.803	0.988315	0.155835	40.871	1.62613e-10	7.55091e-09
ENSG00000111266	DUSP16	1640.63	0.571362	0.0892304	40.8282	1.66219e-10	7.6926e-09
ENSG00000188042	ARL4C	127.521	0.9292	0.146701	40.7289	1.74883e-10	8.06671e-09
ENSG00000136603	SKIL	1437.46	0.50968	0.0797992	40.6923	1.78189e-10	8.19197e-09
ENSG00000013441	CLK1	903.934	0.761771	0.118995	40.6424	1.82795e-10	8.376e-09
ENSG00000114796	KLHL24	614.925	0.600065	0.0940418	40.6078	1.86067e-10	8.49787e-09
ENSG00000114861	FOXP1	789.689	0.517405	0.081282	40.5089	1.95722e-10	8.90953e-09
ENSG00000138640	FAM13A	299.514	-0.756754	0.119186	40.3093	2.1678e-10	9.83586e-09
ENSG00000130522	JUND	1417.33	0.776913	0.121884	40.2914	2.18771e-10	9.89385e-09
ENSG00000164142	FAM160A1	73.8859	1.24742	0.199656	40.0476	2.4785e-10	1.11726e-08
ENSG00000151914	DST	6100.09	0.398759	0.0629626	40.0115	2.52479e-10	1.13444e-08
ENSG00000109819	PPARGC1A	217.144	0.82789	0.130862	39.9031	2.66879e-10	1.19528e-08
ENSG00000187990	HIST1H2BG	111.588	1.18672	0.187411	39.8543	2.73635e-10	1.22159e-08
ENSG00000184545	DUSP8	203.548	1.04413	0.165955	39.6015	3.11443e-10	1.38592e-08
ENSG00000221914	PPP2R2A	819.533	0.575635	0.0918798	39.4132	3.42962e-10	1.52131e-08
ENSG00000156675	RAB11FIP1	887.678	0.53291	0.0854499	38.9559	4.3349e-10	1.91066e-08
ENSG00000197261	C6orf141	77.3882	1.53862	0.251439	38.9599	4.32609e-10	1.91066e-08
ENSG00000158092	NCK1	655.461	0.607591	0.0973657	38.8333	4.6158e-10	2.02803e-08
ENSG00000144959	NCEH1	364.077	0.737826	0.119	38.7952	4.70674e-10	2.05979e-08
ENSG00000172602	RND1	598.98	0.842241	0.134629	38.7907	4.71776e-10	2.05979e-08
ENSG00000139697	SBNO1	1040.49	-0.486156	0.079001	37.8621	7.59258e-10	3.29423e-08
ENSG00000162654	GBP4	369.639	0.618135	0.100685	37.8666	7.57514e-10	3.29423e-08
ENSG00000184226	PCDH9	261.322	-0.768044	0.125673	37.3695	9.77407e-10	4.22751e-08
ENSG00000134755	DSC2	1258.32	0.479457	0.0784445	37.3562	9.84093e-10	4.24322e-08
ENSG00000139146	FAM60A	413.495	0.801134	0.131476	36.9017	1.24237e-09	5.34026e-08
ENSG00000080822	CLDND1	403.697	0.628454	0.103562	36.8877	1.25134e-09	5.36222e-08
ENSG00000111339	ART4	1955.97	0.399009	0.0657159	36.8255	1.29189e-09	5.51897e-08
ENSG00000167106	FAM102A	324.333	0.807697	0.13366	36.6601	1.40626e-09	5.98911e-08
ENSG00000113600	C9	1941.2	0.325335	0.0538052	36.5557	1.48367e-09	6.29945e-08
ENSG00000174951	FUT1	67.408	1.22236	0.204383	36.5178	1.5128e-09	6.40356e-08
ENSG00000131910	NR0B2	123.507	0.929253	0.154139	36.4822	1.54071e-09	6.50188e-08
ENSG00000116350	SRSF4	500.983	0.572213	0.0950941	36.3705	1.63156e-09	6.86441e-08
ENSG00000165527	ARF6	1108.85	0.543684	0.090155	36.3018	1.69009e-09	7.07499e-08
ENSG00000169429	IL8	465.327	1.79296	0.289455	36.2998	1.6918e-09	7.07499e-08
ENSG00000071537	SEL1L	2666.12	-0.355344	0.0590127	36.2111	1.77059e-09	7.38225e-08
ENSG00000124253	PCK1	1296.99	0.628591	0.104188	36.1514	1.82564e-09	7.58899e-08
ENSG00000116514	RNF19B	415.566	0.564159	0.0943847	36.0745	1.89914e-09	7.87095e-08
ENSG00000117228	GBP1	4230.69	0.434867	0.0723353	36.0519	1.92133e-09	7.91661e-08
ENSG00000170677	SOCS6	1027.3	0.359911	0.0599949	36.0516	1.92156e-09	7.91661e-08
ENSG00000086300	SNX10	682.168	0.532571	0.0887863	35.9795	1.99407e-09	8.19103e-08
ENSG00000184557	SOCS3	142.203	0.950253	0.15843	35.9008	2.07619e-09	8.50319e-08
ENSG00000108176	DNAJC12	1223.89	0.475385	0.0793092	35.8841	2.09408e-09	8.55122e-08
ENSG00000144228	SPOPL	600.157	0.527368	0.0880299	35.8771	2.10168e-09	8.55709e-08
ENSG00000257017	HP	64724.6	0.3596	0.0600126	35.8156	2.16906e-09	8.80563e-08
ENSG00000093167	LRRFIP2	1314.96	0.414391	0.0693057	35.7628	2.22859e-09	9.02091e-08
ENSG00000198380	GFPT1	1331.94	-0.374457	0.062649	35.7201	2.27802e-09	9.19419e-08
ENSG00000180758	GPR157	408.949	0.630747	0.105716	35.7119	2.28761e-09	9.20615e-08
ENSG00000241015	TPM3P9	56.1438	-1.84708	0.32244	35.6631	2.34569e-09	9.41258e-08
ENSG00000159256	MORC3	628.366	0.453628	0.0761786	35.5301	2.51135e-09	1.00483e-07
ENSG00000105398	SULT2A1	601.452	0.455971	0.0766197	35.4429	2.62644e-09	1.04786e-07
ENSG00000171444	MCC	1145.54	0.423974	0.0712984	35.3566	2.74539e-09	1.09218e-07
ENSG00000154429	CCSAP	201.842	0.737853	0.12506	35.2009	2.97385e-09	1.17968e-07
ENSG00000132849	INADL	987.489	0.436461	0.0735918	35.1898	2.99085e-09	1.18305e-07
ENSG00000106636	YKT6	935.608	-0.444148	0.0749495	35.1445	3.06124e-09	1.20745e-07
ENSG00000100296	THOC5	501.879	-0.669327	0.112927	35.1264	3.08977e-09	1.21525e-07
ENSG00000105856	HBP1	1092.41	0.422043	0.0711947	35.0932	3.143e-09	1.23269e-07
ENSG00000086061	DNAJA1	2913.98	-0.464881	0.078487	35.0039	3.2904e-09	1.28327e-07
ENSG00000189067	LITAF	1707.31	0.471022	0.0795567	35.0039	3.29042e-09	1.28327e-07
ENSG00000075420	FNDC3B	1848.96	0.431946	0.0730204	34.9698	3.34852e-09	1.30226e-07
ENSG00000124610	HIST1H1A	38.5125	-1.51578	0.25691	34.8383	3.58264e-09	1.38942e-07
ENSG00000213782	DDX47	44.6112	1.97365	0.336595	34.7566	3.73606e-09	1.44489e-07
ENSG00000113240	CLK4	253.429	0.824784	0.140096	34.7288	3.78992e-09	1.46165e-07
ENSG00000215012	C22orf29	155.852	-0.880123	0.15075	34.6503	3.94586e-09	1.51596e-07
ENSG00000265399	RP13-270P17.2	95.6772	0.98866	0.167955	34.6469	3.9526e-09	1.51596e-07
ENSG00000196470	SIAH1	323.98	0.547844	0.0933186	34.5796	4.09174e-09	1.56501e-07
ENSG00000270069	RP6-99M1.2	31.2412	2.01948	0.345014	34.5666	4.11909e-09	1.57114e-07
ENSG00000119917	IFIT3	567.363	0.88053	0.149219	34.5006	4.26114e-09	1.62087e-07
ENSG00000145012	LPP	2004.49	0.465594	0.0794653	34.3204	4.67452e-09	1.77325e-07
ENSG00000254340	RP11-10A14.3	75.8729	1.08598	0.185574	34.3016	4.71994e-09	1.78561e-07
ENSG00000023445	BIRC3	3482.39	0.472139	0.0806258	34.1587	5.07957e-09	1.91643e-07
ENSG00000177425	PAWR	2297.99	0.383647	0.0657805	33.9647	5.61209e-09	2.11161e-07
ENSG00000112378	PERP	3597.97	0.386673	0.0662978	33.9481	5.6602e-09	2.12395e-07
ENSG00000163235	TGFA	185.629	0.766123	0.132398	33.8483	5.95808e-09	2.2297e-07
ENSG00000131979	GCH1	528.554	0.509549	0.0877154	33.7447	6.2839e-09	2.34532e-07
ENSG00000137504	CREBZF	569.112	0.753887	0.129283	33.7319	6.32547e-09	2.34823e-07
ENSG00000213079	SCAF8	492.806	0.605753	0.104459	33.7319	6.32553e-09	2.34823e-07
ENSG00000173706	HEG1	927.034	0.719147	0.123928	33.7223	6.35689e-09	2.35357e-07
ENSG00000107771	CCSER2	798.22	0.463706	0.0801028	33.644	6.61799e-09	2.44373e-07
ENSG00000108848	LUC7L3	773.519	-0.52827	0.0910858	33.613	6.72415e-09	2.47634e-07
ENSG00000111605	CPSF6	676.887	-0.467566	0.0809123	33.4883	7.16922e-09	2.63327e-07
ENSG00000136630	HLX	247.046	0.868175	0.149964	33.426	7.40276e-09	2.71187e-07
ENSG00000066697	MSANTD3	881.208	0.447798	0.0775211	33.4037	7.48822e-09	2.73596e-07
ENSG00000181722	ZBTB20	208.32	0.682019	0.118183	33.3328	7.76603e-09	2.83001e-07
ENSG00000131931	THAP1	251.442	0.727566	0.12636	33.3083	7.86459e-09	2.85843e-07
ENSG00000168811	IL12A	17.495	2.42275	0.435702	33.1729	8.43183e-09	3.05659e-07
ENSG00000147202	DIAPH2	543.944	0.555129	0.0965533	33.1267	8.63462e-09	3.12195e-07
ENSG00000255112	CHMP1B	943.55	0.399747	0.0695245	33.0767	8.85929e-09	3.19487e-07
ENSG00000108960	MMD	355.072	0.577433	0.100925	32.8075	1.01752e-08	3.65991e-07
ENSG00000137124	ALDH1B1	2184.44	0.417256	0.0730379	32.5903	1.1378e-08	4.08195e-07
ENSG00000172955	ADH6	368.687	-0.569706	0.0998687	32.5791	1.14442e-08	4.09512e-07
ENSG00000152944	MED21	800.976	0.49195	0.0863034	32.5089	1.18645e-08	4.23462e-07
ENSG00000143878	RHOB	4945.99	0.384079	0.0672999	32.4884	1.19905e-08	4.2686e-07
ENSG00000216775	RP1-152L7.5	231.443	-0.882791	0.154698	32.4615	1.21575e-08	4.31702e-07
ENSG00000100292	HMOX1	1200.04	0.502056	0.0883147	32.2515	1.35452e-08	4.79747e-07
ENSG00000136689	IL1RN	148.739	1.02127	0.180241	32.1909	1.3974e-08	4.93678e-07
ENSG00000204713	TRIM27	1412.87	-0.383308	0.0675771	32.1726	1.41066e-08	4.97095e-07
ENSG00000173214	KIAA1919	235.824	0.651454	0.115355	32.121	1.44865e-08	5.09191e-07
ENSG00000115762	PLEKHB2	926.671	0.383476	0.0677367	32.0812	1.47863e-08	5.18417e-07
ENSG00000113580	NR3C1	1423.17	0.32877	0.0580645	32.059	1.4956e-08	5.23047e-07
ENSG00000092969	TGFB2	870.734	0.609022	0.107925	31.9828	1.55543e-08	5.42601e-07
ENSG00000141448	GATA6	270.762	0.743915	0.131619	31.9544	1.57834e-08	5.49216e-07
ENSG00000140297	GCNT3	178.03	0.793551	0.141412	31.9397	1.59037e-08	5.52019e-07
ENSG00000172493	AFF1	1124.44	0.406595	0.0720971	31.9255	1.60204e-08	5.54681e-07
ENSG00000169047	IRS1	834.662	0.465422	0.0823771	31.8787	1.64104e-08	5.66773e-07
ENSG00000243444	PALM2	360.194	0.521423	0.0927925	31.8288	1.68378e-08	5.80088e-07
ENSG00000138771	SHROOM3	689.512	0.396916	0.0704617	31.8185	1.69276e-08	5.8174e-07
ENSG00000205364	MT1M	1600.4	0.502158	0.0891321	31.7005	1.7988e-08	6.16654e-07
ENSG00000171234	UGT2B7	1933.65	-0.369543	0.0656719	31.6213	1.87367e-08	6.40368e-07
ENSG00000198455	ZXDB	576.883	0.557236	0.0992242	31.6176	1.87719e-08	6.40368e-07
ENSG00000101577	LPIN2	2188.31	0.441003	0.0784411	31.5387	1.95504e-08	6.6529e-07
ENSG00000183723	CMTM4	515.301	-0.707506	0.126295	31.4213	2.0769e-08	7.05029e-07
ENSG00000108370	RGS9	202.365	0.772851	0.139329	31.1298	2.41343e-08	8.1727e-07
ENSG00000135525	MAP7	1005.3	0.377369	0.0678327	31.0016	2.57809e-08	8.68792e-07
ENSG00000171560	FGA	74163.3	0.351839	0.0631141	31.0017	2.57799e-08	8.68792e-07
ENSG00000183741	CBX6	999.761	-0.497502	0.089371	30.9713	2.61866e-08	8.80325e-07
ENSG00000158769	F11R	1864.61	0.421999	0.0758193	30.9317	2.67277e-08	8.96347e-07
ENSG00000156096	UGT2B4	9189.19	-0.344158	0.0618233	30.9222	2.68585e-08	8.98561e-07
ENSG00000224773	HSPA8P7	78.4465	-1.26301	0.228582	30.9134	2.69797e-08	9.00446e-07
ENSG00000168813	ZNF507	423.436	0.550781	0.0992934	30.8837	2.73962e-08	9.12154e-07
ENSG00000073803	MAP3K13	538.882	0.437765	0.0789176	30.8713	2.75716e-08	9.15799e-07
ENSG00000112078	KCTD20	2090.46	-0.330074	0.0595116	30.7384	2.9526e-08	9.78374e-07
ENSG00000151491	EPS8	1818.75	0.345829	0.0623895	30.7133	2.99102e-08	9.88744e-07
ENSG00000100266	PACSIN2	2158.17	0.482539	0.0871339	30.5829	3.19907e-08	1.05501e-06
ENSG00000164754	RAD21	1713.08	0.389759	0.0706489	30.4536	3.41944e-08	1.12501e-06
ENSG00000111859	NEDD9	2580.89	0.469412	0.0849812	30.4198	3.47953e-08	1.14208e-06
ENSG00000145740	SLC30A5	624.844	-0.472661	0.085789	30.3679	3.57396e-08	1.1703e-06
ENSG00000112972	HMGCS1	6796.22	0.386816	0.0702776	30.2351	3.82727e-08	1.2503e-06
ENSG00000134109	EDEM1	1380.97	-0.398593	0.0725452	30.1597	3.97898e-08	1.29681e-06
ENSG00000090339	ICAM1	774.569	0.389246	0.071217	29.9367	4.46392e-08	1.45145e-06
ENSG00000196449	YRDC	513.498	0.434861	0.0795974	29.9193	4.50396e-08	1.46105e-06
ENSG00000258311	RP11-644F5.10	63.2371	-1.34932	0.251433	29.6815	5.09192e-08	1.64793e-06
ENSG00000272888	AC013394.2	427.233	0.64994	0.119295	29.6514	5.17161e-08	1.66983e-06
ENSG00000266962	RP11-400F19.6	75.7622	-1.33218	0.247406	29.4246	5.8135e-08	1.87273e-06
ENSG00000213859	KCTD11	174.159	-0.814702	0.151418	29.3989	5.89096e-08	1.89329e-06
ENSG00000115009	CCL20	479.499	0.811919	0.149286	29.3638	5.99876e-08	1.92348e-06
ENSG00000100592	DAAM1	687.818	0.534601	0.0989067	29.2765	6.27534e-08	2.00753e-06
ENSG00000112473	SLC39A7	1942.81	-0.317674	0.0587196	29.2653	6.31145e-08	2.01083e-06
ENSG00000146409	SLC18B1	231.953	-0.681818	0.126211	29.2644	6.31461e-08	2.01083e-06
ENSG00000131016	AKAP12	4517.89	0.69948	0.128862	29.2111	6.49053e-08	2.06212e-06
ENSG00000260604	RP1-140K8.5	991.933	0.440201	0.0814441	29.1976	6.53596e-08	2.07181e-06
ENSG00000106853	PTGR1	11283.2	-0.340585	0.0630731	29.1014	6.86874e-08	2.17234e-06
ENSG00000188070	C11orf95	162.828	-0.804148	0.149435	29.0775	6.95397e-08	2.19429e-06
ENSG00000118985	ELL2	1746.02	0.339794	0.0631809	28.9165	7.55677e-08	2.3791e-06
ENSG00000134802	SLC43A3	720.986	0.42832	0.0799471	28.7295	8.32278e-08	2.61433e-06
ENSG00000131263	RLIM	1073.44	0.381484	0.0711958	28.7195	8.36563e-08	2.62186e-06
ENSG00000163788	SNRK	538.919	0.417703	0.0780602	28.6891	8.4979e-08	2.65732e-06
ENSG00000171681	ATF7IP	228.322	0.729758	0.137191	28.6602	8.62601e-08	2.69132e-06
ENSG00000100416	TRMU	270.594	-0.713567	0.13366	28.5203	9.27205e-08	2.88639e-06
ENSG00000114933	INO80D	343.517	0.552769	0.103859	28.4108	9.81157e-08	3.04751e-06
ENSG00000198610	AKR1C4	262.789	-0.642615	0.12054	28.4021	9.85598e-08	3.05447e-06
ENSG00000124788	ATXN1	780.173	0.389829	0.0732981	28.3472	1.01392e-07	3.13525e-06
ENSG00000089335	ZNF302	222.864	-0.745445	0.140252	28.303	1.03733e-07	3.20052e-06
ENSG00000103978	TMEM87A	482.319	0.492577	0.0927881	28.2197	1.08296e-07	3.33388e-06
ENSG00000163877	SNIP1	368.774	0.54869	0.10343	28.2092	1.08883e-07	3.34455e-06
ENSG00000121060	TRIM25	618.121	-0.635789	0.119793	28.1595	1.11719e-07	3.42408e-06
ENSG00000110944	IL23A	39.772	1.34357	0.256501	28.1427	1.12689e-07	3.44621e-06
ENSG00000171766	GATM	6014.46	-0.29321	0.0552532	28.1221	1.13895e-07	3.47543e-06
ENSG00000263986	RP11-746M1.1	93.1091	-0.972141	0.18312	28.0698	1.17016e-07	3.56282e-06
ENSG00000101413	RPRD1B	879.767	0.374042	0.070741	28.0036	1.21092e-07	3.67084e-06
ENSG00000159208	C1orf51	63.0621	1.22752	0.236703	28.0066	1.20901e-07	3.67084e-06
ENSG00000131051	RBM39	2437.49	0.466581	0.0882628	27.8484	1.31204e-07	3.96872e-06
ENSG00000259932	CTD-2651B20.7	17.4539	-3.119	0.580494	27.8414	1.31678e-07	3.97437e-06
ENSG00000131381	ZFYVE20	452.229	-0.463056	0.0882851	27.5608	1.52231e-07	4.57483e-06
ENSG00000176834	VSIG10	878.554	-0.415552	0.0791406	27.5616	1.52167e-07	4.57483e-06
ENSG00000257093	KIAA1147	1191.1	-0.46689	0.0890195	27.4645	1.60007e-07	4.79814e-06
ENSG00000175104	TRAF6	207.3	0.740064	0.141731	27.4037	1.65118e-07	4.94072e-06
ENSG00000270607	RP11-359E10.1	84.8126	0.9778	0.189561	27.3921	1.66111e-07	4.95975e-06
ENSG00000120832	MTERFD3	150.225	-0.7227	0.138712	27.3757	1.67522e-07	4.99114e-06
ENSG00000171819	ANGPTL7	126.744	0.81086	0.155253	27.3615	1.68757e-07	5.01719e-06
ENSG00000153391	INO80C	234.027	0.778771	0.149517	27.3215	1.72289e-07	5.11123e-06
ENSG00000114019	AMOTL2	1400.8	0.733324	0.139817	27.2695	1.7698e-07	5.23921e-06
ENSG00000179094	PER1	253.869	0.838826	0.160632	27.2295	1.80678e-07	5.33731e-06
ENSG00000206337	HCP5	282.069	0.59495	0.114368	27.1582	1.8747e-07	5.52619e-06
ENSG00000081041	CXCL2	482.578	1.04082	0.198355	27.0458	1.9869e-07	5.84451e-06
ENSG00000165494	PCF11	641.828	-0.583307	0.112089	27.0305	2.00271e-07	5.87857e-06
ENSG00000139641	ESYT1	2172.65	-0.3083	0.0594506	26.898	2.14485e-07	6.2825e-06
ENSG00000108424	KPNB1	3775.49	-0.369908	0.071422	26.7924	2.26526e-07	6.60732e-06
ENSG00000158669	AGPAT6	1428.99	-0.35091	0.0678114	26.7931	2.26448e-07	6.60732e-06
ENSG00000204592	HLA-E	7247.14	0.363424	0.0702019	26.738	2.32996e-07	6.78178e-06
ENSG00000160613	PCSK7	502.799	-0.592387	0.114568	26.6949	2.38247e-07	6.92014e-06
ENSG00000135605	TEC	86.456	0.959378	0.186872	26.6887	2.39018e-07	6.92802e-06
ENSG00000130147	SH3BP4	1605.22	0.352099	0.0682308	26.6416	2.44917e-07	7.08422e-06
ENSG00000156011	PSD3	958.136	0.372641	0.0721926	26.6287	2.46551e-07	7.11666e-06
ENSG00000140044	JDP2	139.639	-0.949822	0.184318	26.6143	2.48393e-07	7.14737e-06
ENSG00000167378	IRGQ	594.749	-0.498199	0.0966634	26.6124	2.48644e-07	7.14737e-06
ENSG00000139517	LNX2	456.249	0.482571	0.0937305	26.5694	2.54241e-07	7.29315e-06
ENSG00000101191	DIDO1	515.008	-0.476546	0.0925197	26.5485	2.57004e-07	7.35721e-06
ENSG00000121361	KCNJ8	409.249	-0.462288	0.0898159	26.4782	2.66527e-07	7.61412e-06
ENSG00000184897	H1FX	382.715	0.824447	0.159719	26.43	2.73267e-07	7.79064e-06
ENSG00000198363	ASPH	3992.55	-0.230164	0.0448942	26.2774	2.95731e-07	8.41378e-06
ENSG00000182372	CLN8	367.794	0.525482	0.102772	26.2487	3.00157e-07	8.52225e-06
ENSG00000151611	MMAA	339.633	0.490563	0.096247	26.1313	3.18979e-07	9.03818e-06
ENSG00000179021	C3orf38	319.793	0.537605	0.105439	26.0731	3.28731e-07	9.29553e-06
ENSG00000065809	FAM107B	2399.65	0.359042	0.0705983	25.8352	3.71837e-07	1.04931e-05
ENSG00000273319	RP11-138A9.2	78.0007	1.18466	0.231805	25.8136	3.76024e-07	1.05897e-05
ENSG00000215421	ZNF407	256.109	0.639722	0.126299	25.7195	3.94815e-07	1.10839e-05
ENSG00000264044	RP11-192H23.7	76.9611	-0.862046	0.169983	25.7178	3.95168e-07	1.10839e-05
ENSG00000108091	CCDC6	1242.79	0.395775	0.0781998	25.681	4.02776e-07	1.12745e-05
ENSG00000131941	RHPN2	276.341	0.506757	0.100384	25.6418	4.11046e-07	1.14828e-05
ENSG00000174718	KIAA1551	481.88	0.470086	0.0929929	25.6081	4.1829e-07	1.16617e-05
ENSG00000105327	BBC3	169.122	0.810448	0.160409	25.5778	4.24905e-07	1.18224e-05
ENSG00000151882	CCL28	87.3561	1.09145	0.217638	25.567	4.27286e-07	1.18649e-05
ENSG00000115758	ODC1	3532.3	-0.295031	0.05849	25.4144	4.62453e-07	1.28158e-05
ENSG00000112339	HBS1L	1237.82	-0.392576	0.0778782	25.3839	4.69826e-07	1.29941e-05
ENSG00000115524	SF3B1	3384.26	0.30697	0.0609222	25.3692	4.73407e-07	1.30672e-05
ENSG00000143420	ENSA	1324.41	0.304524	0.0605145	25.3595	4.75801e-07	1.31072e-05
ENSG00000238133	MLK7-AS1	158.6	0.777732	0.1543	25.3164	4.86561e-07	1.33771e-05
ENSG00000119787	ATL2	736.217	0.407737	0.081176	25.2273	5.09548e-07	1.39814e-05
ENSG00000112096	SOD2	47735.6	0.300962	0.0598769	25.2188	5.11802e-07	1.40155e-05
ENSG00000166510	CCDC68	140.126	0.684354	0.137007	25.1622	5.27059e-07	1.44049e-05
ENSG00000100109	TFIP11	801.304	-0.442971	0.0883677	25.1119	5.40978e-07	1.47563e-05
ENSG00000040633	PHF23	592.913	-0.419982	0.0838545	25.0981	5.44857e-07	1.48329e-05
ENSG00000166123	GPT2	892.94	-0.376629	0.075215	25.0813	5.49638e-07	1.49338e-05
ENSG00000149474	CSRP2BP	131.388	-0.919021	0.183754	25.0734	5.51887e-07	1.49364e-05
ENSG00000181852	RNF41	485.033	-0.401479	0.0802212	25.077	5.5086e-07	1.49364e-05
ENSG00000159176	CSRP1	3412.02	0.344901	0.0688661	25.0546	5.57308e-07	1.50538e-05
ENSG00000140320	BAHD1	298.842	-0.629006	0.126021	25.049	5.58909e-07	1.50677e-05
ENSG00000168495	POLR3D	229.589	0.663862	0.132815	25.0397	5.61625e-07	1.51116e-05
ENSG00000148187	MRRF	411.79	0.488006	0.0980898	24.8501	6.19659e-07	1.66409e-05
ENSG00000117595	IRF6	436.778	0.449639	0.0902556	24.8439	6.21649e-07	1.66621e-05
ENSG00000105835	NAMPT	1474.37	0.414658	0.0831572	24.8152	6.30981e-07	1.68667e-05
ENSG00000143367	TUFT1	2073.14	0.241625	0.0485215	24.813	6.3171e-07	1.68667e-05
ENSG00000029153	ARNTL2	1218.92	0.370725	0.0744381	24.8051	6.34288e-07	1.6903e-05
ENSG00000109458	GAB1	190.711	0.671641	0.135546	24.7975	6.36814e-07	1.69378e-05
ENSG00000094975	SUCO	1262.02	0.355226	0.0714161	24.745	6.54393e-07	1.73642e-05
ENSG00000143393	PI4KB	699.708	-0.496696	0.0998988	24.7422	6.55346e-07	1.73642e-05
ENSG00000143751	SDE2	761.498	0.356404	0.0717996	24.6568	6.85027e-07	1.8116e-05
ENSG00000136826	KLF4	666.596	0.416416	0.0838975	24.6187	6.98694e-07	1.84423e-05
ENSG00000111727	HCFC2	279.764	0.578903	0.116999	24.5144	7.37558e-07	1.94312e-05
ENSG00000101152	DNAJC5	640.154	-0.424691	0.0858491	24.4761	7.5238e-07	1.97842e-05
ENSG00000163584	RPL22L1	858.401	0.45197	0.0913679	24.4221	7.73778e-07	2.03084e-05
ENSG00000187778	MCRS1	444.478	-0.583312	0.118242	24.3498	8.03341e-07	2.10445e-05
ENSG00000104760	FGL1	10083.9	0.246189	0.0498984	24.3178	8.16789e-07	2.13565e-05
ENSG00000196792	STRN3	689.172	0.366085	0.0742629	24.3138	8.18506e-07	2.13612e-05
ENSG00000169504	CLIC4	2506.73	0.335467	0.0680215	24.2995	8.24625e-07	2.14805e-05
ENSG00000171456	ASXL1	1479.3	0.379371	0.0772044	24.1596	8.86709e-07	2.30544e-05
ENSG00000101367	MAPRE1	987.876	0.373231	0.0760573	24.1087	9.10482e-07	2.36283e-05
ENSG00000175556	LONRF3	358.458	0.520728	0.10634	24.0604	9.33589e-07	2.41827e-05
ENSG00000147883	CDKN2B	193.111	0.68072	0.139285	24.0501	9.3862e-07	2.42678e-05
ENSG00000174106	LEMD3	435.509	0.479307	0.0978431	24.0373	9.44885e-07	2.43844e-05
ENSG00000070669	ASNS	725.963	-0.567026	0.11599	24.0254	9.50746e-07	2.44901e-05
ENSG00000135069	PSAT1	2830.62	-0.335943	0.0685702	23.9767	9.75066e-07	2.507e-05
ENSG00000150776	C11orf57	326.084	-0.521636	0.106733	23.9284	9.99846e-07	2.56596e-05
ENSG00000117758	STX12	1927.67	0.304977	0.0623762	23.8949	1.01739e-06	2.60618e-05
ENSG00000135999	EPC2	332.767	0.587105	0.120539	23.7733	1.08375e-06	2.76595e-05
ENSG00000166780	C16orf45	545.127	0.453146	0.0930704	23.774	1.08336e-06	2.76595e-05
ENSG00000069020	MAST4	456.67	0.410988	0.0846602	23.6575	1.15093e-06	2.92738e-05
ENSG00000147894	C9orf72	208.554	0.770533	0.158227	23.6571	1.15122e-06	2.92738e-05
ENSG00000117597	DIEXF	586.544	0.427641	0.0881099	23.6358	1.16402e-06	2.94913e-05
ENSG00000180801	ARSJ	304.562	0.542678	0.111747	23.6362	1.16375e-06	2.94913e-05
ENSG00000119682	AREL1	495.765	-0.475508	0.0980385	23.6088	1.18045e-06	2.98532e-05
ENSG00000118482	PHF3	1189.07	0.508159	0.104439	23.6045	1.18308e-06	2.98652e-05
ENSG00000112996	MRPS30	771.447	0.399668	0.0823245	23.594	1.18955e-06	2.9974e-05
ENSG00000073737	DHRS9	329.88	0.656878	0.135377	23.5551	1.21388e-06	3.05318e-05
ENSG00000170776	AKAP13	1875.74	0.421576	0.0868719	23.5136	1.24036e-06	3.11412e-05
ENSG00000019995	ZRANB1	1471.06	0.300067	0.0619372	23.4858	1.25841e-06	3.15375e-05
ENSG00000198899	MT-ATP6	74053.4	0.462275	0.0954963	23.4766	1.26442e-06	3.16309e-05
ENSG00000010292	NCAPD2	174.798	-0.774218	0.160564	23.4364	1.29111e-06	3.22406e-05
ENSG00000198366	HIST1H3A	38.8985	-1.30531	0.269334	23.4064	1.31141e-06	3.26888e-05
ENSG00000134538	SLCO1B1	1364	-0.351251	0.0725664	23.4027	1.31395e-06	3.26933e-05
ENSG00000171522	PTGER4	36.4751	1.47571	0.309782	23.3956	1.31878e-06	3.27547e-05
ENSG00000128272	ATF4	5640.59	-0.220113	0.045547	23.3417	1.35627e-06	3.36259e-05
ENSG00000117601	SERPINC1	2571.69	0.255938	0.0529794	23.3265	1.36702e-06	3.38318e-05
ENSG00000184588	PDE4B	32.7875	1.4792	0.307464	23.3142	1.37583e-06	3.39894e-05
ENSG00000166025	AMOTL1	336.956	-0.541051	0.112212	23.258	1.41663e-06	3.49352e-05
ENSG00000058272	PPP1R12A	949.342	0.417395	0.086587	23.2511	1.42166e-06	3.49971e-05
ENSG00000158887	MPZ	226.029	-0.64173	0.133443	23.2417	1.42866e-06	3.5107e-05
ENSG00000102178	UBL4A	705.711	-0.38322	0.0795847	23.1853	1.47115e-06	3.60874e-05
ENSG00000171408	PDE7B	80.6224	1.09242	0.225836	23.1599	1.49074e-06	3.65034e-05
ENSG00000135334	AKIRIN2	463.318	0.548218	0.114338	23.1326	1.51205e-06	3.69601e-05
ENSG00000113658	SMAD5	1133.91	0.333985	0.0694669	23.1013	1.5369e-06	3.75015e-05
ENSG00000162290	DCP1A	381.916	0.48905	0.102117	23.0596	1.57058e-06	3.82561e-05
ENSG00000132485	ZRANB2	968.586	-0.404504	0.0842061	23.0511	1.5775e-06	3.83573e-05
ENSG00000135679	MDM2	1588.66	0.350323	0.0731034	22.9436	1.66826e-06	4.04932e-05
ENSG00000075407	ZNF37A	351.425	-0.526441	0.110121	22.9294	1.6806e-06	4.07215e-05
ENSG00000139370	SLC15A4	759.258	0.408637	0.085327	22.9202	1.68867e-06	4.08459e-05
ENSG00000110723	EXPH5	115.468	0.824788	0.172595	22.9046	1.70246e-06	4.11078e-05
ENSG00000229656	RP11-462L8.1	475.567	0.594891	0.124116	22.8947	1.71126e-06	4.12485e-05
ENSG00000146457	WTAP	1588.83	0.314443	0.0657372	22.8649	1.73793e-06	4.18188e-05
ENSG00000135900	MRPL44	871.087	0.364804	0.0763585	22.8507	1.75084e-06	4.20566e-05
ENSG00000196159	FAT4	234.26	0.676534	0.141976	22.7699	1.82599e-06	4.37859e-05
ENSG00000181904	C5orf24	1529.6	0.381391	0.079976	22.7122	1.88168e-06	4.50435e-05
ENSG00000114383	TUSC2	292.403	-0.631898	0.132752	22.6662	1.92729e-06	4.59767e-05
ENSG00000145860	RNF145	254.61	-0.584197	0.122893	22.6669	1.9266e-06	4.59767e-05
ENSG00000152939	MARVELD2	716.718	0.348749	0.0733455	22.6488	1.94479e-06	4.63146e-05
ENSG00000137094	DNAJB5	194.65	0.629177	0.132986	22.6121	1.98232e-06	4.71276e-05
ENSG00000272009	RP1-313I6.12	31.7931	1.28693	0.272335	22.5516	2.04579e-06	4.85533e-05
ENSG00000129566	TEP1	763.732	0.423111	0.0893223	22.4683	2.13638e-06	5.05307e-05
ENSG00000160862	AZGP1	3744.7	0.286347	0.0603719	22.4688	2.1359e-06	5.05307e-05
ENSG00000168439	STIP1	1680.26	-0.326998	0.069047	22.4166	2.19467e-06	5.18211e-05
ENSG00000177034	MTX3	209.437	0.617445	0.130896	22.4123	2.19959e-06	5.18491e-05
ENSG00000152061	RABGAP1L	234.542	0.521029	0.11031	22.4003	2.21343e-06	5.2087e-05
ENSG00000198952	SMG5	1862.44	-0.399789	0.0844308	22.3904	2.22485e-06	5.2267e-05
ENSG00000005812	FBXL3	886.764	0.418266	0.0883848	22.3659	2.25335e-06	5.28473e-05
ENSG00000269988	RP11-395P17.11	42.3185	1.25909	0.26629	22.334	2.29112e-06	5.36423e-05
ENSG00000089916	GPATCH2L	557.437	0.371151	0.0786427	22.3257	2.30106e-06	5.37843e-05
ENSG00000166435	XRRA1	185.372	0.56424	0.119849	22.2976	2.33501e-06	5.44862e-05
ENSG00000120217	CD274	56.0284	1.1716	0.251601	22.2882	2.34648e-06	5.45704e-05
ENSG00000197461	PDGFA	207.907	0.612544	0.130002	22.2897	2.34459e-06	5.45704e-05
ENSG00000168152	THAP9	80.7921	0.921399	0.195841	22.2839	2.35175e-06	5.46014e-05
ENSG00000172432	GTPBP2	834.252	0.396859	0.0841403	22.2235	2.42689e-06	5.6252e-05
ENSG00000169967	MAP3K2	1863.37	0.291898	0.0619576	22.183	2.4786e-06	5.73547e-05
ENSG00000233098	RP11-344E13.3	126.415	-0.689507	0.1464	22.1514	2.51968e-06	5.82084e-05
ENSG00000234616	JRK	131.956	-0.821598	0.175359	22.0918	2.59914e-06	5.99443e-05
ENSG00000171940	ZNF217	524.942	0.5456	0.116154	22.0828	2.61133e-06	6.01254e-05
ENSG00000010165	METTL13	566.195	-0.481052	0.102555	22.0357	2.67631e-06	6.15197e-05
ENSG00000124635	HIST1H2BJ	99.6861	0.976915	0.207384	22.0118	2.70982e-06	6.21869e-05
ENSG00000232956	SNHG15	402.231	-0.56402	0.120077	22.0049	2.7195e-06	6.23063e-05
ENSG00000143498	TAF1A	79.8787	0.874259	0.187892	21.9778	2.75828e-06	6.30906e-05
ENSG00000198160	MIER1	1265.83	0.425528	0.0907661	21.9208	2.84134e-06	6.48835e-05
ENSG00000173517	PEAK1	713.452	0.527617	0.113197	21.8075	3.01422e-06	6.87183e-05
ENSG00000147274	RBMX	1141.8	-0.335588	0.0719108	21.7748	3.06598e-06	6.97836e-05
ENSG00000109686	SH3D19	1712.62	0.321092	0.0689374	21.7098	3.17166e-06	7.2071e-05
ENSG00000120071	KANSL1	499.913	0.543552	0.11659	21.7011	3.18615e-06	7.22819e-05
ENSG00000227184	EPPK1	186.495	0.63436	0.136425	21.6613	3.25287e-06	7.3675e-05
ENSG00000245748	RP11-367J11.2	116.63	-0.675388	0.145246	21.5983	3.36144e-06	7.60101e-05
ENSG00000147642	SYBU	483.794	0.412294	0.0888758	21.5708	3.41e-06	7.69828e-05
ENSG00000119900	OGFRL1	551.616	0.455614	0.0982595	21.5162	3.50858e-06	7.90798e-05
ENSG00000139926	FRMD6	1087.94	0.450024	0.0971076	21.4612	3.61059e-06	8.12471e-05
ENSG00000083896	YTHDC1	854.334	0.356702	0.0772064	21.3769	3.77284e-06	8.47607e-05
ENSG00000036257	CUL3	1255.87	-0.355561	0.076998	21.3375	3.85122e-06	8.63819e-05
ENSG00000157131	C8A	655.851	0.313643	0.0679714	21.3298	3.86666e-06	8.65882e-05
ENSG00000187231	SESTD1	526.469	0.434325	0.0940756	21.3241	3.87817e-06	8.67062e-05
ENSG00000115641	FHL2	330.572	0.537493	0.116777	21.315	3.89665e-06	8.69792e-05
ENSG00000198894	CIPC	350.079	0.489367	0.10617	21.2618	4.00636e-06	8.92846e-05
ENSG00000023608	SNAPC1	193.382	0.719452	0.156398	21.2465	4.03849e-06	8.98563e-05
ENSG00000139651	ZNF740	365.379	-0.613543	0.133239	21.228	4.07763e-06	9.05822e-05
ENSG00000204237	OXLD1	171.091	-0.686274	0.149165	21.1708	4.20106e-06	9.3175e-05
ENSG00000242247	ARFGAP3	842.901	0.34441	0.074876	21.1574	4.2307e-06	9.36826e-05
ENSG00000035681	NSMAF	299.679	-0.485853	0.105895	21.1282	4.2956e-06	9.49683e-05
ENSG00000198087	CD2AP	2047.22	0.342825	0.074617	21.1004	4.35842e-06	9.62039e-05
ENSG00000169991	IFFO2	457.835	-0.485409	0.106078	21.037	4.50503e-06	9.92822e-05
ENSG00000204178	TMEM57	1343.56	-0.328165	0.071595	21.0128	4.56224e-06	0.000100384
ENSG00000166840	GLYATL1	473.561	-0.504452	0.10995	20.9981	4.59729e-06	0.000100995
ENSG00000133773	CCDC59	309.863	0.443167	0.0968969	20.9869	4.62436e-06	0.000101429
ENSG00000111846	GCNT2	672.889	0.417668	0.0911366	20.9835	4.63244e-06	0.000101446
ENSG00000164171	ITGA2	334.643	0.5804	0.127235	20.9783	4.64524e-06	0.000101566
ENSG00000156976	EIF4A2	6226.69	0.410548	0.0895871	20.9325	4.75748e-06	0.000103857
ENSG00000049246	PER3	194.437	0.710979	0.15606	20.9161	4.79842e-06	0.000104586
ENSG00000174804	FZD4	355.71	-0.456935	0.0999592	20.8922	4.85858e-06	0.000105731
ENSG00000122687	FTSJ2	354.3	-0.432834	0.0949301	20.845	4.97991e-06	0.000108202
ENSG00000225339	RP11-513I15.6	241.309	-0.461893	0.101213	20.8292	5.02124e-06	0.00010893
ENSG00000237499	RP11-356I2.4	27.6724	1.5564	0.341757	20.7375	5.2674e-06	0.000114091
ENSG00000198382	UVRAG	330.092	0.461399	0.101612	20.7006	5.37001e-06	0.000116133
ENSG00000170852	KBTBD2	527.462	0.42628	0.0938392	20.658	5.49077e-06	0.00011856
ENSG00000197566	ZNF624	35.2302	1.24855	0.277636	20.6427	5.53479e-06	0.000119325
ENSG00000102572	STK24	941.382	0.329	0.072552	20.5976	5.66664e-06	0.000121978
ENSG00000153879	CEBPG	2009.96	0.274604	0.0605429	20.5736	5.73812e-06	0.000123325
ENSG00000165244	ZNF367	287.159	0.55524	0.122593	20.5637	5.76781e-06	0.000123772
ENSG00000184378	ACTRT3	50.1998	-1.35918	0.301728	20.492	5.98819e-06	0.000128303
ENSG00000095739	BAMBI	235.13	0.572937	0.126964	20.4747	6.04253e-06	0.000129267
ENSG00000171100	MTM1	227.178	0.554007	0.122955	20.4255	6.19995e-06	0.000132431
ENSG00000149428	HYOU1	2208.69	-0.367672	0.0813619	20.3884	6.3213e-06	0.000134816
ENSG00000229047	AF127577.10	78.3683	0.852443	0.18861	20.3822	6.34163e-06	0.000135042
ENSG00000068654	POLR1A	890.43	-0.434053	0.0962386	20.3392	6.48592e-06	0.000137903
ENSG00000026508	CD44	1141	0.448712	0.0998207	20.3264	6.52932e-06	0.000138613
ENSG00000172380	GNG12	4234.12	0.278156	0.0616968	20.3063	6.59836e-06	0.000139865
ENSG00000129696	TTI2	294.309	0.451864	0.100348	20.3028	6.61043e-06	0.000139907
ENSG00000237596	RP13-143G15.4	149.446	0.78264	0.17418	20.1996	6.97674e-06	0.000147435
ENSG00000120784	ZFP30	112.018	-0.794757	0.177318	20.1937	6.99818e-06	0.000147664
ENSG00000168672	FAM84B	567.286	0.407317	0.091228	19.9425	7.98046e-06	0.000168135
ENSG00000159461	AMFR	2572.82	-0.203087	0.0454795	19.9357	8.00889e-06	0.000168478
ENSG00000100441	KHNYN	939.624	-0.368106	0.0824535	19.9265	8.0477e-06	0.00016894
ENSG00000176399	DMRTA1	253.537	0.517793	0.116	19.9247	8.05521e-06	0.00016894
ENSG00000112697	TMEM30A	2389.48	0.299184	0.0670186	19.921	8.07101e-06	0.000169016
ENSG00000141458	NPC1	1075.07	0.344849	0.077366	19.9133	8.1036e-06	0.000169443
ENSG00000107185	RGP1	641.685	-0.409782	0.0919502	19.8942	8.18482e-06	0.000170628
ENSG00000163110	PDLIM5	4306.77	0.330162	0.0739829	19.8957	8.17821e-06	0.000170628
ENSG00000091436	MLTK	3133.37	0.295084	0.066146	19.8892	8.20605e-06	0.000170814
ENSG00000150764	DIXDC1	383.231	0.753963	0.168629	19.8382	8.428e-06	0.000175171
ENSG00000180370	PAK2	1648	0.340765	0.0766554	19.8257	8.48325e-06	0.000176056
ENSG00000112183	RBM24	123.165	0.773574	0.175354	19.8001	8.59772e-06	0.000178165
ENSG00000139154	AEBP2	330.317	0.552797	0.124598	19.7662	8.75154e-06	0.000181083
ENSG00000205659	LIN52	132.036	0.751879	0.169635	19.7536	8.80968e-06	0.000182014
ENSG00000151689	INPP1	306.551	-0.637149	0.144137	19.7449	8.84962e-06	0.000182568
ENSG00000138594	TMOD3	1350.83	0.316772	0.0713265	19.7303	8.91752e-06	0.000183696
ENSG00000135917	SLC19A3	329.743	0.484446	0.109159	19.7214	8.95915e-06	0.000184007
ENSG00000248144	ADH1C	1872.37	-0.577523	0.129655	19.7224	8.9545e-06	0.000184007
ENSG00000080561	MID2	236.277	0.518928	0.117231	19.7147	8.99066e-06	0.000184382
ENSG00000113448	PDE4D	66.5909	0.858217	0.194108	19.7064	9.02977e-06	0.000184911
ENSG00000135744	AGT	4910.37	0.308044	0.0693852	19.6845	9.13382e-06	0.000186766
ENSG00000181004	BBS12	115.154	0.854949	0.192906	19.6429	9.33514e-06	0.000190602
ENSG00000112182	BACH2	95.4248	0.972421	0.221331	19.6311	9.39297e-06	0.000191501
ENSG00000125148	MT2A	7944.88	0.601466	0.135337	19.6259	9.41839e-06	0.000191737
ENSG00000110852	CLEC2B	137.652	0.625627	0.141647	19.6112	9.49099e-06	0.000192771
ENSG00000175505	CLCF1	67.7465	1.00737	0.229503	19.61	9.49691e-06	0.000192771
ENSG00000145390	USP53	598.387	0.383655	0.0867626	19.5901	9.59628e-06	0.000194503
ENSG00000186834	HEXIM1	500.248	-0.542671	0.122731	19.5835	9.62994e-06	0.000194901
ENSG00000087338	GMCL1	165.729	-0.620625	0.140613	19.5568	9.76535e-06	0.000197354
ENSG00000187239	FNBP1	1192.32	0.308469	0.0700618	19.4334	1.04169e-05	0.000210216
ENSG00000113734	BNIP1	197.363	0.546314	0.124252	19.4296	1.04378e-05	0.000210331
ENSG00000049245	VAMP3	951.181	0.34486	0.0782973	19.4248	1.0464e-05	0.000210554
ENSG00000272114	RP1-261G23.7	61.1726	0.954506	0.216528	19.412	1.05343e-05	0.000211661
ENSG00000120937	NPPB	162.81	1.02759	0.232272	19.3957	1.06245e-05	0.000213167
ENSG00000198727	MT-CYB	146306	0.355722	0.0807491	19.3744	1.07437e-05	0.000215247
ENSG00000154803	FLCN	570.625	0.425063	0.0965852	19.3705	1.0766e-05	0.000215382
ENSG00000139725	RHOF	817.784	0.510621	0.116046	19.3184	1.10632e-05	0.00022101
ENSG00000148584	A1CF	1000.39	-0.335737	0.0764285	19.2997	1.11726e-05	0.000222874
ENSG00000125144	MT1G	3034.49	0.426693	0.0971147	19.281	1.12826e-05	0.000224745
ENSG00000115109	EPB41L5	764.67	0.360949	0.0822184	19.2587	1.14147e-05	0.00022705
ENSG00000133226	SRRM1	469.126	0.478973	0.109788	19.2233	1.16288e-05	0.000230979
ENSG00000162928	PEX13	903.065	0.424368	0.0966633	19.2202	1.16475e-05	0.00023102
ENSG00000101782	RIOK3	2385	0.253849	0.0579425	19.1889	1.18397e-05	0.000234498
ENSG00000170873	MTSS1	609.881	0.343464	0.0786039	19.1418	1.21355e-05	0.000240013
ENSG00000258634	RP4-773N10.4	79.5184	-1.21851	0.285504	19.132	1.21981e-05	0.000240909
ENSG00000120162	MOB3B	89.4995	0.937406	0.217011	19.0326	1.28503e-05	0.000253429
ENSG00000156639	ZFAND3	665.557	0.511859	0.117475	19.0113	1.29946e-05	0.00025591
ENSG00000119669	IRF2BPL	154.154	-0.875924	0.200868	18.9454	1.34515e-05	0.000264534
ENSG00000153721	CNKSR3	642.967	0.306925	0.0707748	18.832	1.42755e-05	0.000280341
ENSG00000261889	RP11-473M20.16	27.602	-1.75188	0.418649	18.8219	1.43508e-05	0.000281422
ENSG00000029363	BCLAF1	1841.11	0.296896	0.0684636	18.8055	1.44751e-05	0.00028306
ENSG00000134058	CDK7	704.731	0.332587	0.0767263	18.807	1.44639e-05	0.00028306
ENSG00000179119	SPTY2D1	728.235	0.331068	0.0764235	18.7757	1.47025e-05	0.000287102
ENSG00000134278	SPIRE1	546.147	0.368623	0.0852266	18.7488	1.49115e-05	0.000290774
ENSG00000149930	TAOK2	431.912	-0.554588	0.128049	18.7403	1.49781e-05	0.000291388
ENSG00000188342	GTF2F2	751.964	0.395646	0.091428	18.7395	1.4985e-05	0.000291388
ENSG00000026103	FAS	1477.73	0.286122	0.0661064	18.7265	1.50871e-05	0.000292964
ENSG00000204209	DAXX	1273.15	-0.305161	0.0705315	18.7141	1.51854e-05	0.000294462
ENSG00000118680	MYL12B	8525.32	0.268123	0.0619942	18.6844	1.54237e-05	0.000298248
ENSG00000144791	LIMD1	1097.61	-0.305432	0.0706731	18.6865	1.54066e-05	0.000298248
ENSG00000146834	MEPCE	387.356	-0.55435	0.128346	18.6644	1.55864e-05	0.000300976
ENSG00000234176	HSPA8P1	102.505	-0.950543	0.220544	18.6548	1.56656e-05	0.000302085
ENSG00000008853	RHOBTB2	82.746	-1.03185	0.240278	18.65	1.57048e-05	0.000302421
ENSG00000103111	MON1B	487.918	-0.466997	0.108364	18.6097	1.60401e-05	0.000308441
ENSG00000166128	RAB8B	492.115	0.432867	0.100324	18.6071	1.60619e-05	0.000308441
ENSG00000101361	NOP56	2410.62	-0.256895	0.0596103	18.5732	1.63502e-05	0.000313544
ENSG00000215717	TMEM167B	1057.37	0.315598	0.0732371	18.5686	1.639e-05	0.000313874
ENSG00000115267	IFIH1	408.77	0.507276	0.117817	18.5578	1.64825e-05	0.000315211
ENSG00000135111	TBX3	354.149	0.482572	0.112029	18.5522	1.65312e-05	0.000315274
ENSG00000169902	TPST1	502.413	0.386962	0.0898599	18.5527	1.65269e-05	0.000315274
ENSG00000115504	EHBP1	679.906	0.408779	0.0950582	18.5113	1.68904e-05	0.000321682
ENSG00000100897	DCAF11	585.534	-0.350759	0.0816775	18.4593	1.73574e-05	0.000330123
ENSG00000183111	ARHGEF37	89.4652	-0.952026	0.222399	18.3869	1.8029e-05	0.000342429
ENSG00000094804	CDC6	100.449	-0.898075	0.210171	18.2978	1.88924e-05	0.000358335
ENSG00000104067	TJP1	2045.5	0.358139	0.0837486	18.2923	1.89468e-05	0.000358346
ENSG00000107372	ZFAND5	2226.23	0.309431	0.0723102	18.29	1.89703e-05	0.000358346
ENSG00000166741	NNMT	2299.48	0.314448	0.0734496	18.2932	1.89378e-05	0.000358346
ENSG00000006459	KDM7A	337.192	0.414946	0.097367	18.234	1.95355e-05	0.000368521
ENSG00000145777	TSLP	397.251	0.504513	0.118167	18.2251	1.96275e-05	0.000369754
ENSG00000112208	BAG2	866.7	-0.34607	0.081089	18.2078	1.98065e-05	0.00037262
ENSG00000163131	CTSS	1462.45	0.333655	0.0782023	18.1857	2.00381e-05	0.000376466
ENSG00000146678	IGFBP1	601.7	-0.465433	0.109247	18.1038	2.09179e-05	0.000392465
ENSG00000198886	MT-ND4	251295	0.365367	0.0858242	18.0942	2.10242e-05	0.000393927
ENSG00000128915	NARG2	360.907	-0.417415	0.0982765	18.0661	2.13367e-05	0.000399243
ENSG00000141644	MBD1	738.388	-0.383754	0.0903314	18.0425	2.16033e-05	0.000403688
ENSG00000118762	PKD2	139.231	-0.779713	0.184829	18.0052	2.20302e-05	0.000411111
ENSG00000104312	RIPK2	453.452	0.408899	0.0965256	17.9983	2.21104e-05	0.000412054
ENSG00000231013	AC013275.2	167.779	-0.645577	0.152731	17.9931	2.21712e-05	0.000412633
ENSG00000156502	SUPV3L1	469.121	0.392654	0.0926821	17.9813	2.23085e-05	0.000414634
ENSG00000159921	GNE	1353.27	0.317987	0.0750498	17.9475	2.27082e-05	0.000421498
ENSG00000185591	SP1	800.738	0.340932	0.0807646	17.8586	2.37942e-05	0.000441066
ENSG00000243955	GSTA1	1132.62	-0.35674	0.0844032	17.837	2.40658e-05	0.000445507
ENSG00000198786	MT-ND5	65496	0.519428	0.122833	17.804	2.44868e-05	0.000452695
ENSG00000138623	SEMA7A	171.168	0.828396	0.19895	17.7952	2.46001e-05	0.000454187
ENSG00000118518	RNF146	353.157	0.46034	0.109372	17.7817	2.47753e-05	0.000456814
ENSG00000105971	CAV2	3762.09	0.335198	0.0794346	17.7778	2.48267e-05	0.000457154
ENSG00000104064	GABPB1	365.019	0.421179	0.100003	17.7664	2.4976e-05	0.000459294
ENSG00000071994	PDCD2	1069.99	-0.35133	0.0833239	17.7616	2.50387e-05	0.000459837
ENSG00000131023	LATS1	520.223	0.455638	0.108474	17.7507	2.51829e-05	0.000461876
ENSG00000090615	GOLGA3	1141.84	-0.381602	0.0905512	17.7368	2.53669e-05	0.000464635
ENSG00000256364	RP11-173P15.3	86.6486	-0.691291	0.164276	17.6875	2.60332e-05	0.000476212
ENSG00000106638	TBL2	613.079	-0.336793	0.0801758	17.6455	2.66147e-05	0.000486209
ENSG00000135821	GLUL	2109.67	0.215071	0.051318	17.5723	2.76581e-05	0.000504606
ENSG00000179456	ZBTB18	556.37	0.390446	0.0932564	17.5471	2.80283e-05	0.000510689
ENSG00000150768	DLAT	1736.57	0.285645	0.0681881	17.5419	2.81049e-05	0.000511413
ENSG00000141446	ESCO1	464.663	0.403984	0.0964752	17.5346	2.82127e-05	0.000512703
ENSG00000130962	PRRG1	289.975	0.526291	0.126075	17.5319	2.82526e-05	0.000512758
ENSG00000124839	RAB17	302.088	-0.503398	0.120413	17.5013	2.87117e-05	0.000520409
ENSG00000197249	SERPINA1	112594	0.307102	0.0733648	17.4901	2.88802e-05	0.00052278
ENSG00000020577	SAMD4A	1398.23	0.321441	0.0769349	17.4602	2.93382e-05	0.000530379
ENSG00000173432	SAA1	68813.1	0.338888	0.0810848	17.4283	2.98357e-05	0.000538671
ENSG00000151892	GFRA1	785.545	-0.33697	0.0807427	17.4248	2.98898e-05	0.000538949
ENSG00000138356	AOX1	5703.28	-0.191761	0.0459576	17.4081	3.01541e-05	0.000543009
ENSG00000167291	TBC1D16	341.907	-0.611645	0.146679	17.3987	3.03038e-05	0.000544998
ENSG00000166848	TERF2IP	670.332	0.379138	0.0909842	17.3877	3.04788e-05	0.000547436
ENSG00000163637	PRICKLE2	137.863	0.760283	0.183073	17.3503	3.10848e-05	0.000557599
ENSG00000156463	SH3RF2	475.45	0.473969	0.113992	17.3374	3.12972e-05	0.000560684
ENSG00000168952	STXBP6	108.233	0.727329	0.175067	17.3264	3.14775e-05	0.000563188
ENSG00000196652	ZKSCAN5	215.953	-0.536331	0.129235	17.3032	3.18658e-05	0.0005694
ENSG00000254726	MEX3A	69.5015	-1.11853	0.272855	17.2903	3.20822e-05	0.000572532
ENSG00000177427	MIEF2	186.411	0.573456	0.138094	17.2712	3.24059e-05	0.000577565
ENSG00000143365	RORC	295.717	0.528392	0.127167	17.2552	3.268e-05	0.000581703
ENSG00000204389	HSPA1A	538.38	-0.459651	0.110605	17.2519	3.27371e-05	0.000581974
ENSG00000114315	HES1	243.72	0.431045	0.103861	17.248	3.28049e-05	0.000582433
ENSG00000164002	EXO5	124.241	-0.727664	0.176099	17.2132	3.341e-05	0.00059242
ENSG00000182858	ALG12	143.619	-0.643096	0.15522	17.1955	3.37239e-05	0.000597223
ENSG00000143179	UCK2	895.661	-0.266606	0.0643444	17.1834	3.39383e-05	0.000600254
ENSG00000107815	C10orf2	454.405	-0.485518	0.117237	17.1765	3.40622e-05	0.000601679
ENSG00000168564	CDKN2AIP	498.56	0.34943	0.0844275	17.151	3.45233e-05	0.000609049
ENSG00000147050	KDM6A	534.137	0.365518	0.0883899	17.1234	3.50281e-05	0.000617171
ENSG00000110243	APOA5	421.73	0.373042	0.0901983	17.1049	3.53714e-05	0.000622429
ENSG00000138078	PREPL	692.611	-0.321927	0.077905	17.0974	3.55105e-05	0.000624086
ENSG00000117394	SLC2A1	140.426	0.728236	0.176147	17.0857	3.57313e-05	0.000627172
ENSG00000116688	MFN2	3937.76	-0.29802	0.0721143	17.0638	3.61457e-05	0.000633645
ENSG00000204388	HSPA1B	364.142	-0.442817	0.107289	17.0409	3.65837e-05	0.000640515
ENSG00000120889	TNFRSF10B	2456.15	-0.205861	0.0499138	17.0041	3.72983e-05	0.000652203
ENSG00000198722	UNC13B	689.257	-0.411825	0.099964	16.9971	3.74375e-05	0.000653814
ENSG00000118523	CTGF	553.564	0.453565	0.110509	16.9559	3.8259e-05	0.000667321
ENSG00000245904	RP11-796E2.4	51.5207	1.00608	0.24422	16.8875	3.96629e-05	0.00069094
ENSG00000165389	SPTSSA	707.294	0.339961	0.0828794	16.8642	4.01508e-05	0.000698563
ENSG00000132680	KIAA0907	453.24	-0.490227	0.119412	16.8435	4.05915e-05	0.000705347
ENSG00000085274	MYNN	370.971	0.497523	0.121537	16.747	4.27098e-05	0.000740303
ENSG00000196139	AKR1C3	8394.56	-0.3318	0.0809865	16.7481	4.26856e-05	0.000740303
ENSG00000135250	SRPK2	436.516	0.396705	0.0972435	16.6907	4.39966e-05	0.000761657
ENSG00000124160	NCOA5	227.623	-0.623052	0.152923	16.679	4.42687e-05	0.000765413
ENSG00000123094	RASSF8	434.21	0.505564	0.123827	16.6698	4.4483e-05	0.000768162
ENSG00000128602	SMO	162.926	-0.726236	0.178151	16.6504	4.49413e-05	0.000775113
ENSG00000154328	NEIL2	259.136	-0.512351	0.125748	16.632	4.53782e-05	0.000781676
ENSG00000095951	HIVEP1	313.437	0.430673	0.105823	16.6161	4.57599e-05	0.000787274
ENSG00000170144	HNRNPA3	998.85	0.402831	0.098958	16.6131	4.58341e-05	0.000787576
ENSG00000197061	HIST1H4C	620.339	0.478996	0.117362	16.5881	4.64405e-05	0.000797008
ENSG00000082898	XPO1	2587.87	0.276421	0.0679084	16.5622	4.70789e-05	0.000806967
ENSG00000119487	MAPKAP1	1214.18	-0.233934	0.0575008	16.5549	4.72626e-05	0.000808931
ENSG00000197016	ZNF470	65.4402	-1.04545	0.259378	16.553	4.731e-05	0.000808931
ENSG00000197971	MBP	714.153	0.308542	0.0759032	16.5423	4.75759e-05	0.000812476
ENSG00000211459	MT-RNR1	77997.8	0.901453	0.220653	16.5276	4.79479e-05	0.000817824
ENSG00000154080	CHST9	525.317	-0.377887	0.0930857	16.4939	4.88065e-05	0.000831447
ENSG00000092330	TINF2	343.596	0.383599	0.0945913	16.4786	4.92017e-05	0.000837152
ENSG00000111371	SLC38A1	2442.26	-0.292032	0.0719356	16.4754	4.92863e-05	0.000837565
ENSG00000021852	C8B	1293.95	0.264039	0.0651118	16.4509	4.99253e-05	0.000847388
ENSG00000047457	CP	5203.18	0.253945	0.0626493	16.4141	5.09057e-05	0.000862963
ENSG00000129472	RAB2B	194.402	0.610821	0.151632	16.4118	5.09673e-05	0.000862963
ENSG00000196372	ASB13	458.796	-0.414931	0.102491	16.3927	5.14844e-05	0.000870657
ENSG00000244067	GSTA2	62.1721	-1.12184	0.278278	16.3822	5.17678e-05	0.000874384
ENSG00000119396	RAB14	1360.17	0.38063	0.0941648	16.356	5.24886e-05	0.000885482
ENSG00000187758	ADH1A	211.593	-0.64259	0.158662	16.3427	5.28581e-05	0.000890634
ENSG00000169903	TM4SF4	5381.11	-0.256982	0.0635454	16.3343	5.30941e-05	0.000893526
ENSG00000173041	ZNF680	300.024	0.469823	0.116375	16.329	5.32428e-05	0.000894943
ENSG00000151276	MAGI1	587.715	0.420007	0.104028	16.3255	5.33415e-05	0.000895518
ENSG00000110218	PANX1	1007.28	0.245798	0.0608679	16.3198	5.35023e-05	0.000897133
ENSG00000152133	GPATCH11	235.3	0.597269	0.148008	16.3041	5.39462e-05	0.000903486
ENSG00000047056	WDR37	256.891	-0.488459	0.121214	16.2899	5.43529e-05	0.000909199
ENSG00000229314	ORM1	40784.6	0.26296	0.0651429	16.2727	5.4849e-05	0.000916394
ENSG00000055609	KMT2C	877.616	0.366589	0.0908979	16.2696	5.49376e-05	0.000916772
ENSG00000147119	CHST7	183.077	0.562021	0.139385	16.2574	5.52933e-05	0.000921599
ENSG00000102181	CD99L2	290.833	-0.518256	0.128589	16.2539	5.53962e-05	0.000922207
ENSG00000162645	GBP2	3502.94	0.307845	0.076339	16.2439	5.569e-05	0.000925987
ENSG00000164077	MON1A	101.294	-0.812387	0.20204	16.2399	5.58054e-05	0.000926796
ENSG00000235609	AF127936.7	84.4191	0.845729	0.210538	16.2154	5.65336e-05	0.000937769
ENSG00000052802	MSMO1	3229.92	0.326662	0.0811296	16.1818	5.75431e-05	0.000953375
ENSG00000245532	NEAT1	5915.64	0.776102	0.191833	16.1772	5.76842e-05	0.000954574
ENSG00000105939	ZC3HAV1	835.548	-0.357477	0.0890899	16.1249	5.9298e-05	0.00098011
ENSG00000258048	RP11-530C5.1	70.0656	0.798043	0.198691	16.0989	6.01176e-05	0.000992476
ENSG00000134363	FST	649.964	0.383585	0.0956487	16.0742	6.0909e-05	0.00100435
ENSG00000248019	FAM13A-AS1	40.5818	-1.02682	0.256285	16.024	6.25443e-05	0.00103009
ENSG00000101981	F9	733.418	0.296218	0.074031	16.0147	6.28512e-05	0.00103392
ENSG00000139372	TDG	412.459	0.396511	0.0991367	16.0121	6.29405e-05	0.00103416
ENSG00000130517	PGPEP1	685.039	-0.369512	0.0923348	16.0018	6.32821e-05	0.00103854
ENSG00000168411	RFWD3	359.273	-0.407933	0.102104	15.9905	6.36611e-05	0.00104353
ENSG00000167676	PLIN4	441.561	-0.715228	0.178379	15.9796	6.40291e-05	0.00104833
ENSG00000117016	RIMS3	27.6343	-1.76376	0.449595	15.9536	6.49151e-05	0.00106158
ENSG00000124459	ZNF45	123.405	-0.684155	0.171982	15.9455	6.51911e-05	0.00106484
ENSG00000263731	RP11-498C9.15	24.2515	-1.55066	0.400839	15.9046	6.66156e-05	0.00108683
ENSG00000197182	FLJ27365	30.1706	-1.2819	0.322831	15.889	6.71676e-05	0.00109455
ENSG00000137575	SDCBP	2191.44	0.301873	0.075786	15.8693	6.78695e-05	0.00110469
ENSG00000132356	PRKAA1	1331.13	0.275114	0.0691083	15.8383	6.8991e-05	0.00112163
ENSG00000009780	FAM76A	141.795	0.569315	0.143494	15.7994	7.04236e-05	0.00114358
ENSG00000135424	ITGA7	351.028	-0.555143	0.139693	15.7863	7.09137e-05	0.0011493
ENSG00000136167	LCP1	562.399	0.470884	0.118693	15.7856	7.09417e-05	0.0011493
ENSG00000133794	ARNTL	261.486	-0.503644	0.126814	15.7754	7.13227e-05	0.00115413
ENSG00000173442	EHBP1L1	257.449	-0.655039	0.165281	15.7606	7.18831e-05	0.00116185
ENSG00000181744	C3orf58	410.252	0.393413	0.09922	15.7468	7.24121e-05	0.00116903
ENSG00000112658	SRF	1058.88	0.373398	0.0941165	15.7323	7.29663e-05	0.00117637
ENSG00000236287	ZBED5	377.434	0.395278	0.0997602	15.7302	7.30471e-05	0.00117637
ENSG00000264247	LINC00909	104.285	-0.845991	0.213216	15.7283	7.31206e-05	0.00117637
ENSG00000143862	ARL8A	485.143	0.39472	0.0996625	15.7141	7.36727e-05	0.00118388
ENSG00000157168	NRG1	313.658	0.431544	0.109044	15.686	7.47755e-05	0.00120021
ENSG00000134186	PRPF38B	561.944	0.430455	0.108874	15.677	7.51324e-05	0.00120455
ENSG00000157111	TMEM171	36.1517	1.11399	0.284827	15.6724	7.53148e-05	0.00120608
ENSG00000204128	C2orf72	230.016	-0.545068	0.137892	15.6273	7.71312e-05	0.00123374
ENSG00000114302	PRKAR2A	1643.85	-0.282996	0.0716088	15.6211	7.73849e-05	0.00123638
ENSG00000100614	PPM1A	1139.36	0.342059	0.0865094	15.6152	7.76275e-05	0.00123883
ENSG00000196363	WDR5	677.523	-0.365575	0.0926124	15.5943	7.84926e-05	0.00125119
ENSG00000186575	NF2	864.412	-0.403898	0.102323	15.5782	7.91602e-05	0.00126039
ENSG00000134321	RSAD2	64.906	1.36195	0.342515	15.5735	7.93593e-05	0.00126211
ENSG00000137309	HMGA1	1283.64	0.413865	0.104847	15.57	7.9508e-05	0.00126303
ENSG00000072210	ALDH3A2	2568.18	-0.24563	0.0623308	15.5249	8.14241e-05	0.00129199
ENSG00000120948	TARDBP	1273.64	0.387935	0.098655	15.4895	8.29631e-05	0.00131491
ENSG00000104824	HNRNPL	2163.83	0.280224	0.0712849	15.4521	8.46233e-05	0.00133817
ENSG00000189060	H1F0	3572.58	0.426286	0.108315	15.4525	8.46071e-05	0.00133817
ENSG00000198799	LRIG2	160.016	0.604161	0.154387	15.4292	8.56553e-05	0.00135294
ENSG00000111875	ASF1A	463.985	-0.419924	0.106882	15.4102	8.65212e-05	0.00136507
ENSG00000065361	ERBB3	735.126	-0.373614	0.0952805	15.3784	8.79901e-05	0.00138667
ENSG00000180573	HIST1H2AC	711.516	0.403751	0.103032	15.3494	8.93505e-05	0.00140651
ENSG00000205362	MT1A	499.95	0.460986	0.118052	15.3	9.17161e-05	0.00144211
ENSG00000204524	ZNF805	86.6492	0.656219	0.168251	15.2957	9.19269e-05	0.00144379
ENSG00000166783	KIAA0430	595.708	0.360462	0.0924639	15.2696	9.32047e-05	0.00146221
ENSG00000150782	IL18	937.824	-0.304606	0.078032	15.2419	9.45809e-05	0.00148212
ENSG00000256339	RP11-233G1.4	42.4725	0.951443	0.244006	15.2395	9.47018e-05	0.00148234
ENSG00000172292	CERS6	564.485	0.364265	0.0935125	15.223	9.55317e-05	0.00149365
ENSG00000143256	PFDN2	897.474	0.442028	0.113384	15.2059	9.64035e-05	0.00150389
ENSG00000204520	MICA	645.66	0.28214	0.0724123	15.2059	9.64018e-05	0.00150389
ENSG00000164023	SGMS2	1020.15	0.246984	0.0633905	15.1879	9.73258e-05	0.00151658
ENSG00000104687	GSR	2611.6	0.229699	0.0589349	15.1788	9.77966e-05	0.00152218
ENSG00000225420	AC104134.2	99.6441	0.589875	0.151442	15.1767	9.79042e-05	0.00152218
ENSG00000228253	MT-ATP8	28768.9	0.766716	0.199679	15.17	9.82544e-05	0.00152591
ENSG00000179029	TMEM107	43.186	1.01589	0.261863	15.1153	0.00010114	0.00156897
ENSG00000130766	SESN2	616.7	-0.36951	0.0950563	15.1081	0.000101526	0.00157321
ENSG00000154945	ANKRD40	934.676	0.269634	0.0694351	15.1058	0.000101653	0.00157341
ENSG00000196843	ARID5A	272.611	0.569643	0.14658	15.0886	0.000102578	0.00158597
ENSG00000122547	EEPD1	546.951	0.485269	0.124932	15.0606	0.000104114	0.00160791
ENSG00000174744	BRMS1	621.97	-0.348588	0.0899332	15.0236	0.000106177	0.00163796
ENSG00000112033	PPARD	379.966	0.590506	0.152376	15.0177	0.000106505	0.00164088
ENSG00000128965	CHAC1	105.535	-0.953142	0.245653	15.016	0.000106603	0.00164088
ENSG00000152684	PELO	841.385	0.2612	0.0674808	14.9933	0.000107892	0.00165889
ENSG00000137364	TPMT	1112.07	0.253066	0.0653876	14.9768	0.000108839	0.00167159
ENSG00000181555	SETD2	1021.67	0.300386	0.0776526	14.9705	0.000109204	0.00167535
ENSG00000169018	FEM1B	1186.21	0.283591	0.0732919	14.9569	0.000109997	0.00168565
ENSG00000114993	RTKN	723.914	-0.362688	0.0938035	14.9499	0.000110403	0.00169
ENSG00000146733	PSPH	286.782	-0.424399	0.109945	14.9398	0.000110996	0.00169721
ENSG00000137770	CTDSPL2	417.131	0.414349	0.107222	14.9304	0.000111551	0.00170382
ENSG00000119318	RAD23B	4422.11	0.250036	0.0647202	14.9196	0.000112189	0.00170981
ENSG00000166225	FRS2	526.351	0.368985	0.095615	14.9198	0.000112179	0.00170981
ENSG00000167987	VPS37C	229.035	0.479157	0.12451	14.8958	0.000113615	0.00172964
ENSG00000123838	C4BPA	2503.45	0.256372	0.0664116	14.8935	0.000113755	0.00172987
ENSG00000273015	LINC00938	125.741	-0.580454	0.150877	14.8708	0.000115133	0.00174891
ENSG00000171132	PRKCE	363.218	0.384974	0.0999509	14.8527	0.000116242	0.00176383
ENSG00000091583	APOH	12517.4	0.230005	0.0596924	14.8335	0.000117428	0.00177988
ENSG00000100557	C14orf105	523.194	-0.355535	0.0924036	14.8099	0.000118908	0.00180035
ENSG00000132471	WBP2	1893.1	0.383439	0.0996359	14.7941	0.000119908	0.00181153
ENSG00000141720	PIP4K2B	562.27	-0.37331	0.0970881	14.7952	0.000119837	0.00181153
ENSG00000128849	CGNL1	912.67	0.37716	0.0981029	14.789	0.000120236	0.00181451
ENSG00000137710	RDX	2682.49	0.239272	0.06223	14.7766	0.000121027	0.00182447
ENSG00000198563	DDX39B	685.663	0.457343	0.118936	14.7702	0.000121442	0.00182875
ENSG00000136141	LRCH1	458.244	0.340848	0.0888836	14.7492	0.000122801	0.00184721
ENSG00000055208	TAB2	1357.93	0.331428	0.0864529	14.7082	0.0001255	0.00188576
ENSG00000202515	VTRNA1-3	15.7477	-1.43961	0.376894	14.6992	0.000126102	0.00189276
ENSG00000196781	TLE1	779.719	0.290274	0.0757253	14.6945	0.000126416	0.00189543
ENSG00000108786	HSD17B1	32.1089	-1.07336	0.280218	14.6615	0.000128644	0.00192675
ENSG00000184678	HIST2H2BE	163.746	0.644307	0.168429	14.6521	0.000129291	0.00193436
ENSG00000164758	MED30	85.7601	0.761748	0.199212	14.6377	0.000130283	0.00194709
ENSG00000145692	BHMT	455.191	0.307855	0.0805807	14.6317	0.000130701	0.00195124
ENSG00000145623	OSMR	468.514	0.422335	0.11086	14.6057	0.000132514	0.00197618
ENSG00000138075	ABCG5	283.313	-0.581434	0.152205	14.5861	0.000133899	0.00199256
ENSG00000198517	MAFK	396.343	0.596498	0.15583	14.5878	0.000133779	0.00199256
ENSG00000229644	NAMPTL	475.725	0.441735	0.115738	14.5811	0.000134252	0.00199567
ENSG00000165501	LRR1	115.067	-0.63464	0.166689	14.557	0.000135985	0.00201927
ENSG00000109654	TRIM2	165.704	-0.625161	0.163992	14.5513	0.000136395	0.00202319
ENSG00000070404	FSTL3	557.096	0.452056	0.118506	14.5475	0.000136673	0.00202515
ENSG00000129473	BCL2L2	553.631	-0.376137	0.0986548	14.5437	0.000136942	0.00202698
ENSG00000109445	ZNF330	738.754	0.347908	0.0912927	14.5393	0.000137263	0.00202957
ENSG00000033800	PIAS1	179.3	0.588687	0.155248	14.5199	0.000138687	0.00204844
ENSG00000113161	HMGCR	1298.22	0.363423	0.095353	14.5179	0.000138835	0.00204844
ENSG00000265907	RP11-737O24.2	91.118	0.721075	0.189461	14.471	0.000142331	0.00209779
ENSG00000115484	CCT4	2952.15	-0.276418	0.0726221	14.4683	0.00014254	0.00209865
ENSG00000267575	CTC-459F4.3	70.0848	-0.913088	0.241978	14.4161	0.000146543	0.00215529
ENSG00000068305	MEF2A	1014.68	0.25345	0.0668107	14.407	0.000147252	0.00216343
ENSG00000134532	SOX5	207.169	0.496435	0.130752	14.3934	0.000148323	0.00217687
ENSG00000237773	AC003075.4	80.0132	0.64509	0.170391	14.3711	0.000150089	0.00220045
ENSG00000164916	FOXK1	506.193	-0.467265	0.123396	14.3421	0.000152414	0.00223219
ENSG00000159131	GART	1774.16	-0.22215	0.0586755	14.3365	0.000152874	0.00223657
ENSG00000144043	TEX261	816.617	-0.372863	0.0986327	14.2966	0.000156147	0.00228205
ENSG00000101557	USP14	1465.05	0.356417	0.0944601	14.2721	0.000158192	0.00230951
ENSG00000235831	BHLHE40-AS1	37.1612	0.925756	0.245718	14.2678	0.000158556	0.00231238
ENSG00000120756	PLS1	1469.99	0.307537	0.0814732	14.2472	0.000160301	0.00233538
ENSG00000153485	TMEM251	165.589	0.55681	0.14799	14.2385	0.00016104	0.00234369
ENSG00000107021	TBC1D13	326.492	-0.525101	0.13956	14.1959	0.000164729	0.00239355
ENSG00000228830	RP4-781K5.2	149.24	0.486825	0.129234	14.195	0.000164811	0.00239355
ENSG00000109171	SLAIN2	919.392	0.314565	0.0836481	14.1765	0.00016644	0.00241468
ENSG00000197782	ZNF780A	149.223	-0.63303	0.168344	14.1663	0.00016734	0.00242521
ENSG00000115548	KDM3A	451.688	0.386063	0.102871	14.1105	0.000172379	0.00249563
ENSG00000107643	MAPK8	790.562	0.314209	0.0836529	14.1042	0.000172955	0.00249738
ENSG00000109920	FNBP4	796.81	0.334262	0.0890266	14.1035	0.000173021	0.00249738
ENSG00000225032	RP11-228B15.4	17.4281	-2.0729	0.581751	14.1033	0.00017304	0.00249738
ENSG00000092978	GPATCH2	191.693	0.561776	0.149784	14.0935	0.000173944	0.00250523
ENSG00000165006	UBAP1	1096.9	0.297311	0.0792299	14.0936	0.000173936	0.00250523
ENSG00000196411	EPHB4	428.722	-0.432245	0.115249	14.0535	0.000177681	0.0025564
ENSG00000177200	CHD9	786.979	0.317085	0.0847013	14.0283	0.00018008	0.00258823
ENSG00000076555	ACACB	563.118	-0.341264	0.0912418	13.9871	0.000184066	0.00264279
ENSG00000033030	ZCCHC8	401.135	0.4132	0.110623	13.9759	0.000185172	0.00264957
ENSG00000083828	ZNF586	150.362	0.637694	0.170351	13.9742	0.000185336	0.00264957
ENSG00000085978	ATG16L1	781.149	0.267867	0.0716867	13.9732	0.000185435	0.00264957
ENSG00000099246	RAB18	2913.72	0.231709	0.0619609	13.974	0.000185358	0.00264957
ENSG00000127955	GNAI1	474.722	0.320451	0.0857981	13.9714	0.000185608	0.00264957
ENSG00000198157	HMGN5	44.3169	-1.50389	0.418	13.9707	0.000185683	0.00264957
ENSG00000123416	TUBA1B	2317.48	-0.290727	0.0777521	13.9686	0.000185885	0.00264972
ENSG00000101255	TRIB3	1893.32	-0.329714	0.0881724	13.9657	0.000186172	0.00265108
ENSG00000150403	TMCO3	1010.65	-0.242244	0.0648241	13.9568	0.00018706	0.00266101
ENSG00000154640	BTG3	416.594	0.384202	0.102813	13.9541	0.00018733	0.00266211
ENSG00000151923	TIAL1	868.005	0.415331	0.111448	13.9501	0.000187729	0.00266506
ENSG00000145919	BOD1	501.291	0.409255	0.109497	13.9474	0.000187994	0.0026661
ENSG00000227543	SPAG5-AS1	73.9828	-0.66962	0.179304	13.9379	0.000188949	0.0026769
ENSG00000151553	FAM160B1	776.689	0.307673	0.0824783	13.921	0.000190661	0.00269841
ENSG00000081026	MAGI3	395.963	0.381858	0.102516	13.9022	0.000192575	0.00272273
ENSG00000134108	ARL8B	1714.11	0.310082	0.0832392	13.8683	0.000196081	0.00276948
ENSG00000205710	C17orf107	30.4975	-1.29431	0.349972	13.8115	0.000202097	0.00285154
ENSG00000103035	PSMD7	1824.24	0.203696	0.0548918	13.7772	0.000205815	0.00290105
ENSG00000177613	CSTF2T	424.421	-0.372193	0.100329	13.7698	0.000206632	0.00290961
ENSG00000132475	H3F3B	3258.18	0.219195	0.0590671	13.7636	0.000207318	0.00291632
ENSG00000121671	CRY2	355.731	0.373879	0.100877	13.7567	0.000208075	0.00292399
ENSG00000157617	C2CD2	245.365	-0.495742	0.134063	13.7412	0.000209806	0.00294534
ENSG00000174579	MSL2	335.929	0.401191	0.108377	13.7352	0.000210468	0.00295165
ENSG00000272941	RP11-134L10.1	64.1125	-0.689777	0.186649	13.7261	0.000211492	0.00296303
ENSG00000114200	BCHE	429.245	-0.385186	0.103963	13.7219	0.000211967	0.00296669
ENSG00000226380	MIR29A	102.327	0.845531	0.227415	13.717	0.000212521	0.00297145
ENSG00000140450	ARRDC4	855.16	0.281294	0.0760143	13.7068	0.000213681	0.00298465
ENSG00000123268	ATF1	464.921	0.387276	0.104703	13.6928	0.000215283	0.00300401
ENSG00000125630	POLR1B	469.482	-0.338858	0.0916472	13.6902	0.000215571	0.00300501
ENSG00000166224	SGPL1	1280.58	-0.28252	0.0764261	13.6767	0.000217133	0.00302375
ENSG00000147316	MCPH1	222.009	0.407538	0.110642	13.6274	0.000222912	0.00310111
ENSG00000214756	METTL12	102.734	-0.779184	0.210578	13.6237	0.000223348	0.00310407
ENSG00000188215	DCUN1D3	402.396	-0.32346	0.0876994	13.6152	0.000224361	0.00311502
ENSG00000132549	VPS13B	240.57	0.436381	0.11865	13.585	0.000228002	0.0031599
ENSG00000188987	HIST1H4D	58.4889	0.722758	0.196122	13.5846	0.000228048	0.0031599
ENSG00000137204	SLC22A7	207.978	-0.695468	0.188219	13.5741	0.000229331	0.00317134
ENSG00000158874	APOA2	19298.5	0.275351	0.0746845	13.5749	0.000229233	0.00317134
ENSG00000109133	TMEM33	2308.28	0.1768	0.0480617	13.5344	0.000234231	0.00323589
ENSG00000152242	C18orf25	339.141	0.423946	0.115383	13.5295	0.000234838	0.00324105
ENSG00000147852	VLDLR	297.491	-0.493099	0.134376	13.5266	0.000235203	0.00324286
ENSG00000128989	ARPP19	3118.93	0.305692	0.08307	13.5212	0.000235887	0.00324906
ENSG00000106537	TSPAN13	829.324	0.295228	0.0803632	13.5082	0.000237517	0.00326504
ENSG00000187583	PLEKHN1	63.0124	0.989738	0.271996	13.5093	0.000237383	0.00326504
ENSG00000189223	PAX8-AS1	194.919	-0.542971	0.148109	13.5004	0.000238516	0.00327553
ENSG00000165801	ARHGEF40	478.073	-0.431187	0.117415	13.4822	0.000240842	0.0033042
ENSG00000204685	STARD7-AS1	88.6725	-0.589037	0.160626	13.4691	0.000242519	0.00332392
ENSG00000106483	SFRP4	139.974	-0.958901	0.262271	13.4611	0.000243562	0.00333493
ENSG00000123552	USP45	163.373	-0.544145	0.148655	13.4262	0.000248128	0.0033941
ENSG00000162378	ZYG11B	1013.99	0.279055	0.0761825	13.4227	0.000248591	0.00339709
ENSG00000140386	SCAPER	112.122	0.586792	0.160835	13.4012	0.000251469	0.00343304
ENSG00000124784	RIOK1	367.456	0.408282	0.11186	13.3675	0.000256023	0.00349177
ENSG00000133706	LARS	1587.9	-0.24818	0.0679346	13.3449	0.000259121	0.00353055
ENSG00000113810	SMC4	1199.81	0.320474	0.0877927	13.3355	0.000260433	0.00354496
ENSG00000272325	NUDT3	936.791	-0.295552	0.0809662	13.3284	0.000261418	0.00355488
ENSG00000198551	ZNF627	178.199	0.616457	0.168681	13.3176	0.000262924	0.00357186
ENSG00000174842	GLMN	140.362	-0.636861	0.174874	13.3072	0.00026439	0.00358826
ENSG00000183864	TOB2	379.984	-0.433081	0.118865	13.2931	0.00026638	0.00361174
ENSG00000166135	HIF1AN	601.285	-0.389983	0.107118	13.2906	0.000266743	0.00361313
ENSG00000164761	TNFRSF11B	76.8484	0.80981	0.222617	13.2807	0.00026815	0.00362865
ENSG00000117594	HSD11B1	2893.55	0.248691	0.0682239	13.2724	0.000269346	0.00364128
ENSG00000164574	GALNT10	277.415	-0.509403	0.140238	13.2507	0.00027248	0.00368007
ENSG00000082258	CCNT2	513.404	0.310444	0.085302	13.2466	0.000273071	0.00368447
ENSG00000262944	RP11-473I1.9	270.564	-0.486192	0.133662	13.2371	0.000274456	0.00369957
ENSG00000001167	NFYA	274.76	0.479097	0.132409	13.1806	0.000282855	0.00380907
ENSG00000155640	C10orf12	119.109	0.740297	0.20453	13.1749	0.000283729	0.00381715
ENSG00000023734	STRAP	2183.54	-0.216607	0.0596727	13.1715	0.000284232	0.0038202
ENSG00000163605	PPP4R2	1512.2	0.288471	0.0795618	13.1352	0.000289798	0.00389126
ENSG00000254087	LYN	564.434	0.337443	0.0932153	13.1333	0.000290094	0.00389146
ENSG00000164266	SPINK1	2400.39	0.298605	0.0823672	13.1256	0.00029129	0.00390373
ENSG00000163694	RBM47	964.649	0.338561	0.0934489	13.1188	0.000292351	0.00391418
ENSG00000137962	ARHGAP29	1722.81	0.221388	0.0611186	13.1134	0.000293188	0.00392161
ENSG00000100418	DESI1	1089.66	-0.254938	0.0703976	13.1104	0.000293665	0.0039242
ENSG00000068366	ACSL4	493.194	0.415989	0.115185	13.0826	0.000298047	0.00397892
ENSG00000172216	CEBPB	664.992	0.411493	0.113621	13.0808	0.000298341	0.00397903
ENSG00000163734	CXCL3	79.4911	0.932461	0.257455	13.0708	0.000299928	0.00399635
ENSG00000156650	KAT6B	161.293	0.591544	0.164188	13.0616	0.00030141	0.00401031
ENSG00000188735	TMEM120B	471.352	0.455864	0.126002	13.0607	0.000301553	0.00401031
ENSG00000110042	DTX4	249.438	-0.502756	0.139461	13.049	0.000303447	0.00403163
ENSG00000067646	ZFY	382.121	0.370001	0.102461	13.0415	0.000304657	0.0040404
ENSG00000197021	CXorf40B	124.579	-0.613573	0.170225	13.0413	0.000304689	0.0040404
ENSG00000111671	SPSB2	84.441	-0.77071	0.213618	13.0384	0.000305175	0.00404299
ENSG00000151632	AKR1C2	29156.9	-0.240493	0.0665798	13.0322	0.000306188	0.00405255
ENSG00000103353	UBFD1	520.242	-0.394628	0.109418	13.0044	0.00031076	0.00410914
ENSG00000173221	GLRX	649.118	-0.377442	0.104641	12.9972	0.000311963	0.00412112
ENSG00000114423	CBLB	245.911	0.47682	0.132432	12.9757	0.000315557	0.00416463
ENSG00000102760	RGCC	23.4109	1.13467	0.31741	12.9713	0.000316296	0.00417043
ENSG00000151304	SRFBP1	346.492	0.352957	0.0981723	12.9622	0.000317838	0.00418678
ENSG00000118900	UBN1	621.356	-0.33745	0.0937799	12.9576	0.000318627	0.00419319
ENSG00000198625	MDM4	303.749	0.460218	0.12789	12.9443	0.0003209	0.00421911
ENSG00000169299	PGM2	388.333	0.314061	0.0877134	12.8508	0.00033733	0.00443093
ENSG00000011021	CLCN6	199.023	0.585773	0.16373	12.8487	0.000337708	0.0044317
ENSG00000214264	RP11-356J5.5	18.5648	1.43313	0.408612	12.8309	0.000340936	0.00446984
ENSG00000261553	RP11-29G8.3	29.8191	1.08609	0.303493	12.8254	0.000341948	0.00447887
ENSG00000184825	HIST1H2AH	25.5957	1.04593	0.293058	12.8053	0.000345636	0.00452291
ENSG00000119314	PTBP3	1820.66	0.225943	0.0631362	12.8032	0.00034603	0.0045238
ENSG00000100852	ARHGAP5	1935.89	0.280885	0.0784735	12.8002	0.000346574	0.00452563
ENSG00000165195	PIGA	296.617	0.477257	0.133376	12.7989	0.000346822	0.00452563
ENSG00000162413	KLHL21	1131.1	0.297954	0.0832648	12.795	0.000347552	0.00453091
ENSG00000171236	LRG1	2035.9	0.385254	0.107591	12.7879	0.000348866	0.00454377
ENSG00000163795	ZNF513	173.347	0.62927	0.176069	12.7795	0.00035044	0.00455999
ENSG00000130449	ZSWIM6	230.106	0.579988	0.16251	12.7508	0.000355863	0.00462189
ENSG00000164749	HNF4G	309.81	0.404205	0.11325	12.752	0.000355636	0.00462189
ENSG00000204569	PPP1R10	462.003	-0.404781	0.113474	12.744	0.000357158	0.00463437
ENSG00000198561	CTNND1	3376.36	0.26289	0.0736842	12.7271	0.000360392	0.00467197
ENSG00000144035	NAT8	139.87	-0.576756	0.162036	12.7175	0.000362244	0.0046916
ENSG00000171574	ZNF584	182.033	-0.549172	0.153941	12.7137	0.000362983	0.00469679
ENSG00000181019	NQO1	140.783	-0.757609	0.213777	12.7117	0.000363374	0.00469747
ENSG00000160746	ANO10	615.276	0.280694	0.0788652	12.7016	0.00036534	0.00471411
ENSG00000165819	METTL3	621.145	-0.288772	0.0810352	12.7033	0.000365006	0.00471411
ENSG00000101849	TBL1X	466.805	-0.428933	0.12051	12.699	0.000365847	0.00471627
ENSG00000065526	SPEN	952.102	0.305204	0.0857733	12.6829	0.000369017	0.00475272
ENSG00000102870	ZNF629	252.436	-0.452274	0.127124	12.6632	0.000372927	0.00479863
ENSG00000124564	SLC17A3	86.0896	-0.778041	0.220351	12.6539	0.000374789	0.00481812
ENSG00000164190	NIPBL	946.656	0.423324	0.119028	12.6477	0.000376027	0.00482956
ENSG00000066926	FECH	667.54	-0.266504	0.0749543	12.6453	0.000376515	0.00483136
ENSG00000184999	SLC22A10	88.1587	-0.601198	0.1694	12.6221	0.000381222	0.00488273
ENSG00000213639	PPP1CB	2536.1	0.275465	0.077509	12.6224	0.000381156	0.00488273
ENSG00000174437	ATP2A2	2633.66	-0.215693	0.060728	12.6196	0.000381728	0.00488471
ENSG00000167910	CYP7A1	117.044	0.631778	0.177751	12.6164	0.000382378	0.00488853
ENSG00000085982	USP40	505.563	-0.332883	0.0938338	12.5965	0.00038647	0.00493629
ENSG00000084764	MAPRE3	311.637	0.588049	0.166696	12.5739	0.000391177	0.00498574
ENSG00000127993	RBM48	107.798	0.584274	0.16559	12.5727	0.000391419	0.00498574
ENSG00000168876	ANKRD49	201.884	0.515351	0.145391	12.5739	0.000391167	0.00498574
ENSG00000196458	ZNF605	121.68	-0.609642	0.172516	12.56	0.000394091	0.00501518
ENSG00000168216	LMBRD1	741.232	0.284093	0.0801881	12.5542	0.000395307	0.00502605
ENSG00000143669	LYST	498.742	0.365042	0.103149	12.5484	0.000396555	0.00503269
ENSG00000148925	BTBD10	625.572	0.315422	0.0891029	12.5484	0.000396551	0.00503269
ENSG00000127603	MACF1	5217.61	0.368506	0.103948	12.539	0.000398545	0.00505334
ENSG00000149480	MTA2	1499.66	-0.329721	0.0930941	12.5354	0.000399312	0.00505844
ENSG00000124702	KLHDC3	829.136	-0.312432	0.0883298	12.4965	0.000407712	0.00516013
ENSG00000116903	EXOC8	325.745	0.371676	0.105323	12.4935	0.000408376	0.00516383
ENSG00000271430	RP3-368A4.5	86.8872	-0.697593	0.198399	12.4436	0.000419424	0.00529871
ENSG00000127527	EPS15L1	239.442	0.609595	0.173615	12.4344	0.000421487	0.0053143
ENSG00000148426	PROSER2	645.327	0.369053	0.10465	12.436	0.000421141	0.0053143
ENSG00000196150	ZNF250	56.5152	-0.832011	0.236928	12.433	0.000421806	0.0053143
ENSG00000008869	HEATR5B	397.108	0.41844	0.118744	12.4245	0.000423747	0.00532908
ENSG00000081923	ATP8B1	3036.68	0.272647	0.0773324	12.4246	0.000423726	0.00532908
ENSG00000089050	RBBP9	919.909	0.280061	0.0794895	12.4064	0.000427861	0.00537109
ENSG00000113916	BCL6	242.718	0.486783	0.138325	12.4065	0.000427853	0.00537109
ENSG00000116604	MEF2D	243.476	0.567957	0.161966	12.3942	0.000430666	0.00539654
ENSG00000179409	GEMIN4	303.521	-0.425482	0.120835	12.3944	0.000430631	0.00539654
ENSG00000108924	HLF	270.908	0.394576	0.11218	12.3843	0.000432968	0.0054205
ENSG00000070010	UFD1L	790.49	0.265925	0.0756856	12.3531	0.000440265	0.00550688
ENSG00000118271	TTR	10533.1	0.217886	0.0620309	12.3266	0.000446558	0.00558056
ENSG00000178694	NSUN3	129.65	0.614318	0.175519	12.3029	0.000452251	0.00564663
ENSG00000210082	MT-RNR2	715727	0.655556	0.186366	12.2777	0.000458408	0.00571837
ENSG00000198888	MT-ND1	76124.7	0.465979	0.132981	12.2703	0.000460225	0.00573587
ENSG00000148737	TCF7L2	232.36	0.63064	0.181667	12.2657	0.000461353	0.00574477
ENSG00000004478	FKBP4	1997.73	-0.214761	0.0614003	12.2399	0.000467784	0.00581459
ENSG00000197375	SLC22A5	314.576	-0.420057	0.120079	12.2398	0.000467797	0.00581459
ENSG00000198331	HYLS1	175.44	-0.669596	0.191634	12.2371	0.000468478	0.00581784
ENSG00000113739	STC2	77.0743	-1.09106	0.314934	12.2341	0.000469246	0.00582217
ENSG00000197780	TAF13	1197.87	0.253996	0.0726295	12.2285	0.000470653	0.00583441
ENSG00000105976	MET	4216.37	0.203209	0.0581699	12.2051	0.000476597	0.00590283
ENSG00000148730	EIF4EBP2	1280.28	-0.319045	0.0913529	12.203	0.000477138	0.00590426
ENSG00000197712	FAM114A1	1034.13	-0.236323	0.0676979	12.1915	0.000480078	0.00593536
ENSG00000130052	STARD8	98.3747	-0.639174	0.183272	12.189	0.000480715	0.00593795
ENSG00000183337	BCOR	236.759	-0.411448	0.117983	12.1823	0.000482446	0.00595403
ENSG00000143036	SLC44A3	155.089	-0.580326	0.166545	12.1799	0.000483081	0.00595657
ENSG00000137413	TAF8	250.745	0.456652	0.131115	12.1567	0.000489107	0.00602552
ENSG00000152117	AC093838.4	114.881	0.761569	0.220039	12.1546	0.000489677	0.0060272
ENSG00000120158	RCL1	701.233	0.359234	0.103029	12.1346	0.000494936	0.00608653
ENSG00000152558	TMEM123	8723.89	-0.196332	0.0563483	12.1327	0.000495445	0.00608739
ENSG00000145375	SPATA5	325.026	0.34524	0.0992514	12.1257	0.000497308	0.00610488
ENSG00000125863	MKKS	1242.04	-0.255318	0.0733601	12.1015	0.000503806	0.00617918
ENSG00000082438	COBLL1	480.611	0.310489	0.0894042	12.0876	0.00050757	0.00621986
ENSG00000008405	CRY1	645.86	-0.363938	0.104664	12.0784	0.000510093	0.00624527
ENSG00000100225	FBXO7	1165.62	0.278461	0.0802263	12.0605	0.000515012	0.00629485
ENSG00000133657	ATP13A3	7153.2	-0.266185	0.0766026	12.0604	0.000515049	0.00629485
ENSG00000172869	DMXL1	596.173	0.273718	0.0788321	12.054	0.000516822	0.00630541
ENSG00000177888	ZBTB41	506.123	0.376101	0.108239	12.0555	0.000516409	0.00630541
ENSG00000197969	VPS13A	895.253	0.286366	0.0824641	12.0519	0.000517408	0.00630702
ENSG00000198925	ATG9A	519.47	-0.475718	0.137095	12.0475	0.000518612	0.00631615
ENSG00000135637	CCDC142	55.82	-0.805953	0.233133	12.0433	0.00051979	0.00632495
ENSG00000158882	TOMM40L	376.734	-0.320397	0.0923604	12.0411	0.00052039	0.0063267
ENSG00000048405	ZNF800	470.793	0.303036	0.087482	12.0147	0.000527837	0.00640602
ENSG00000182606	TRAK1	482.669	0.317644	0.0917575	12.0149	0.000527779	0.00640602
ENSG00000004455	AK2	1419.07	-0.205354	0.0592537	12.0048	0.000530648	0.00643452
ENSG00000173875	ZNF791	269.178	0.385177	0.111425	11.9809	0.000537481	0.00651168
ENSG00000198804	MT-CO1	174314	0.264753	0.0765493	11.9467	0.000547451	0.00662091
ENSG00000233184	RP11-421L21.3	43.033	-0.970157	0.283429	11.947	0.000547358	0.00662091
ENSG00000260710	RP11-616M22.7	33.7831	1.05869	0.307988	11.9423	0.000548746	0.0066308
ENSG00000165271	NOL6	663.286	-0.362641	0.105018	11.921	0.000555051	0.00669813
ENSG00000173276	ZBTB21	382.941	0.412363	0.119563	11.9202	0.000555283	0.00669813
ENSG00000103316	CRYM	104.283	-0.581914	0.168709	11.9131	0.000557419	0.00670642
ENSG00000130340	SNX9	1713	0.240164	0.0695938	11.9152	0.000556773	0.00670642
ENSG00000145781	COMMD10	197.469	0.474334	0.137689	11.9145	0.000556974	0.00670642
ENSG00000102780	DGKH	314.739	0.393322	0.114116	11.902	0.000560738	0.00674051
ENSG00000133816	MICAL2	1223	-0.326503	0.0947053	11.8973	0.00056214	0.00675152
ENSG00000113595	TRIM23	578.331	0.299367	0.0867915	11.892	0.000563753	0.00676504
ENSG00000246090	RP11-696N14.1	62.6617	-0.711081	0.206448	11.885	0.000565864	0.0067845
ENSG00000105866	SP4	69.9762	0.705099	0.205704	11.8765	0.000568462	0.00680977
ENSG00000073008	PVR	4505.78	0.269716	0.0782551	11.8696	0.000570577	0.00681746
ENSG00000111641	NOP2	1031.52	-0.347756	0.100949	11.8703	0.00057036	0.00681746
ENSG00000144233	AMMECR1L	517.596	0.294422	0.0855872	11.8697	0.000570551	0.00681746
ENSG00000198815	FOXJ3	539.803	0.372566	0.108124	11.8654	0.000571876	0.00682711
ENSG00000126368	NR1D1	350.853	0.54611	0.158443	11.8627	0.000572709	0.00683118
ENSG00000110169	HPX	13991.3	0.223256	0.0648236	11.8511	0.000576276	0.00686782
ENSG00000120694	HSPH1	1166.85	-0.289621	0.0841806	11.8477	0.000577339	0.00687459
ENSG00000101132	PFDN4	322.008	0.363648	0.105875	11.8237	0.000584804	0.0069456
ENSG00000129988	LBP	3930.33	0.210107	0.0610763	11.8259	0.000584135	0.0069456
ENSG00000186591	UBE2H	1505.83	0.273408	0.0795419	11.8242	0.000584659	0.0069456
ENSG00000153395	LPCAT1	446.878	-0.416151	0.121145	11.8154	0.000587442	0.00697098
ENSG00000158290	CUL4B	715.017	0.30583	0.089245	11.7627	0.000604305	0.00716496
ENSG00000159388	BTG2	127.714	0.575897	0.168861	11.7601	0.000605148	0.00716884
ENSG00000132840	BHMT2	1682.43	-0.273653	0.0798612	11.7459	0.000609785	0.00721761
ENSG00000082781	ITGB5	1418.28	-0.292887	0.0854481	11.7417	0.00061114	0.00722749
ENSG00000163171	CDC42EP3	57.4031	0.759345	0.222921	11.7175	0.000619138	0.00731584
ENSG00000146063	TRIM41	333.049	-0.437795	0.127914	11.7159	0.000619672	0.00731592
ENSG00000173812	EIF1	4481.91	0.334005	0.0975671	11.7134	0.000620508	0.00731956
ENSG00000116044	NFE2L2	1199.01	0.400132	0.116945	11.7059	0.000623016	0.00733669
ENSG00000125534	PPDPF	167.33	0.686846	0.202283	11.7075	0.000622497	0.00733669
ENSG00000108599	AKAP10	244.878	0.474986	0.138889	11.7035	0.000623818	0.0073399
ENSG00000234160	RP11-613M10.6	34.8432	-1.66395	0.510957	11.6999	0.000625044	0.0073481
ENSG00000166398	KIAA0355	195.502	0.496537	0.145538	11.6561	0.000639936	0.00751483
ENSG00000198060	MARCH5	1001.28	0.268981	0.0788325	11.655	0.000640308	0.00751483
ENSG00000162927	PUS10	180.321	0.425657	0.124913	11.6448	0.000643836	0.00754985
ENSG00000118564	FBXL5	848.239	0.285115	0.0835697	11.6271	0.000649995	0.00761564
ENSG00000132950	ZMYM5	230.847	0.456151	0.133901	11.6125	0.000655108	0.00766907
ENSG00000092199	HNRNPC	3408.44	0.269201	0.0789949	11.5987	0.000659991	0.00771972
ENSG00000124107	SLPI	1451.72	0.27392	0.0804209	11.5914	0.000662579	0.00774347
ENSG00000118260	CREB1	419.855	0.338285	0.0994457	11.5871	0.000664124	0.007755
ENSG00000092140	G2E3	207.272	0.459627	0.135477	11.5819	0.000665953	0.00776982
ENSG00000167244	IGF2	1041.86	0.353996	0.103996	11.5795	0.000666833	0.00777356
ENSG00000068078	FGFR3	101.24	-0.65507	0.192783	11.5704	0.000670118	0.0078053
ENSG00000133121	STARD13	604.406	0.360887	0.106239	11.5597	0.000673977	0.00784367
ENSG00000160208	RRP1B	870.014	-0.304892	0.089755	11.5439	0.000679707	0.00790373
ENSG00000186635	ARAP1	528.258	-0.515254	0.151639	11.5243	0.000686905	0.00798075
ENSG00000108395	TRIM37	451.09	-0.346503	0.10211	11.5215	0.00068797	0.00798643
ENSG00000169564	PCBP1	2455.86	0.311041	0.0917406	11.503	0.000694849	0.00805955
ENSG00000164168	TMEM184C	763.049	-0.271688	0.0801438	11.4958	0.000697525	0.00808383
ENSG00000141905	NFIC	950.769	0.457001	0.134984	11.4803	0.000703377	0.00814486
ENSG00000102910	LONP2	1498.26	0.265605	0.0784579	11.4581	0.00071183	0.00822902
ENSG00000196588	MKL1	727.578	0.474286	0.139983	11.4591	0.000711456	0.00822902
ENSG00000166747	AP1G1	1728.77	-0.199652	0.0589979	11.4497	0.000715065	0.00825954
ENSG00000068137	PLEKHH3	158.878	-0.574571	0.169651	11.4478	0.000715779	0.00826092
ENSG00000091513	TF	10626.8	0.172803	0.0511107	11.4258	0.000724294	0.00834436
ENSG00000178338	ZNF354B	61.8001	0.78099	0.231842	11.427	0.000723832	0.00834436
ENSG00000179604	CDC42EP4	301.137	-0.370614	0.109743	11.423	0.000725414	0.00834436
ENSG00000196176	HIST1H4A	30.5674	-0.977666	0.288776	11.4233	0.000725274	0.00834436
ENSG00000135870	RC3H1	682.147	-0.292496	0.086543	11.4177	0.000727487	0.00836129
ENSG00000125247	TMTC4	254.345	-0.40807	0.120836	11.414	0.000728944	0.0083711
ENSG00000197063	MAFG	503.052	0.353694	0.104745	11.4057	0.000732177	0.00840128
ENSG00000040199	PHLPP2	527.138	-0.317981	0.0942339	11.3977	0.000735341	0.00842787
ENSG00000164211	STARD4	844.473	0.368173	0.108934	11.3968	0.000735709	0.00842787
ENSG00000074527	NTN4	1304.35	-0.2907	0.0861301	11.3887	0.000738921	0.00845769
ENSG00000232098	CTD-2619J13.14	55.5203	-0.931913	0.279533	11.387	0.000739585	0.00845832
ENSG00000184863	RBM33	558.897	0.277161	0.0821641	11.3825	0.000741405	0.00847215
ENSG00000205339	IPO7	2566.04	0.231699	0.0687242	11.3763	0.000743869	0.00849332
ENSG00000089048	ESF1	564.358	0.470906	0.139688	11.3659	0.000748044	0.00853397
ENSG00000164815	ORC5	516.676	0.269986	0.0802143	11.3544	0.000752712	0.00858017
ENSG00000196757	ZNF700	103.261	0.581085	0.172999	11.3516	0.000753847	0.00858606
ENSG00000189334	S100A14	1105.96	0.295909	0.0879345	11.3331	0.000761358	0.0086645
ENSG00000134339	SAA2	36026.9	0.264218	0.0784547	11.3267	0.000763999	0.00868744
ENSG00000198853	RUSC2	1065.86	0.406866	0.120819	11.3247	0.000764846	0.00868995
ENSG00000243147	MRPL33	934.184	0.352726	0.104834	11.3126	0.000769829	0.00873942
ENSG00000206417	H1FX-AS1	75.4272	0.762904	0.226604	11.2977	0.000776042	0.00880275
ENSG00000213412	HNRNPA1P33	196.303	-0.598312	0.178872	11.2864	0.00078077	0.00884916
ENSG00000044574	HSPA5	7635.68	-0.3026	0.0900485	11.2738	0.000786079	0.00890206
ENSG00000106258	CYP3A5	866.517	0.500406	0.14869	11.2722	0.000786774	0.00890267
ENSG00000070540	WIPI1	243.787	-0.439866	0.131125	11.2645	0.000790043	0.00893237
ENSG00000116663	FBXO6	263.577	0.43639	0.130132	11.2564	0.000793473	0.00895657
ENSG00000166478	ZNF143	378.2	0.315884	0.0942493	11.2572	0.000793144	0.00895657
ENSG00000171954	CYP4F22	110.28	0.560465	0.167736	11.2498	0.000796327	0.00898148
ENSG00000180592	SKIDA1	27.3228	-1.27547	0.384791	11.2377	0.000801513	0.00903264
ENSG00000221963	APOL6	3861.71	0.181305	0.054107	11.2298	0.000804934	0.00906383
ENSG00000197122	SRC	108.938	-0.730267	0.219352	11.2219	0.000808381	0.00909527
ENSG00000158604	TMED4	726.949	0.220439	0.0658537	11.2162	0.000810868	0.00911566
ENSG00000269609	RP11-18I14.10	87.5069	-0.607834	0.181789	11.2147	0.000811506	0.00911566
ENSG00000096696	DSP	2451.99	0.293675	0.0877018	11.2089	0.000814062	0.0091296
ENSG00000149257	SERPINH1	217.524	-0.538584	0.161082	11.2093	0.000813891	0.0091296
ENSG00000140379	BCL2A1	31.701	1.05862	0.318774	11.2038	0.000816288	0.00913578
ENSG00000215252	GOLGA8B	190.798	0.573685	0.171589	11.2043	0.00081606	0.00913578
ENSG00000237036	ZEB1-AS1	44.6726	1.03464	0.311796	11.2031	0.000816588	0.00913578
ENSG00000137411	VARS2	377.735	-0.391721	0.117086	11.1978	0.000818964	0.00915499
ENSG00000147862	NFIB	915.375	0.324001	0.0969771	11.1762	0.00082852	0.00925436
ENSG00000106351	AGFG2	290.612	0.351245	0.105164	11.1721	0.000830349	0.00925891
ENSG00000112531	QKI	1978.8	0.238272	0.0712996	11.1708	0.000830928	0.00925891
ENSG00000129493	HEATR5A	296.633	-0.429196	0.128476	11.1721	0.000830345	0.00925891
ENSG00000145725	PPIP5K2	735.808	-0.273494	0.0820183	11.1131	0.000857222	0.00954424
ENSG00000163586	FABP1	239.604	-0.526105	0.158114	11.0999	0.000863305	0.00960426
ENSG00000115977	AAK1	100.286	0.646071	0.194871	11.0827	0.00087136	0.00967837
ENSG00000155660	PDIA4	2614.85	-0.21405	0.0642796	11.0841	0.000870724	0.00967837
ENSG00000128191	DGCR8	350.486	-0.365631	0.10996	11.0697	0.000877518	0.00973897
ENSG00000163536	SERPINI1	31.2165	-1.28984	0.394375	11.0599	0.000882162	0.0097827
ENSG00000065150	IPO5	2535.09	-0.232696	0.0699647	11.058	0.000883054	0.00978478
ENSG00000234745	HLA-B	4739.08	0.178312	0.0536789	11.0296	0.000896693	0.00992798
ENSG00000122779	TRIM24	466.292	0.348922	0.105143	11.0245	0.000899136	0.00994669
ENSG00000172795	DCP2	510.138	-0.366598	0.110395	11.0231	0.000899816	0.00994669
ENSG00000183605	SFXN4	556.094	-0.271781	0.0819937	10.9856	0.000918204	0.0101419
ENSG00000116678	LEPR	296.483	0.382174	0.115358	10.984	0.000918995	0.0101425
ENSG00000196586	MYO6	862.939	0.318122	0.0960887	10.9792	0.000921401	0.010161
ENSG00000127328	RAB3IP	239.568	0.411055	0.12424	10.9743	0.000923858	0.0101626
ENSG00000134070	IRAK2	992.224	0.281233	0.0848936	10.9751	0.000923436	0.0101626
ENSG00000170509	HSD17B13	322.318	-0.445893	0.134466	10.973	0.000924471	0.0101626
ENSG00000214274	ANG	858.448	0.27204	0.0821216	10.9746	0.000923691	0.0101626
ENSG00000112343	TRIM38	226.677	-0.393325	0.118881	10.9678	0.000927088	0.0101833
ENSG00000072401	UBE2D1	357.426	0.433922	0.13115	10.9587	0.000931672	0.0102256
ENSG00000147533	GOLGA7	745.544	0.233296	0.0705174	10.9504	0.000935836	0.0102631
ENSG00000160679	CHTOP	625.173	0.298581	0.0904145	10.9326	0.000944878	0.0103541
ENSG00000164220	F2RL2	95.4096	-0.752918	0.229382	10.9075	0.000957735	0.0104867
ENSG00000138399	FASTKD1	331.382	-0.375372	0.113686	10.9053	0.000958875	0.010491
ENSG00000159231	CBR3	88.5054	-0.67851	0.206186	10.8997	0.000961795	0.0105063
ENSG00000185728	YTHDF3	1299.69	0.233054	0.0706142	10.9006	0.000961332	0.0105063
ENSG00000121741	ZMYM2	764.856	-0.259721	0.0787349	10.8802	0.000972001	0.0106095
ENSG00000137561	TTPA	414.102	-0.331671	0.100536	10.8686	0.000978066	0.0106673
ENSG00000170633	RNF34	374.447	0.320198	0.0972771	10.8571	0.000984188	0.0107256
ENSG00000038219	BOD1L1	689.832	0.343693	0.104404	10.8467	0.00098974	0.0107692
ENSG00000122783	C7orf49	344.345	-0.444754	0.134987	10.8473	0.000989408	0.0107692
ENSG00000168509	HFE2	115.418	-0.514328	0.156344	10.8434	0.000991479	0.0107797
ENSG00000095015	MAP3K1	368.215	0.331399	0.100816	10.8277	0.00099995	0.0108633
ENSG00000163348	PYGO2	275.352	-0.42349	0.129028	10.8143	0.0010072	0.0109336
ENSG00000003402	CFLAR	1707.79	0.176275	0.0536262	10.8115	0.0010087	0.0109412
ENSG00000245060	LINC00847	113.142	0.527007	0.160778	10.8005	0.00101475	0.0109983
ENSG00000153815	CMIP	281.739	0.542687	0.165931	10.7976	0.00101632	0.0110067
ENSG00000227051	C14orf132	113.071	-0.574805	0.175432	10.7955	0.00101745	0.0110104
ENSG00000167088	SNRPD1	945.014	0.255851	0.0779685	10.7846	0.00102347	0.0110669
ENSG00000100603	SNW1	1114	0.258023	0.0786968	10.7589	0.0010378	0.0112131
ENSG00000166526	ZNF3	480.049	0.292942	0.089393	10.7498	0.00104292	0.0112596
ENSG00000082146	STRADB	388.699	-0.373143	0.113802	10.746	0.00104506	0.0112732
ENSG00000136243	NUPL2	312.641	-0.361549	0.110387	10.7447	0.0010458	0.0112732
ENSG00000152382	TADA1	273.753	0.367821	0.112285	10.7409	0.00104791	0.0112872
ENSG00000124571	XPO5	825.681	-0.267036	0.0815565	10.7274	0.00105561	0.0113525
ENSG00000130173	C19orf80	1318.91	0.484451	0.147613	10.7287	0.00105486	0.0113525
ENSG00000163755	HPS3	920.924	0.214947	0.0656435	10.7227	0.00105828	0.0113725
ENSG00000050327	ARHGEF5	114.538	0.668025	0.206113	10.6862	0.00107936	0.0115899
ENSG00000108296	CWC25	323.04	0.350955	0.107787	10.6531	0.00109889	0.0117906
ENSG00000263470	RP11-160O5.1	181.11	0.469735	0.144015	10.6499	0.00110077	0.0118016
ENSG00000128590	DNAJB9	1617.04	0.254647	0.0779936	10.6467	0.00110267	0.0118129
ENSG00000164741	DLC1	585.329	0.271015	0.0832052	10.6316	0.00111171	0.0119005
ENSG00000015171	ZMYND11	1124.71	-0.274584	0.0842565	10.6285	0.00111355	0.0119111
ENSG00000128394	APOBEC3F	44.0416	0.986117	0.30727	10.6139	0.00112243	0.0119968
ENSG00000182827	ACBD3	947.457	0.21931	0.0673884	10.5992	0.00113137	0.0120831
ENSG00000046604	DSG2	1749.41	0.294559	0.0906477	10.5642	0.00115297	0.0123042
ENSG00000142867	BCL10	328.293	0.38196	0.117624	10.5608	0.00115509	0.0123174
ENSG00000039068	CDH1	1614.06	0.268192	0.0825798	10.5503	0.00116172	0.0123691
ENSG00000105974	CAV1	4178.9	0.232063	0.0714434	10.5509	0.00116133	0.0123691
ENSG00000167202	TBC1D2B	430.755	-0.324314	0.0999305	10.5453	0.00116485	0.0123929
ENSG00000167978	SRRM2	2644.17	0.331126	0.101946	10.5422	0.00116681	0.0124043
ENSG00000207389	RNU1-4	40.7151	-1.44953	0.440071	10.5323	0.00117304	0.012461
ENSG00000108551	RASD1	491.912	0.416329	0.128212	10.5127	0.00118556	0.0125843
ENSG00000033100	CHPF2	524.2	-0.369081	0.113806	10.506	0.00118986	0.0126203
ENSG00000156968	MPV17L	159.267	0.52526	0.162356	10.4908	0.00119968	0.0127147
ENSG00000124688	MAD2L1BP	321.539	0.332076	0.102735	10.4808	0.00120625	0.0127746
ENSG00000123908	AGO2	402.266	0.326036	0.10081	10.4677	0.00121481	0.0128484
ENSG00000196227	FAM217B	123.387	-0.625888	0.194179	10.4673	0.00121506	0.0128484
ENSG00000135404	CD63	8048.05	0.181794	0.0561897	10.4634	0.00121763	0.0128657
ENSG00000094916	CBX5	443.165	-0.469186	0.145169	10.4575	0.00122152	0.0128808
ENSG00000140943	MBTPS1	952.037	-0.244469	0.0756217	10.457	0.00122184	0.0128808
ENSG00000212916	MAP10	48.1333	-0.827556	0.256701	10.458	0.00122121	0.0128808
ENSG00000243137	PSG4	120.552	0.763265	0.239224	10.4518	0.00122532	0.0129077
ENSG00000182224	CYB5D1	428.692	-0.388954	0.120409	10.4469	0.00122855	0.0129319
ENSG00000099889	ARVCF	279.73	0.541091	0.167174	10.4406	0.00123277	0.0129666
ENSG00000144908	ALDH1L1	596.169	-0.337582	0.104418	10.4361	0.00123573	0.0129878
ENSG00000184205	TSPYL2	352.648	-0.353786	0.109548	10.4338	0.00123731	0.0129946
ENSG00000104419	NDRG1	584.873	0.384539	0.119085	10.4226	0.00124481	0.0130634
ENSG00000263244	RP11-473I1.10	548.259	-0.332345	0.10297	10.4066	0.00125567	0.0131674
ENSG00000083312	TNPO1	3703.78	-0.217591	0.06745	10.4026	0.00125837	0.0131858
ENSG00000150687	PRSS23	4285.63	-0.173101	0.0537045	10.3882	0.00126823	0.0132791
ENSG00000006432	MAP3K9	225.354	-0.418582	0.130078	10.3835	0.00127145	0.0133028
ENSG00000113328	CCNG1	1736.71	0.209302	0.064946	10.3802	0.00127376	0.013317
ENSG00000111906	HDDC2	235.26	-0.343991	0.106805	10.3742	0.0012779	0.0133489
ENSG00000122194	PLG	1016.53	0.247645	0.0768779	10.373	0.00127874	0.0133489
ENSG00000086065	CHMP5	899.618	0.279191	0.0867145	10.3648	0.0012844	0.0133979
ENSG00000169174	PCSK9	590.894	0.393638	0.122229	10.3591	0.00128841	0.0134297
ENSG00000152894	PTPRK	1997.19	0.212836	0.0661549	10.353	0.00129263	0.0134635
ENSG00000174032	SLC25A30	359.566	0.387455	0.120572	10.3497	0.00129492	0.0134773
ENSG00000112118	MCM3	483.384	-0.28392	0.0883586	10.3386	0.00130278	0.0135489
ENSG00000167986	DDB1	2350.05	-0.225821	0.0702434	10.3358	0.00130476	0.0135594
ENSG00000108691	CCL2	123.911	-0.755973	0.236207	10.3301	0.00130877	0.0135908
ENSG00000169217	CD2BP2	817.325	-0.292556	0.0910574	10.3209	0.00131531	0.0136486
ENSG00000217801	RP11-465B22.3	16.1042	1.51185	0.485582	10.3057	0.00132617	0.013751
ENSG00000160058	BSDC1	1608.74	0.211961	0.0660706	10.2949	0.00133395	0.0138111
ENSG00000164548	TRA2A	678.169	0.398201	0.124251	10.2957	0.00133341	0.0138111
ENSG00000111880	RNGTT	306.889	0.376879	0.117574	10.2906	0.00133709	0.0138332
ENSG00000163428	LRRC58	929.302	0.253246	0.0790237	10.2839	0.00134198	0.0138734
ENSG00000110880	CORO1C	3928.77	0.301009	0.0938477	10.2803	0.00134458	0.01389
ENSG00000137200	CMTR1	757.478	-0.251332	0.0784401	10.271	0.00135136	0.0139496
ENSG00000078269	SYNJ2	873.537	-0.239992	0.074919	10.2695	0.00135245	0.0139506
ENSG00000241878	PISD	863.625	0.270114	0.0843392	10.2547	0.00136338	0.0140528
ENSG00000016391	CHDH	477.59	0.308097	0.096274	10.2377	0.00137595	0.0141404
ENSG00000163121	NEURL3	225.797	0.448562	0.140248	10.2405	0.00137388	0.0141404
ENSG00000163510	CWC22	376.703	0.360964	0.112948	10.2398	0.00137445	0.0141404
ENSG00000179051	RCC2	544.227	-0.342522	0.10703	10.238	0.00137575	0.0141404
ENSG00000260336	RP11-395B7.7	565.866	-0.357616	0.11193	10.2268	0.00138416	0.0142142
ENSG00000148110	HIATL1	513.027	-0.299289	0.0936088	10.2252	0.00138533	0.0142157
ENSG00000163635	ATXN7	353.63	0.368737	0.115524	10.222	0.00138778	0.0142303
ENSG00000185104	FAF1	545.09	0.290866	0.0910553	10.205	0.00140061	0.0143513
ENSG00000198690	FAN1	352.121	-0.331329	0.103707	10.2022	0.00140274	0.0143626
ENSG00000162836	ACP6	107.458	-0.563311	0.176898	10.1975	0.00140628	0.0143882
ENSG00000116194	ANGPTL1	60.4909	-0.623668	0.195494	10.1956	0.0014078	0.0143931
ENSG00000117054	ACADM	585.949	-0.320421	0.100352	10.1923	0.00141031	0.0143976
ENSG00000124942	AHNAK	10425.9	0.333028	0.104208	10.1935	0.00140937	0.0143976
ENSG00000124588	NQO2	374.763	-0.319699	0.100139	10.1884	0.00141325	0.014417
ENSG00000130813	C19orf66	381.913	0.382865	0.120109	10.1781	0.00142115	0.014487
ENSG00000100058	CRYBB2P1	72.7283	-0.873238	0.27563	10.1764	0.00142246	0.0144897
ENSG00000196935	SRGAP1	306.358	0.486512	0.153393	10.1718	0.00142605	0.0145156
ENSG00000104375	STK3	216.362	0.410353	0.129022	10.1556	0.00143863	0.014633
ENSG00000131773	KHDRBS3	592.03	0.266212	0.0837185	10.1358	0.0014542	0.014761
ENSG00000186732	MPPED1	77.518	0.602437	0.189801	10.1355	0.00145441	0.014761
ENSG00000198959	TGM2	5110.49	0.307055	0.0963855	10.1355	0.00145438	0.014761
ENSG00000113272	THG1L	267.779	0.408493	0.128493	10.132	0.00145718	0.0147783
ENSG00000111860	CEP85L	103.793	0.58326	0.183672	10.1262	0.0014618	0.0148143
ENSG00000079308	TNS1	2315.21	0.260375	0.0818518	10.1089	0.00147555	0.0149428
ENSG00000165895	ARHGAP42	675.047	0.247443	0.0779066	10.1011	0.00148182	0.0149953
ENSG00000197119	SLC25A29	158.309	-0.586399	0.18446	10.0997	0.00148293	0.0149956
ENSG00000172375	C2CD2L	97.5331	-0.642689	0.203113	10.0979	0.00148436	0.0149991
ENSG00000170340	B3GNT2	408.416	0.298369	0.0939495	10.0794	0.00149936	0.0151397
ENSG00000074356	C17orf85	381.836	0.314507	0.0992041	10.0761	0.00150206	0.015156
ENSG00000104343	UBE2W	487.783	0.519495	0.163342	10.0733	0.00150433	0.0151678
ENSG00000211454	AKR7L	124.2	-0.5761	0.181689	10.0617	0.00151385	0.0152528
ENSG00000131558	EXOC4	443.293	0.283656	0.0895479	10.06	0.0015152	0.0152553
ENSG00000117614	SYF2	688.748	0.275321	0.0868782	10.0549	0.00151942	0.0152867
ENSG00000121210	KIAA0922	705.595	0.341528	0.107809	10.0415	0.00153052	0.0153872
ENSG00000225190	PLEKHM1	186.745	0.582657	0.184302	10.03	0.00154012	0.0154725
ENSG00000182985	CADM1	1143.46	0.193586	0.0611726	10.0207	0.00154789	0.0155393
ENSG00000126821	SGPP1	1398.75	0.225355	0.0711858	10.0185	0.00154974	0.0155467
ENSG00000162377	COA7	409.938	0.330946	0.104625	10.0165	0.00155143	0.0155524
ENSG00000173848	NET1	720.336	0.256444	0.0810878	10.0075	0.00155903	0.0156173
ENSG00000176142	TMEM39A	278.392	0.347348	0.109912	9.99809	0.00156702	0.0156861
ENSG00000053254	FOXN3	534.659	0.302996	0.0958416	9.99519	0.0015695	0.0156882
ENSG00000139832	RAB20	128.795	-0.452428	0.143292	9.99576	0.00156901	0.0156882
ENSG00000096401	CDC5L	1149.05	0.373142	0.117996	9.99026	0.0015737	0.0157076
ENSG00000174652	ZNF266	173.913	-0.502627	0.159095	9.99051	0.00157349	0.0157076
ENSG00000092847	AGO1	328.138	-0.400961	0.127021	9.987	0.00157649	0.0157241
ENSG00000152601	MBNL1	2180.07	0.156982	0.0496949	9.98248	0.00158037	0.0157515
ENSG00000121848	RNF115	1385.49	0.227429	0.0719927	9.98111	0.00158155	0.0157519
ENSG00000198417	MT1F	468.057	0.429876	0.136552	9.9749	0.00158688	0.0157937
ENSG00000140598	EFTUD1	555.115	0.300209	0.0952053	9.9684	0.0015925	0.0157969
ENSG00000144597	EAF1	985.921	0.210464	0.0666715	9.97085	0.00159038	0.0157969
ENSG00000167767	KRT80	518.191	0.521493	0.166242	9.96795	0.00159289	0.0157969
ENSG00000198763	MT-ND2	97780	0.36245	0.114848	9.96852	0.0015924	0.0157969
ENSG00000254004	ZNF260	291.167	-0.383059	0.121418	9.97158	0.00158975	0.0157969
ENSG00000116731	PRDM2	265.357	0.412555	0.13106	9.96016	0.00159964	0.0158199
ENSG00000173905	GOLIM4	886.691	-0.285404	0.0904463	9.96014	0.00159966	0.0158199
ENSG00000177663	IL17RA	261.305	-0.464972	0.14747	9.9625	0.00159761	0.0158199
ENSG00000197977	ELOVL2	567.244	-0.257996	0.0817558	9.96002	0.00159977	0.0158199
ENSG00000138639	ARHGAP24	72.4938	0.573176	0.18221	9.95264	0.00160619	0.0158721
ENSG00000185324	CDK10	553.774	0.377999	0.119806	9.94602	0.00161198	0.015918
ENSG00000197903	HIST1H2BK	628.224	0.361933	0.114841	9.94415	0.00161361	0.0159228
ENSG00000197579	TOPORS	571.776	0.32747	0.103952	9.9324	0.00162394	0.0160134
ENSG00000197620	CXorf40A	69.7936	-0.715205	0.227879	9.92219	0.00163298	0.016091
ENSG00000076351	SLC46A1	701.726	-0.352031	0.111874	9.90072	0.00165214	0.0162638
ENSG00000197020	ZNF100	95.487	0.573457	0.182846	9.89993	0.00165285	0.0162638
ENSG00000075391	RASAL2	426.769	0.349951	0.11152	9.89067	0.00166119	0.0163343
ENSG00000100320	RBFOX2	803.008	-0.278577	0.0886378	9.88696	0.00166454	0.0163441
ENSG00000269990	CTD-3074O7.12	37.4531	-1.09512	0.352985	9.88744	0.0016641	0.0163441
ENSG00000170734	POLH	147.053	-0.532839	0.169775	9.88185	0.00166917	0.0163779
ENSG00000086289	EPDR1	850.277	0.224982	0.071623	9.87765	0.00167299	0.0164038
ENSG00000116497	S100PBP	186.046	0.476311	0.151729	9.86847	0.00168135	0.0164741
ENSG00000205765	C5orf51	530.827	0.369417	0.117775	9.86675	0.00168292	0.0164779
ENSG00000153823	PID1	570.355	0.26244	0.0836098	9.86361	0.0016858	0.0164945
ENSG00000115221	ITGB6	346.787	-0.5074	0.16169	9.86221	0.00168708	0.0164954
ENSG00000103160	HSDL1	282.59	0.387505	0.12355	9.85727	0.00169162	0.0165281
ENSG00000121749	TBC1D15	584.168	0.308438	0.0983316	9.85592	0.00169286	0.0165286
ENSG00000148468	FAM171A1	378.898	-0.392963	0.125198	9.85049	0.00169786	0.0165658
ENSG00000151623	NR3C2	87.3109	0.530224	0.16949	9.8475	0.00170063	0.0165812
ENSG00000160075	SSU72	1004.4	-0.235636	0.0751326	9.8383	0.00170915	0.0166526
ENSG00000161970	RPL26	3138.8	0.20886	0.0665865	9.83257	0.00171449	0.0166928
ENSG00000164970	FAM219A	211.924	0.484655	0.155008	9.82997	0.00171691	0.0167047
ENSG00000198929	NOS1AP	20.487	1.403	0.455121	9.82543	0.00172116	0.0167343
ENSG00000128585	MKLN1	988.893	0.264245	0.0843728	9.81553	0.00173044	0.0168128
ENSG00000104221	BRF2	266.469	0.410024	0.130801	9.81081	0.00173489	0.0168442
ENSG00000138073	PREB	734.531	-0.279418	0.0891861	9.8081	0.00173745	0.0168572
ENSG00000140105	WARS	645.06	-0.260695	0.0832804	9.80367	0.00174164	0.0168861
ENSG00000172007	RAB33B	427.985	0.28872	0.0922697	9.79583	0.00174908	0.0169464
ENSG00000133789	SWAP70	701.643	0.383969	0.122746	9.78991	0.00175472	0.0169892
ENSG00000166986	MARS	2532.45	-0.196609	0.0628493	9.78097	0.00176327	0.0170601
ENSG00000168496	FEN1	243.897	-0.36974	0.118306	9.77866	0.00176548	0.0170696
ENSG00000187098	MITF	122.134	0.55796	0.17931	9.76884	0.00177495	0.0171492
ENSG00000065135	GNAI3	2478.6	0.208312	0.066694	9.75243	0.00179086	0.0172805
ENSG00000131943	C19orf12	767.981	0.250997	0.0803278	9.75226	0.00179102	0.0172805
ENSG00000116701	NCF2	505.297	-0.331515	0.106159	9.74923	0.00179398	0.0172812
ENSG00000150867	PIP4K2A	299.874	0.360674	0.11571	9.74836	0.00179483	0.0172812
ENSG00000166133	RPUSD2	118.436	-0.486258	0.155946	9.75033	0.0017929	0.0172812
ENSG00000081913	PHLPP1	303.182	0.331712	0.106481	9.72989	0.00181295	0.0174435
ENSG00000084674	APOB	10952.5	0.189625	0.0608216	9.71387	0.00182883	0.0175655
ENSG00000108256	NUFIP2	2148.97	0.176731	0.0567154	9.71327	0.00182943	0.0175655
ENSG00000111445	RFC5	150.143	-0.448933	0.144124	9.71554	0.00182716	0.0175655
ENSG00000142207	URB1	610.922	-0.285393	0.0916003	9.71135	0.00183133	0.0175717
ENSG00000148120	C9orf3	1104.29	-0.276939	0.0888164	9.7057	0.00183697	0.0176136
ENSG00000135845	PIGC	460.55	0.324782	0.10429	9.70362	0.00183905	0.0176214
ENSG00000114857	NKTR	676.073	0.302694	0.0971452	9.69446	0.00184824	0.0176972
ENSG00000099917	MED15	466.116	0.504863	0.162109	9.68582	0.00185695	0.0177684
ENSG00000165272	AQP3	584.873	0.364074	0.116956	9.68275	0.00186006	0.0177859
ENSG00000088179	PTPN4	302.408	-0.321313	0.103277	9.68123	0.0018616	0.0177883
ENSG00000172732	MUS81	631.027	-0.365987	0.117621	9.67037	0.00187264	0.0178815
ENSG00000182934	SRPR	1931.37	-0.256488	0.0824751	9.6641	0.00187903	0.0179302
ENSG00000271912	RP11-661A12.14	15.9722	-1.42851	0.466803	9.6531	0.00189033	0.0180256
ENSG00000128607	KLHDC10	642.927	-0.295269	0.0951241	9.64535	0.00189832	0.0180894
ENSG00000125304	TM9SF2	3051.03	-0.210135	0.0676776	9.63868	0.00190522	0.0181427
ENSG00000204103	MAFB	71.2722	0.745818	0.239728	9.63611	0.00190789	0.0181557
ENSG00000100647	KIAA0247	213.794	0.501581	0.162332	9.63418	0.0019099	0.0181623
ENSG00000150787	PTS	462.832	0.33989	0.109525	9.61528	0.00192965	0.0183376
ENSG00000163113	OTUD7B	1197.43	0.273129	0.088134	9.60694	0.00193843	0.0184085
ENSG00000215319	RP11-98L4.1	19.6428	-1.58086	0.530811	9.60322	0.00194237	0.0184332
ENSG00000144566	RAB5A	1035.45	0.303382	0.0979886	9.59222	0.00195403	0.0185313
ENSG00000119547	ONECUT2	501.184	0.318424	0.102988	9.5765	0.00197084	0.0186779
ENSG00000134744	ZCCHC11	389.329	0.306379	0.0991602	9.57225	0.00197541	0.0187084
ENSG00000135124	P2RX4	497.164	0.246531	0.0798071	9.55998	0.00198865	0.018821
ENSG00000113583	C5orf15	1616.77	0.22713	0.0735202	9.53942	0.00201106	0.0190201
ENSG00000067064	IDI1	2223.56	0.226735	0.0733999	9.5353	0.00201557	0.0190498
ENSG00000011566	MAP4K3	617.961	0.258529	0.0837507	9.53354	0.0020175	0.0190499
ENSG00000168040	FADD	452.61	-0.296652	0.0960857	9.5328	0.00201832	0.0190499
ENSG00000049860	HEXB	990.396	0.203439	0.0659216	9.52737	0.0020243	0.0190933
ENSG00000134317	GRHL1	273.02	-0.411401	0.133304	9.52283	0.00202931	0.0191276
ENSG00000183747	ACSM2A	167.205	-0.430891	0.139758	9.51861	0.00203399	0.0191587
ENSG00000132694	ARHGEF11	489.86	-0.362384	0.117476	9.51362	0.00203952	0.0191718
ENSG00000171813	PWWP2B	173.339	0.387335	0.125666	9.51486	0.00203815	0.0191718
ENSG00000175182	FAM131A	105.352	0.569479	0.18469	9.51487	0.00203813	0.0191718
ENSG00000108423	TUBD1	89.8124	-0.580012	0.188735	9.51214	0.00204117	0.0191743
ENSG00000167383	ZNF229	127.872	-0.537757	0.174837	9.5016	0.00205293	0.0192718
ENSG00000170876	TMEM43	1050.44	-0.24182	0.0784868	9.49727	0.00205778	0.0192912
ENSG00000268387	AL590714.1	1896.98	0.235935	0.076529	9.49781	0.00205718	0.0192912
ENSG00000139112	GABARAPL1	1579.12	0.27125	0.0879986	9.49464	0.00206073	0.0193058
ENSG00000171045	TSNARE1	130.74	0.454755	0.147777	9.49225	0.00206342	0.019318
ENSG00000033627	ATP6V0A1	604.058	-0.284608	0.0924595	9.48423	0.00207246	0.0193895
ENSG00000173218	VANGL1	276.641	-0.421695	0.137052	9.48031	0.00207689	0.0194142
ENSG00000213380	COG8	259.939	-0.403631	0.131117	9.47942	0.00207789	0.0194142
ENSG00000065491	TBC1D22B	127.332	0.516148	0.168437	9.46028	0.00209969	0.0196046
ENSG00000239306	RBM14	274.07	-0.411148	0.133894	9.45011	0.00211136	0.0197004
ENSG00000109929	SC5D	1572.68	0.21401	0.0696269	9.4459	0.00211622	0.0197324
ENSG00000173193	PARP14	1591.6	0.187851	0.061148	9.4443	0.00211806	0.0197363
ENSG00000115234	SNX17	1282.22	-0.206667	0.067253	9.43618	0.00212746	0.0197841
ENSG00000116793	PHTF1	287.206	-0.349397	0.113769	9.43661	0.00212696	0.0197841
ENSG00000227354	RBM26-AS1	25.7729	-1.12585	0.370635	9.43764	0.00212577	0.0197841
ENSG00000176915	ANKLE2	2841.18	0.163234	0.0531391	9.43481	0.00212905	0.0197857
ENSG00000106299	WASL	1000.97	0.297426	0.0968892	9.43153	0.00213286	0.0198078
ENSG00000156535	CD109	963.632	-0.324977	0.105828	9.41176	0.00215598	0.0200091
ENSG00000101421	CHMP4B	1514.25	0.469676	0.153054	9.39259	0.00217865	0.020206
ENSG00000272201	U47924.30	117.169	-0.539053	0.176149	9.38053	0.00219302	0.0203257
ENSG00000113645	WWC1	1563.97	-0.323472	0.105619	9.37548	0.00219907	0.0203682
ENSG00000035862	TIMP2	44.5529	1.16361	0.393154	9.35823	0.00221987	0.0205471
ENSG00000160200	CBS	1116.36	-0.362358	0.11841	9.34659	0.002234	0.0206567
ENSG00000175354	PTPN2	276.132	0.406727	0.133156	9.34604	0.00223468	0.0206567
ENSG00000163631	ALB	176476	0.214789	0.0702529	9.33889	0.00224342	0.0207236
ENSG00000166068	SPRED1	187.323	-0.488119	0.159879	9.33174	0.00225219	0.0207908
ENSG00000119321	FKBP15	752.272	0.218074	0.071499	9.31739	0.00226989	0.0209403
ENSG00000068383	INPP5A	439.335	-0.29529	0.0968097	9.31017	0.00227885	0.021009
ENSG00000118922	KLF12	330.867	0.356092	0.116947	9.30744	0.00228225	0.0210264
ENSG00000148840	PPRC1	617.737	0.305219	0.100172	9.30556	0.0022846	0.0210341
ENSG00000163875	MEAF6	789.023	0.258449	0.0847687	9.30368	0.00228694	0.0210416
ENSG00000134531	EMP1	94.3982	0.70712	0.234309	9.29557	0.00229709	0.0211211
ENSG00000175073	VCPIP1	754.301	0.224277	0.0735805	9.29297	0.00230035	0.021123
ENSG00000178105	DDX10	491.647	0.333565	0.109474	9.29391	0.00229917	0.021123
ENSG00000178977	LINC00324	22.3735	-1.10195	0.362905	9.28535	0.00230994	0.0211971
ENSG00000127080	IPPK	202.739	-0.36531	0.120044	9.27539	0.00232253	0.0212985
ENSG00000212907	MT-ND4L	51236.9	0.334715	0.110032	9.27062	0.00232858	0.02134
ENSG00000140396	NCOA2	961.564	0.233073	0.0766412	9.26121	0.00234058	0.0214358
ENSG00000084774	CAD	408.102	-0.404954	0.133215	9.24661	0.00235932	0.021579
ENSG00000095209	TMEM38B	411.654	0.362444	0.119099	9.24678	0.0023591	0.021579
ENSG00000034713	GABARAPL2	691.356	0.282831	0.0930707	9.23883	0.00236937	0.0216566
ENSG00000171103	TRMT61B	220.657	-0.428407	0.141138	9.23533	0.0023739	0.0216694
ENSG00000241226	RN7SL836P	66.3849	1.05199	0.343406	9.23592	0.00237314	0.0216694
ENSG00000135241	PNPLA8	1008.25	0.22694	0.0746673	9.23138	0.00237903	0.0216795
ENSG00000159588	CCDC17	46.392	-1.11234	0.369329	9.23104	0.00237946	0.0216795
ENSG00000180354	MTURN	56.655	-0.745845	0.24675	9.23087	0.00237969	0.0216795
ENSG00000166833	NAV2	1304.81	0.28058	0.0924368	9.21677	0.00239809	0.0218328
ENSG00000224093	RP5-1033H22.2	23.6471	0.924426	0.30534	9.20282	0.00241643	0.0219854
ENSG00000218208	RP11-367G18.2	332.029	0.355336	0.117338	9.19462	0.00242727	0.0220696
ENSG00000116957	TBCE	389.172	0.313435	0.103484	9.18693	0.00243749	0.022148
ENSG00000118579	MED28	552.329	0.291569	0.0962114	9.18058	0.00244596	0.0222104
ENSG00000033050	ABCF2	689.661	-0.23464	0.0775321	9.1649	0.00246702	0.022382
ENSG00000138802	SEC24B	730.732	0.270539	0.089456	9.1641	0.00246808	0.022382
ENSG00000119906	FAM178A	296.295	-0.325302	0.107559	9.15455	0.002481	0.0224406
ENSG00000135953	MFSD9	227.664	-0.375444	0.124199	9.15479	0.00248068	0.0224406
ENSG00000167460	TPM4	3361.9	0.232082	0.0766939	9.15787	0.00247651	0.0224406
ENSG00000197697	HIST1H2BE	27.8472	0.875626	0.28953	9.15664	0.00247817	0.0224406
ENSG00000169641	LUZP1	731.42	0.277149	0.09179	9.13553	0.00250693	0.0226603
ENSG00000011295	TTC19	873.078	-0.216954	0.071804	9.12667	0.0025191	0.0227555
ENSG00000163939	PBRM1	711	0.240656	0.0797344	9.12403	0.00252274	0.0227735
ENSG00000140265	ZSCAN29	395.2	-0.35673	0.118295	9.10499	0.00254913	0.0229968
ENSG00000100994	PYGB	994.455	-0.335835	0.111295	9.09659	0.00256087	0.0230428
ENSG00000174282	ZBTB4	250.011	-0.394194	0.13079	9.09816	0.00255866	0.0230428
ENSG00000175906	ARL4D	138.343	-0.540076	0.179137	9.09836	0.00255838	0.0230428
ENSG00000181450	ZNF678	140.639	0.495531	0.16436	9.09735	0.00255981	0.0230428
ENSG00000031003	FAM13B	700.913	0.263123	0.0873227	9.08493	0.00257725	0.0231752
ENSG00000140830	TXNL4B	278.421	-0.371787	0.12351	9.0724	0.00259496	0.0233043
ENSG00000259417	RP11-2E17.1	73.9736	-0.652254	0.216707	9.07259	0.00259469	0.0233043
ENSG00000179981	TSHZ1	122.296	-0.565537	0.188228	9.06722	0.00260232	0.0233553
ENSG00000116754	SRSF11	1649.74	0.21441	0.0712716	9.05381	0.00262149	0.0235121
ENSG00000072364	AFF4	1939.88	0.224717	0.0746465	9.05143	0.00262489	0.0235274
ENSG00000095585	BLNK	142.419	0.494604	0.164968	9.04948	0.0026277	0.0235374
ENSG00000126858	RHOT1	321.482	0.334083	0.111285	9.02951	0.00265656	0.0237806
ENSG00000168282	MGAT2	1049.71	-0.221124	0.0735786	9.02445	0.00266393	0.0238312
ENSG00000111684	LPCAT3	499.159	-0.275466	0.0917007	9.02197	0.00266753	0.023836
ENSG00000135776	ABCB10	567.605	-0.262016	0.0872425	9.02172	0.0026679	0.023836
ENSG00000136560	TANK	522.992	0.304538	0.101414	9.01334	0.00268016	0.0239301
ENSG00000226137	BAIAP2-AS1	59.9658	-0.840376	0.281087	9.01136	0.00268307	0.0239407
ENSG00000189157	FAM47E	76.7243	-0.70628	0.235258	9.00792	0.00268813	0.0239704
ENSG00000164197	RNF180	64.055	0.624835	0.208499	9.00576	0.0026913	0.0239833
ENSG00000230124	RP5-1180C10.2	20.0886	-1.73639	0.601377	9.00222	0.00269652	0.0240144
ENSG00000118507	AKAP7	104.526	0.47916	0.160153	8.98435	0.00272302	0.0242348
ENSG00000143278	F13B	205.959	-0.404731	0.135058	8.98119	0.00272774	0.0242613
ENSG00000142303	ADAMTS10	116.11	-0.729256	0.243485	8.9778	0.0027328	0.0242907
ENSG00000166508	MCM7	511.708	-0.25877	0.0864539	8.95543	0.00276645	0.0245742
ENSG00000232388	LINC00493	618.127	0.253903	0.0849251	8.94628	0.00278035	0.0246819
ENSG00000172046	USP19	540.867	-0.339074	0.113352	8.9444	0.00278322	0.0246915
ENSG00000134851	TMEM165	692.274	-0.290451	0.09705	8.9391	0.0027913	0.0247316
ENSG00000183696	UPP1	859.61	0.314484	0.10516	8.93944	0.00279078	0.0247316
ENSG00000175105	ZNF654	240.675	0.442406	0.148189	8.93486	0.00279779	0.0247732
ENSG00000162775	RBM15	249.917	0.368369	0.123258	8.9225	0.00281679	0.0249098
ENSG00000170456	DENND5B	526.988	0.277262	0.0929332	8.92283	0.00281627	0.0249098
ENSG00000086827	ZW10	617.191	0.221267	0.0741309	8.92098	0.00281913	0.0249146
ENSG00000140157	NIPA2	1018.48	-0.28208	0.0944493	8.91871	0.00282264	0.0249297
ENSG00000101190	TCFL5	74.7295	-0.58689	0.196988	8.91388	0.00283012	0.0249799
ENSG00000101346	POFUT1	796.03	-0.214286	0.0717803	8.90858	0.00283834	0.0250365
ENSG00000160588	MPZL3	264.442	0.383622	0.128491	8.90579	0.00284267	0.0250588
ENSG00000138668	HNRNPD	1819.37	0.382226	0.128352	8.88261	0.002879	0.0253469
ENSG00000143442	POGZ	441.512	0.383592	0.128925	8.8828	0.00287869	0.0253469
ENSG00000237765	FAM200B	196.108	-0.399555	0.134007	8.87712	0.00288766	0.0254071
ENSG00000089693	MLF2	1578.3	-0.197718	0.0663758	8.87028	0.0028985	0.0254863
ENSG00000160216	AGPAT3	1171.63	-0.211575	0.0710838	8.86272	0.00291054	0.0255759
ENSG00000162139	NEU3	83.0931	-0.785545	0.264305	8.86136	0.0029127	0.0255787
ENSG00000131845	ZNF304	87.9973	-0.568155	0.19125	8.85493	0.00292299	0.0256366
ENSG00000173548	SNX33	267.812	-0.345057	0.115945	8.85518	0.00292259	0.0256366
ENSG00000136237	RAPGEF5	192.544	0.36705	0.123478	8.85256	0.00292678	0.0256537
ENSG00000136888	ATP6V1G1	1474.52	0.171095	0.0575139	8.84626	0.0029369	0.0257262
ENSG00000204256	BRD2	2482.09	0.164296	0.0552494	8.8427	0.00294264	0.0257602
ENSG00000128891	C15orf57	266.668	0.375771	0.126515	8.83545	0.00295434	0.0258463
ENSG00000062194	GPBP1	1109.8	0.233749	0.0787401	8.81571	0.00298648	0.026111
ENSG00000132376	INPP5K	201.341	-0.366577	0.12361	8.80587	0.00300263	0.0262247
ENSG00000163785	RYK	673.604	-0.286292	0.0964366	8.80549	0.00300326	0.0262247
ENSG00000040933	INPP4A	198.593	-0.422443	0.142495	8.80003	0.00301226	0.0262724
ENSG00000118246	FASTKD2	1304.84	0.216387	0.0729217	8.79988	0.0030125	0.0262724
ENSG00000008838	MED24	479.043	-0.352494	0.118877	8.79635	0.00301834	0.0263067
ENSG00000125629	INSIG2	627.174	0.277315	0.0936023	8.79011	0.00302868	0.0263803
ENSG00000108342	CSF3	16.6262	1.37653	0.46519	8.78505	0.00303709	0.026437
ENSG00000138162	TACC2	341.504	0.384671	0.130188	8.77966	0.00304608	0.0264986
ENSG00000186815	TPCN1	425.233	-0.433908	0.146399	8.77728	0.00305005	0.0265165
ENSG00000131373	HACL1	712.083	-0.253306	0.0855047	8.77062	0.00306122	0.0265969
ENSG00000130723	PRRC2B	1043.4	-0.337615	0.114024	8.76168	0.00307625	0.0267077
ENSG00000151151	IPMK	313.439	0.300218	0.101462	8.76076	0.00307781	0.0267077
ENSG00000070614	NDST1	964.286	-0.316675	0.106971	8.75289	0.00309111	0.0268064
ENSG00000110080	ST3GAL4	231.128	0.385772	0.130387	8.74887	0.00309794	0.0268488
ENSG00000138434	SSFA2	1727.84	0.200877	0.067925	8.74704	0.00310105	0.026859
ENSG00000052126	PLEKHA5	444.866	0.343433	0.116186	8.74285	0.00310818	0.0268872
ENSG00000169813	HNRNPF	2957.24	0.169363	0.0572651	8.74326	0.00310749	0.0268872
ENSG00000185305	ARL15	193.869	0.417525	0.141668	8.73809	0.00311631	0.0269407
ENSG00000268925	AL161645.2	50.9008	0.665566	0.225238	8.7357	0.0031204	0.0269593
ENSG00000125812	GZF1	176.38	-0.392677	0.132946	8.73401	0.00312328	0.0269675
ENSG00000205269	TMEM170B	166.009	-0.410644	0.139054	8.73277	0.00312541	0.026969
ENSG00000113460	BRIX1	571.94	0.224811	0.0761637	8.72733	0.00313475	0.0270328
ENSG00000108061	SHOC2	962.877	0.214297	0.0726346	8.71103	0.00316291	0.0272405
ENSG00000132768	DPH2	548.597	-0.30748	0.104132	8.71142	0.00316222	0.0272405
ENSG00000198131	ZNF544	200.223	-0.376471	0.12764	8.70999	0.00316471	0.0272405
ENSG00000139131	YARS2	348.843	0.381411	0.129268	8.7071	0.00316973	0.0272667
ENSG00000117525	F3	22.831	1.16313	0.400591	8.70451	0.00317424	0.0272886
ENSG00000178922	HYI	556.684	0.316375	0.107197	8.7025	0.00317774	0.0273018
ENSG00000160584	SIK3	366.657	0.331707	0.112628	8.70107	0.00318023	0.0273063
ENSG00000122026	RPL21	77.1351	0.570488	0.193909	8.69983	0.00318239	0.027308
ENSG00000178913	TAF7	1059.5	0.231262	0.0784787	8.69233	0.00319553	0.0274038
ENSG00000110931	CAMKK2	528.985	-0.303699	0.103079	8.68543	0.00320763	0.0274819
ENSG00000224597	PTCHD3P1	412.153	0.294562	0.100058	8.68489	0.0032086	0.0274819
ENSG00000145425	RPS3A	292.892	0.42919	0.145435	8.68246	0.00321286	0.0275015
ENSG00000127995	CASD1	235.155	-0.343177	0.116556	8.6698	0.00323526	0.0276591
ENSG00000161243	FBXO27	93.9179	0.604766	0.206706	8.67049	0.00323404	0.0276591
ENSG00000172936	MYD88	428.071	-0.407706	0.138588	8.66687	0.00324048	0.0276866
ENSG00000012174	MBTPS2	381.096	0.408923	0.13916	8.66548	0.00324295	0.0276907
ENSG00000110060	PUS3	329.695	-0.297386	0.101177	8.65028	0.00327011	0.0278773
ENSG00000152439	ZNF773	63.5151	-0.634722	0.216531	8.64988	0.00327082	0.0278773
ENSG00000152642	GPD1L	314.207	0.358538	0.122025	8.65048	0.00326976	0.0278773
ENSG00000204977	TRIM13	355.688	0.313109	0.106599	8.63764	0.00329287	0.028048
ENSG00000269984	RP11-362K14.5	76.4048	0.581649	0.197751	8.62565	0.00331462	0.028216
ENSG00000134470	IL15RA	212.491	0.350681	0.119617	8.61208	0.00333941	0.0284095
ENSG00000087266	SH3BP2	525.689	-0.339346	0.115758	8.58699	0.00338573	0.0287684
ENSG00000108582	CPD	1007.98	0.236668	0.0808005	8.58786	0.00338411	0.0287684
ENSG00000134324	LPIN1	1154.17	0.254736	0.0869902	8.58446	0.00339043	0.0287907
ENSG00000178188	SH2B1	225.403	-0.530484	0.180943	8.58172	0.00339555	0.0288165
ENSG00000164933	SLC25A32	657.884	-0.252329	0.0862018	8.57046	0.00341661	0.0289775
ENSG00000075151	EIF4G3	672.283	0.28566	0.097872	8.55376	0.00344808	0.0292266
ENSG00000235910	APOA1-AS	1585.01	0.389211	0.132917	8.54924	0.00345667	0.0292815
ENSG00000164323	KIAA1430	795.046	0.214228	0.0732753	8.54775	0.0034595	0.0292876
ENSG00000160201	U2AF1	1110.51	0.293617	0.100563	8.54406	0.00346651	0.0293291
ENSG00000168172	HOOK3	682.029	0.259072	0.0887163	8.53772	0.0034786	0.0294135
ENSG00000116120	FARSB	946.934	-0.238542	0.0816964	8.53344	0.00348681	0.0294649
ENSG00000120054	CPN1	386.226	0.283635	0.0972016	8.52486	0.00350328	0.0295861
ENSG00000012232	EXTL3	427.595	-0.353507	0.121092	8.52207	0.00350866	0.0295955
ENSG00000054793	ATP9A	963.223	-0.231956	0.07948	8.52249	0.00350784	0.0295955
ENSG00000133624	ZNF767	63.6662	-0.800082	0.275588	8.52015	0.00351235	0.0296087
ENSG00000242588	RP11-274B21.1	48.7163	0.714856	0.245915	8.51845	0.00351564	0.0296184
ENSG00000204822	MRPL53	28.2041	-1.21316	0.420945	8.50726	0.00353732	0.029783
ENSG00000087152	ATXN7L3	466.664	-0.329038	0.112893	8.49048	0.00357009	0.0300407
ENSG00000129071	MBD4	499.959	-0.271743	0.0932577	8.48412	0.0035826	0.0301277
ENSG00000133030	MPRIP	954.159	0.242469	0.0833193	8.47705	0.00359654	0.0302113
ENSG00000164695	CHMP4C	181.337	0.471701	0.162642	8.47687	0.0035969	0.0302113
ENSG00000184117	NIPSNAP1	707.497	-0.218609	0.0751335	8.46776	0.00361496	0.0303447
ENSG00000243910	TUBA4B	132.185	-0.619024	0.213817	8.46412	0.00362221	0.0303872
ENSG00000229117	RPL41	207.219	-0.489825	0.168619	8.45749	0.00363544	0.0304797
ENSG00000123191	ATP7B	217.999	-0.40567	0.139607	8.45469	0.00364103	0.0305082
ENSG00000159140	SON	2591.9	0.290446	0.0999055	8.44867	0.0036531	0.0305909
ENSG00000159403	C1R	2328.29	0.241819	0.0831769	8.44661	0.00365724	0.0306071
ENSG00000178764	ZHX2	281.362	0.421932	0.145548	8.44335	0.00366381	0.0306436
ENSG00000165572	KBTBD6	185.526	-0.403557	0.139025	8.43206	0.00368662	0.0308158
ENSG00000100395	L3MBTL2	362.002	-0.3261	0.112381	8.42917	0.0036925	0.0308463
ENSG00000070476	ZXDC	298.849	0.305679	0.105474	8.42086	0.0037094	0.0309503
ENSG00000143319	ISG20L2	518.455	-0.308043	0.106197	8.42118	0.00370876	0.0309503
ENSG00000129292	PHF20L1	667.682	-0.250343	0.0863517	8.40676	0.00373828	0.0311725
ENSG00000179562	GCC1	583.775	-0.236887	0.0817647	8.39784	0.00375667	0.0313071
ENSG00000108799	EZH1	295.6	0.361946	0.125053	8.39649	0.00375946	0.0313116
ENSG00000078403	MLLT10	501.226	0.257801	0.0890775	8.38839	0.00377626	0.0314326
ENSG00000170266	GLB1	623.128	-0.264213	0.0912456	8.3822	0.00378914	0.0315209
ENSG00000198682	PAPSS2	854.333	-0.23984	0.082905	8.37071	0.00381317	0.0317018
ENSG00000108846	ABCC3	1554.31	-0.299323	0.1034	8.36704	0.00382088	0.0317359
ENSG00000110330	BIRC2	1659.37	0.220957	0.0763493	8.36658	0.00382184	0.0317359
ENSG00000004799	PDK4	64.7225	0.63593	0.220294	8.35354	0.00384938	0.0319454
ENSG00000088986	DYNLL1	795.344	-0.381428	0.132067	8.35149	0.0038537	0.0319622
ENSG00000138378	STAT4	62.4263	-0.705225	0.244966	8.34901	0.00385898	0.0319869
ENSG00000180304	OAZ2	730.907	-0.293413	0.101538	8.34148	0.003875	0.0321006
ENSG00000119801	YPEL5	1143.8	0.246283	0.0852967	8.33161	0.00389612	0.0322562
ENSG00000144224	UBXN4	2997.97	0.197227	0.0683469	8.32788	0.00390413	0.0323033
ENSG00000144867	SRPRB	2121.67	-0.198988	0.0689665	8.32061	0.00391978	0.0324053
ENSG00000172086	KRCC1	213.74	-0.359236	0.124569	8.31999	0.00392112	0.0324053
ENSG00000180626	ZNF594	33.4396	-0.909668	0.316512	8.3181	0.0039252	0.0324197
ENSG00000180901	KCTD2	326.309	-0.312922	0.108538	8.31607	0.00392958	0.0324366
ENSG00000118804	FAM47E-STBD1	300.407	0.490062	0.169728	8.3097	0.00394339	0.0325312
ENSG00000179750	APOBEC3B	173.417	0.424224	0.147903	8.27967	0.00400913	0.0330539
ENSG00000116199	FAM20B	850.667	-0.258105	0.089709	8.27803	0.00401277	0.0330642
ENSG00000114554	PLXNA1	240.53	-0.49411	0.171654	8.27639	0.0040164	0.0330745
ENSG00000166822	TMEM170A	475.433	0.294025	0.102247	8.26534	0.00404091	0.0332369
ENSG00000241945	PWP2	275.622	-0.377984	0.131431	8.2663	0.00403878	0.0332369
ENSG00000122218	COPA	1923.8	-0.221393	0.0770301	8.26291	0.00404632	0.033242
ENSG00000179294	C17orf96	367.351	-0.28865	0.100402	8.2634	0.00404524	0.033242
ENSG00000126814	TRMT5	351.59	0.297319	0.103517	8.2585	0.00405617	0.0333033
ENSG00000117523	PRRC2C	1832.38	0.330931	0.115176	8.25696	0.0040596	0.0333117
ENSG00000152689	RASGRP3	238.665	0.37017	0.128937	8.25408	0.00406605	0.033345
ENSG00000105576	TNPO2	631.358	-0.359753	0.125287	8.25291	0.00406868	0.0333468
ENSG00000268895	A1BG-AS1	347.511	0.314695	0.109544	8.25037	0.00407438	0.0333739
ENSG00000107968	MAP3K8	124.29	0.517671	0.180329	8.23801	0.00410221	0.033582
ENSG00000170291	ELP5	465.953	-0.306495	0.106823	8.23572	0.0041074	0.0336047
ENSG00000011198	ABHD5	859.084	0.205955	0.0717897	8.23417	0.00411089	0.0336134
ENSG00000140950	TLDC1	114.4	-0.56724	0.198074	8.22704	0.00412707	0.0337259
ENSG00000235109	ZSCAN31	117.636	0.460331	0.161038	8.2036	0.00418073	0.0341443
ENSG00000101574	METTL4	93.0995	-0.621214	0.217638	8.19966	0.00418982	0.0341984
ENSG00000198890	PRMT6	301.219	-0.291558	0.101866	8.19669	0.0041967	0.0342344
ENSG00000106868	SUSD1	157.473	0.496794	0.173794	8.19415	0.00420257	0.0342621
ENSG00000116641	DOCK7	608.087	0.271522	0.094954	8.19307	0.00420506	0.0342624
ENSG00000140750	ARHGAP17	354.941	0.348335	0.121989	8.19185	0.0042079	0.0342654
ENSG00000008952	SEC62	3004.81	0.219736	0.0767836	8.18811	0.00421659	0.0342675
ENSG00000112304	ACOT13	433.628	-0.330336	0.115298	8.18913	0.00421422	0.0342675
ENSG00000140006	WDR89	256.827	0.377244	0.131908	8.18748	0.00421804	0.0342675
ENSG00000242687	AC004893.11	96.8976	0.450786	0.157542	8.18965	0.004213	0.0342675
ENSG00000100580	TMED8	199.729	0.381838	0.133848	8.18128	0.00423248	0.0343447
ENSG00000173744	AGFG1	1818.43	0.191419	0.0669213	8.18223	0.00423028	0.0343447
ENSG00000233377	MTND4P20	88.7361	0.61938	0.21605	8.17632	0.00424407	0.0344186
ENSG00000238105	GOLGA2P5	30.7	-0.982514	0.346051	8.17387	0.00424982	0.0344451
ENSG00000138119	MYOF	293.369	-0.541359	0.189847	8.17037	0.00425802	0.0344726
ENSG00000236498	AC107081.5	67.8338	-0.551351	0.192658	8.1703	0.00425818	0.0344726
ENSG00000100650	SRSF5	2351.97	0.205159	0.0717957	8.15892	0.00428498	0.0346694
ENSG00000082516	GEMIN5	479.038	-0.284893	0.0998235	8.1548	0.00429473	0.0347197
ENSG00000119699	TGFB3	90.5221	-0.630502	0.221307	8.15418	0.0042962	0.0347197
ENSG00000136527	TRA2B	1704.78	0.202471	0.070899	8.15199	0.00430139	0.0347414
ENSG00000238741	SCARNA7	937.53	0.348168	0.12183	8.14782	0.0043113	0.0348012
ENSG00000131100	ATP6V1E1	1137.16	0.240198	0.0841822	8.14642	0.00431461	0.0348041
ENSG00000154310	TNIK	217.765	0.409282	0.143766	8.14556	0.00431667	0.0348041
ENSG00000212719	C17orf51	125.788	-0.52966	0.185935	8.14419	0.00431994	0.0348103
ENSG00000182700	IGIP	70.514	-0.730883	0.258174	8.13417	0.00434387	0.0349828
ENSG00000156052	GNAQ	597.351	0.3194	0.112075	8.13304	0.00434657	0.0349842
ENSG00000103429	BFAR	1080.25	0.19277	0.0676203	8.12444	0.00436726	0.0351304
ENSG00000163347	CLDN1	9991.52	0.144352	0.0506497	8.12222	0.00437261	0.035153
ENSG00000049239	H6PD	2648.63	0.216484	0.0759382	8.12051	0.00437672	0.0351626
ENSG00000127337	YEATS4	183.259	0.354005	0.124278	8.11947	0.00437923	0.0351626
ENSG00000251615	RP11-774O3.3	75.1901	-1.4257	0.521871	8.11858	0.00438139	0.0351626
ENSG00000136021	SCYL2	978.366	0.217023	0.0762026	8.11746	0.00438408	0.0351638
ENSG00000270820	RP11-355B11.2	69.9176	0.52366	0.183961	8.11392	0.00439265	0.0352122
ENSG00000188612	SUMO2	554.582	0.251632	0.0885348	8.09572	0.00443699	0.0355471
ENSG00000143013	LMO4	426.137	-0.278365	0.0979011	8.09352	0.00444237	0.0355697
ENSG00000005194	CIAPIN1	738.65	-0.222336	0.0781714	8.08938	0.00445254	0.0356306
ENSG00000164603	C7orf60	90.1763	0.546242	0.192286	8.08582	0.00446129	0.0356801
ENSG00000205060	SLC35B4	370.679	-0.279017	0.0981682	8.08382	0.00446623	0.035699
ENSG00000005339	CREBBP	623.724	0.258424	0.0910089	8.07817	0.00448018	0.0357898
ENSG00000084463	WBP11	555.521	0.373224	0.131665	8.07669	0.00448384	0.0357985
ENSG00000095383	TBC1D2	147.114	0.503704	0.17734	8.06267	0.00451866	0.0360144
ENSG00000138821	SLC39A8	651.007	-0.209824	0.0738679	8.06406	0.00451518	0.0360144
ENSG00000183405	RPS7P1	1011.09	0.207562	0.0730992	8.06289	0.0045181	0.0360144
ENSG00000073282	TP63	46.5104	0.878279	0.312533	8.05632	0.00453452	0.03612
ENSG00000072274	TFRC	3184	-0.205621	0.0724742	8.04572	0.00456114	0.0362978
ENSG00000164038	SLC9B2	949.131	0.24222	0.0854213	8.04535	0.00456206	0.0362978
ENSG00000135018	UBQLN1	3481.48	0.217817	0.0768979	8.02192	0.00462145	0.0367282
ENSG00000174197	MGA	769.51	0.257277	0.0908091	8.02203	0.00462117	0.0367282
ENSG00000119862	LGALSL	174.972	0.395362	0.139913	8.01595	0.00463671	0.0368284
ENSG00000137817	PARP6	240.068	0.411303	0.145581	8.01423	0.00464113	0.0368424
ENSG00000162840	MT2P1	1228.05	0.666586	0.234981	8.00313	0.00466965	0.0370477
ENSG00000113845	TIMMDC1	609.751	-0.240554	0.0850776	7.99103	0.00470096	0.0372748
ENSG00000204604	ZNF468	205.45	-0.405097	0.143521	7.98426	0.00471859	0.0373932
ENSG00000259972	AC009120.6	220.33	0.315988	0.111891	7.9805	0.0047284	0.0374495
ENSG00000132005	RFX1	42.763	0.947432	0.338355	7.97921	0.00473175	0.0374547
ENSG00000118197	DDX59	249.236	0.321145	0.113976	7.96954	0.0047571	0.0376125
ENSG00000145050	MANF	1072.01	-0.248706	0.0880886	7.96995	0.00475603	0.0376125
ENSG00000104714	ERICH1	123.882	0.42643	0.151433	7.9667	0.00476457	0.0376501
ENSG00000125772	GPCPD1	87.254	0.490832	0.174253	7.96108	0.00477939	0.0377243
ENSG00000126804	ZBTB1	508.129	0.319832	0.113302	7.96145	0.00477841	0.0377243
ENSG00000236682	AC068282.3	51.5844	-0.92611	0.331897	7.95617	0.00479237	0.0378052
ENSG00000117640	MTFR1L	555.516	-0.22428	0.0795252	7.95015	0.00480833	0.0379096
ENSG00000166035	LIPC	373.231	-0.30004	0.106465	7.94855	0.00481259	0.0379217
ENSG00000131323	TRAF3	414.097	-0.287764	0.102141	7.94438	0.00482369	0.0379876
ENSG00000110925	CSRNP2	265.162	0.363075	0.128991	7.93956	0.00483656	0.0380545
ENSG00000267727	CTD-2540B15.7	216.011	0.433683	0.15373	7.93914	0.00483767	0.0380545
ENSG00000040341	STAU2	323.142	0.348306	0.123816	7.93711	0.00484311	0.0380757
ENSG00000233621	LINC01137	67.2106	-0.620295	0.220747	7.92844	0.00486638	0.038237
ENSG00000257923	CUX1	212.175	0.364686	0.129892	7.9196	0.00489021	0.0384025
ENSG00000134698	AGO4	378.147	-0.277877	0.0988025	7.91708	0.00489702	0.0384343
ENSG00000099204	ABLIM1	3901.78	-0.193136	0.0686757	7.91068	0.00491439	0.0385488
ENSG00000154380	ENAH	2031.65	0.209149	0.0743871	7.90937	0.00491794	0.0385549
ENSG00000175311	ANKS4B	372.34	0.295428	0.10522	7.8921	0.00496511	0.0389027
ENSG00000123091	RNF11	1260.22	0.196095	0.0699015	7.87466	0.00501323	0.0392576
ENSG00000128016	ZFP36	226.115	0.444166	0.158065	7.86979	0.00502675	0.0393413
ENSG00000111642	CHD4	2691.63	-0.308839	0.110086	7.86253	0.00504696	0.039455
ENSG00000174405	LIG4	431.559	-0.274554	0.0979104	7.86286	0.00504606	0.039455
ENSG00000163162	RNF149	1034.41	0.18854	0.0672652	7.8566	0.00506355	0.0395623
ENSG00000091262	ABCC6	631.689	-0.32201	0.114839	7.8553	0.0050672	0.0395686
ENSG00000245311	RP11-165P7.1	28.8664	0.801411	0.286319	7.83648	0.00512023	0.0399378
ENSG00000259820	AC083843.1	82.8251	0.703957	0.250713	7.83648	0.00512022	0.0399378
ENSG00000174567	GOLT1A	371.74	0.343901	0.122895	7.83382	0.00512778	0.0399742
ENSG00000198938	MT-CO3	111596	0.226619	0.0809759	7.82659	0.0051483	0.0401117
ENSG00000240652	RP11-832N8.1	316.715	0.49902	0.179154	7.82533	0.00515191	0.0401173
ENSG00000152193	RNF219	256.913	0.330548	0.118341	7.81943	0.00516875	0.040222
ENSG00000170088	TMEM192	691.017	0.215953	0.0772647	7.81859	0.00517116	0.040222
ENSG00000186017	ZNF566	84.844	-0.578406	0.207438	7.80445	0.00521178	0.0405153
ENSG00000147124	ZNF41	117.688	-0.529127	0.189939	7.80131	0.00522082	0.0405445
ENSG00000210077	MT-TV	86.3277	-0.875598	0.31475	7.80112	0.00522138	0.0405445
ENSG00000135269	TES	1457.2	-0.177409	0.0635913	7.78704	0.00526224	0.040839
ENSG00000163930	BAP1	718.389	-0.28887	0.103528	7.78378	0.00527174	0.0408898
ENSG00000129003	VPS13C	725.483	0.214115	0.0767767	7.77796	0.00528876	0.040999
ENSG00000134716	CYP2J2	566.895	-0.246445	0.0884042	7.77522	0.00529677	0.0410381
ENSG00000008710	PKD1	286.489	-0.617775	0.221019	7.76772	0.0053188	0.0411282
ENSG00000091009	RBM27	924.019	0.193611	0.0694794	7.7685	0.0053165	0.0411282
ENSG00000166592	RRAD	195.26	0.524938	0.188243	7.76776	0.00531871	0.0411282
ENSG00000184208	C22orf46	75.2419	-0.782041	0.28257	7.76724	0.00532024	0.0411282
ENSG00000104447	TRPS1	138.589	0.429573	0.154388	7.75465	0.00535744	0.0413927
ENSG00000131981	LGALS3	176.377	0.480762	0.173216	7.7394	0.00540287	0.0417205
ENSG00000165055	METTL2B	329.33	-0.37377	0.134292	7.73716	0.00540957	0.041749
ENSG00000136935	GOLGA1	241.818	-0.34588	0.124378	7.73519	0.00541548	0.0417714
ENSG00000267607	CTD-2369P2.8	70.7842	0.480781	0.172942	7.73335	0.00542101	0.0417908
ENSG00000150457	LATS2	440.566	0.270246	0.0973063	7.73162	0.00542619	0.0418076
ENSG00000138600	SPPL2A	1126.84	-0.249986	0.0899104	7.72254	0.00545356	0.0419951
ENSG00000116833	NR5A2	451.571	0.24998	0.0899901	7.72002	0.00546117	0.0420071
ENSG00000134686	PHC2	1290.3	-0.26032	0.0936594	7.72029	0.00546036	0.0420071
ENSG00000178127	NDUFV2	249.504	0.368353	0.132572	7.71602	0.0054733	0.0420592
ENSG00000266010	GATA6-AS1	41.466	0.806424	0.292049	7.71579	0.005474	0.0420592
ENSG00000215424	MCM3AP-AS1	99.3375	-0.464759	0.167411	7.71113	0.00548814	0.0421445
ENSG00000143033	MTF2	225.267	-0.367037	0.132221	7.7089	0.00549491	0.0421499
ENSG00000205622	AF064858.6	93.4451	0.511698	0.18425	7.70947	0.00549318	0.0421499
ENSG00000143842	SOX13	216.18	-0.43311	0.156216	7.70703	0.00550061	0.0421703
ENSG00000155545	MIER3	493.793	0.258383	0.0931312	7.70528	0.00550595	0.042188
ENSG00000005893	LAMP2	3441.61	0.190706	0.068679	7.70316	0.00551243	0.0422143
ENSG00000171604	CXXC5	576.859	-0.230879	0.0832292	7.70081	0.00551961	0.042246
ENSG00000142794	NBPF3	46.3786	-0.725548	0.262501	7.68682	0.00556255	0.0425512
ENSG00000059573	ALDH18A1	596.508	-0.307657	0.111015	7.68436	0.00557015	0.0425625
ENSG00000226752	PSMD5-AS1	174.448	-0.394456	0.142466	7.68495	0.00556831	0.0425625
ENSG00000139083	ETV6	167.259	0.436326	0.157718	7.68175	0.00557821	0.0425946
ENSG00000256293	RP11-114F3.2	35.9019	0.787552	0.285555	7.68101	0.0055805	0.0425946
ENSG00000107796	ACTA2	313.676	-0.366032	0.132084	7.6786	0.00558795	0.0426281
ENSG00000130396	MLLT4	1967.12	0.177664	0.0641478	7.6709	0.00561186	0.0427869
ENSG00000154144	TBRG1	618.529	-0.245541	0.0887038	7.65498	0.00566158	0.0431424
ENSG00000050405	LIMA1	414.985	0.295632	0.106993	7.65023	0.00567651	0.0432324
ENSG00000115325	DOK1	37.3333	-0.805747	0.292624	7.64808	0.00568329	0.0432603
ENSG00000188522	FAM83G	907.596	0.300057	0.108512	7.64004	0.00570866	0.0434296
ENSG00000142273	CBLC	564.075	0.40845	0.147775	7.62738	0.00574889	0.0437016
ENSG00000188177	ZC3H6	65.1439	0.544724	0.197923	7.6268	0.00575071	0.0437016
ENSG00000149636	DSN1	102.778	-0.520968	0.188682	7.62067	0.0057703	0.0438025
ENSG00000224251	RP11-499O7.7	19.6801	-0.966919	0.350178	7.62164	0.00576721	0.0438025
ENSG00000141026	MED9	214.641	0.330104	0.119743	7.61661	0.0057833	0.0438773
ENSG00000101407	TTI1	370.648	0.306416	0.111109	7.61386	0.00579215	0.0439203
ENSG00000187189	TSPYL4	192.569	-0.371142	0.134552	7.60896	0.00580791	0.0440158
ENSG00000138823	MTTP	2661.28	-0.140106	0.0507984	7.60706	0.00581402	0.0440381
ENSG00000143162	CREG1	1322.79	-0.223245	0.0809763	7.5901	0.00586895	0.04443
ENSG00000081019	RSBN1	218.634	0.340215	0.123554	7.5879	0.00587613	0.0444458
ENSG00000175895	PLEKHF2	390.719	0.285523	0.103638	7.5875	0.00587745	0.0444458
ENSG00000157193	LRP8	70.5747	-0.606183	0.220845	7.57831	0.00590748	0.0446486
ENSG00000119720	NRDE2	162.328	0.386063	0.140635	7.56242	0.00595979	0.0450195
ENSG00000172893	DHCR7	1531.4	0.312241	0.113523	7.55858	0.00597249	0.0450909
ENSG00000228278	ORM2	9216.88	0.17176	0.0624605	7.55714	0.00597727	0.0451024
ENSG00000185222	WBP5	532.002	0.299334	0.108987	7.55247	0.0059928	0.045195
ENSG00000048649	RSF1	507.276	0.379055	0.137996	7.54719	0.00601039	0.045303
ENSG00000139620	KANSL2	452.442	-0.273147	0.0994798	7.54358	0.00602241	0.0453691
ENSG00000115446	UNC50	374.65	-0.294939	0.107359	7.53944	0.00603629	0.045449
ENSG00000156030	ELMSAN1	287.569	0.372199	0.135548	7.52697	0.00607819	0.0457396
ENSG00000164938	TP53INP1	1052.52	0.226456	0.0825117	7.52552	0.00608311	0.0457518
ENSG00000171530	TBCA	859.904	0.250005	0.0912162	7.51963	0.00610301	0.0458767
ENSG00000109381	ELF2	355.066	0.279751	0.101998	7.51734	0.00611079	0.0459103
ENSG00000197136	PCNXL3	268.614	-0.459423	0.167361	7.51423	0.00612133	0.0459646
ENSG00000122435	TRMT13	217.222	-0.396743	0.144947	7.5028	0.00616033	0.0462324
ENSG00000163900	TMEM41A	531.071	0.258712	0.094548	7.49688	0.00618059	0.0463378
ENSG00000178567	EPM2AIP1	415.733	0.242719	0.0886715	7.49675	0.00618104	0.0463378
ENSG00000117395	EBNA1BP2	981.533	-0.196442	0.0717845	7.4917	0.0061984	0.0464429
ENSG00000167306	MYO5B	1434.93	0.254054	0.0928845	7.48219	0.00623122	0.0466635
ENSG00000171135	JAGN1	890.193	-0.242695	0.0887153	7.47954	0.0062404	0.0467071
ENSG00000173889	PHC3	656.73	0.280307	0.102441	7.4778	0.00624643	0.0467264
ENSG00000267165	RP11-78A19.3	184.313	0.361011	0.132047	7.47686	0.00624971	0.0467264
ENSG00000185298	CCDC137	287.081	-0.409649	0.149983	7.46643	0.006286	0.0469724
ENSG00000048140	TSPAN17	424.581	-0.323209	0.118266	7.4648	0.0062917	0.0469832
ENSG00000138041	SMEK2	1251.12	-0.196788	0.0720205	7.46408	0.00629421	0.0469832
ENSG00000071462	WBSCR22	873.151	-0.23284	0.0852225	7.45543	0.00632454	0.0471843
ENSG00000188488	SERPINA5	298.578	-0.369515	0.135249	7.45445	0.00632799	0.0471846
ENSG00000012660	ELOVL5	1947.87	0.178392	0.0653737	7.452	0.00633659	0.0471981
ENSG00000136738	STAM	487.786	0.281423	0.10315	7.45204	0.00633645	0.0471981
ENSG00000056972	TRAF3IP2	289.258	0.367999	0.135032	7.44743	0.00635271	0.047207
ENSG00000100564	PIGH	285.599	-0.311793	0.114179	7.44684	0.00635479	0.047207
ENSG00000175899	A2M	2559.78	0.142486	0.0522014	7.44913	0.00634671	0.047207
ENSG00000180210	F2	5494.91	0.198884	0.072845	7.4499	0.00634401	0.047207
ENSG00000196517	SLC6A9	108.974	-0.643565	0.236347	7.44779	0.00635143	0.047207
ENSG00000118007	STAG1	721.01	-0.241023	0.0883603	7.44385	0.00636536	0.0472602
ENSG00000263002	ZNF234	59.9347	-0.679738	0.249597	7.43577	0.006394	0.0474475
ENSG00000114248	LRRC31	16.5928	-1.10586	0.409462	7.43213	0.00640696	0.0475183
ENSG00000177674	AGTRAP	299.405	0.383665	0.140835	7.42772	0.00642267	0.0476094
ENSG00000176986	SEC24C	1269.93	-0.237884	0.0873197	7.42661	0.00642664	0.0476134
ENSG00000198589	LRBA	794.675	0.235369	0.0864212	7.42225	0.00644224	0.0477035
ENSG00000112851	ERBB2IP	1350.29	0.200434	0.0736048	7.4199	0.00645064	0.0477403
ENSG00000073711	PPP2R3A	202.626	0.402657	0.14818	7.4184	0.00645603	0.0477547
ENSG00000154655	L3MBTL4	256.075	0.319792	0.117536	7.41647	0.00646296	0.0477805
ENSG00000175387	SMAD2	865.655	0.254661	0.0935715	7.41073	0.0064836	0.0479076
ENSG00000116882	HAO2	171.58	0.347765	0.127911	7.40752	0.00649518	0.0479676
ENSG00000268575	RP1-283E3.8	19.0361	-1.04553	0.388278	7.40397	0.00650802	0.0480368
ENSG00000198908	BHLHB9	58.024	-0.741988	0.274442	7.38539	0.00657557	0.0485097
ENSG00000143190	POU2F1	288.99	0.37358	0.137785	7.38363	0.00658203	0.0485315
ENSG00000038427	VCAN	37.3392	0.8203	0.303788	7.37736	0.00660501	0.0486586
ENSG00000165650	PDZD8	1190.95	0.16325	0.0601067	7.37702	0.00660627	0.0486586
ENSG00000105186	ANKRD27	329.412	-0.317079	0.116855	7.37166	0.00662596	0.0487519
ENSG00000155975	VPS37A	690.156	0.227722	0.0838928	7.37261	0.00662247	0.0487519
ENSG00000176153	GPX2	653.554	-0.246306	0.0907573	7.36227	0.00666065	0.0489812
ENSG00000164070	HSPA4L	421.204	-0.258081	0.095132	7.35794	0.00667672	0.0490733
ENSG00000179104	TMTC2	60.2028	0.63312	0.234229	7.35672	0.00668125	0.0490807
ENSG00000115275	MOGS	893.684	-0.299635	0.110459	7.35107	0.0067023	0.0492093
ENSG00000136003	ISCU	821.717	0.200083	0.0738803	7.34098	0.00674002	0.04946
ENSG00000247925	RP3-510L9.1	43.9045	0.68933	0.254589	7.33882	0.00674811	0.0494933
ENSG00000177732	SOX12	150.408	-0.542217	0.200556	7.3363	0.0067576	0.0495367
ENSG00000137656	BUD13	158.503	0.351065	0.12993	7.32604	0.00679627	0.0497616
ENSG00000188707	ZBED6CL	224.271	-0.389906	0.144062	7.32563	0.00679781	0.0497616
ENSG00000206532	RP11-553A10.1	55.0982	-0.675959	0.250476	7.32531	0.00679903	0.0497616
ENSG00000095319	NUP188	454.215	-0.350554	0.129624	7.32327	0.00680675	0.0497918
ENSG00000140262	TCF12	710.757	0.264235	0.0977273	7.31942	0.00682133	0.0498722
ENSG00000205403	CFI	1270.61	0.173369	0.0640943	7.31733	0.00682928	0.049904
ENSG00000010818	HIVEP2	485.555	0.291871	0.107976	7.31611	0.00683393	0.0499118
ENSG00000080371	RAB21	921.374	0.222108	0.0821737	7.31168	0.00685079	0.0499823
ENSG00000248866	USP46-AS1	21.9314	-0.900909	0.335242	7.3125	0.00684764	0.0499823
ENSG00000123836	PFKFB2	181.177	0.375628	0.138946	7.3102	0.00685642	0.0499943
ENSG00000165732	DDX21	4469.72	0.226933	0.0839226	7.30842	0.00686324	0.0499943
ENSG00000177728	KIAA0195	231.659	-0.426767	0.157945	7.30856	0.0068627	0.0499943
ENSG00000234420	ZNF37BP	79.6597	-0.627553	0.232444	7.30414	0.00687959	0.0500872
ENSG00000136932	C9orf156	197.9	0.342632	0.126903	7.30241	0.00688624	0.0501064
ENSG00000204599	TRIM39	177.673	-0.385093	0.14262	7.30157	0.00688945	0.0501064
ENSG00000108590	MED31	202.884	-0.407647	0.150764	7.2989	0.0068997	0.0501511
ENSG00000162086	ZNF75A	155.829	-0.415168	0.153836	7.29808	0.00690282	0.0501511
ENSG00000153071	DAB2	104.405	0.575107	0.213973	7.29449	0.00691665	0.0502253
ENSG00000043143	JADE2	95.7602	-0.595761	0.220813	7.28979	0.00693475	0.0503215
ENSG00000265784	RP1-56K13.3	78.7064	-0.448735	0.166199	7.28917	0.00693715	0.0503215
ENSG00000047365	ARAP2	471.913	0.235323	0.0872783	7.28303	0.00696092	0.0504358
ENSG00000125484	GTF3C4	688.015	-0.215901	0.0799778	7.28321	0.00696019	0.0504358
ENSG00000163825	RTP3	886.172	0.257125	0.0952382	7.28228	0.0069638	0.0504358
ENSG00000130939	UBE4B	609.012	-0.2653	0.0983757	7.27981	0.00697338	0.0504525
ENSG00000215251	FASTKD5	546.584	-0.290395	0.107693	7.28	0.00697265	0.0504525
ENSG00000137055	PLAA	980.234	0.284847	0.105629	7.27473	0.00699314	0.0505428
ENSG00000244384	RN7SL359P	525.155	0.722797	0.266717	7.27538	0.00699059	0.0505428
ENSG00000133048	CHI3L1	1040.07	0.255568	0.0948442	7.26611	0.00702677	0.0507595
ENSG00000204682	CASC10	31.0863	-1.10021	0.41124	7.26239	0.00704137	0.0508385
ENSG00000111775	COX6A1	598.801	0.260421	0.0966306	7.26015	0.00705015	0.0508754
ENSG00000165152	TMEM246	98.124	-0.553401	0.206074	7.25719	0.00706176	0.0509063
ENSG00000205358	MT1H	302.016	0.382004	0.142182	7.25739	0.00706098	0.0509063
ENSG00000123843	C4BPB	1117.15	0.197907	0.0734529	7.25357	0.007076	0.0509825
ENSG00000166391	MOGAT2	251.718	-0.339581	0.126234	7.25016	0.00708946	0.051053
ENSG00000110768	GTF2H1	731.177	-0.248616	0.0923263	7.24839	0.00709646	0.0510768
ENSG00000162419	GMEB1	237.818	0.342044	0.127191	7.24636	0.0071045	0.0511083
ENSG00000197951	ZNF71	65.4528	-0.583265	0.216856	7.24024	0.00712875	0.0512561
ENSG00000119707	RBM25	1149.6	0.25574	0.0951143	7.2332	0.00715676	0.0513777
ENSG00000171791	BCL2	25.5539	0.944215	0.355575	7.23454	0.00715139	0.0513777
ENSG00000187134	AKR1C1	28135	-0.172147	0.0639859	7.23358	0.00715522	0.0513777
ENSG00000173757	STAT5B	442.599	-0.299189	0.111345	7.22907	0.00717325	0.0514694
ENSG00000119844	AFTPH	1032.06	0.213113	0.0792941	7.22619	0.00718474	0.0515253
ENSG00000177707	PVRL3	613.947	0.257444	0.0958876	7.21266	0.00723913	0.0518885
ENSG00000159596	TMEM69	558.727	0.225534	0.0841136	7.20695	0.00726219	0.052027
ENSG00000215271	HOMEZ	138.368	-0.506903	0.18937	7.2044	0.00727251	0.052074
ENSG00000160959	LRRC14	181.898	-0.427667	0.159193	7.2033	0.00727697	0.0520791
ENSG00000074590	NUAK1	480.905	0.241944	0.090266	7.195	0.0073107	0.0522935
ENSG00000147905	ZCCHC7	305.27	0.272927	0.101837	7.18797	0.00733939	0.0524717
ENSG00000184402	SS18L1	386.967	-0.255572	0.095403	7.17873	0.00737729	0.0527156
ENSG00000132646	PCNA	371.425	-0.307159	0.114684	7.17338	0.00739931	0.0528457
ENSG00000134982	APC	534.447	0.267151	0.0999258	7.17106	0.00740889	0.0528869
ENSG00000201098	RNY1	62.3747	-0.780071	0.290163	7.16923	0.00741646	0.0529138
ENSG00000269837	RP11-15H20.5	37.861	-0.778734	0.29137	7.16673	0.00742681	0.0529604
ENSG00000185238	PRMT3	373.239	-0.242183	0.0905474	7.15242	0.0074863	0.0533572
ENSG00000244921	CTB-36O1.7	59.5743	-5.65123	2.71721	7.1487	0.00750184	0.0534405
ENSG00000171759	PAH	1427.8	-0.190183	0.0711675	7.14256	0.00752756	0.0535962
ENSG00000141441	GAREM	233.454	0.290152	0.108814	7.13065	0.00757773	0.0539258
ENSG00000198695	MT-ND6	2478.5	0.982776	0.365315	7.1184	0.00762968	0.0542399
ENSG00000246273	SBF2-AS1	153.928	0.410199	0.153857	7.11885	0.00762777	0.0542399
ENSG00000122299	ZC3H7A	636.065	0.291485	0.109392	7.11298	0.0076528	0.0543764
ENSG00000179941	BBS10	418.038	0.329758	0.123604	7.10214	0.0076992	0.0546781
ENSG00000243352	RN7SL8P	39.2874	0.759974	0.28478	7.09315	0.0077379	0.0549249
ENSG00000023287	RB1CC1	1193.02	0.192139	0.0721796	7.08815	0.00775953	0.0549318
ENSG00000104361	NIPAL2	248.711	-0.349313	0.131263	7.08929	0.00775459	0.0549318
ENSG00000124574	ABCC10	137.101	-0.512498	0.192438	7.08857	0.00775771	0.0549318
ENSG00000164241	C5orf63	57.0102	-0.731696	0.275994	7.08744	0.00776262	0.0549318
ENSG00000170439	METTL7B	1288.71	-0.235934	0.0886519	7.08774	0.00776132	0.0549318
ENSG00000196326	AKR1CL1	46.0251	-0.851419	0.319011	7.088	0.0077602	0.0549318
ENSG00000137713	PPP2R1B	1048.46	0.173438	0.0651892	7.08388	0.00777806	0.0549855
ENSG00000143819	EPHX1	1253.35	-0.259696	0.0975955	7.08386	0.00777813	0.0549855
ENSG00000031691	CENPQ	57.9757	0.652022	0.246659	7.07799	0.00780366	0.0551379
ENSG00000153914	SREK1	666.465	0.380558	0.142906	7.07065	0.00783568	0.055336
ENSG00000166704	ZNF606	58.9503	-0.594181	0.223882	7.06855	0.00784489	0.0553729
ENSG00000139531	SUOX	169.598	-0.394866	0.148653	7.06343	0.00786734	0.0555031
ENSG00000113721	PDGFRB	288.501	-0.36884	0.139119	7.04106	0.00796618	0.0561719
ENSG00000105516	DBP	58.1836	0.620759	0.234056	7.03504	0.00799299	0.0563037
ENSG00000116478	HDAC1	669.487	-0.24309	0.0916247	7.03593	0.00798903	0.0563037
ENSG00000170175	CHRNB1	264.753	-0.324414	0.122356	7.03339	0.00800036	0.0563271
ENSG00000236570	RAD23BP1	119.908	0.563123	0.213277	7.03082	0.00801188	0.0563796
ENSG00000099250	NRP1	214.281	0.317717	0.119944	7.02513	0.00803734	0.0564729
ENSG00000231158	PTP4A1P1	40.748	0.827624	0.314054	7.02606	0.00803318	0.0564729
ENSG00000238018	AC093110.3	57.3071	0.634825	0.23896	7.02594	0.00803373	0.0564729
ENSG00000173933	RBM4	90.12	0.498994	0.188738	7.02395	0.00804267	0.0564818
ENSG00000125485	DDX31	263.743	-0.31977	0.120718	7.01645	0.00807641	0.05669
ENSG00000157014	TATDN2	145.804	-0.534633	0.202614	7.01149	0.00809884	0.0568188
ENSG00000158773	USF1	477.645	-0.258908	0.0978078	7.00879	0.00811107	0.0568758
ENSG00000106263	EIF3B	3551.14	-0.214887	0.0811728	7.00604	0.0081235	0.0569055
ENSG00000131187	F12	533.767	0.282031	0.106538	7.00611	0.00812319	0.0569055
ENSG00000198586	TLK1	732.878	0.221119	0.0836762	6.99984	0.0081517	0.0570742
ENSG00000116679	IVNS1ABP	521.548	-0.266889	0.100861	6.99857	0.00815747	0.0570858
ENSG00000132846	ZBED3	139.329	-0.873551	0.333732	6.99728	0.00816338	0.0570984
ENSG00000157184	CPT2	188.011	-0.34518	0.130676	6.98616	0.00821426	0.0574254
ENSG00000092607	TBX15	612.072	0.242782	0.0919469	6.98466	0.00822113	0.0574445
ENSG00000149716	ORAOV1	287.4	-0.305798	0.11579	6.98074	0.00823914	0.0575124
ENSG00000164180	TMEM161B	311.165	0.271443	0.10276	6.98084	0.00823869	0.0575124
ENSG00000005483	KMT2E	692.765	0.260333	0.0986045	6.97311	0.00827437	0.0577293
ENSG00000223496	EXOSC6	417.626	0.266177	0.100863	6.96618	0.00830645	0.057924
ENSG00000197860	SGTB	474.619	0.293363	0.111211	6.9646	0.00831382	0.0579463
ENSG00000058866	DGKG	50.3192	0.617065	0.234808	6.96134	0.00832896	0.0580227
ENSG00000029364	SLC39A9	1563.15	-0.197107	0.0746996	6.95899	0.00833993	0.05807
ENSG00000141741	MIEN1	328.908	0.305488	0.115929	6.95473	0.00835981	0.0581775
ENSG00000164597	COG5	637.287	0.229572	0.08703	6.95388	0.00836376	0.0581775
ENSG00000198718	FAM179B	187.721	-0.419303	0.158934	6.94688	0.00839654	0.0583764
ENSG00000152234	ATP5A1	4724.62	-0.128248	0.0486662	6.94278	0.00841581	0.058481
[truncated: 55,912 more rows]

## Sheet: AMPK Ind
S1 Table. RNA-seq analysis, All AMPK Independent
GeneID	GeneName	log2FoldChange	padj
ENSG00000130513	GDF15	2.53739	8.86836e-83
ENSG00000157557	ETS2	0.851521	7.88883e-82
ENSG00000100664	EIF5	-1.05501	1.47833e-60
ENSG00000129474	AJUBA	-0.817914	5.50686e-58
ENSG00000186594	MIR22HG	-1.36827	1.37868e-55
ENSG00000138166	DUSP5	1.29329	2.25613e-44
ENSG00000187837	HIST1H1C	1.40412	3.35216e-43
ENSG00000109971	HSPA8	-0.964991	6.43679e-41
ENSG00000173530	TNFRSF10D	-1.06213	8.33052e-35
ENSG00000124422	USP22	-0.769931	5.21423e-29
ENSG00000168906	MAT2A	-1.48068	2.3432e-27
ENSG00000164406	LEAP2	0.725229	1.38613e-26
ENSG00000205213	LGR4	-0.718137	3.6467e-26
ENSG00000164252	AGGF1	-1.00215	5.58499e-25
ENSG00000100335	MIEF1	-0.81538	7.39812e-24
ENSG00000169242	EFNA1	0.934026	4.30305e-23
ENSG00000048707	VPS13D	-0.552376	1.19068e-22
ENSG00000140987	ZSCAN32	-1.42584	5.72054e-20
ENSG00000189419	SPATA41	1.32023	1.75857e-19
ENSG00000198074	AKR1B10	-1.19946	4.68831e-19
ENSG00000084090	STARD7	-0.596177	4.96094e-19
ENSG00000007202	KIAA0100	-0.749358	1.18622e-18
ENSG00000070061	IKBKAP	-0.901396	9.76768e-17
ENSG00000169715	MT1E	0.549355	1.06223e-16
ENSG00000171564	FGB	0.403131	1.50295e-16
ENSG00000165092	ALDH1A1	-0.558018	6.64736e-16
ENSG00000105643	ARRDC2	1.12245	7.08039e-16
ENSG00000134294	SLC38A2	-0.501311	1.28617e-15
ENSG00000099860	GADD45B	0.602269	1.29608e-15
ENSG00000132693	CRP	0.497607	1.95577e-15
ENSG00000140093	SERPINA10	0.55347	3.91119e-15
ENSG00000175197	DDIT3	0.865294	4.71696e-15
ENSG00000171621	SPSB1	0.769808	9.24794e-15
ENSG00000151012	SLC7A11	-0.853545	1.07813e-14
ENSG00000123595	RAB9A	0.665567	2.67139e-14
ENSG00000158373	HIST1H2BD	0.849173	2.71248e-14
ENSG00000164104	HMGB2	1.38042	3.14921e-14
ENSG00000184886	PIGW	-0.912844	1.16466e-13
ENSG00000110917	MLEC	-0.655573	1.41319e-13
ENSG00000163435	ELF3	1.04503	1.60641e-13
ENSG00000115738	ID2	0.624207	2.63884e-13
ENSG00000120963	ZNF706	0.841154	3.67015e-13
ENSG00000152102	FAM168B	-0.582034	6.25926e-13
ENSG00000163660	CCNL1	0.86662	1.53795e-12
ENSG00000165175	MID1IP1	0.794067	6.70909e-12
ENSG00000104356	POP1	-1.12754	8.70387e-12
ENSG00000112715	VEGFA	0.693075	1.37369e-11
ENSG00000143398	PIP5K1A	-0.583438	1.38085e-11
ENSG00000198355	PIM3	0.966801	1.57953e-11
ENSG00000132855	ANGPTL3	-0.508167	2.01791e-11
ENSG00000176871	WSB2	-0.367866	3.21423e-11
ENSG00000168298	HIST1H1E	0.973022	5.02537e-11
ENSG00000177479	ARIH2	-0.428959	5.53687e-11
ENSG00000272688	RP13-270P17.3	0.902267	6.48502e-11
ENSG00000184012	TMPRSS2	0.676897	7.00205e-11
ENSG00000152990	GPR125	-0.623737	9.54001e-11
ENSG00000175970	UNC119B	-1.04527	1.20532e-10
ENSG00000267257	RP11-1151B14.4	0.944249	1.23527e-10
ENSG00000149212	SESN3	-0.810097	1.66998e-10
ENSG00000187193	MT1X	0.831637	1.69583e-10
ENSG00000174151	CYB561D1	-1.33547	2.36049e-10
ENSG00000187479	C11orf96	1.19871	3.73794e-10
ENSG00000166266	CUL5	-0.520615	3.78438e-10
ENSG00000169926	KLF13	-0.592536	4.35864e-10
ENSG00000006327	TNFRSF12A	0.608272	7.20113e-10
ENSG00000171557	FGG	0.372155	7.20113e-10
ENSG00000168274	HIST1H2AE	1.3381	7.52317e-10
ENSG00000084652	TXLNA	-0.494051	8.52275e-10
ENSG00000105550	FGF21	1.0885	9.9431e-10
ENSG00000147162	OGT	0.693388	1.22882e-09
ENSG00000130066	SAT1	0.373751	1.95456e-09
ENSG00000130649	CYP2E1	0.351402	1.97826e-09
ENSG00000100100	PIK3IP1	0.726594	3.88989e-09
ENSG00000109572	CLCN3	-0.432323	4.00377e-09
ENSG00000269343	ZNF587B	-0.705657	4.03098e-09
ENSG00000112308	C6orf62	-0.570571	4.23548e-09
ENSG00000135094	SDS	0.834134	4.52543e-09
ENSG00000132405	TBC1D14	-0.591869	5.49387e-09
ENSG00000152795	HNRNPDL	0.333725	6.0264e-09
ENSG00000133639	BTG1	0.549524	6.3708e-09
ENSG00000117707	PROX1	-0.541829	7.20463e-09
ENSG00000123689	G0S2	0.642735	7.40432e-09
ENSG00000130522	JUND	0.776913	9.89385e-09
ENSG00000187990	HIST1H2BG	1.18672	1.22159e-08
ENSG00000184545	DUSP8	1.04413	1.38592e-08
ENSG00000197261	C6orf141	1.53862	1.91066e-08
ENSG00000139697	SBNO1	-0.486156	3.29423e-08
ENSG00000184226	PCDH9	-0.768044	4.22751e-08
ENSG00000167106	FAM102A	0.807697	5.98911e-08
ENSG00000113600	C9	0.325335	6.29945e-08
ENSG00000131910	NR0B2	0.929253	6.50188e-08
ENSG00000116350	SRSF4	0.572213	6.86441e-08
ENSG00000165527	ARF6	0.543684	7.07499e-08
ENSG00000071537	SEL1L	-0.355344	7.38225e-08
ENSG00000124253	PCK1	0.628591	7.58899e-08
ENSG00000108176	DNAJC12	0.475385	8.55122e-08
ENSG00000257017	HP	0.3596	8.80563e-08
ENSG00000198380	GFPT1	-0.374457	9.19419e-08
ENSG00000105398	SULT2A1	0.455971	1.04786e-07
ENSG00000106636	YKT6	-0.444148	1.20745e-07
ENSG00000100296	THOC5	-0.669327	1.21525e-07
ENSG00000086061	DNAJA1	-0.464881	1.28327e-07
ENSG00000213782	DDX47	1.97365	1.44489e-07
ENSG00000215012	C22orf29	-0.880123	1.51596e-07
ENSG00000265399	RP13-270P17.2	0.98866	1.51596e-07
ENSG00000254340	RP11-10A14.3	1.08598	1.78561e-07
ENSG00000111605	CPSF6	-0.467566	2.63327e-07
ENSG00000108960	MMD	0.577433	3.65991e-07
ENSG00000216775	RP1-152L7.5	-0.882791	4.31702e-07
ENSG00000136689	IL1RN	1.02127	4.93678e-07
ENSG00000204713	TRIM27	-0.383308	4.97095e-07
ENSG00000205364	MT1M	0.502158	6.16654e-07
ENSG00000171234	UGT2B7	-0.369543	6.40368e-07
ENSG00000183723	CMTM4	-0.707506	7.05029e-07
ENSG00000108370	RGS9	0.772851	8.1727e-07
ENSG00000171560	FGA	0.351839	8.68792e-07
ENSG00000156096	UGT2B4	-0.344158	8.98561e-07
ENSG00000224773	HSPA8P7	-1.26301	9.00446e-07
ENSG00000112078	KCTD20	-0.330074	9.78374e-07
ENSG00000145740	SLC30A5	-0.472661	1.1703e-06
ENSG00000134109	EDEM1	-0.398593	1.29681e-06
ENSG00000258311	RP11-644F5.10	-1.34932	1.64793e-06
ENSG00000272888	AC013394.2	0.64994	1.66983e-06
ENSG00000115009	CCL20	0.811919	1.92348e-06
ENSG00000146409	SLC18B1	-0.681818	2.01083e-06
ENSG00000106853	PTGR1	-0.340585	2.17234e-06
ENSG00000134802	SLC43A3	0.42832	2.61433e-06
ENSG00000089335	ZNF302	-0.745445	3.20052e-06
ENSG00000121060	TRIM25	-0.635789	3.42408e-06
ENSG00000171766	GATM	-0.29321	3.47543e-06
ENSG00000159208	C1orf51	1.22752	3.67084e-06
ENSG00000131051	RBM39	0.466581	3.96872e-06
ENSG00000131381	ZFYVE20	-0.463056	4.57483e-06
ENSG00000176834	VSIG10	-0.415552	4.57483e-06
ENSG00000257093	KIAA1147	-0.46689	4.79814e-06
ENSG00000270607	RP11-359E10.1	0.9778	4.95975e-06
ENSG00000153391	INO80C	0.778771	5.11123e-06
ENSG00000179094	PER1	0.838826	5.33731e-06
ENSG00000081041	CXCL2	1.04082	5.84451e-06
ENSG00000165494	PCF11	-0.583307	5.87857e-06
ENSG00000139641	ESYT1	-0.3083	6.2825e-06
ENSG00000108424	KPNB1	-0.369908	6.60732e-06
ENSG00000204592	HLA-E	0.363424	6.78178e-06
ENSG00000167378	IRGQ	-0.498199	7.14737e-06
ENSG00000101191	DIDO1	-0.476546	7.35721e-06
ENSG00000184897	H1FX	0.824447	7.79064e-06
ENSG00000198363	ASPH	-0.230164	8.41378e-06
ENSG00000273319	RP11-138A9.2	1.18466	1.05897e-05
ENSG00000105327	BBC3	0.810448	1.18224e-05
ENSG00000115758	ODC1	-0.295031	1.28158e-05
ENSG00000112339	HBS1L	-0.392576	1.29941e-05
ENSG00000143420	ENSA	0.304524	1.31072e-05
ENSG00000238133	MLK7-AS1	0.777732	1.33771e-05
ENSG00000100109	TFIP11	-0.442971	1.47563e-05
ENSG00000149474	CSRP2BP	-0.919021	1.49364e-05
ENSG00000181852	RNF41	-0.401479	1.49364e-05
ENSG00000148187	MRRF	0.488006	1.66409e-05
ENSG00000143393	PI4KB	-0.496696	1.73642e-05
ENSG00000163584	RPL22L1	0.45197	2.03084e-05
ENSG00000104760	FGL1	0.246189	2.13565e-05
ENSG00000171456	ASXL1	0.379371	2.30544e-05
ENSG00000070669	ASNS	-0.567026	2.44901e-05
ENSG00000135069	PSAT1	-0.335943	2.507e-05
ENSG00000150776	C11orf57	-0.521636	2.56596e-05
ENSG00000119682	AREL1	-0.475508	2.98532e-05
ENSG00000073737	DHRS9	0.656878	3.05318e-05
ENSG00000198899	MT-ATP6	0.462275	3.16309e-05
ENSG00000010292	NCAPD2	-0.774218	3.22406e-05
ENSG00000134538	SLCO1B1	-0.351251	3.26933e-05
ENSG00000117601	SERPINC1	0.255938	3.38318e-05
ENSG00000166025	AMOTL1	-0.541051	3.49352e-05
ENSG00000171408	PDE7B	1.09242	3.65034e-05
ENSG00000132485	ZRANB2	-0.404504	3.83573e-05
ENSG00000075407	ZNF37A	-0.526441	4.07215e-05
ENSG00000229656	RP11-462L8.1	0.594891	4.12485e-05
ENSG00000145860	RNF145	-0.584197	4.59767e-05
ENSG00000272009	RP1-313I6.12	1.28693	4.85533e-05
ENSG00000129566	TEP1	0.423111	5.05307e-05
ENSG00000160862	AZGP1	0.286347	5.05307e-05
ENSG00000168439	STIP1	-0.326998	5.18211e-05
ENSG00000269988	RP11-395P17.11	1.25909	5.36423e-05
ENSG00000197461	PDGFA	0.612544	5.45704e-05
ENSG00000172432	GTPBP2	0.396859	5.6252e-05
ENSG00000234616	JRK	-0.821598	5.99443e-05
ENSG00000010165	METTL13	-0.481052	6.15197e-05
ENSG00000124635	HIST1H2BJ	0.976915	6.21869e-05
ENSG00000147274	RBMX	-0.335588	6.97836e-05
ENSG00000227184	EPPK1	0.63436	7.3675e-05
ENSG00000036257	CUL3	-0.355561	8.63819e-05
ENSG00000157131	C8A	0.313643	8.65882e-05
ENSG00000139651	ZNF740	-0.613543	9.05822e-05
ENSG00000035681	NSMAF	-0.485853	9.49683e-05
ENSG00000169991	IFFO2	-0.485409	9.92822e-05
ENSG00000204178	TMEM57	-0.328165	0.000100384
ENSG00000174804	FZD4	-0.456935	0.000105731
ENSG00000122687	FTSJ2	-0.432834	0.000108202
ENSG00000225339	RP11-513I15.6	-0.461893	0.00010893
ENSG00000237499	RP11-356I2.4	1.5564	0.000114091
ENSG00000102572	STK24	0.329	0.000121978
ENSG00000184378	ACTRT3	-1.35918	0.000128303
ENSG00000229047	AF127577.10	0.852443	0.000135042
ENSG00000068654	POLR1A	-0.434053	0.000137903
ENSG00000120784	ZFP30	-0.794757	0.000147664
ENSG00000100441	KHNYN	-0.368106	0.00016894
ENSG00000248144	ADH1C	-0.577523	0.000184007
ENSG00000135744	AGT	0.308044	0.000186766
ENSG00000125148	MT2A	0.601466	0.000191737
ENSG00000110852	CLEC2B	0.625627	0.000192771
ENSG00000175505	CLCF1	1.00737	0.000192771
ENSG00000087338	GMCL1	-0.620625	0.000197354
ENSG00000113734	BNIP1	0.546314	0.000210331
ENSG00000272114	RP1-261G23.7	0.954506	0.000211661
ENSG00000198727	MT-CYB	0.355722	0.000215247
ENSG00000139725	RHOF	0.510621	0.00022101
ENSG00000148584	A1CF	-0.335737	0.000222874
ENSG00000125144	MT1G	0.426693	0.000224745
ENSG00000170873	MTSS1	0.343464	0.000240013
ENSG00000261889	RP11-473M20.16	-1.75188	0.000281422
ENSG00000118680	MYL12B	0.268123	0.000298248
ENSG00000144791	LIMD1	-0.305432	0.000298248
ENSG00000146834	MEPCE	-0.55435	0.000300976
ENSG00000234176	HSPA8P1	-0.950543	0.000302085
ENSG00000103111	MON1B	-0.466997	0.000308441
ENSG00000169902	TPST1	0.386962	0.000315274
ENSG00000183111	ARHGEF37	-0.952026	0.000342429
ENSG00000094804	CDC6	-0.898075	0.000358335
ENSG00000166741	NNMT	0.314448	0.000358346
ENSG00000112208	BAG2	-0.34607	0.00037262
ENSG00000198886	MT-ND4	0.365367	0.000393927
ENSG00000128915	NARG2	-0.417415	0.000399243
ENSG00000118762	PKD2	-0.779713	0.000411111
ENSG00000198786	MT-ND5	0.519428	0.000452695
ENSG00000071994	PDCD2	-0.35133	0.000459837
ENSG00000197249	SERPINA1	0.307102	0.00052278
ENSG00000173432	SAA1	0.338888	0.000538671
ENSG00000151892	GFRA1	-0.33697	0.000538949
ENSG00000138356	AOX1	-0.191761	0.000543009
ENSG00000167291	TBC1D16	-0.611645	0.000544998
ENSG00000168952	STXBP6	0.727329	0.000563188
ENSG00000196652	ZKSCAN5	-0.536331	0.0005694
ENSG00000177427	MIEF2	0.573456	0.000577565
ENSG00000143365	RORC	0.528392	0.000581703
ENSG00000164002	EXO5	-0.727664	0.00059242
ENSG00000143179	UCK2	-0.266606	0.000600254
ENSG00000107815	C10orf2	-0.485518	0.000601679
ENSG00000110243	APOA5	0.373042	0.000622429
ENSG00000138078	PREPL	-0.321927	0.000624086
ENSG00000116688	MFN2	-0.29802	0.000633645
ENSG00000120889	TNFRSF10B	-0.205861	0.000652203
ENSG00000198722	UNC13B	-0.411825	0.000653814
ENSG00000245904	RP11-796E2.4	1.00608	0.00069094
ENSG00000132680	KIAA0907	-0.490227	0.000705347
ENSG00000196139	AKR1C3	-0.3318	0.000740303
ENSG00000124160	NCOA5	-0.623052	0.000765413
ENSG00000197061	HIST1H4C	0.478996	0.000797008
ENSG00000119487	MAPKAP1	-0.233934	0.000808931
ENSG00000197016	ZNF470	-1.04545	0.000808931
ENSG00000211459	MT-RNR1	0.901453	0.000817824
ENSG00000154080	CHST9	-0.377887	0.000831447
ENSG00000111371	SLC38A1	-0.292032	0.000837565
ENSG00000021852	C8B	0.264039	0.000847388
ENSG00000047457	CP	0.253945	0.000862963
ENSG00000047056	WDR37	-0.488459	0.000909199
ENSG00000229314	ORM1	0.26296	0.000916394
ENSG00000147119	CHST7	0.562021	0.000921599
ENSG00000245532	NEAT1	0.776102	0.000954574
ENSG00000105939	ZC3HAV1	-0.357477	0.00098011
ENSG00000258048	RP11-530C5.1	0.798043	0.000992476
ENSG00000134363	FST	0.383585	0.00100435
ENSG00000168411	RFWD3	-0.407933	0.00104353
ENSG00000117016	RIMS3	-1.76376	0.00106158
ENSG00000124459	ZNF45	-0.684155	0.00106484
ENSG00000197182	FLJ27365	-1.2819	0.00109455
ENSG00000133794	ARNTL	-0.503644	0.00115413
ENSG00000112658	SRF	0.373398	0.00117637
ENSG00000264247	LINC00909	-0.845991	0.00117637
ENSG00000143862	ARL8A	0.39472	0.00118388
ENSG00000157111	TMEM171	1.11399	0.00120608
ENSG00000114302	PRKAR2A	-0.282996	0.00123638
ENSG00000186575	NF2	-0.403898	0.00126039
ENSG00000137309	HMGA1	0.413865	0.00126303
ENSG00000072210	ALDH3A2	-0.24563	0.00129199
ENSG00000104824	HNRNPL	0.280224	0.00133817
ENSG00000189060	H1F0	0.426286	0.00133817
ENSG00000111875	ASF1A	-0.419924	0.00136507
ENSG00000205362	MT1A	0.460986	0.00144211
ENSG00000150782	IL18	-0.304606	0.00148212
ENSG00000256339	RP11-233G1.4	0.951443	0.00148234
ENSG00000143256	PFDN2	0.442028	0.00150389
ENSG00000204520	MICA	0.28214	0.00150389
ENSG00000225420	AC104134.2	0.589875	0.00152218
ENSG00000228253	MT-ATP8	0.766716	0.00152591
ENSG00000179029	TMEM107	1.01589	0.00156897
ENSG00000196843	ARID5A	0.569643	0.00158597
ENSG00000122547	EEPD1	0.485269	0.00160791
ENSG00000112033	PPARD	0.590506	0.00164088
ENSG00000146733	PSPH	-0.424399	0.00169721
ENSG00000123838	C4BPA	0.256372	0.00172987
ENSG00000273015	LINC00938	-0.580454	0.00174891
ENSG00000091583	APOH	0.230005	0.00177988
ENSG00000100557	C14orf105	-0.355535	0.00180035
ENSG00000132471	WBP2	0.383439	0.00181153
ENSG00000141720	PIP4K2B	-0.37331	0.00181153
ENSG00000128849	CGNL1	0.37716	0.00181451
ENSG00000198563	DDX39B	0.457343	0.00182875
ENSG00000196781	TLE1	0.290274	0.00189543
ENSG00000164758	MED30	0.761748	0.00194709
ENSG00000138075	ABCG5	-0.581434	0.00199256
ENSG00000198517	MAFK	0.596498	0.00199256
ENSG00000109654	TRIM2	-0.625161	0.00202319
ENSG00000070404	FSTL3	0.452056	0.00202515
ENSG00000129473	BCL2L2	-0.376137	0.00202698
ENSG00000265907	RP11-737O24.2	0.721075	0.00209779
ENSG00000115484	CCT4	-0.276418	0.00209865
ENSG00000267575	CTC-459F4.3	-0.913088	0.00215529
ENSG00000237773	AC003075.4	0.64509	0.00220045
ENSG00000159131	GART	-0.22215	0.00223657
ENSG00000144043	TEX261	-0.372863	0.00228205
ENSG00000235831	BHLHE40-AS1	0.925756	0.00231238
ENSG00000153485	TMEM251	0.55681	0.00234369
ENSG00000228830	RP4-781K5.2	0.486825	0.00239355
ENSG00000197782	ZNF780A	-0.63303	0.00242521
ENSG00000225032	RP11-228B15.4	-2.0729	0.00249738
ENSG00000150403	TMCO3	-0.242244	0.00266101
ENSG00000177613	CSTF2T	-0.372193	0.00290961
ENSG00000121671	CRY2	0.373879	0.00292399
ENSG00000157617	C2CD2	-0.495742	0.00294534
ENSG00000114200	BCHE	-0.385186	0.00296669
ENSG00000226380	MIR29A	0.845531	0.00297145
ENSG00000125630	POLR1B	-0.338858	0.00300501
ENSG00000166224	SGPL1	-0.28252	0.00302375
ENSG00000188215	DCUN1D3	-0.32346	0.00311502
ENSG00000188987	HIST1H4D	0.722758	0.0031599
ENSG00000137204	SLC22A7	-0.695468	0.00317134
ENSG00000158874	APOA2	0.275351	0.00317134
ENSG00000147852	VLDLR	-0.493099	0.00324286
ENSG00000106537	TSPAN13	0.295228	0.00326504
ENSG00000187583	PLEKHN1	0.989738	0.00326504
ENSG00000204685	STARD7-AS1	-0.589037	0.00332392
ENSG00000106483	SFRP4	-0.958901	0.00333493
ENSG00000123552	USP45	-0.544145	0.0033941
ENSG00000133706	LARS	-0.24818	0.00353055
ENSG00000272325	NUDT3	-0.295552	0.00355488
ENSG00000174842	GLMN	-0.636861	0.00358826
ENSG00000183864	TOB2	-0.433081	0.00361174
ENSG00000166135	HIF1AN	-0.389983	0.00361313
ENSG00000164574	GALNT10	-0.509403	0.00368007
ENSG00000262944	RP11-473I1.9	-0.486192	0.00369957
ENSG00000023734	STRAP	-0.216607	0.0038202
ENSG00000164266	SPINK1	0.298605	0.00390373
ENSG00000172216	CEBPB	0.411493	0.00397903
ENSG00000188735	TMEM120B	0.455864	0.00401031
ENSG00000151632	AKR1C2	-0.240493	0.00405255
ENSG00000103353	UBFD1	-0.394628	0.00410914
ENSG00000102760	RGCC	1.13467	0.00417043
ENSG00000118900	UBN1	-0.33745	0.00419319
ENSG00000011021	CLCN6	0.585773	0.0044317
ENSG00000184825	HIST1H2AH	1.04593	0.00452291
ENSG00000171236	LRG1	0.385254	0.00454377
ENSG00000163795	ZNF513	0.62927	0.00455999
ENSG00000171574	ZNF584	-0.549172	0.00469679
ENSG00000181019	NQO1	-0.757609	0.00469747
ENSG00000101849	TBL1X	-0.428933	0.00471627
ENSG00000066926	FECH	-0.266504	0.00483136
ENSG00000174437	ATP2A2	-0.215693	0.00488471
ENSG00000167910	CYP7A1	0.631778	0.00488853
ENSG00000085982	USP40	-0.332883	0.00493629
ENSG00000084764	MAPRE3	0.588049	0.00498574
ENSG00000196458	ZNF605	-0.609642	0.00501518
ENSG00000271430	RP3-368A4.5	-0.697593	0.00529871
ENSG00000127527	EPS15L1	0.609595	0.0053143
ENSG00000148426	PROSER2	0.369053	0.0053143
ENSG00000196150	ZNF250	-0.832011	0.0053143
ENSG00000116604	MEF2D	0.567957	0.00539654
ENSG00000179409	GEMIN4	-0.425482	0.00539654
ENSG00000108924	HLF	0.394576	0.0054205
ENSG00000070010	UFD1L	0.265925	0.00550688
ENSG00000118271	TTR	0.217886	0.00558056
ENSG00000210082	MT-RNR2	0.655556	0.00571837
ENSG00000198888	MT-ND1	0.465979	0.00573587
ENSG00000197375	SLC22A5	-0.420057	0.00581459
ENSG00000198331	HYLS1	-0.669596	0.00581784
ENSG00000113739	STC2	-1.09106	0.00582217
ENSG00000148730	EIF4EBP2	-0.319045	0.00590426
ENSG00000197712	FAM114A1	-0.236323	0.00593536
ENSG00000130052	STARD8	-0.639174	0.00593795
ENSG00000183337	BCOR	-0.411448	0.00595403
ENSG00000143036	SLC44A3	-0.580326	0.00595657
ENSG00000152117	AC093838.4	0.761569	0.0060272
ENSG00000152558	TMEM123	-0.196332	0.00608739
ENSG00000008405	CRY1	-0.363938	0.00624527
ENSG00000133657	ATP13A3	-0.266185	0.00629485
ENSG00000198804	MT-CO1	0.264753	0.00662091
ENSG00000260710	RP11-616M22.7	1.05869	0.0066308
ENSG00000133816	MICAL2	-0.326503	0.00675152
ENSG00000126368	NR1D1	0.54611	0.00683118
ENSG00000110169	HPX	0.223256	0.00686782
ENSG00000120694	HSPH1	-0.289621	0.00687459
ENSG00000101132	PFDN4	0.363648	0.0069456
ENSG00000129988	LBP	0.210107	0.0069456
ENSG00000153395	LPCAT1	-0.416151	0.00697098
ENSG00000132840	BHMT2	-0.273653	0.00721761
ENSG00000173812	EIF1	0.334005	0.00731956
ENSG00000125534	PPDPF	0.686846	0.00733669
ENSG00000234160	RP11-613M10.6	-1.66395	0.0073481
ENSG00000124107	SLPI	0.27392	0.00774347
ENSG00000167244	IGF2	0.353996	0.00777356
ENSG00000160208	RRP1B	-0.304892	0.00790373
ENSG00000108395	TRIM37	-0.346503	0.00798643
ENSG00000169564	PCBP1	0.311041	0.00805955
ENSG00000164168	TMEM184C	-0.271688	0.00808383
ENSG00000141905	NFIC	0.457001	0.00814486
ENSG00000196588	MKL1	0.474286	0.00822902
ENSG00000166747	AP1G1	-0.199652	0.00825954
ENSG00000068137	PLEKHH3	-0.574571	0.00826092
ENSG00000091513	TF	0.172803	0.00834436
ENSG00000135870	RC3H1	-0.292496	0.00836129
ENSG00000125247	TMTC4	-0.40807	0.0083711
ENSG00000040199	PHLPP2	-0.317981	0.00842787
ENSG00000074527	NTN4	-0.2907	0.00845769
ENSG00000232098	CTD-2619J13.14	-0.931913	0.00845832
ENSG00000189334	S100A14	0.295909	0.0086645
ENSG00000134339	SAA2	0.264218	0.00868744
ENSG00000198853	RUSC2	0.406866	0.00868995
ENSG00000243147	MRPL33	0.352726	0.00873942
ENSG00000206417	H1FX-AS1	0.762904	0.00880275
ENSG00000044574	HSPA5	-0.3026	0.00890206
ENSG00000106258	CYP3A5	0.500406	0.00890267
ENSG00000070540	WIPI1	-0.439866	0.00893237
ENSG00000116663	FBXO6	0.43639	0.00895657
ENSG00000171954	CYP4F22	0.560465	0.00898148
ENSG00000140379	BCL2A1	1.05862	0.00913578
ENSG00000215252	GOLGA8B	0.573685	0.00913578
ENSG00000237036	ZEB1-AS1	1.03464	0.00913578
ENSG00000106351	AGFG2	0.351245	0.00925891
ENSG00000129493	HEATR5A	-0.429196	0.00925891
ENSG00000145725	PPIP5K2	-0.273494	0.00954424
ENSG00000128191	DGCR8	-0.365631	0.00973897
ENSG00000163536	SERPINI1	-1.28984	0.0097827
ENSG00000065150	IPO5	-0.232696	0.00978478
ENSG00000234745	HLA-B	0.178312	0.00992798
ENSG00000172795	DCP2	-0.366598	0.00994669
ENSG00000214274	ANG	0.27204	0.0101626
ENSG00000112343	TRIM38	-0.393325	0.0101833
ENSG00000160679	CHTOP	0.298581	0.0103541
ENSG00000164220	F2RL2	-0.752918	0.0104867
ENSG00000138399	FASTKD1	-0.375372	0.010491
ENSG00000121741	ZMYM2	-0.259721	0.0106095
ENSG00000137561	TTPA	-0.331671	0.0106673
ENSG00000122783	C7orf49	-0.444754	0.0107692
ENSG00000163348	PYGO2	-0.42349	0.0109336
ENSG00000153815	CMIP	0.542687	0.0110067
ENSG00000167088	SNRPD1	0.255851	0.0110669
ENSG00000136243	NUPL2	-0.361549	0.0112732
ENSG00000124571	XPO5	-0.267036	0.0113525
ENSG00000130173	C19orf80	0.484451	0.0113525
ENSG00000050327	ARHGEF5	0.668025	0.0115899
ENSG00000263470	RP11-160O5.1	0.469735	0.0118016
ENSG00000015171	ZMYND11	-0.274584	0.0119111
ENSG00000128394	APOBEC3F	0.986117	0.0119968
ENSG00000039068	CDH1	0.268192	0.0123691
ENSG00000167202	TBC1D2B	-0.324314	0.0123929
ENSG00000167978	SRRM2	0.331126	0.0124043
ENSG00000108551	RASD1	0.416329	0.0125843
ENSG00000156968	MPV17L	0.52526	0.0127147
ENSG00000196227	FAM217B	-0.625888	0.0128484
ENSG00000135404	CD63	0.181794	0.0128657
ENSG00000094916	CBX5	-0.469186	0.0128808
ENSG00000140943	MBTPS1	-0.244469	0.0128808
ENSG00000212916	MAP10	-0.827556	0.0128808
ENSG00000182224	CYB5D1	-0.388954	0.0129319
ENSG00000099889	ARVCF	0.541091	0.0129666
ENSG00000263244	RP11-473I1.10	-0.332345	0.0131674
ENSG00000083312	TNPO1	-0.217591	0.0131858
ENSG00000150687	PRSS23	-0.173101	0.0132791
ENSG00000006432	MAP3K9	-0.418582	0.0133028
ENSG00000122194	PLG	0.247645	0.0133489
ENSG00000169174	PCSK9	0.393638	0.0134297
ENSG00000167986	DDB1	-0.225821	0.0135594
ENSG00000108691	CCL2	-0.755973	0.0135908
ENSG00000217801	RP11-465B22.3	1.51185	0.013751
ENSG00000078269	SYNJ2	-0.239992	0.0139506
ENSG00000241878	PISD	0.270114	0.0140528
ENSG00000016391	CHDH	0.308097	0.0141404
ENSG00000163121	NEURL3	0.448562	0.0141404
ENSG00000179051	RCC2	-0.342522	0.0141404
ENSG00000260336	RP11-395B7.7	-0.357616	0.0142142
ENSG00000148110	HIATL1	-0.299289	0.0142157
ENSG00000198690	FAN1	-0.331329	0.0143626
ENSG00000116194	ANGPTL1	-0.623668	0.0143931
ENSG00000117054	ACADM	-0.320421	0.0143976
ENSG00000130813	C19orf66	0.382865	0.014487
ENSG00000186732	MPPED1	0.602437	0.014761
ENSG00000198959	TGM2	0.307055	0.014761
ENSG00000197119	SLC25A29	-0.586399	0.0149956
ENSG00000092847	AGO1	-0.400961	0.0157241
ENSG00000198417	MT1F	0.429876	0.0157937
ENSG00000198763	MT-ND2	0.36245	0.0157969
ENSG00000254004	ZNF260	-0.383059	0.0157969
ENSG00000173905	GOLIM4	-0.285404	0.0158199
ENSG00000197977	ELOVL2	-0.257996	0.0158199
ENSG00000185324	CDK10	0.377999	0.015918
ENSG00000197903	HIST1H2BK	0.361933	0.0159228
ENSG00000100320	RBFOX2	-0.278577	0.0163441
ENSG00000170734	POLH	-0.532839	0.0163779
ENSG00000153823	PID1	0.26244	0.0164945
ENSG00000115221	ITGB6	-0.5074	0.0164954
ENSG00000148468	FAM171A1	-0.392963	0.0165658
ENSG00000161970	RPL26	0.20886	0.0166928
ENSG00000140105	WARS	-0.260695	0.0168861
ENSG00000116701	NCF2	-0.331515	0.0172812
ENSG00000166133	RPUSD2	-0.486258	0.0172812
ENSG00000111445	RFC5	-0.448933	0.0175655
ENSG00000142207	URB1	-0.285393	0.0175717
ENSG00000099917	MED15	0.504863	0.0177684
ENSG00000165272	AQP3	0.364074	0.0177859
ENSG00000088179	PTPN4	-0.321313	0.0177883
ENSG00000128607	KLHDC10	-0.295269	0.0180894
ENSG00000125304	TM9SF2	-0.210135	0.0181427
ENSG00000150787	PTS	0.33989	0.0183376
ENSG00000215319	RP11-98L4.1	-1.58086	0.0184332
ENSG00000135124	P2RX4	0.246531	0.018821
ENSG00000134317	GRHL1	-0.411401	0.0191276
ENSG00000132694	ARHGEF11	-0.362384	0.0191718
ENSG00000171813	PWWP2B	0.387335	0.0191718
ENSG00000175182	FAM131A	0.569479	0.0191718
ENSG00000108423	TUBD1	-0.580012	0.0191743
ENSG00000167383	ZNF229	-0.537757	0.0192718
ENSG00000268387	AL590714.1	0.235935	0.0192912
ENSG00000171045	TSNARE1	0.454755	0.019318
ENSG00000033627	ATP6V0A1	-0.284608	0.0193895
ENSG00000173218	VANGL1	-0.421695	0.0194142
ENSG00000213380	COG8	-0.403631	0.0194142
ENSG00000116793	PHTF1	-0.349397	0.0197841
ENSG00000227354	RBM26-AS1	-1.12585	0.0197841
ENSG00000156535	CD109	-0.324977	0.0200091
ENSG00000101421	CHMP4B	0.469676	0.020206
ENSG00000272201	U47924.30	-0.539053	0.0203257
ENSG00000113645	WWC1	-0.323472	0.0203682
ENSG00000163631	ALB	0.214789	0.0207236
ENSG00000166068	SPRED1	-0.488119	0.0207908
ENSG00000068383	INPP5A	-0.29529	0.021009
ENSG00000127080	IPPK	-0.36531	0.0212985
ENSG00000212907	MT-ND4L	0.334715	0.02134
ENSG00000034713	GABARAPL2	0.282831	0.0216566
ENSG00000171103	TRMT61B	-0.428407	0.0216694
ENSG00000241226	RN7SL836P	1.05199	0.0216694
ENSG00000159588	CCDC17	-1.11234	0.0216795
ENSG00000224093	RP5-1033H22.2	0.924426	0.0219854
ENSG00000218208	RP11-367G18.2	0.355336	0.0220696
ENSG00000033050	ABCF2	-0.23464	0.022382
ENSG00000119906	FAM178A	-0.325302	0.0224406
ENSG00000135953	MFSD9	-0.375444	0.0224406
ENSG00000197697	HIST1H2BE	0.875626	0.0224406
ENSG00000011295	TTC19	-0.216954	0.0227555
ENSG00000140265	ZSCAN29	-0.35673	0.0229968
ENSG00000174282	ZBTB4	-0.394194	0.0230428
ENSG00000140830	TXNL4B	-0.371787	0.0233043
ENSG00000179981	TSHZ1	-0.565537	0.0233553
ENSG00000095585	BLNK	0.494604	0.0235374
ENSG00000168282	MGAT2	-0.221124	0.0238312
ENSG00000135776	ABCB10	-0.262016	0.023836
ENSG00000143278	F13B	-0.404731	0.0242613
ENSG00000142303	ADAMTS10	-0.729256	0.0242907
ENSG00000232388	LINC00493	0.253903	0.0246819
ENSG00000134851	TMEM165	-0.290451	0.0247316
ENSG00000183696	UPP1	0.314484	0.0247316
ENSG00000140157	NIPA2	-0.28208	0.0249297
ENSG00000101190	TCFL5	-0.58689	0.0249799
ENSG00000101346	POFUT1	-0.214286	0.0250365
ENSG00000138668	HNRNPD	0.382226	0.0253469
ENSG00000237765	FAM200B	-0.399555	0.0254071
ENSG00000162139	NEU3	-0.785545	0.0255787
ENSG00000131845	ZNF304	-0.568155	0.0256366
ENSG00000173548	SNX33	-0.345057	0.0256366
ENSG00000136888	ATP6V1G1	0.171095	0.0257262
ENSG00000163785	RYK	-0.286292	0.0262247
ENSG00000040933	INPP4A	-0.422443	0.0262724
ENSG00000108342	CSF3	1.37653	0.026437
ENSG00000131373	HACL1	-0.253306	0.0265969
ENSG00000070614	NDST1	-0.316675	0.0268064
ENSG00000110080	ST3GAL4	0.385772	0.0268488
ENSG00000268925	AL161645.2	0.665566	0.0269593
ENSG00000125812	GZF1	-0.392677	0.0269675
ENSG00000205269	TMEM170B	-0.410644	0.026969
ENSG00000198131	ZNF544	-0.376471	0.0272405
ENSG00000178922	HYI	0.316375	0.0273018
ENSG00000110931	CAMKK2	-0.303699	0.0274819
ENSG00000145425	RPS3A	0.42919	0.0275015
ENSG00000127995	CASD1	-0.343177	0.0276591
ENSG00000161243	FBXO27	0.604766	0.0276591
ENSG00000172936	MYD88	-0.407706	0.0276866
ENSG00000110060	PUS3	-0.297386	0.0278773
ENSG00000152439	ZNF773	-0.634722	0.0278773
ENSG00000269984	RP11-362K14.5	0.581649	0.028216
ENSG00000134470	IL15RA	0.350681	0.0284095
ENSG00000164933	SLC25A32	-0.252329	0.0289775
ENSG00000235910	APOA1-AS	0.389211	0.0292815
ENSG00000160201	U2AF1	0.293617	0.0293291
ENSG00000116120	FARSB	-0.238542	0.0294649
ENSG00000120054	CPN1	0.283635	0.0295861
ENSG00000012232	EXTL3	-0.353507	0.0295955
ENSG00000054793	ATP9A	-0.231956	0.0295955
ENSG00000129071	MBD4	-0.271743	0.0301277
ENSG00000133030	MPRIP	0.242469	0.0302113
ENSG00000123191	ATP7B	-0.40567	0.0305082
ENSG00000159403	C1R	0.241819	0.0306071
ENSG00000165572	KBTBD6	-0.403557	0.0308158
ENSG00000143319	ISG20L2	-0.308043	0.0309503
ENSG00000129292	PHF20L1	-0.250343	0.0311725
ENSG00000179562	GCC1	-0.236887	0.0313071
ENSG00000108799	EZH1	0.361946	0.0313116
ENSG00000170266	GLB1	-0.264213	0.0315209
ENSG00000198682	PAPSS2	-0.23984	0.0317018
ENSG00000144867	SRPRB	-0.198988	0.0324053
ENSG00000172086	KRCC1	-0.359236	0.0324053
ENSG00000180626	ZNF594	-0.909668	0.0324197
ENSG00000180901	KCTD2	-0.312922	0.0324366
ENSG00000179750	APOBEC3B	0.424224	0.0330539
ENSG00000116199	FAM20B	-0.258105	0.0330642
ENSG00000122218	COPA	-0.221393	0.033242
ENSG00000152689	RASGRP3	0.37017	0.033345
ENSG00000268895	A1BG-AS1	0.314695	0.0333739
ENSG00000140950	TLDC1	-0.56724	0.0337259
ENSG00000101574	METTL4	-0.621214	0.0341984
ENSG00000233377	MTND4P20	0.61938	0.0344186
ENSG00000138119	MYOF	-0.541359	0.0344726
ENSG00000100650	SRSF5	0.205159	0.0346694
ENSG00000082516	GEMIN5	-0.284893	0.0347197
ENSG00000238741	SCARNA7	0.348168	0.0348012
ENSG00000212719	C17orf51	-0.52966	0.0348103
ENSG00000182700	IGIP	-0.730883	0.0349828
ENSG00000251615	RP11-774O3.3	-1.4257	0.0351626
ENSG00000188612	SUMO2	0.251632	0.0355471
ENSG00000005194	CIAPIN1	-0.222336	0.0356306
ENSG00000205060	SLC35B4	-0.279017	0.035699
ENSG00000095383	TBC1D2	0.503704	0.0360144
ENSG00000138821	SLC39A8	-0.209824	0.0360144
ENSG00000183405	RPS7P1	0.207562	0.0360144
ENSG00000072274	TFRC	-0.205621	0.0362978
ENSG00000137817	PARP6	0.411303	0.0368424
ENSG00000162840	MT2P1	0.666586	0.0370477
ENSG00000204604	ZNF468	-0.405097	0.0373932
ENSG00000259972	AC009120.6	0.315988	0.0374495
ENSG00000132005	RFX1	0.947432	0.0374547
ENSG00000104714	ERICH1	0.42643	0.0376501
ENSG00000131323	TRAF3	-0.287764	0.0379876
ENSG00000267727	CTD-2540B15.7	0.433683	0.0380545
ENSG00000134698	AGO4	-0.277877	0.0384343
ENSG00000099204	ABLIM1	-0.193136	0.0385488
ENSG00000111642	CHD4	-0.308839	0.039455
ENSG00000174405	LIG4	-0.274554	0.039455
ENSG00000245311	RP11-165P7.1	0.801411	0.0399378
ENSG00000174567	GOLT1A	0.343901	0.0399742
ENSG00000198938	MT-CO3	0.226619	0.0401117
ENSG00000240652	RP11-832N8.1	0.49902	0.0401173
ENSG00000186017	ZNF566	-0.578406	0.0405153
ENSG00000147124	ZNF41	-0.529127	0.0405445
ENSG00000135269	TES	-0.177409	0.040839
ENSG00000134716	CYP2J2	-0.246445	0.0410381
ENSG00000131981	LGALS3	0.480762	0.0417205
ENSG00000165055	METTL2B	-0.37377	0.041749
ENSG00000136935	GOLGA1	-0.34588	0.0417714
ENSG00000267607	CTD-2369P2.8	0.480781	0.0417908
ENSG00000138600	SPPL2A	-0.249986	0.0419951
ENSG00000178127	NDUFV2	0.368353	0.0420592
ENSG00000266010	GATA6-AS1	0.806424	0.0420592
ENSG00000215424	MCM3AP-AS1	-0.464759	0.0421445
ENSG00000143033	MTF2	-0.367037	0.0421499
ENSG00000205622	AF064858.6	0.511698	0.0421499
ENSG00000142794	NBPF3	-0.725548	0.0425512
ENSG00000059573	ALDH18A1	-0.307657	0.0425625
ENSG00000226752	PSMD5-AS1	-0.394456	0.0425625
ENSG00000107796	ACTA2	-0.366032	0.0426281
ENSG00000154144	TBRG1	-0.245541	0.0431424
ENSG00000142273	CBLC	0.40845	0.0437016
ENSG00000149636	DSN1	-0.520968	0.0438025
ENSG00000224251	RP11-499O7.7	-0.966919	0.0438025
ENSG00000187189	TSPYL4	-0.371142	0.0440158
ENSG00000138823	MTTP	-0.140106	0.0440381
ENSG00000143162	CREG1	-0.223245	0.04443
ENSG00000157193	LRP8	-0.606183	0.0446486
ENSG00000172893	DHCR7	0.312241	0.0450909
ENSG00000228278	ORM2	0.17176	0.0451024
ENSG00000185222	WBP5	0.299334	0.045195
ENSG00000139620	KANSL2	-0.273147	0.0453691
ENSG00000115446	UNC50	-0.294939	0.045449
ENSG00000171530	TBCA	0.250005	0.0458767
ENSG00000122435	TRMT13	-0.396743	0.0462324
ENSG00000138041	SMEK2	-0.196788	0.0469832
ENSG00000056972	TRAF3IP2	0.367999	0.047207
ENSG00000100564	PIGH	-0.311793	0.047207
ENSG00000175899	A2M	0.142486	0.047207
ENSG00000180210	F2	0.198884	0.047207
ENSG00000118007	STAG1	-0.241023	0.0472602
ENSG00000263002	ZNF234	-0.679738	0.0474475
ENSG00000114248	LRRC31	-1.10586	0.0475183
ENSG00000177674	AGTRAP	0.383665	0.0476094
ENSG00000176986	SEC24C	-0.237884	0.0476134
ENSG00000116882	HAO2	0.347765	0.0479676
ENSG00000198908	BHLHB9	-0.741988	0.0485097
ENSG00000038427	VCAN	0.8203	0.0486586
ENSG00000105186	ANKRD27	-0.317079	0.0487519
ENSG00000164070	HSPA4L	-0.258081	0.0490733
ENSG00000136003	ISCU	0.200083	0.04946
ENSG00000247925	RP3-510L9.1	0.68933	0.0494933
ENSG00000206532	RP11-553A10.1	-0.675959	0.0497616
ENSG00000095319	NUP188	-0.350554	0.0497918
ENSG00000205403	CFI	0.173369	0.049904
ENSG00000248866	USP46-AS1	-0.900909	0.0499823

## Sheet: AMPK Dep
S1 Table. RNA-seq analysis, All AMPK Dependent
GeneID	GeneName	baseMean	log2FoldChange	lfcSE	stat	pvalue	padj
ENSG00000162772	ATF3	2057.65	2.13928	0.0711677	870.127	3.06214e-191	4.25148e-187
ENSG00000143507	DUSP10	1406.65	2.13741	0.0768194	742.968	1.35677e-163	9.41868e-160
ENSG00000176907	C8orf4	1731.74	2.05357	0.073953	742.06	2.13747e-163	9.89223e-160
ENSG00000112773	FAM46A	1612.54	1.76771	0.0643296	736.987	2.71021e-162	9.40716e-159
ENSG00000138670	RASGEF1B	646.02	1.85966	0.0802261	538.27	4.48571e-119	1.24559e-115
ENSG00000151014	CCRN4L	628.648	1.74173	0.0760051	533.173	5.76353e-118	1.33368e-114
ENSG00000116717	GADD45A	3796.32	1.64701	0.0747139	466.272	2.07503e-103	4.11567e-100
ENSG00000177606	JUN	4034.41	1.69734	0.079223	437.766	3.31609e-97	5.75508e-94
ENSG00000087074	PPP1R15A	1717.87	1.39672	0.0673707	422.367	7.45307e-94	1.14976e-90
ENSG00000148677	ANKRD1	7414.55	2.00685	0.0946346	421.915	9.34719e-94	1.29776e-90
ENSG00000137801	THBS1	4845.37	1.84879	0.0879201	418.114	6.27955e-93	7.92594e-90
ENSG00000120129	DUSP1	5368.33	1.55762	0.0782645	379.937	1.28426e-84	1.27361e-81
ENSG00000148926	ADM	454.763	1.80675	0.0934641	373.256	3.65734e-83	3.38524e-80
ENSG00000067082	KLF6	4028.52	1.75986	0.0897327	366.37	1.15488e-81	1.00215e-78
ENSG00000165030	NFIL3	737.624	1.31727	0.0692667	366.113	1.31405e-81	1.0732e-78
ENSG00000116285	ERRFI1	6094.27	0.921642	0.0490775	348.49	9.0361e-78	6.96985e-75
ENSG00000100906	NFKBIA	2299.91	1.14223	0.0607407	348.141	1.07632e-77	7.86509e-75
ENSG00000118503	TNFAIP3	1359.9	1.38309	0.0738137	345.279	4.5199e-77	3.13771e-74
ENSG00000145632	PLK2	10611.8	1.66075	0.0903213	321.715	6.12728e-72	4.05101e-69
ENSG00000171617	ENC1	830.963	1.34292	0.0781412	297.579	1.10949e-66	7.0019e-64
ENSG00000101384	JAG1	636.529	1.53222	0.088984	295.02	4.00567e-66	2.41803e-63
ENSG00000173334	TRIB1	1445.61	1.1438	0.0682633	277.472	2.67017e-62	1.48291e-59
ENSG00000078401	EDN1	408.754	1.91525	0.116127	270.601	8.39185e-61	4.48125e-58
ENSG00000170802	FOXN2	977.919	1.35684	0.0825858	266.033	8.30979e-60	4.12047e-57
ENSG00000134107	BHLHE40	2894.48	1.13646	0.0695987	262.273	5.48478e-59	2.62588e-56
ENSG00000169155	ZBTB43	1003.38	1.55617	0.0963949	254.593	2.58935e-57	1.1597e-54
ENSG00000116574	RHOU	672.366	1.07433	0.0679273	252.744	6.54904e-57	2.84147e-54
ENSG00000144136	SLC20A1	888.396	1.21597	0.0781692	242.423	1.16534e-54	4.90292e-52
ENSG00000180530	NRIP1	1828.32	0.854769	0.0548367	241.65	1.71771e-54	7.01433e-52
ENSG00000125848	FLRT3	1426.38	1.43081	0.0913515	239.327	5.51515e-54	2.18778e-51
ENSG00000164949	GEM	207.989	1.97006	0.132941	239.053	6.32538e-54	2.43949e-51
ENSG00000117479	SLC19A2	946.663	1.41586	0.092245	233.072	1.2744e-52	4.78209e-50
ENSG00000185022	MAFF	385.521	1.56274	0.103793	227.307	2.30499e-51	8.42169e-49
ENSG00000113369	ARRDC3	2997.93	1.40887	0.0922815	225.296	6.32923e-51	2.2532e-48
ENSG00000124766	SOX4	1866.57	1.43335	0.0943028	224.685	8.59878e-51	2.98464e-48
ENSG00000166483	WEE1	2889.19	1.24758	0.0824558	223.702	1.40907e-50	4.7716e-48
ENSG00000173281	PPP1R3B	1486.63	0.834824	0.0567439	216.086	6.4593e-49	2.13526e-46
ENSG00000137193	PIM1	712.739	1.48105	0.100836	211.136	7.76234e-48	2.50633e-45
ENSG00000179833	SERTAD2	856.453	1.24211	0.0862188	209.22	2.033e-47	6.41505e-45
ENSG00000164442	CITED2	1166.16	0.946672	0.0657209	206.592	7.61066e-47	2.29709e-44
ENSG00000148154	UGCG	2338.22	0.998641	0.0699193	201.32	1.07569e-45	3.17764e-43
ENSG00000083223	ZCCHC6	1835.04	0.931034	0.0666767	193.645	5.09151e-44	1.44266e-41
ENSG00000142871	CYR61	6778.47	1.58753	0.112785	190.924	1.99795e-43	5.54792e-41
ENSG00000111011	RSRC2	964.101	0.894074	0.065906	185.133	3.67022e-42	9.79949e-40
ENSG00000102804	TSC22D1	2424.17	0.761194	0.0561703	182.751	1.21543e-41	3.18396e-39
ENSG00000113552	GNPDA1	652.029	1.2441	0.0923563	182.26	1.55611e-41	4.00094e-39
ENSG00000100201	DDX17	3408.14	0.66801	0.049734	179.878	5.15404e-41	1.30107e-38
ENSG00000136997	MYC	1904.05	1.13321	0.0838426	179.421	6.48353e-41	1.60745e-38
ENSG00000137727	ARHGAP20	149.463	1.96502	0.156205	170.691	5.22802e-39	1.27343e-36
ENSG00000175137	SH3BP5L	573.908	-1.42765	0.110985	167.453	2.66358e-38	6.37605e-36
ENSG00000198863	RUNDC1	414.579	1.25737	0.10157	154.995	1.40376e-35	3.2483e-33
ENSG00000124762	CDKN1A	1691.84	0.90885	0.0735006	152.433	5.09634e-35	1.15996e-32
ENSG00000177426	TGIF1	821.649	0.840708	0.068364	151.599	7.75482e-35	1.73658e-32
ENSG00000182197	EXT1	3618.68	0.668545	0.0551927	146.046	1.26851e-33	2.79556e-31
ENSG00000198142	SOWAHC	1358.12	1.01331	0.0836795	145.386	1.76857e-33	3.83669e-31
ENSG00000163545	NUAK2	451.066	1.27751	0.108665	140.934	1.66359e-32	3.55342e-30
ENSG00000120063	GNA13	6043.18	0.890708	0.0745819	140.798	1.78093e-32	3.74642e-30
ENSG00000119922	IFIT2	460.729	1.74449	0.145116	140.475	2.09563e-32	4.34264e-30
ENSG00000148339	SLC25A25	402.158	1.14925	0.0971262	139.636	3.1973e-32	6.52813e-30
ENSG00000174738	NR1D2	1013.53	0.869934	0.0748277	134.888	3.4932e-31	6.92851e-29
ENSG00000113742	CPEB4	1045.35	0.851889	0.0736519	133.492	7.05704e-31	1.38e-28
ENSG00000164543	STK17A	1060.64	0.755474	0.0655192	132.747	1.02684e-30	1.98009e-28
ENSG00000217128	FNIP1	972.371	0.791461	0.0695316	129.646	4.89661e-30	9.31296e-28
ENSG00000166900	STX3	1033.19	0.787788	0.0693003	129.536	5.17714e-30	9.71343e-28
ENSG00000181467	RAP2B	814.468	0.813823	0.0717695	128.699	7.8925e-30	1.46106e-27
ENSG00000150907	FOXO1	497.669	1.01066	0.0901879	126.775	2.08066e-29	3.75167e-27
ENSG00000186480	INSIG1	1955.42	0.631606	0.0562623	125.69	3.59384e-29	6.39703e-27
ENSG00000034677	RNF19A	1280.04	0.648676	0.0582799	123.976	8.52557e-29	1.47961e-26
ENSG00000180667	YOD1	609.046	0.897627	0.0809434	123.294	1.20224e-28	2.06073e-26
ENSG00000171988	JMJD1C	1507.92	0.78148	0.0703275	122.991	1.40106e-28	2.37223e-26
ENSG00000146278	PNRC1	1145.36	0.655603	0.0595441	121.586	2.84351e-28	4.69991e-26
ENSG00000205189	ZBTB10	851.678	0.896693	0.0817118	119.854	6.80871e-28	1.11214e-25
ENSG00000153714	LURAP1L	933.134	1.10618	0.101865	116.681	3.37088e-27	5.44201e-25
ENSG00000145780	FEM1C	1362.21	0.687001	0.0638055	116.186	4.32784e-27	6.82815e-25
ENSG00000106546	AHR	2413.44	0.604704	0.0560509	115.965	4.83704e-27	7.54577e-25
ENSG00000120833	SOCS2	605.065	0.935131	0.087008	115.874	5.06561e-27	7.81455e-25
ENSG00000115520	COQ10B	772.112	0.827195	0.0769387	115.586	5.85528e-27	8.93349e-25
ENSG00000106366	SERPINE1	32658	0.717194	0.0664524	115.367	6.54063e-27	9.87066e-25
ENSG00000115963	RND3	1568.62	0.742676	0.0691419	114.77	8.83754e-27	1.31936e-24
ENSG00000144802	NFKBIZ	566.791	1.48989	0.138466	112.418	2.89451e-26	4.27526e-24
ENSG00000122641	INHBA	523.532	0.997293	0.0945792	112.241	3.16343e-26	4.62327e-24
ENSG00000196620	UGT2B15	762.187	-1.05321	0.0994362	110.916	6.17331e-26	8.83611e-24
ENSG00000165410	CFL2	4346.4	0.607741	0.0576241	110.757	6.68877e-26	9.47621e-24
ENSG00000164463	CREBRF	332.508	1.24338	0.117917	110.723	6.80273e-26	9.54032e-24
ENSG00000156273	BACH1	1787.13	0.636792	0.0605773	110.158	9.04882e-26	1.25634e-23
ENSG00000085449	WDFY1	1345.19	0.694306	0.066405	109.171	1.48903e-25	2.0469e-23
ENSG00000198642	KLHL9	751.665	0.686388	0.066043	108.902	1.7048e-25	2.32054e-23
ENSG00000259279	CTD-2033D15.1	145.59	2.06073	0.196753	106.328	6.24812e-25	8.34124e-23
ENSG00000111912	NCOA7	1992.88	0.709579	0.0687557	105.927	7.6488e-25	1.01139e-22
ENSG00000059728	MXD1	368.362	1.08522	0.105737	105.702	8.56973e-25	1.12247e-22
ENSG00000143384	MCL1	6995.97	0.525139	0.0514377	103.82	2.21589e-24	2.83846e-22
ENSG00000170525	PFKFB3	735.853	0.98734	0.0968722	103.809	2.22841e-24	2.83846e-22
ENSG00000154153	FAM134B	1611.22	0.823548	0.0808226	102.817	3.67629e-24	4.64015e-22
ENSG00000185950	IRS2	346.36	0.976967	0.0972285	101.981	5.60641e-24	7.01255e-22
ENSG00000112146	FBXO9	456.628	-1.03317	0.103328	101.219	8.23747e-24	1.01212e-21
ENSG00000169908	TM4SF1	2700.58	0.655751	0.0650291	101.233	8.17884e-24	1.01212e-21
ENSG00000134954	ETS1	1819.67	0.717964	0.071675	100.799	1.01814e-23	1.23999e-21
ENSG00000113070	HBEGF	135.293	1.68545	0.171661	100.667	1.08809e-23	1.31365e-21
ENSG00000157224	CLDN12	2078.66	0.69551	0.0693685	99.9714	1.54615e-23	1.85059e-21
ENSG00000124171	PARD6B	604.662	0.757023	0.0760304	99.0206	2.49883e-23	2.94015e-21
ENSG00000198796	ALPK2	1298.86	0.772765	0.0776398	99.0339	2.48212e-23	2.94015e-21
ENSG00000114529	C3orf52	209.527	1.44279	0.147934	97.7265	4.80343e-23	5.60427e-21
ENSG00000120690	ELF1	1429.07	0.881829	0.0898436	95.6669	1.35933e-22	1.57275e-20
ENSG00000130164	LDLR	1487.07	0.798345	0.0819912	94.216	2.82911e-22	3.24623e-20
ENSG00000164327	RICTOR	1575.45	0.604068	0.0624388	93.5195	4.0221e-22	4.57728e-20
ENSG00000156804	FBXO32	152.941	1.34016	0.141609	92.5924	6.4253e-22	7.19427e-20
ENSG00000196428	TSC22D2	624.499	0.992976	0.104286	90.8918	1.51751e-21	1.68553e-19
ENSG00000137936	BCAR3	635.866	0.773509	0.0815346	90.3561	1.98935e-21	2.17482e-19
ENSG00000143514	TP53BP2	1151.77	0.749246	0.0801281	87.1587	1.00152e-20	1.06963e-18
ENSG00000135750	KCNK1	201.733	1.13523	0.122932	87.0573	1.05421e-20	1.1173e-18
ENSG00000137449	CPEB2	639.967	0.908187	0.0978273	86.6551	1.29199e-20	1.34872e-18
ENSG00000154447	SH3RF1	393.496	0.935715	0.101891	84.942	3.07254e-20	3.18351e-18
ENSG00000154124	FAM105B	1277.19	0.559817	0.060991	84.2673	4.32196e-20	4.4449e-18
ENSG00000112245	PTP4A1	7721.28	0.743001	0.0807299	83.9037	5.19483e-20	5.30331e-18
ENSG00000166439	RNF169	430.281	0.893209	0.0981956	82.9399	8.45871e-20	8.57232e-18
ENSG00000077684	JADE1	1240.01	0.669367	0.0736482	82.5506	1.03e-19	1.03627e-17
ENSG00000144655	CSRNP1	433.484	1.06848	0.117657	81.869	1.45414e-19	1.45247e-17
ENSG00000122482	ZNF644	1398.52	0.806834	0.0891346	81.3096	1.92992e-19	1.91392e-17
ENSG00000173575	CHD2	2596.01	0.545031	0.060893	79.9487	3.84258e-19	3.78372e-17
ENSG00000172059	KLF11	429.619	0.764311	0.0871347	78.0585	1.00033e-18	9.76768e-17
ENSG00000163659	TIPARP	997.535	0.749005	0.085108	76.9226	1.77794e-18	1.69075e-16
ENSG00000154639	CXADR	1248.59	0.625649	0.0715261	76.31	2.42453e-18	2.28994e-16
ENSG00000177311	ZBTB38	774.659	0.750469	0.0863145	75.5822	3.505e-18	3.28807e-16
ENSG00000104267	CA2	2174.58	0.472795	0.0544861	75.2377	4.1732e-18	3.88864e-16
ENSG00000172071	EIF2AK3	757.705	0.690927	0.0800806	74.3598	6.51026e-18	6.02589e-16
ENSG00000185947	ZNF267	469.433	0.761131	0.0887248	73.9645	7.95333e-18	7.21726e-16
ENSG00000157540	DYRK1A	977.787	0.494838	0.0578295	73.4447	1.03497e-17	9.33086e-16
ENSG00000032219	ARID4A	532.655	0.830764	0.0972804	73.1286	1.21472e-17	1.08807e-15
ENSG00000114541	FRMD4B	546.35	0.673548	0.0790694	72.7732	1.45439e-17	1.28617e-15
ENSG00000019549	SNAI2	107.117	1.7721	0.21963	71.9649	2.19056e-17	1.91281e-15
ENSG00000101670	LIPG	507.742	0.68492	0.0810185	71.7947	2.38792e-17	2.05924e-15
ENSG00000197822	OCLN	899.42	0.608583	0.0719728	71.5034	2.76775e-17	2.37206e-15
ENSG00000145685	LHFPL2	195.487	1.37208	0.16395	71.355	2.98399e-17	2.5417e-15
ENSG00000181026	AEN	1059.28	0.785161	0.092705	71.299	3.06997e-17	2.59899e-15
ENSG00000168386	FILIP1L	852.561	0.973095	0.116219	69.8237	6.48502e-17	5.3915e-15
ENSG00000176532	PRR15	61.7202	1.91229	0.233719	67.9731	1.65743e-16	1.35364e-14
ENSG00000069956	MAPK6	1927.11	0.694026	0.0840947	67.6489	1.95361e-16	1.5862e-14
ENSG00000188994	ZNF292	358.651	0.739653	0.0905345	67.2283	2.41821e-16	1.952e-14
ENSG00000101665	SMAD7	443.149	0.718983	0.0882612	66.8502	2.92947e-16	2.35103e-14
ENSG00000100422	CERK	768.768	-0.683556	0.0839057	66.4921	3.51305e-16	2.77132e-14
ENSG00000164251	F2RL1	531.008	0.72926	0.0902017	65.3647	6.22442e-16	4.85505e-14
ENSG00000116954	RRAGC	566.256	0.992381	0.123249	64.9398	7.72218e-16	5.98965e-14
ENSG00000096717	SIRT1	457.722	0.823149	0.102343	64.9036	7.86529e-16	6.06676e-14
ENSG00000139132	FGD4	659.521	0.835408	0.104937	63.0745	1.99034e-15	1.51005e-13
ENSG00000198742	SMURF1	1030.38	0.602787	0.0764168	62.2334	3.05074e-15	2.28954e-13
ENSG00000140743	CDR2	976.986	0.824096	0.1042	62.1747	3.14298e-15	2.34609e-13
ENSG00000164465	DCBLD1	571.596	0.670265	0.0855098	61.5672	4.27897e-15	3.16006e-13
ENSG00000165507	C10orf10	352.157	0.816792	0.104927	60.7805	6.38082e-15	4.6627e-13
ENSG00000120910	PPP3CC	340.725	0.696236	0.0896942	60.7412	6.5095e-15	4.73182e-13
ENSG00000121274	PAPD5	919.648	0.596141	0.0770801	59.903	9.96516e-15	7.16872e-13
ENSG00000146592	CREB5	185.31	1.35478	0.180058	59.7848	1.05816e-14	7.57291e-13
ENSG00000073712	FERMT2	3312.03	0.46949	0.0606796	59.7386	1.0833e-14	7.71308e-13
ENSG00000184357	HIST1H1B	40.0981	1.91653	0.252949	58.5912	1.94082e-14	1.37481e-12
ENSG00000229645	LINC00341	55.9741	-2.45654	0.358691	57.143	4.0525e-14	2.84166e-12
ENSG00000124145	SDC4	4699.66	0.38751	0.0512236	57.1312	4.07693e-14	2.84442e-12
ENSG00000049759	NEDD4L	736.513	0.550081	0.0733384	56.8143	4.78981e-14	3.32509e-12
ENSG00000145779	TNFAIP8	675.198	0.729014	0.0967149	56.6349	5.24722e-14	3.6245e-12
ENSG00000117000	RLF	500.217	0.630657	0.0839753	56.6019	5.33605e-14	3.66761e-12
ENSG00000023902	PLEKHO1	89.1955	1.43749	0.19548	56.5587	5.4545e-14	3.73056e-12
ENSG00000165997	ARL5B	1560.68	0.641394	0.08552	55.9494	7.43598e-14	5.06084e-12
ENSG00000069667	RORA	588.537	0.558135	0.0747953	55.8126	7.97175e-14	5.39901e-12
ENSG00000196352	CD55	635.365	0.637398	0.0857762	55.4908	9.38985e-14	6.32858e-12
ENSG00000033327	GAB2	252.418	0.808984	0.109485	55.3505	1.00842e-13	6.7312e-12
ENSG00000052795	FNIP2	1487.57	0.583668	0.0785595	55.1418	1.1214e-13	7.4495e-12
ENSG00000148516	ZEB1	422.597	0.66781	0.0903587	55.0329	1.1853e-13	7.83655e-12
ENSG00000197279	ZNF165	152.728	1.2637	0.170308	54.7841	1.34527e-13	8.81023e-12
ENSG00000109220	CHIC2	506.838	0.635481	0.0861053	54.5807	1.49192e-13	9.72479e-12
ENSG00000103381	CPPED1	1026.04	0.602061	0.0816897	54.5245	1.53526e-13	9.96052e-12
ENSG00000243156	MICAL3	914.242	0.676504	0.0915929	54.4422	1.60085e-13	1.03378e-11
ENSG00000100644	HIF1A	1836.72	0.520705	0.0707239	54.1378	1.86911e-13	1.20142e-11
ENSG00000152778	IFIT5	617.934	0.641148	0.0871418	54.0902	1.91498e-13	1.22523e-11
ENSG00000118263	KLF7	917.452	0.710377	0.0967336	53.8869	2.12373e-13	1.35256e-11
ENSG00000224870	RP4-758J18.2	200.771	-1.11392	0.152544	53.4532	2.64825e-13	1.65623e-11
ENSG00000115170	ACVR1	500.869	0.671386	0.0932948	52.3965	4.53543e-13	2.81115e-11
ENSG00000100281	HMGXB4	253.494	0.897477	0.125935	51.8699	5.93038e-13	3.64325e-11
ENSG00000166012	TAF1D	2101.26	0.447066	0.0620307	51.8259	6.06472e-13	3.70937e-11
ENSG00000185650	ZFP36L1	2163.01	0.801197	0.11098	51.7438	6.32354e-13	3.8507e-11
ENSG00000150347	ARID5B	437.811	0.693392	0.0972805	51.2464	8.14705e-13	4.93946e-11
ENSG00000131378	RFTN1	1376.72	0.462784	0.0648193	51.0838	8.8506e-13	5.31659e-11
ENSG00000198964	SGMS1	1045.33	0.501395	0.0701211	51.0764	8.88396e-13	5.31659e-11
ENSG00000163602	RYBP	550.959	0.669187	0.0942591	50.6694	1.09309e-12	6.48502e-11
ENSG00000168264	IRF2BP2	828.835	0.492156	0.0693524	50.3345	1.2965e-12	7.59521e-11
ENSG00000132823	OSER1	842.401	0.60457	0.0852552	50.2079	1.38291e-12	8.06737e-11
ENSG00000102189	EEA1	1275.88	0.599029	0.0845229	50.1542	1.42125e-12	8.22193e-11
ENSG00000160310	PRMT2	298.808	-0.949257	0.134551	50.1546	1.42098e-12	8.22193e-11
ENSG00000120616	EPC1	448.339	0.854089	0.121111	49.6183	1.86762e-12	1.07149e-10
ENSG00000158470	B4GALT5	1045.13	0.507711	0.0727511	48.9628	2.6086e-12	1.47828e-10
ENSG00000162702	ZNF281	1409.04	0.531163	0.0758498	48.9397	2.63951e-12	1.48972e-10
ENSG00000241258	CRCP	526.361	0.531714	0.0766648	48.4029	3.47047e-12	1.9351e-10
ENSG00000179598	PLD6	70.4323	1.34526	0.195659	48.323	3.61491e-12	2.00757e-10
ENSG00000002834	LASP1	4241.9	-0.450327	0.0651338	47.7467	4.85008e-12	2.67216e-10
ENSG00000153094	BCL2L11	416.508	0.65765	0.0960585	47.2654	6.19971e-12	3.40224e-10
ENSG00000180596	HIST1H2BC	318.052	0.698964	0.101966	46.9587	7.24994e-12	3.93196e-10
ENSG00000162407	PPAP2B	1283.96	0.415934	0.0607019	46.9005	7.46842e-12	4.03469e-10
ENSG00000137502	RAB30	381.486	0.822666	0.120635	46.5312	9.0169e-12	4.83362e-10
ENSG00000102921	N4BP1	641.265	0.585387	0.0859949	46.4456	9.41971e-12	5.03012e-10
ENSG00000211455	STK38L	3227.94	0.471547	0.069274	46.2062	1.0644e-11	5.66212e-10
ENSG00000153179	RASSF3	1176.43	0.456013	0.0675541	45.7226	1.36239e-11	7.20113e-10
ENSG00000081320	STK17B	141.359	0.968816	0.144345	45.3254	1.66875e-11	8.6775e-10
ENSG00000169122	FAM110B	116.816	1.0462	0.156494	45.1976	1.78122e-11	9.22776e-10
ENSG00000005889	ZFX	565.652	0.493278	0.0737099	44.9115	2.06144e-11	1.06004e-09
ENSG00000139263	LRIG3	244.928	0.732407	0.110267	44.2345	2.91296e-11	1.4869e-09
ENSG00000170145	SIK2	785.35	0.500909	0.075493	44.111	3.10271e-11	1.57795e-09
ENSG00000155090	KLF10	754.231	0.637151	0.0959774	43.9285	3.40588e-11	1.72581e-09
ENSG00000103319	EEF2K	368.736	-0.727443	0.111121	43.3514	4.57408e-11	2.29266e-09
ENSG00000103404	USP31	917.823	0.513045	0.0782656	43.149	5.07247e-11	2.53331e-09
ENSG00000126775	ATG14	353.094	0.632191	0.0968365	42.9335	5.66324e-11	2.81822e-09
ENSG00000118689	FOXO3	328.799	0.689405	0.106986	41.8401	9.90501e-11	4.8253e-09
ENSG00000213062	AL021068.1	23.199	2.33067	0.380414	41.6138	1.11205e-10	5.39848e-09
ENSG00000118515	SGK1	251.919	0.874819	0.135312	41.5106	1.17236e-10	5.65174e-09
ENSG00000180263	FGD6	385.853	0.680238	0.106095	41.3848	1.25028e-10	6.00653e-09
ENSG00000086544	ITPKC	625.514	0.610164	0.0948337	41.3648	1.26309e-10	6.0264e-09
ENSG00000129422	MTUS1	803.558	0.530432	0.0828392	41.1249	1.42806e-10	6.76696e-09
ENSG00000117289	TXNIP	772.778	0.535678	0.0835823	41.0788	1.46212e-10	6.90477e-09
ENSG00000189143	CLDN4	95.0868	1.5311	0.243711	41.0274	1.50109e-10	7.06478e-09
ENSG00000174233	ADCY6	352.37	-0.89161	0.13972	40.9673	1.54797e-10	7.23637e-09
ENSG00000223547	ZNF844	121.803	0.988315	0.155835	40.871	1.62613e-10	7.55091e-09
ENSG00000111266	DUSP16	1640.63	0.571362	0.0892304	40.8282	1.66219e-10	7.6926e-09
ENSG00000188042	ARL4C	127.521	0.9292	0.146701	40.7289	1.74883e-10	8.06671e-09
ENSG00000136603	SKIL	1437.46	0.50968	0.0797992	40.6923	1.78189e-10	8.19197e-09
ENSG00000013441	CLK1	903.934	0.761771	0.118995	40.6424	1.82795e-10	8.376e-09
ENSG00000114796	KLHL24	614.925	0.600065	0.0940418	40.6078	1.86067e-10	8.49787e-09
ENSG00000114861	FOXP1	789.689	0.517405	0.081282	40.5089	1.95722e-10	8.90953e-09
ENSG00000138640	FAM13A	299.514	-0.756754	0.119186	40.3093	2.1678e-10	9.83586e-09
ENSG00000164142	FAM160A1	73.8859	1.24742	0.199656	40.0476	2.4785e-10	1.11726e-08
ENSG00000151914	DST	6100.09	0.398759	0.0629626	40.0115	2.52479e-10	1.13444e-08
ENSG00000109819	PPARGC1A	217.144	0.82789	0.130862	39.9031	2.66879e-10	1.19528e-08
ENSG00000221914	PPP2R2A	819.533	0.575635	0.0918798	39.4132	3.42962e-10	1.52131e-08
ENSG00000156675	RAB11FIP1	887.678	0.53291	0.0854499	38.9559	4.3349e-10	1.91066e-08
ENSG00000158092	NCK1	655.461	0.607591	0.0973657	38.8333	4.6158e-10	2.02803e-08
ENSG00000144959	NCEH1	364.077	0.737826	0.119	38.7952	4.70674e-10	2.05979e-08
ENSG00000172602	RND1	598.98	0.842241	0.134629	38.7907	4.71776e-10	2.05979e-08
ENSG00000162654	GBP4	369.639	0.618135	0.100685	37.8666	7.57514e-10	3.29423e-08
ENSG00000134755	DSC2	1258.32	0.479457	0.0784445	37.3562	9.84093e-10	4.24322e-08
ENSG00000139146	FAM60A	413.495	0.801134	0.131476	36.9017	1.24237e-09	5.34026e-08
ENSG00000080822	CLDND1	403.697	0.628454	0.103562	36.8877	1.25134e-09	5.36222e-08
ENSG00000111339	ART4	1955.97	0.399009	0.0657159	36.8255	1.29189e-09	5.51897e-08
ENSG00000174951	FUT1	67.408	1.22236	0.204383	36.5178	1.5128e-09	6.40356e-08
ENSG00000169429	IL8	465.327	1.79296	0.289455	36.2998	1.6918e-09	7.07499e-08
ENSG00000116514	RNF19B	415.566	0.564159	0.0943847	36.0745	1.89914e-09	7.87095e-08
ENSG00000117228	GBP1	4230.69	0.434867	0.0723353	36.0519	1.92133e-09	7.91661e-08
ENSG00000170677	SOCS6	1027.3	0.359911	0.0599949	36.0516	1.92156e-09	7.91661e-08
ENSG00000086300	SNX10	682.168	0.532571	0.0887863	35.9795	1.99407e-09	8.19103e-08
ENSG00000184557	SOCS3	142.203	0.950253	0.15843	35.9008	2.07619e-09	8.50319e-08
ENSG00000144228	SPOPL	600.157	0.527368	0.0880299	35.8771	2.10168e-09	8.55709e-08
ENSG00000093167	LRRFIP2	1314.96	0.414391	0.0693057	35.7628	2.22859e-09	9.02091e-08
ENSG00000180758	GPR157	408.949	0.630747	0.105716	35.7119	2.28761e-09	9.20615e-08
ENSG00000241015	TPM3P9	56.1438	-1.84708	0.32244	35.6631	2.34569e-09	9.41258e-08
ENSG00000159256	MORC3	628.366	0.453628	0.0761786	35.5301	2.51135e-09	1.00483e-07
ENSG00000171444	MCC	1145.54	0.423974	0.0712984	35.3566	2.74539e-09	1.09218e-07
ENSG00000154429	CCSAP	201.842	0.737853	0.12506	35.2009	2.97385e-09	1.17968e-07
ENSG00000132849	INADL	987.489	0.436461	0.0735918	35.1898	2.99085e-09	1.18305e-07
ENSG00000105856	HBP1	1092.41	0.422043	0.0711947	35.0932	3.143e-09	1.23269e-07
ENSG00000189067	LITAF	1707.31	0.471022	0.0795567	35.0039	3.29042e-09	1.28327e-07
ENSG00000075420	FNDC3B	1848.96	0.431946	0.0730204	34.9698	3.34852e-09	1.30226e-07
ENSG00000124610	HIST1H1A	38.5125	-1.51578	0.25691	34.8383	3.58264e-09	1.38942e-07
ENSG00000113240	CLK4	253.429	0.824784	0.140096	34.7288	3.78992e-09	1.46165e-07
ENSG00000196470	SIAH1	323.98	0.547844	0.0933186	34.5796	4.09174e-09	1.56501e-07
ENSG00000270069	RP6-99M1.2	31.2412	2.01948	0.345014	34.5666	4.11909e-09	1.57114e-07
ENSG00000119917	IFIT3	567.363	0.88053	0.149219	34.5006	4.26114e-09	1.62087e-07
ENSG00000145012	LPP	2004.49	0.465594	0.0794653	34.3204	4.67452e-09	1.77325e-07
ENSG00000023445	BIRC3	3482.39	0.472139	0.0806258	34.1587	5.07957e-09	1.91643e-07
ENSG00000177425	PAWR	2297.99	0.383647	0.0657805	33.9647	5.61209e-09	2.11161e-07
ENSG00000112378	PERP	3597.97	0.386673	0.0662978	33.9481	5.6602e-09	2.12395e-07
ENSG00000163235	TGFA	185.629	0.766123	0.132398	33.8483	5.95808e-09	2.2297e-07
ENSG00000131979	GCH1	528.554	0.509549	0.0877154	33.7447	6.2839e-09	2.34532e-07
ENSG00000137504	CREBZF	569.112	0.753887	0.129283	33.7319	6.32547e-09	2.34823e-07
ENSG00000213079	SCAF8	492.806	0.605753	0.104459	33.7319	6.32553e-09	2.34823e-07
ENSG00000173706	HEG1	927.034	0.719147	0.123928	33.7223	6.35689e-09	2.35357e-07
ENSG00000107771	CCSER2	798.22	0.463706	0.0801028	33.644	6.61799e-09	2.44373e-07
ENSG00000108848	LUC7L3	773.519	-0.52827	0.0910858	33.613	6.72415e-09	2.47634e-07
ENSG00000136630	HLX	247.046	0.868175	0.149964	33.426	7.40276e-09	2.71187e-07
ENSG00000066697	MSANTD3	881.208	0.447798	0.0775211	33.4037	7.48822e-09	2.73596e-07
ENSG00000181722	ZBTB20	208.32	0.682019	0.118183	33.3328	7.76603e-09	2.83001e-07
ENSG00000131931	THAP1	251.442	0.727566	0.12636	33.3083	7.86459e-09	2.85843e-07
ENSG00000168811	IL12A	17.495	2.42275	0.435702	33.1729	8.43183e-09	3.05659e-07
ENSG00000147202	DIAPH2	543.944	0.555129	0.0965533	33.1267	8.63462e-09	3.12195e-07
ENSG00000255112	CHMP1B	943.55	0.399747	0.0695245	33.0767	8.85929e-09	3.19487e-07
ENSG00000137124	ALDH1B1	2184.44	0.417256	0.0730379	32.5903	1.1378e-08	4.08195e-07
ENSG00000172955	ADH6	368.687	-0.569706	0.0998687	32.5791	1.14442e-08	4.09512e-07
ENSG00000152944	MED21	800.976	0.49195	0.0863034	32.5089	1.18645e-08	4.23462e-07
ENSG00000143878	RHOB	4945.99	0.384079	0.0672999	32.4884	1.19905e-08	4.2686e-07
ENSG00000100292	HMOX1	1200.04	0.502056	0.0883147	32.2515	1.35452e-08	4.79747e-07
ENSG00000173214	KIAA1919	235.824	0.651454	0.115355	32.121	1.44865e-08	5.09191e-07
ENSG00000115762	PLEKHB2	926.671	0.383476	0.0677367	32.0812	1.47863e-08	5.18417e-07
ENSG00000113580	NR3C1	1423.17	0.32877	0.0580645	32.059	1.4956e-08	5.23047e-07
ENSG00000092969	TGFB2	870.734	0.609022	0.107925	31.9828	1.55543e-08	5.42601e-07
ENSG00000141448	GATA6	270.762	0.743915	0.131619	31.9544	1.57834e-08	5.49216e-07
ENSG00000140297	GCNT3	178.03	0.793551	0.141412	31.9397	1.59037e-08	5.52019e-07
ENSG00000172493	AFF1	1124.44	0.406595	0.0720971	31.9255	1.60204e-08	5.54681e-07
ENSG00000169047	IRS1	834.662	0.465422	0.0823771	31.8787	1.64104e-08	5.66773e-07
ENSG00000243444	PALM2	360.194	0.521423	0.0927925	31.8288	1.68378e-08	5.80088e-07
ENSG00000138771	SHROOM3	689.512	0.396916	0.0704617	31.8185	1.69276e-08	5.8174e-07
ENSG00000198455	ZXDB	576.883	0.557236	0.0992242	31.6176	1.87719e-08	6.40368e-07
ENSG00000101577	LPIN2	2188.31	0.441003	0.0784411	31.5387	1.95504e-08	6.6529e-07
ENSG00000135525	MAP7	1005.3	0.377369	0.0678327	31.0016	2.57809e-08	8.68792e-07
ENSG00000183741	CBX6	999.761	-0.497502	0.089371	30.9713	2.61866e-08	8.80325e-07
ENSG00000158769	F11R	1864.61	0.421999	0.0758193	30.9317	2.67277e-08	8.96347e-07
ENSG00000168813	ZNF507	423.436	0.550781	0.0992934	30.8837	2.73962e-08	9.12154e-07
ENSG00000073803	MAP3K13	538.882	0.437765	0.0789176	30.8713	2.75716e-08	9.15799e-07
ENSG00000151491	EPS8	1818.75	0.345829	0.0623895	30.7133	2.99102e-08	9.88744e-07
ENSG00000100266	PACSIN2	2158.17	0.482539	0.0871339	30.5829	3.19907e-08	1.05501e-06
ENSG00000164754	RAD21	1713.08	0.389759	0.0706489	30.4536	3.41944e-08	1.12501e-06
ENSG00000111859	NEDD9	2580.89	0.469412	0.0849812	30.4198	3.47953e-08	1.14208e-06
ENSG00000112972	HMGCS1	6796.22	0.386816	0.0702776	30.2351	3.82727e-08	1.2503e-06
ENSG00000090339	ICAM1	774.569	0.389246	0.071217	29.9367	4.46392e-08	1.45145e-06
ENSG00000196449	YRDC	513.498	0.434861	0.0795974	29.9193	4.50396e-08	1.46105e-06
ENSG00000266962	RP11-400F19.6	75.7622	-1.33218	0.247406	29.4246	5.8135e-08	1.87273e-06
ENSG00000213859	KCTD11	174.159	-0.814702	0.151418	29.3989	5.89096e-08	1.89329e-06
ENSG00000100592	DAAM1	687.818	0.534601	0.0989067	29.2765	6.27534e-08	2.00753e-06
ENSG00000112473	SLC39A7	1942.81	-0.317674	0.0587196	29.2653	6.31145e-08	2.01083e-06
ENSG00000131016	AKAP12	4517.89	0.69948	0.128862	29.2111	6.49053e-08	2.06212e-06
ENSG00000260604	RP1-140K8.5	991.933	0.440201	0.0814441	29.1976	6.53596e-08	2.07181e-06
ENSG00000188070	C11orf95	162.828	-0.804148	0.149435	29.0775	6.95397e-08	2.19429e-06
ENSG00000118985	ELL2	1746.02	0.339794	0.0631809	28.9165	7.55677e-08	2.3791e-06
ENSG00000131263	RLIM	1073.44	0.381484	0.0711958	28.7195	8.36563e-08	2.62186e-06
ENSG00000163788	SNRK	538.919	0.417703	0.0780602	28.6891	8.4979e-08	2.65732e-06
ENSG00000171681	ATF7IP	228.322	0.729758	0.137191	28.6602	8.62601e-08	2.69132e-06
ENSG00000100416	TRMU	270.594	-0.713567	0.13366	28.5203	9.27205e-08	2.88639e-06
ENSG00000114933	INO80D	343.517	0.552769	0.103859	28.4108	9.81157e-08	3.04751e-06
ENSG00000198610	AKR1C4	262.789	-0.642615	0.12054	28.4021	9.85598e-08	3.05447e-06
ENSG00000124788	ATXN1	780.173	0.389829	0.0732981	28.3472	1.01392e-07	3.13525e-06
ENSG00000103978	TMEM87A	482.319	0.492577	0.0927881	28.2197	1.08296e-07	3.33388e-06
ENSG00000163877	SNIP1	368.774	0.54869	0.10343	28.2092	1.08883e-07	3.34455e-06
ENSG00000110944	IL23A	39.772	1.34357	0.256501	28.1427	1.12689e-07	3.44621e-06
ENSG00000263986	RP11-746M1.1	93.1091	-0.972141	0.18312	28.0698	1.17016e-07	3.56282e-06
ENSG00000101413	RPRD1B	879.767	0.374042	0.070741	28.0036	1.21092e-07	3.67084e-06
ENSG00000259932	CTD-2651B20.7	17.4539	-3.119	0.580494	27.8414	1.31678e-07	3.97437e-06
ENSG00000175104	TRAF6	207.3	0.740064	0.141731	27.4037	1.65118e-07	4.94072e-06
ENSG00000120832	MTERFD3	150.225	-0.7227	0.138712	27.3757	1.67522e-07	4.99114e-06
ENSG00000171819	ANGPTL7	126.744	0.81086	0.155253	27.3615	1.68757e-07	5.01719e-06
ENSG00000114019	AMOTL2	1400.8	0.733324	0.139817	27.2695	1.7698e-07	5.23921e-06
ENSG00000206337	HCP5	282.069	0.59495	0.114368	27.1582	1.8747e-07	5.52619e-06
ENSG00000158669	AGPAT6	1428.99	-0.35091	0.0678114	26.7931	2.26448e-07	6.60732e-06
ENSG00000160613	PCSK7	502.799	-0.592387	0.114568	26.6949	2.38247e-07	6.92014e-06
ENSG00000135605	TEC	86.456	0.959378	0.186872	26.6887	2.39018e-07	6.92802e-06
ENSG00000130147	SH3BP4	1605.22	0.352099	0.0682308	26.6416	2.44917e-07	7.08422e-06
ENSG00000156011	PSD3	958.136	0.372641	0.0721926	26.6287	2.46551e-07	7.11666e-06
ENSG00000140044	JDP2	139.639	-0.949822	0.184318	26.6143	2.48393e-07	7.14737e-06
ENSG00000139517	LNX2	456.249	0.482571	0.0937305	26.5694	2.54241e-07	7.29315e-06
ENSG00000121361	KCNJ8	409.249	-0.462288	0.0898159	26.4782	2.66527e-07	7.61412e-06
ENSG00000182372	CLN8	367.794	0.525482	0.102772	26.2487	3.00157e-07	8.52225e-06
ENSG00000151611	MMAA	339.633	0.490563	0.096247	26.1313	3.18979e-07	9.03818e-06
ENSG00000179021	C3orf38	319.793	0.537605	0.105439	26.0731	3.28731e-07	9.29553e-06
ENSG00000065809	FAM107B	2399.65	0.359042	0.0705983	25.8352	3.71837e-07	1.04931e-05
ENSG00000215421	ZNF407	256.109	0.639722	0.126299	25.7195	3.94815e-07	1.10839e-05
ENSG00000264044	RP11-192H23.7	76.9611	-0.862046	0.169983	25.7178	3.95168e-07	1.10839e-05
ENSG00000108091	CCDC6	1242.79	0.395775	0.0781998	25.681	4.02776e-07	1.12745e-05
ENSG00000131941	RHPN2	276.341	0.506757	0.100384	25.6418	4.11046e-07	1.14828e-05
ENSG00000174718	KIAA1551	481.88	0.470086	0.0929929	25.6081	4.1829e-07	1.16617e-05
ENSG00000151882	CCL28	87.3561	1.09145	0.217638	25.567	4.27286e-07	1.18649e-05
ENSG00000115524	SF3B1	3384.26	0.30697	0.0609222	25.3692	4.73407e-07	1.30672e-05
ENSG00000119787	ATL2	736.217	0.407737	0.081176	25.2273	5.09548e-07	1.39814e-05
ENSG00000112096	SOD2	47735.6	0.300962	0.0598769	25.2188	5.11802e-07	1.40155e-05
ENSG00000166510	CCDC68	140.126	0.684354	0.137007	25.1622	5.27059e-07	1.44049e-05
ENSG00000040633	PHF23	592.913	-0.419982	0.0838545	25.0981	5.44857e-07	1.48329e-05
ENSG00000166123	GPT2	892.94	-0.376629	0.075215	25.0813	5.49638e-07	1.49338e-05
ENSG00000159176	CSRP1	3412.02	0.344901	0.0688661	25.0546	5.57308e-07	1.50538e-05
ENSG00000140320	BAHD1	298.842	-0.629006	0.126021	25.049	5.58909e-07	1.50677e-05
ENSG00000168495	POLR3D	229.589	0.663862	0.132815	25.0397	5.61625e-07	1.51116e-05
ENSG00000117595	IRF6	436.778	0.449639	0.0902556	24.8439	6.21649e-07	1.66621e-05
ENSG00000105835	NAMPT	1474.37	0.414658	0.0831572	24.8152	6.30981e-07	1.68667e-05
ENSG00000143367	TUFT1	2073.14	0.241625	0.0485215	24.813	6.3171e-07	1.68667e-05
ENSG00000029153	ARNTL2	1218.92	0.370725	0.0744381	24.8051	6.34288e-07	1.6903e-05
ENSG00000109458	GAB1	190.711	0.671641	0.135546	24.7975	6.36814e-07	1.69378e-05
ENSG00000094975	SUCO	1262.02	0.355226	0.0714161	24.745	6.54393e-07	1.73642e-05
ENSG00000143751	SDE2	761.498	0.356404	0.0717996	24.6568	6.85027e-07	1.8116e-05
ENSG00000136826	KLF4	666.596	0.416416	0.0838975	24.6187	6.98694e-07	1.84423e-05
ENSG00000111727	HCFC2	279.764	0.578903	0.116999	24.5144	7.37558e-07	1.94312e-05
ENSG00000101152	DNAJC5	640.154	-0.424691	0.0858491	24.4761	7.5238e-07	1.97842e-05
ENSG00000187778	MCRS1	444.478	-0.583312	0.118242	24.3498	8.03341e-07	2.10445e-05
ENSG00000196792	STRN3	689.172	0.366085	0.0742629	24.3138	8.18506e-07	2.13612e-05
ENSG00000169504	CLIC4	2506.73	0.335467	0.0680215	24.2995	8.24625e-07	2.14805e-05
ENSG00000101367	MAPRE1	987.876	0.373231	0.0760573	24.1087	9.10482e-07	2.36283e-05
ENSG00000175556	LONRF3	358.458	0.520728	0.10634	24.0604	9.33589e-07	2.41827e-05
ENSG00000147883	CDKN2B	193.111	0.68072	0.139285	24.0501	9.3862e-07	2.42678e-05
ENSG00000174106	LEMD3	435.509	0.479307	0.0978431	24.0373	9.44885e-07	2.43844e-05
ENSG00000117758	STX12	1927.67	0.304977	0.0623762	23.8949	1.01739e-06	2.60618e-05
ENSG00000135999	EPC2	332.767	0.587105	0.120539	23.7733	1.08375e-06	2.76595e-05
ENSG00000166780	C16orf45	545.127	0.453146	0.0930704	23.774	1.08336e-06	2.76595e-05
ENSG00000069020	MAST4	456.67	0.410988	0.0846602	23.6575	1.15093e-06	2.92738e-05
ENSG00000147894	C9orf72	208.554	0.770533	0.158227	23.6571	1.15122e-06	2.92738e-05
ENSG00000117597	DIEXF	586.544	0.427641	0.0881099	23.6358	1.16402e-06	2.94913e-05
ENSG00000180801	ARSJ	304.562	0.542678	0.111747	23.6362	1.16375e-06	2.94913e-05
ENSG00000118482	PHF3	1189.07	0.508159	0.104439	23.6045	1.18308e-06	2.98652e-05
ENSG00000112996	MRPS30	771.447	0.399668	0.0823245	23.594	1.18955e-06	2.9974e-05
ENSG00000170776	AKAP13	1875.74	0.421576	0.0868719	23.5136	1.24036e-06	3.11412e-05
ENSG00000019995	ZRANB1	1471.06	0.300067	0.0619372	23.4858	1.25841e-06	3.15375e-05
ENSG00000198366	HIST1H3A	38.8985	-1.30531	0.269334	23.4064	1.31141e-06	3.26888e-05
ENSG00000171522	PTGER4	36.4751	1.47571	0.309782	23.3956	1.31878e-06	3.27547e-05
ENSG00000128272	ATF4	5640.59	-0.220113	0.045547	23.3417	1.35627e-06	3.36259e-05
ENSG00000184588	PDE4B	32.7875	1.4792	0.307464	23.3142	1.37583e-06	3.39894e-05
ENSG00000058272	PPP1R12A	949.342	0.417395	0.086587	23.2511	1.42166e-06	3.49971e-05
ENSG00000158887	MPZ	226.029	-0.64173	0.133443	23.2417	1.42866e-06	3.5107e-05
ENSG00000102178	UBL4A	705.711	-0.38322	0.0795847	23.1853	1.47115e-06	3.60874e-05
ENSG00000135334	AKIRIN2	463.318	0.548218	0.114338	23.1326	1.51205e-06	3.69601e-05
ENSG00000113658	SMAD5	1133.91	0.333985	0.0694669	23.1013	1.5369e-06	3.75015e-05
ENSG00000162290	DCP1A	381.916	0.48905	0.102117	23.0596	1.57058e-06	3.82561e-05
ENSG00000135679	MDM2	1588.66	0.350323	0.0731034	22.9436	1.66826e-06	4.04932e-05
ENSG00000139370	SLC15A4	759.258	0.408637	0.085327	22.9202	1.68867e-06	4.08459e-05
ENSG00000110723	EXPH5	115.468	0.824788	0.172595	22.9046	1.70246e-06	4.11078e-05
ENSG00000146457	WTAP	1588.83	0.314443	0.0657372	22.8649	1.73793e-06	4.18188e-05
ENSG00000135900	MRPL44	871.087	0.364804	0.0763585	22.8507	1.75084e-06	4.20566e-05
ENSG00000196159	FAT4	234.26	0.676534	0.141976	22.7699	1.82599e-06	4.37859e-05
ENSG00000181904	C5orf24	1529.6	0.381391	0.079976	22.7122	1.88168e-06	4.50435e-05
ENSG00000114383	TUSC2	292.403	-0.631898	0.132752	22.6662	1.92729e-06	4.59767e-05
ENSG00000152939	MARVELD2	716.718	0.348749	0.0733455	22.6488	1.94479e-06	4.63146e-05
ENSG00000137094	DNAJB5	194.65	0.629177	0.132986	22.6121	1.98232e-06	4.71276e-05
ENSG00000177034	MTX3	209.437	0.617445	0.130896	22.4123	2.19959e-06	5.18491e-05
ENSG00000152061	RABGAP1L	234.542	0.521029	0.11031	22.4003	2.21343e-06	5.2087e-05
ENSG00000198952	SMG5	1862.44	-0.399789	0.0844308	22.3904	2.22485e-06	5.2267e-05
ENSG00000005812	FBXL3	886.764	0.418266	0.0883848	22.3659	2.25335e-06	5.28473e-05
ENSG00000089916	GPATCH2L	557.437	0.371151	0.0786427	22.3257	2.30106e-06	5.37843e-05
ENSG00000166435	XRRA1	185.372	0.56424	0.119849	22.2976	2.33501e-06	5.44862e-05
ENSG00000120217	CD274	56.0284	1.1716	0.251601	22.2882	2.34648e-06	5.45704e-05
ENSG00000168152	THAP9	80.7921	0.921399	0.195841	22.2839	2.35175e-06	5.46014e-05
ENSG00000169967	MAP3K2	1863.37	0.291898	0.0619576	22.183	2.4786e-06	5.73547e-05
ENSG00000233098	RP11-344E13.3	126.415	-0.689507	0.1464	22.1514	2.51968e-06	5.82084e-05
ENSG00000171940	ZNF217	524.942	0.5456	0.116154	22.0828	2.61133e-06	6.01254e-05
ENSG00000232956	SNHG15	402.231	-0.56402	0.120077	22.0049	2.7195e-06	6.23063e-05
ENSG00000143498	TAF1A	79.8787	0.874259	0.187892	21.9778	2.75828e-06	6.30906e-05
ENSG00000198160	MIER1	1265.83	0.425528	0.0907661	21.9208	2.84134e-06	6.48835e-05
ENSG00000173517	PEAK1	713.452	0.527617	0.113197	21.8075	3.01422e-06	6.87183e-05
ENSG00000109686	SH3D19	1712.62	0.321092	0.0689374	21.7098	3.17166e-06	7.2071e-05
ENSG00000120071	KANSL1	499.913	0.543552	0.11659	21.7011	3.18615e-06	7.22819e-05
ENSG00000245748	RP11-367J11.2	116.63	-0.675388	0.145246	21.5983	3.36144e-06	7.60101e-05
ENSG00000147642	SYBU	483.794	0.412294	0.0888758	21.5708	3.41e-06	7.69828e-05
ENSG00000119900	OGFRL1	551.616	0.455614	0.0982595	21.5162	3.50858e-06	7.90798e-05
ENSG00000139926	FRMD6	1087.94	0.450024	0.0971076	21.4612	3.61059e-06	8.12471e-05
ENSG00000083896	YTHDC1	854.334	0.356702	0.0772064	21.3769	3.77284e-06	8.47607e-05
ENSG00000187231	SESTD1	526.469	0.434325	0.0940756	21.3241	3.87817e-06	8.67062e-05
ENSG00000115641	FHL2	330.572	0.537493	0.116777	21.315	3.89665e-06	8.69792e-05
ENSG00000198894	CIPC	350.079	0.489367	0.10617	21.2618	4.00636e-06	8.92846e-05
ENSG00000023608	SNAPC1	193.382	0.719452	0.156398	21.2465	4.03849e-06	8.98563e-05
ENSG00000204237	OXLD1	171.091	-0.686274	0.149165	21.1708	4.20106e-06	9.3175e-05
ENSG00000242247	ARFGAP3	842.901	0.34441	0.074876	21.1574	4.2307e-06	9.36826e-05
ENSG00000198087	CD2AP	2047.22	0.342825	0.074617	21.1004	4.35842e-06	9.62039e-05
ENSG00000166840	GLYATL1	473.561	-0.504452	0.10995	20.9981	4.59729e-06	0.000100995
ENSG00000133773	CCDC59	309.863	0.443167	0.0968969	20.9869	4.62436e-06	0.000101429
ENSG00000111846	GCNT2	672.889	0.417668	0.0911366	20.9835	4.63244e-06	0.000101446
ENSG00000164171	ITGA2	334.643	0.5804	0.127235	20.9783	4.64524e-06	0.000101566
ENSG00000156976	EIF4A2	6226.69	0.410548	0.0895871	20.9325	4.75748e-06	0.000103857
ENSG00000049246	PER3	194.437	0.710979	0.15606	20.9161	4.79842e-06	0.000104586
ENSG00000198382	UVRAG	330.092	0.461399	0.101612	20.7006	5.37001e-06	0.000116133
ENSG00000170852	KBTBD2	527.462	0.42628	0.0938392	20.658	5.49077e-06	0.00011856
ENSG00000197566	ZNF624	35.2302	1.24855	0.277636	20.6427	5.53479e-06	0.000119325
ENSG00000153879	CEBPG	2009.96	0.274604	0.0605429	20.5736	5.73812e-06	0.000123325
ENSG00000165244	ZNF367	287.159	0.55524	0.122593	20.5637	5.76781e-06	0.000123772
ENSG00000095739	BAMBI	235.13	0.572937	0.126964	20.4747	6.04253e-06	0.000129267
ENSG00000171100	MTM1	227.178	0.554007	0.122955	20.4255	6.19995e-06	0.000132431
ENSG00000149428	HYOU1	2208.69	-0.367672	0.0813619	20.3884	6.3213e-06	0.000134816
ENSG00000026508	CD44	1141	0.448712	0.0998207	20.3264	6.52932e-06	0.000138613
ENSG00000172380	GNG12	4234.12	0.278156	0.0616968	20.3063	6.59836e-06	0.000139865
ENSG00000129696	TTI2	294.309	0.451864	0.100348	20.3028	6.61043e-06	0.000139907
ENSG00000237596	RP13-143G15.4	149.446	0.78264	0.17418	20.1996	6.97674e-06	0.000147435
ENSG00000168672	FAM84B	567.286	0.407317	0.091228	19.9425	7.98046e-06	0.000168135
ENSG00000159461	AMFR	2572.82	-0.203087	0.0454795	19.9357	8.00889e-06	0.000168478
ENSG00000176399	DMRTA1	253.537	0.517793	0.116	19.9247	8.05521e-06	0.00016894
ENSG00000112697	TMEM30A	2389.48	0.299184	0.0670186	19.921	8.07101e-06	0.000169016
ENSG00000141458	NPC1	1075.07	0.344849	0.077366	19.9133	8.1036e-06	0.000169443
ENSG00000107185	RGP1	641.685	-0.409782	0.0919502	19.8942	8.18482e-06	0.000170628
ENSG00000163110	PDLIM5	4306.77	0.330162	0.0739829	19.8957	8.17821e-06	0.000170628
ENSG00000091436	MLTK	3133.37	0.295084	0.066146	19.8892	8.20605e-06	0.000170814
ENSG00000150764	DIXDC1	383.231	0.753963	0.168629	19.8382	8.428e-06	0.000175171
ENSG00000180370	PAK2	1648	0.340765	0.0766554	19.8257	8.48325e-06	0.000176056
ENSG00000112183	RBM24	123.165	0.773574	0.175354	19.8001	8.59772e-06	0.000178165
ENSG00000139154	AEBP2	330.317	0.552797	0.124598	19.7662	8.75154e-06	0.000181083
ENSG00000205659	LIN52	132.036	0.751879	0.169635	19.7536	8.80968e-06	0.000182014
ENSG00000151689	INPP1	306.551	-0.637149	0.144137	19.7449	8.84962e-06	0.000182568
ENSG00000138594	TMOD3	1350.83	0.316772	0.0713265	19.7303	8.91752e-06	0.000183696
ENSG00000135917	SLC19A3	329.743	0.484446	0.109159	19.7214	8.95915e-06	0.000184007
ENSG00000080561	MID2	236.277	0.518928	0.117231	19.7147	8.99066e-06	0.000184382
ENSG00000113448	PDE4D	66.5909	0.858217	0.194108	19.7064	9.02977e-06	0.000184911
ENSG00000181004	BBS12	115.154	0.854949	0.192906	19.6429	9.33514e-06	0.000190602
ENSG00000112182	BACH2	95.4248	0.972421	0.221331	19.6311	9.39297e-06	0.000191501
ENSG00000145390	USP53	598.387	0.383655	0.0867626	19.5901	9.59628e-06	0.000194503
ENSG00000186834	HEXIM1	500.248	-0.542671	0.122731	19.5835	9.62994e-06	0.000194901
ENSG00000187239	FNBP1	1192.32	0.308469	0.0700618	19.4334	1.04169e-05	0.000210216
ENSG00000049245	VAMP3	951.181	0.34486	0.0782973	19.4248	1.0464e-05	0.000210554
ENSG00000120937	NPPB	162.81	1.02759	0.232272	19.3957	1.06245e-05	0.000213167
ENSG00000154803	FLCN	570.625	0.425063	0.0965852	19.3705	1.0766e-05	0.000215382
ENSG00000115109	EPB41L5	764.67	0.360949	0.0822184	19.2587	1.14147e-05	0.00022705
ENSG00000133226	SRRM1	469.126	0.478973	0.109788	19.2233	1.16288e-05	0.000230979
ENSG00000162928	PEX13	903.065	0.424368	0.0966633	19.2202	1.16475e-05	0.00023102
ENSG00000101782	RIOK3	2385	0.253849	0.0579425	19.1889	1.18397e-05	0.000234498
ENSG00000258634	RP4-773N10.4	79.5184	-1.21851	0.285504	19.132	1.21981e-05	0.000240909
ENSG00000120162	MOB3B	89.4995	0.937406	0.217011	19.0326	1.28503e-05	0.000253429
ENSG00000156639	ZFAND3	665.557	0.511859	0.117475	19.0113	1.29946e-05	0.00025591
ENSG00000119669	IRF2BPL	154.154	-0.875924	0.200868	18.9454	1.34515e-05	0.000264534
ENSG00000153721	CNKSR3	642.967	0.306925	0.0707748	18.832	1.42755e-05	0.000280341
ENSG00000029363	BCLAF1	1841.11	0.296896	0.0684636	18.8055	1.44751e-05	0.00028306
ENSG00000134058	CDK7	704.731	0.332587	0.0767263	18.807	1.44639e-05	0.00028306
ENSG00000179119	SPTY2D1	728.235	0.331068	0.0764235	18.7757	1.47025e-05	0.000287102
ENSG00000134278	SPIRE1	546.147	0.368623	0.0852266	18.7488	1.49115e-05	0.000290774
ENSG00000149930	TAOK2	431.912	-0.554588	0.128049	18.7403	1.49781e-05	0.000291388
ENSG00000188342	GTF2F2	751.964	0.395646	0.091428	18.7395	1.4985e-05	0.000291388
ENSG00000026103	FAS	1477.73	0.286122	0.0661064	18.7265	1.50871e-05	0.000292964
ENSG00000204209	DAXX	1273.15	-0.305161	0.0705315	18.7141	1.51854e-05	0.000294462
ENSG00000008853	RHOBTB2	82.746	-1.03185	0.240278	18.65	1.57048e-05	0.000302421
ENSG00000166128	RAB8B	492.115	0.432867	0.100324	18.6071	1.60619e-05	0.000308441
ENSG00000101361	NOP56	2410.62	-0.256895	0.0596103	18.5732	1.63502e-05	0.000313544
ENSG00000215717	TMEM167B	1057.37	0.315598	0.0732371	18.5686	1.639e-05	0.000313874
ENSG00000115267	IFIH1	408.77	0.507276	0.117817	18.5578	1.64825e-05	0.000315211
ENSG00000135111	TBX3	354.149	0.482572	0.112029	18.5522	1.65312e-05	0.000315274
ENSG00000115504	EHBP1	679.906	0.408779	0.0950582	18.5113	1.68904e-05	0.000321682
ENSG00000100897	DCAF11	585.534	-0.350759	0.0816775	18.4593	1.73574e-05	0.000330123
ENSG00000104067	TJP1	2045.5	0.358139	0.0837486	18.2923	1.89468e-05	0.000358346
ENSG00000107372	ZFAND5	2226.23	0.309431	0.0723102	18.29	1.89703e-05	0.000358346
ENSG00000006459	KDM7A	337.192	0.414946	0.097367	18.234	1.95355e-05	0.000368521
ENSG00000145777	TSLP	397.251	0.504513	0.118167	18.2251	1.96275e-05	0.000369754
ENSG00000163131	CTSS	1462.45	0.333655	0.0782023	18.1857	2.00381e-05	0.000376466
ENSG00000146678	IGFBP1	601.7	-0.465433	0.109247	18.1038	2.09179e-05	0.000392465
ENSG00000141644	MBD1	738.388	-0.383754	0.0903314	18.0425	2.16033e-05	0.000403688
ENSG00000104312	RIPK2	453.452	0.408899	0.0965256	17.9983	2.21104e-05	0.000412054
ENSG00000231013	AC013275.2	167.779	-0.645577	0.152731	17.9931	2.21712e-05	0.000412633
ENSG00000156502	SUPV3L1	469.121	0.392654	0.0926821	17.9813	2.23085e-05	0.000414634
ENSG00000159921	GNE	1353.27	0.317987	0.0750498	17.9475	2.27082e-05	0.000421498
ENSG00000185591	SP1	800.738	0.340932	0.0807646	17.8586	2.37942e-05	0.000441066
ENSG00000243955	GSTA1	1132.62	-0.35674	0.0844032	17.837	2.40658e-05	0.000445507
ENSG00000138623	SEMA7A	171.168	0.828396	0.19895	17.7952	2.46001e-05	0.000454187
ENSG00000118518	RNF146	353.157	0.46034	0.109372	17.7817	2.47753e-05	0.000456814
ENSG00000105971	CAV2	3762.09	0.335198	0.0794346	17.7778	2.48267e-05	0.000457154
ENSG00000104064	GABPB1	365.019	0.421179	0.100003	17.7664	2.4976e-05	0.000459294
ENSG00000131023	LATS1	520.223	0.455638	0.108474	17.7507	2.51829e-05	0.000461876
ENSG00000090615	GOLGA3	1141.84	-0.381602	0.0905512	17.7368	2.53669e-05	0.000464635
ENSG00000256364	RP11-173P15.3	86.6486	-0.691291	0.164276	17.6875	2.60332e-05	0.000476212
ENSG00000106638	TBL2	613.079	-0.336793	0.0801758	17.6455	2.66147e-05	0.000486209
ENSG00000135821	GLUL	2109.67	0.215071	0.051318	17.5723	2.76581e-05	0.000504606
ENSG00000179456	ZBTB18	556.37	0.390446	0.0932564	17.5471	2.80283e-05	0.000510689
ENSG00000150768	DLAT	1736.57	0.285645	0.0681881	17.5419	2.81049e-05	0.000511413
ENSG00000141446	ESCO1	464.663	0.403984	0.0964752	17.5346	2.82127e-05	0.000512703
ENSG00000130962	PRRG1	289.975	0.526291	0.126075	17.5319	2.82526e-05	0.000512758
ENSG00000124839	RAB17	302.088	-0.503398	0.120413	17.5013	2.87117e-05	0.000520409
ENSG00000020577	SAMD4A	1398.23	0.321441	0.0769349	17.4602	2.93382e-05	0.000530379
ENSG00000166848	TERF2IP	670.332	0.379138	0.0909842	17.3877	3.04788e-05	0.000547436
ENSG00000163637	PRICKLE2	137.863	0.760283	0.183073	17.3503	3.10848e-05	0.000557599
ENSG00000156463	SH3RF2	475.45	0.473969	0.113992	17.3374	3.12972e-05	0.000560684
ENSG00000254726	MEX3A	69.5015	-1.11853	0.272855	17.2903	3.20822e-05	0.000572532
ENSG00000204389	HSPA1A	538.38	-0.459651	0.110605	17.2519	3.27371e-05	0.000581974
ENSG00000114315	HES1	243.72	0.431045	0.103861	17.248	3.28049e-05	0.000582433
ENSG00000182858	ALG12	143.619	-0.643096	0.15522	17.1955	3.37239e-05	0.000597223
ENSG00000168564	CDKN2AIP	498.56	0.34943	0.0844275	17.151	3.45233e-05	0.000609049
ENSG00000147050	KDM6A	534.137	0.365518	0.0883899	17.1234	3.50281e-05	0.000617171
ENSG00000117394	SLC2A1	140.426	0.728236	0.176147	17.0857	3.57313e-05	0.000627172
ENSG00000204388	HSPA1B	364.142	-0.442817	0.107289	17.0409	3.65837e-05	0.000640515
ENSG00000118523	CTGF	553.564	0.453565	0.110509	16.9559	3.8259e-05	0.000667321
ENSG00000165389	SPTSSA	707.294	0.339961	0.0828794	16.8642	4.01508e-05	0.000698563
ENSG00000085274	MYNN	370.971	0.497523	0.121537	16.747	4.27098e-05	0.000740303
ENSG00000135250	SRPK2	436.516	0.396705	0.0972435	16.6907	4.39966e-05	0.000761657
ENSG00000123094	RASSF8	434.21	0.505564	0.123827	16.6698	4.4483e-05	0.000768162
ENSG00000128602	SMO	162.926	-0.726236	0.178151	16.6504	4.49413e-05	0.000775113
ENSG00000154328	NEIL2	259.136	-0.512351	0.125748	16.632	4.53782e-05	0.000781676
ENSG00000095951	HIVEP1	313.437	0.430673	0.105823	16.6161	4.57599e-05	0.000787274
ENSG00000170144	HNRNPA3	998.85	0.402831	0.098958	16.6131	4.58341e-05	0.000787576
ENSG00000082898	XPO1	2587.87	0.276421	0.0679084	16.5622	4.70789e-05	0.000806967
ENSG00000197971	MBP	714.153	0.308542	0.0759032	16.5423	4.75759e-05	0.000812476
ENSG00000092330	TINF2	343.596	0.383599	0.0945913	16.4786	4.92017e-05	0.000837152
ENSG00000129472	RAB2B	194.402	0.610821	0.151632	16.4118	5.09673e-05	0.000862963
ENSG00000196372	ASB13	458.796	-0.414931	0.102491	16.3927	5.14844e-05	0.000870657
ENSG00000244067	GSTA2	62.1721	-1.12184	0.278278	16.3822	5.17678e-05	0.000874384
ENSG00000119396	RAB14	1360.17	0.38063	0.0941648	16.356	5.24886e-05	0.000885482
ENSG00000187758	ADH1A	211.593	-0.64259	0.158662	16.3427	5.28581e-05	0.000890634
ENSG00000169903	TM4SF4	5381.11	-0.256982	0.0635454	16.3343	5.30941e-05	0.000893526
ENSG00000173041	ZNF680	300.024	0.469823	0.116375	16.329	5.32428e-05	0.000894943
ENSG00000151276	MAGI1	587.715	0.420007	0.104028	16.3255	5.33415e-05	0.000895518
ENSG00000110218	PANX1	1007.28	0.245798	0.0608679	16.3198	5.35023e-05	0.000897133
ENSG00000152133	GPATCH11	235.3	0.597269	0.148008	16.3041	5.39462e-05	0.000903486
ENSG00000055609	KMT2C	877.616	0.366589	0.0908979	16.2696	5.49376e-05	0.000916772
ENSG00000102181	CD99L2	290.833	-0.518256	0.128589	16.2539	5.53962e-05	0.000922207
ENSG00000162645	GBP2	3502.94	0.307845	0.076339	16.2439	5.569e-05	0.000925987
ENSG00000164077	MON1A	101.294	-0.812387	0.20204	16.2399	5.58054e-05	0.000926796
ENSG00000235609	AF127936.7	84.4191	0.845729	0.210538	16.2154	5.65336e-05	0.000937769
ENSG00000052802	MSMO1	3229.92	0.326662	0.0811296	16.1818	5.75431e-05	0.000953375
ENSG00000248019	FAM13A-AS1	40.5818	-1.02682	0.256285	16.024	6.25443e-05	0.00103009
ENSG00000101981	F9	733.418	0.296218	0.074031	16.0147	6.28512e-05	0.00103392
ENSG00000139372	TDG	412.459	0.396511	0.0991367	16.0121	6.29405e-05	0.00103416
ENSG00000130517	PGPEP1	685.039	-0.369512	0.0923348	16.0018	6.32821e-05	0.00103854
ENSG00000167676	PLIN4	441.561	-0.715228	0.178379	15.9796	6.40291e-05	0.00104833
ENSG00000263731	RP11-498C9.15	24.2515	-1.55066	0.400839	15.9046	6.66156e-05	0.00108683
ENSG00000137575	SDCBP	2191.44	0.301873	0.075786	15.8693	6.78695e-05	0.00110469
ENSG00000132356	PRKAA1	1331.13	0.275114	0.0691083	15.8383	6.8991e-05	0.00112163
ENSG00000009780	FAM76A	141.795	0.569315	0.143494	15.7994	7.04236e-05	0.00114358
ENSG00000135424	ITGA7	351.028	-0.555143	0.139693	15.7863	7.09137e-05	0.0011493
ENSG00000136167	LCP1	562.399	0.470884	0.118693	15.7856	7.09417e-05	0.0011493
ENSG00000173442	EHBP1L1	257.449	-0.655039	0.165281	15.7606	7.18831e-05	0.00116185
ENSG00000181744	C3orf58	410.252	0.393413	0.09922	15.7468	7.24121e-05	0.00116903
ENSG00000236287	ZBED5	377.434	0.395278	0.0997602	15.7302	7.30471e-05	0.00117637
ENSG00000157168	NRG1	313.658	0.431544	0.109044	15.686	7.47755e-05	0.00120021
ENSG00000134186	PRPF38B	561.944	0.430455	0.108874	15.677	7.51324e-05	0.00120455
ENSG00000204128	C2orf72	230.016	-0.545068	0.137892	15.6273	7.71312e-05	0.00123374
ENSG00000100614	PPM1A	1139.36	0.342059	0.0865094	15.6152	7.76275e-05	0.00123883
ENSG00000196363	WDR5	677.523	-0.365575	0.0926124	15.5943	7.84926e-05	0.00125119
ENSG00000134321	RSAD2	64.906	1.36195	0.342515	15.5735	7.93593e-05	0.00126211
ENSG00000120948	TARDBP	1273.64	0.387935	0.098655	15.4895	8.29631e-05	0.00131491
ENSG00000198799	LRIG2	160.016	0.604161	0.154387	15.4292	8.56553e-05	0.00135294
ENSG00000065361	ERBB3	735.126	-0.373614	0.0952805	15.3784	8.79901e-05	0.00138667
ENSG00000180573	HIST1H2AC	711.516	0.403751	0.103032	15.3494	8.93505e-05	0.00140651
ENSG00000204524	ZNF805	86.6492	0.656219	0.168251	15.2957	9.19269e-05	0.00144379
ENSG00000166783	KIAA0430	595.708	0.360462	0.0924639	15.2696	9.32047e-05	0.00146221
ENSG00000172292	CERS6	564.485	0.364265	0.0935125	15.223	9.55317e-05	0.00149365
ENSG00000164023	SGMS2	1020.15	0.246984	0.0633905	15.1879	9.73258e-05	0.00151658
ENSG00000104687	GSR	2611.6	0.229699	0.0589349	15.1788	9.77966e-05	0.00152218
ENSG00000130766	SESN2	616.7	-0.36951	0.0950563	15.1081	0.000101526	0.00157321
ENSG00000154945	ANKRD40	934.676	0.269634	0.0694351	15.1058	0.000101653	0.00157341
ENSG00000174744	BRMS1	621.97	-0.348588	0.0899332	15.0236	0.000106177	0.00163796
ENSG00000128965	CHAC1	105.535	-0.953142	0.245653	15.016	0.000106603	0.00164088
ENSG00000152684	PELO	841.385	0.2612	0.0674808	14.9933	0.000107892	0.00165889
ENSG00000137364	TPMT	1112.07	0.253066	0.0653876	14.9768	0.000108839	0.00167159
ENSG00000181555	SETD2	1021.67	0.300386	0.0776526	14.9705	0.000109204	0.00167535
ENSG00000169018	FEM1B	1186.21	0.283591	0.0732919	14.9569	0.000109997	0.00168565
ENSG00000114993	RTKN	723.914	-0.362688	0.0938035	14.9499	0.000110403	0.00169
ENSG00000137770	CTDSPL2	417.131	0.414349	0.107222	14.9304	0.000111551	0.00170382
ENSG00000119318	RAD23B	4422.11	0.250036	0.0647202	14.9196	0.000112189	0.00170981
ENSG00000166225	FRS2	526.351	0.368985	0.095615	14.9198	0.000112179	0.00170981
ENSG00000167987	VPS37C	229.035	0.479157	0.12451	14.8958	0.000113615	0.00172964
ENSG00000171132	PRKCE	363.218	0.384974	0.0999509	14.8527	0.000116242	0.00176383
ENSG00000137710	RDX	2682.49	0.239272	0.06223	14.7766	0.000121027	0.00182447
ENSG00000136141	LRCH1	458.244	0.340848	0.0888836	14.7492	0.000122801	0.00184721
ENSG00000055208	TAB2	1357.93	0.331428	0.0864529	14.7082	0.0001255	0.00188576
ENSG00000202515	VTRNA1-3	15.7477	-1.43961	0.376894	14.6992	0.000126102	0.00189276
ENSG00000108786	HSD17B1	32.1089	-1.07336	0.280218	14.6615	0.000128644	0.00192675
ENSG00000184678	HIST2H2BE	163.746	0.644307	0.168429	14.6521	0.000129291	0.00193436
ENSG00000145692	BHMT	455.191	0.307855	0.0805807	14.6317	0.000130701	0.00195124
ENSG00000145623	OSMR	468.514	0.422335	0.11086	14.6057	0.000132514	0.00197618
ENSG00000229644	NAMPTL	475.725	0.441735	0.115738	14.5811	0.000134252	0.00199567
ENSG00000165501	LRR1	115.067	-0.63464	0.166689	14.557	0.000135985	0.00201927
ENSG00000109445	ZNF330	738.754	0.347908	0.0912927	14.5393	0.000137263	0.00202957
ENSG00000033800	PIAS1	179.3	0.588687	0.155248	14.5199	0.000138687	0.00204844
ENSG00000113161	HMGCR	1298.22	0.363423	0.095353	14.5179	0.000138835	0.00204844
ENSG00000068305	MEF2A	1014.68	0.25345	0.0668107	14.407	0.000147252	0.00216343
ENSG00000134532	SOX5	207.169	0.496435	0.130752	14.3934	0.000148323	0.00217687
ENSG00000164916	FOXK1	506.193	-0.467265	0.123396	14.3421	0.000152414	0.00223219
ENSG00000101557	USP14	1465.05	0.356417	0.0944601	14.2721	0.000158192	0.00230951
ENSG00000120756	PLS1	1469.99	0.307537	0.0814732	14.2472	0.000160301	0.00233538
ENSG00000107021	TBC1D13	326.492	-0.525101	0.13956	14.1959	0.000164729	0.00239355
ENSG00000109171	SLAIN2	919.392	0.314565	0.0836481	14.1765	0.00016644	0.00241468
ENSG00000115548	KDM3A	451.688	0.386063	0.102871	14.1105	0.000172379	0.00249563
ENSG00000107643	MAPK8	790.562	0.314209	0.0836529	14.1042	0.000172955	0.00249738
ENSG00000109920	FNBP4	796.81	0.334262	0.0890266	14.1035	0.000173021	0.00249738
ENSG00000092978	GPATCH2	191.693	0.561776	0.149784	14.0935	0.000173944	0.00250523
ENSG00000165006	UBAP1	1096.9	0.297311	0.0792299	14.0936	0.000173936	0.00250523
ENSG00000196411	EPHB4	428.722	-0.432245	0.115249	14.0535	0.000177681	0.0025564
ENSG00000177200	CHD9	786.979	0.317085	0.0847013	14.0283	0.00018008	0.00258823
ENSG00000076555	ACACB	563.118	-0.341264	0.0912418	13.9871	0.000184066	0.00264279
ENSG00000033030	ZCCHC8	401.135	0.4132	0.110623	13.9759	0.000185172	0.00264957
ENSG00000083828	ZNF586	150.362	0.637694	0.170351	13.9742	0.000185336	0.00264957
ENSG00000085978	ATG16L1	781.149	0.267867	0.0716867	13.9732	0.000185435	0.00264957
ENSG00000099246	RAB18	2913.72	0.231709	0.0619609	13.974	0.000185358	0.00264957
ENSG00000127955	GNAI1	474.722	0.320451	0.0857981	13.9714	0.000185608	0.00264957
ENSG00000198157	HMGN5	44.3169	-1.50389	0.418	13.9707	0.000185683	0.00264957
ENSG00000123416	TUBA1B	2317.48	-0.290727	0.0777521	13.9686	0.000185885	0.00264972
ENSG00000101255	TRIB3	1893.32	-0.329714	0.0881724	13.9657	0.000186172	0.00265108
ENSG00000154640	BTG3	416.594	0.384202	0.102813	13.9541	0.00018733	0.00266211
ENSG00000151923	TIAL1	868.005	0.415331	0.111448	13.9501	0.000187729	0.00266506
ENSG00000145919	BOD1	501.291	0.409255	0.109497	13.9474	0.000187994	0.0026661
ENSG00000227543	SPAG5-AS1	73.9828	-0.66962	0.179304	13.9379	0.000188949	0.0026769
ENSG00000151553	FAM160B1	776.689	0.307673	0.0824783	13.921	0.000190661	0.00269841
ENSG00000081026	MAGI3	395.963	0.381858	0.102516	13.9022	0.000192575	0.00272273
ENSG00000134108	ARL8B	1714.11	0.310082	0.0832392	13.8683	0.000196081	0.00276948
ENSG00000205710	C17orf107	30.4975	-1.29431	0.349972	13.8115	0.000202097	0.00285154
ENSG00000103035	PSMD7	1824.24	0.203696	0.0548918	13.7772	0.000205815	0.00290105
ENSG00000132475	H3F3B	3258.18	0.219195	0.0590671	13.7636	0.000207318	0.00291632
ENSG00000174579	MSL2	335.929	0.401191	0.108377	13.7352	0.000210468	0.00295165
ENSG00000272941	RP11-134L10.1	64.1125	-0.689777	0.186649	13.7261	0.000211492	0.00296303
ENSG00000140450	ARRDC4	855.16	0.281294	0.0760143	13.7068	0.000213681	0.00298465
ENSG00000123268	ATF1	464.921	0.387276	0.104703	13.6928	0.000215283	0.00300401
ENSG00000147316	MCPH1	222.009	0.407538	0.110642	13.6274	0.000222912	0.00310111
ENSG00000214756	METTL12	102.734	-0.779184	0.210578	13.6237	0.000223348	0.00310407
ENSG00000132549	VPS13B	240.57	0.436381	0.11865	13.585	0.000228002	0.0031599
ENSG00000109133	TMEM33	2308.28	0.1768	0.0480617	13.5344	0.000234231	0.00323589
ENSG00000152242	C18orf25	339.141	0.423946	0.115383	13.5295	0.000234838	0.00324105
ENSG00000128989	ARPP19	3118.93	0.305692	0.08307	13.5212	0.000235887	0.00324906
ENSG00000189223	PAX8-AS1	194.919	-0.542971	0.148109	13.5004	0.000238516	0.00327553
ENSG00000165801	ARHGEF40	478.073	-0.431187	0.117415	13.4822	0.000240842	0.0033042
ENSG00000162378	ZYG11B	1013.99	0.279055	0.0761825	13.4227	0.000248591	0.00339709
ENSG00000140386	SCAPER	112.122	0.586792	0.160835	13.4012	0.000251469	0.00343304
ENSG00000124784	RIOK1	367.456	0.408282	0.11186	13.3675	0.000256023	0.00349177
ENSG00000113810	SMC4	1199.81	0.320474	0.0877927	13.3355	0.000260433	0.00354496
ENSG00000198551	ZNF627	178.199	0.616457	0.168681	13.3176	0.000262924	0.00357186
ENSG00000164761	TNFRSF11B	76.8484	0.80981	0.222617	13.2807	0.00026815	0.00362865
ENSG00000117594	HSD11B1	2893.55	0.248691	0.0682239	13.2724	0.000269346	0.00364128
ENSG00000082258	CCNT2	513.404	0.310444	0.085302	13.2466	0.000273071	0.00368447
ENSG00000001167	NFYA	274.76	0.479097	0.132409	13.1806	0.000282855	0.00380907
ENSG00000155640	C10orf12	119.109	0.740297	0.20453	13.1749	0.000283729	0.00381715
ENSG00000163605	PPP4R2	1512.2	0.288471	0.0795618	13.1352	0.000289798	0.00389126
ENSG00000254087	LYN	564.434	0.337443	0.0932153	13.1333	0.000290094	0.00389146
ENSG00000163694	RBM47	964.649	0.338561	0.0934489	13.1188	0.000292351	0.00391418
ENSG00000137962	ARHGAP29	1722.81	0.221388	0.0611186	13.1134	0.000293188	0.00392161
ENSG00000100418	DESI1	1089.66	-0.254938	0.0703976	13.1104	0.000293665	0.0039242
ENSG00000068366	ACSL4	493.194	0.415989	0.115185	13.0826	0.000298047	0.00397892
ENSG00000163734	CXCL3	79.4911	0.932461	0.257455	13.0708	0.000299928	0.00399635
ENSG00000156650	KAT6B	161.293	0.591544	0.164188	13.0616	0.00030141	0.00401031
ENSG00000110042	DTX4	249.438	-0.502756	0.139461	13.049	0.000303447	0.00403163
ENSG00000067646	ZFY	382.121	0.370001	0.102461	13.0415	0.000304657	0.0040404
ENSG00000197021	CXorf40B	124.579	-0.613573	0.170225	13.0413	0.000304689	0.0040404
ENSG00000111671	SPSB2	84.441	-0.77071	0.213618	13.0384	0.000305175	0.00404299
ENSG00000173221	GLRX	649.118	-0.377442	0.104641	12.9972	0.000311963	0.00412112
ENSG00000114423	CBLB	245.911	0.47682	0.132432	12.9757	0.000315557	0.00416463
ENSG00000151304	SRFBP1	346.492	0.352957	0.0981723	12.9622	0.000317838	0.00418678
ENSG00000198625	MDM4	303.749	0.460218	0.12789	12.9443	0.0003209	0.00421911
ENSG00000169299	PGM2	388.333	0.314061	0.0877134	12.8508	0.00033733	0.00443093
ENSG00000214264	RP11-356J5.5	18.5648	1.43313	0.408612	12.8309	0.000340936	0.00446984
ENSG00000261553	RP11-29G8.3	29.8191	1.08609	0.303493	12.8254	0.000341948	0.00447887
ENSG00000119314	PTBP3	1820.66	0.225943	0.0631362	12.8032	0.00034603	0.0045238
ENSG00000100852	ARHGAP5	1935.89	0.280885	0.0784735	12.8002	0.000346574	0.00452563
ENSG00000165195	PIGA	296.617	0.477257	0.133376	12.7989	0.000346822	0.00452563
ENSG00000162413	KLHL21	1131.1	0.297954	0.0832648	12.795	0.000347552	0.00453091
ENSG00000130449	ZSWIM6	230.106	0.579988	0.16251	12.7508	0.000355863	0.00462189
ENSG00000164749	HNF4G	309.81	0.404205	0.11325	12.752	0.000355636	0.00462189
ENSG00000204569	PPP1R10	462.003	-0.404781	0.113474	12.744	0.000357158	0.00463437
ENSG00000198561	CTNND1	3376.36	0.26289	0.0736842	12.7271	0.000360392	0.00467197
ENSG00000144035	NAT8	139.87	-0.576756	0.162036	12.7175	0.000362244	0.0046916
ENSG00000160746	ANO10	615.276	0.280694	0.0788652	12.7016	0.00036534	0.00471411
ENSG00000165819	METTL3	621.145	-0.288772	0.0810352	12.7033	0.000365006	0.00471411
ENSG00000065526	SPEN	952.102	0.305204	0.0857733	12.6829	0.000369017	0.00475272
ENSG00000102870	ZNF629	252.436	-0.452274	0.127124	12.6632	0.000372927	0.00479863
ENSG00000124564	SLC17A3	86.0896	-0.778041	0.220351	12.6539	0.000374789	0.00481812
ENSG00000164190	NIPBL	946.656	0.423324	0.119028	12.6477	0.000376027	0.00482956
ENSG00000184999	SLC22A10	88.1587	-0.601198	0.1694	12.6221	0.000381222	0.00488273
ENSG00000213639	PPP1CB	2536.1	0.275465	0.077509	12.6224	0.000381156	0.00488273
ENSG00000127993	RBM48	107.798	0.584274	0.16559	12.5727	0.000391419	0.00498574
ENSG00000168876	ANKRD49	201.884	0.515351	0.145391	12.5739	0.000391167	0.00498574
ENSG00000168216	LMBRD1	741.232	0.284093	0.0801881	12.5542	0.000395307	0.00502605
ENSG00000143669	LYST	498.742	0.365042	0.103149	12.5484	0.000396555	0.00503269
ENSG00000148925	BTBD10	625.572	0.315422	0.0891029	12.5484	0.000396551	0.00503269
ENSG00000127603	MACF1	5217.61	0.368506	0.103948	12.539	0.000398545	0.00505334
ENSG00000149480	MTA2	1499.66	-0.329721	0.0930941	12.5354	0.000399312	0.00505844
ENSG00000124702	KLHDC3	829.136	-0.312432	0.0883298	12.4965	0.000407712	0.00516013
ENSG00000116903	EXOC8	325.745	0.371676	0.105323	12.4935	0.000408376	0.00516383
ENSG00000008869	HEATR5B	397.108	0.41844	0.118744	12.4245	0.000423747	0.00532908
ENSG00000081923	ATP8B1	3036.68	0.272647	0.0773324	12.4246	0.000423726	0.00532908
ENSG00000089050	RBBP9	919.909	0.280061	0.0794895	12.4064	0.000427861	0.00537109
ENSG00000113916	BCL6	242.718	0.486783	0.138325	12.4065	0.000427853	0.00537109
ENSG00000178694	NSUN3	129.65	0.614318	0.175519	12.3029	0.000452251	0.00564663
ENSG00000148737	TCF7L2	232.36	0.63064	0.181667	12.2657	0.000461353	0.00574477
ENSG00000004478	FKBP4	1997.73	-0.214761	0.0614003	12.2399	0.000467784	0.00581459
ENSG00000197780	TAF13	1197.87	0.253996	0.0726295	12.2285	0.000470653	0.00583441
ENSG00000105976	MET	4216.37	0.203209	0.0581699	12.2051	0.000476597	0.00590283
ENSG00000137413	TAF8	250.745	0.456652	0.131115	12.1567	0.000489107	0.00602552
ENSG00000120158	RCL1	701.233	0.359234	0.103029	12.1346	0.000494936	0.00608653
ENSG00000145375	SPATA5	325.026	0.34524	0.0992514	12.1257	0.000497308	0.00610488
ENSG00000125863	MKKS	1242.04	-0.255318	0.0733601	12.1015	0.000503806	0.00617918
ENSG00000082438	COBLL1	480.611	0.310489	0.0894042	12.0876	0.00050757	0.00621986
ENSG00000100225	FBXO7	1165.62	0.278461	0.0802263	12.0605	0.000515012	0.00629485
ENSG00000172869	DMXL1	596.173	0.273718	0.0788321	12.054	0.000516822	0.00630541
ENSG00000177888	ZBTB41	506.123	0.376101	0.108239	12.0555	0.000516409	0.00630541
ENSG00000197969	VPS13A	895.253	0.286366	0.0824641	12.0519	0.000517408	0.00630702
ENSG00000198925	ATG9A	519.47	-0.475718	0.137095	12.0475	0.000518612	0.00631615
ENSG00000135637	CCDC142	55.82	-0.805953	0.233133	12.0433	0.00051979	0.00632495
ENSG00000158882	TOMM40L	376.734	-0.320397	0.0923604	12.0411	0.00052039	0.0063267
ENSG00000048405	ZNF800	470.793	0.303036	0.087482	12.0147	0.000527837	0.00640602
ENSG00000182606	TRAK1	482.669	0.317644	0.0917575	12.0149	0.000527779	0.00640602
ENSG00000004455	AK2	1419.07	-0.205354	0.0592537	12.0048	0.000530648	0.00643452
ENSG00000173875	ZNF791	269.178	0.385177	0.111425	11.9809	0.000537481	0.00651168
ENSG00000233184	RP11-421L21.3	43.033	-0.970157	0.283429	11.947	0.000547358	0.00662091
ENSG00000165271	NOL6	663.286	-0.362641	0.105018	11.921	0.000555051	0.00669813
ENSG00000173276	ZBTB21	382.941	0.412363	0.119563	11.9202	0.000555283	0.00669813
ENSG00000103316	CRYM	104.283	-0.581914	0.168709	11.9131	0.000557419	0.00670642
ENSG00000130340	SNX9	1713	0.240164	0.0695938	11.9152	0.000556773	0.00670642
ENSG00000145781	COMMD10	197.469	0.474334	0.137689	11.9145	0.000556974	0.00670642
ENSG00000102780	DGKH	314.739	0.393322	0.114116	11.902	0.000560738	0.00674051
ENSG00000113595	TRIM23	578.331	0.299367	0.0867915	11.892	0.000563753	0.00676504
ENSG00000246090	RP11-696N14.1	62.6617	-0.711081	0.206448	11.885	0.000565864	0.0067845
ENSG00000105866	SP4	69.9762	0.705099	0.205704	11.8765	0.000568462	0.00680977
ENSG00000073008	PVR	4505.78	0.269716	0.0782551	11.8696	0.000570577	0.00681746
ENSG00000111641	NOP2	1031.52	-0.347756	0.100949	11.8703	0.00057036	0.00681746
ENSG00000144233	AMMECR1L	517.596	0.294422	0.0855872	11.8697	0.000570551	0.00681746
ENSG00000198815	FOXJ3	539.803	0.372566	0.108124	11.8654	0.000571876	0.00682711
ENSG00000186591	UBE2H	1505.83	0.273408	0.0795419	11.8242	0.000584659	0.0069456
ENSG00000158290	CUL4B	715.017	0.30583	0.089245	11.7627	0.000604305	0.00716496
ENSG00000159388	BTG2	127.714	0.575897	0.168861	11.7601	0.000605148	0.00716884
ENSG00000082781	ITGB5	1418.28	-0.292887	0.0854481	11.7417	0.00061114	0.00722749
ENSG00000163171	CDC42EP3	57.4031	0.759345	0.222921	11.7175	0.000619138	0.00731584
ENSG00000146063	TRIM41	333.049	-0.437795	0.127914	11.7159	0.000619672	0.00731592
ENSG00000116044	NFE2L2	1199.01	0.400132	0.116945	11.7059	0.000623016	0.00733669
ENSG00000108599	AKAP10	244.878	0.474986	0.138889	11.7035	0.000623818	0.0073399
ENSG00000166398	KIAA0355	195.502	0.496537	0.145538	11.6561	0.000639936	0.00751483
ENSG00000198060	MARCH5	1001.28	0.268981	0.0788325	11.655	0.000640308	0.00751483
ENSG00000162927	PUS10	180.321	0.425657	0.124913	11.6448	0.000643836	0.00754985
ENSG00000118564	FBXL5	848.239	0.285115	0.0835697	11.6271	0.000649995	0.00761564
ENSG00000132950	ZMYM5	230.847	0.456151	0.133901	11.6125	0.000655108	0.00766907
ENSG00000092199	HNRNPC	3408.44	0.269201	0.0789949	11.5987	0.000659991	0.00771972
ENSG00000118260	CREB1	419.855	0.338285	0.0994457	11.5871	0.000664124	0.007755
ENSG00000092140	G2E3	207.272	0.459627	0.135477	11.5819	0.000665953	0.00776982
ENSG00000068078	FGFR3	101.24	-0.65507	0.192783	11.5704	0.000670118	0.0078053
ENSG00000133121	STARD13	604.406	0.360887	0.106239	11.5597	0.000673977	0.00784367
ENSG00000186635	ARAP1	528.258	-0.515254	0.151639	11.5243	0.000686905	0.00798075
ENSG00000102910	LONP2	1498.26	0.265605	0.0784579	11.4581	0.00071183	0.00822902
ENSG00000178338	ZNF354B	61.8001	0.78099	0.231842	11.427	0.000723832	0.00834436
ENSG00000179604	CDC42EP4	301.137	-0.370614	0.109743	11.423	0.000725414	0.00834436
ENSG00000196176	HIST1H4A	30.5674	-0.977666	0.288776	11.4233	0.000725274	0.00834436
ENSG00000197063	MAFG	503.052	0.353694	0.104745	11.4057	0.000732177	0.00840128
ENSG00000164211	STARD4	844.473	0.368173	0.108934	11.3968	0.000735709	0.00842787
ENSG00000184863	RBM33	558.897	0.277161	0.0821641	11.3825	0.000741405	0.00847215
ENSG00000205339	IPO7	2566.04	0.231699	0.0687242	11.3763	0.000743869	0.00849332
ENSG00000089048	ESF1	564.358	0.470906	0.139688	11.3659	0.000748044	0.00853397
ENSG00000164815	ORC5	516.676	0.269986	0.0802143	11.3544	0.000752712	0.00858017
ENSG00000196757	ZNF700	103.261	0.581085	0.172999	11.3516	0.000753847	0.00858606
ENSG00000213412	HNRNPA1P33	196.303	-0.598312	0.178872	11.2864	0.00078077	0.00884916
ENSG00000166478	ZNF143	378.2	0.315884	0.0942493	11.2572	0.000793144	0.00895657
ENSG00000180592	SKIDA1	27.3228	-1.27547	0.384791	11.2377	0.000801513	0.00903264
ENSG00000221963	APOL6	3861.71	0.181305	0.054107	11.2298	0.000804934	0.00906383
ENSG00000197122	SRC	108.938	-0.730267	0.219352	11.2219	0.000808381	0.00909527
ENSG00000158604	TMED4	726.949	0.220439	0.0658537	11.2162	0.000810868	0.00911566
ENSG00000269609	RP11-18I14.10	87.5069	-0.607834	0.181789	11.2147	0.000811506	0.00911566
ENSG00000096696	DSP	2451.99	0.293675	0.0877018	11.2089	0.000814062	0.0091296
ENSG00000149257	SERPINH1	217.524	-0.538584	0.161082	11.2093	0.000813891	0.0091296
ENSG00000137411	VARS2	377.735	-0.391721	0.117086	11.1978	0.000818964	0.00915499
ENSG00000147862	NFIB	915.375	0.324001	0.0969771	11.1762	0.00082852	0.00925436
ENSG00000112531	QKI	1978.8	0.238272	0.0712996	11.1708	0.000830928	0.00925891
ENSG00000163586	FABP1	239.604	-0.526105	0.158114	11.0999	0.000863305	0.00960426
ENSG00000115977	AAK1	100.286	0.646071	0.194871	11.0827	0.00087136	0.00967837
ENSG00000155660	PDIA4	2614.85	-0.21405	0.0642796	11.0841	0.000870724	0.00967837
ENSG00000122779	TRIM24	466.292	0.348922	0.105143	11.0245	0.000899136	0.00994669
ENSG00000183605	SFXN4	556.094	-0.271781	0.0819937	10.9856	0.000918204	0.0101419
ENSG00000116678	LEPR	296.483	0.382174	0.115358	10.984	0.000918995	0.0101425
ENSG00000196586	MYO6	862.939	0.318122	0.0960887	10.9792	0.000921401	0.010161
ENSG00000127328	RAB3IP	239.568	0.411055	0.12424	10.9743	0.000923858	0.0101626
ENSG00000134070	IRAK2	992.224	0.281233	0.0848936	10.9751	0.000923436	0.0101626
ENSG00000170509	HSD17B13	322.318	-0.445893	0.134466	10.973	0.000924471	0.0101626
ENSG00000072401	UBE2D1	357.426	0.433922	0.13115	10.9587	0.000931672	0.0102256
ENSG00000147533	GOLGA7	745.544	0.233296	0.0705174	10.9504	0.000935836	0.0102631
ENSG00000159231	CBR3	88.5054	-0.67851	0.206186	10.8997	0.000961795	0.0105063
ENSG00000185728	YTHDF3	1299.69	0.233054	0.0706142	10.9006	0.000961332	0.0105063
ENSG00000170633	RNF34	374.447	0.320198	0.0972771	10.8571	0.000984188	0.0107256
ENSG00000038219	BOD1L1	689.832	0.343693	0.104404	10.8467	0.00098974	0.0107692
ENSG00000168509	HFE2	115.418	-0.514328	0.156344	10.8434	0.000991479	0.0107797
ENSG00000095015	MAP3K1	368.215	0.331399	0.100816	10.8277	0.00099995	0.0108633
ENSG00000003402	CFLAR	1707.79	0.176275	0.0536262	10.8115	0.0010087	0.0109412
ENSG00000245060	LINC00847	113.142	0.527007	0.160778	10.8005	0.00101475	0.0109983
ENSG00000227051	C14orf132	113.071	-0.574805	0.175432	10.7955	0.00101745	0.0110104
ENSG00000100603	SNW1	1114	0.258023	0.0786968	10.7589	0.0010378	0.0112131
ENSG00000166526	ZNF3	480.049	0.292942	0.089393	10.7498	0.00104292	0.0112596
ENSG00000082146	STRADB	388.699	-0.373143	0.113802	10.746	0.00104506	0.0112732
ENSG00000152382	TADA1	273.753	0.367821	0.112285	10.7409	0.00104791	0.0112872
ENSG00000163755	HPS3	920.924	0.214947	0.0656435	10.7227	0.00105828	0.0113725
ENSG00000108296	CWC25	323.04	0.350955	0.107787	10.6531	0.00109889	0.0117906
ENSG00000128590	DNAJB9	1617.04	0.254647	0.0779936	10.6467	0.00110267	0.0118129
ENSG00000164741	DLC1	585.329	0.271015	0.0832052	10.6316	0.00111171	0.0119005
ENSG00000182827	ACBD3	947.457	0.21931	0.0673884	10.5992	0.00113137	0.0120831
ENSG00000046604	DSG2	1749.41	0.294559	0.0906477	10.5642	0.00115297	0.0123042
ENSG00000142867	BCL10	328.293	0.38196	0.117624	10.5608	0.00115509	0.0123174
ENSG00000105974	CAV1	4178.9	0.232063	0.0714434	10.5509	0.00116133	0.0123691
ENSG00000207389	RNU1-4	40.7151	-1.44953	0.440071	10.5323	0.00117304	0.012461
ENSG00000033100	CHPF2	524.2	-0.369081	0.113806	10.506	0.00118986	0.0126203
ENSG00000124688	MAD2L1BP	321.539	0.332076	0.102735	10.4808	0.00120625	0.0127746
ENSG00000123908	AGO2	402.266	0.326036	0.10081	10.4677	0.00121481	0.0128484
ENSG00000243137	PSG4	120.552	0.763265	0.239224	10.4518	0.00122532	0.0129077
ENSG00000144908	ALDH1L1	596.169	-0.337582	0.104418	10.4361	0.00123573	0.0129878
ENSG00000184205	TSPYL2	352.648	-0.353786	0.109548	10.4338	0.00123731	0.0129946
ENSG00000104419	NDRG1	584.873	0.384539	0.119085	10.4226	0.00124481	0.0130634
ENSG00000113328	CCNG1	1736.71	0.209302	0.064946	10.3802	0.00127376	0.013317
ENSG00000111906	HDDC2	235.26	-0.343991	0.106805	10.3742	0.0012779	0.0133489
ENSG00000086065	CHMP5	899.618	0.279191	0.0867145	10.3648	0.0012844	0.0133979
ENSG00000152894	PTPRK	1997.19	0.212836	0.0661549	10.353	0.00129263	0.0134635
ENSG00000174032	SLC25A30	359.566	0.387455	0.120572	10.3497	0.00129492	0.0134773
ENSG00000112118	MCM3	483.384	-0.28392	0.0883586	10.3386	0.00130278	0.0135489
ENSG00000169217	CD2BP2	817.325	-0.292556	0.0910574	10.3209	0.00131531	0.0136486
ENSG00000160058	BSDC1	1608.74	0.211961	0.0660706	10.2949	0.00133395	0.0138111
ENSG00000164548	TRA2A	678.169	0.398201	0.124251	10.2957	0.00133341	0.0138111
ENSG00000111880	RNGTT	306.889	0.376879	0.117574	10.2906	0.00133709	0.0138332
ENSG00000163428	LRRC58	929.302	0.253246	0.0790237	10.2839	0.00134198	0.0138734
ENSG00000110880	CORO1C	3928.77	0.301009	0.0938477	10.2803	0.00134458	0.01389
ENSG00000137200	CMTR1	757.478	-0.251332	0.0784401	10.271	0.00135136	0.0139496
ENSG00000163510	CWC22	376.703	0.360964	0.112948	10.2398	0.00137445	0.0141404
ENSG00000163635	ATXN7	353.63	0.368737	0.115524	10.222	0.00138778	0.0142303
ENSG00000185104	FAF1	545.09	0.290866	0.0910553	10.205	0.00140061	0.0143513
ENSG00000162836	ACP6	107.458	-0.563311	0.176898	10.1975	0.00140628	0.0143882
ENSG00000124942	AHNAK	10425.9	0.333028	0.104208	10.1935	0.00140937	0.0143976
ENSG00000124588	NQO2	374.763	-0.319699	0.100139	10.1884	0.00141325	0.014417
ENSG00000100058	CRYBB2P1	72.7283	-0.873238	0.27563	10.1764	0.00142246	0.0144897
ENSG00000196935	SRGAP1	306.358	0.486512	0.153393	10.1718	0.00142605	0.0145156
ENSG00000104375	STK3	216.362	0.410353	0.129022	10.1556	0.00143863	0.014633
ENSG00000131773	KHDRBS3	592.03	0.266212	0.0837185	10.1358	0.0014542	0.014761
ENSG00000113272	THG1L	267.779	0.408493	0.128493	10.132	0.00145718	0.0147783
ENSG00000111860	CEP85L	103.793	0.58326	0.183672	10.1262	0.0014618	0.0148143
ENSG00000079308	TNS1	2315.21	0.260375	0.0818518	10.1089	0.00147555	0.0149428
ENSG00000165895	ARHGAP42	675.047	0.247443	0.0779066	10.1011	0.00148182	0.0149953
ENSG00000172375	C2CD2L	97.5331	-0.642689	0.203113	10.0979	0.00148436	0.0149991
ENSG00000170340	B3GNT2	408.416	0.298369	0.0939495	10.0794	0.00149936	0.0151397
ENSG00000074356	C17orf85	381.836	0.314507	0.0992041	10.0761	0.00150206	0.015156
ENSG00000104343	UBE2W	487.783	0.519495	0.163342	10.0733	0.00150433	0.0151678
ENSG00000211454	AKR7L	124.2	-0.5761	0.181689	10.0617	0.00151385	0.0152528
ENSG00000131558	EXOC4	443.293	0.283656	0.0895479	10.06	0.0015152	0.0152553
ENSG00000117614	SYF2	688.748	0.275321	0.0868782	10.0549	0.00151942	0.0152867
ENSG00000121210	KIAA0922	705.595	0.341528	0.107809	10.0415	0.00153052	0.0153872
ENSG00000225190	PLEKHM1	186.745	0.582657	0.184302	10.03	0.00154012	0.0154725
ENSG00000182985	CADM1	1143.46	0.193586	0.0611726	10.0207	0.00154789	0.0155393
ENSG00000126821	SGPP1	1398.75	0.225355	0.0711858	10.0185	0.00154974	0.0155467
ENSG00000162377	COA7	409.938	0.330946	0.104625	10.0165	0.00155143	0.0155524
ENSG00000173848	NET1	720.336	0.256444	0.0810878	10.0075	0.00155903	0.0156173
ENSG00000176142	TMEM39A	278.392	0.347348	0.109912	9.99809	0.00156702	0.0156861
ENSG00000053254	FOXN3	534.659	0.302996	0.0958416	9.99519	0.0015695	0.0156882
ENSG00000139832	RAB20	128.795	-0.452428	0.143292	9.99576	0.00156901	0.0156882
ENSG00000096401	CDC5L	1149.05	0.373142	0.117996	9.99026	0.0015737	0.0157076
ENSG00000174652	ZNF266	173.913	-0.502627	0.159095	9.99051	0.00157349	0.0157076
ENSG00000152601	MBNL1	2180.07	0.156982	0.0496949	9.98248	0.00158037	0.0157515
ENSG00000121848	RNF115	1385.49	0.227429	0.0719927	9.98111	0.00158155	0.0157519
ENSG00000140598	EFTUD1	555.115	0.300209	0.0952053	9.9684	0.0015925	0.0157969
ENSG00000144597	EAF1	985.921	0.210464	0.0666715	9.97085	0.00159038	0.0157969
ENSG00000167767	KRT80	518.191	0.521493	0.166242	9.96795	0.00159289	0.0157969
ENSG00000116731	PRDM2	265.357	0.412555	0.13106	9.96016	0.00159964	0.0158199
ENSG00000177663	IL17RA	261.305	-0.464972	0.14747	9.9625	0.00159761	0.0158199
ENSG00000138639	ARHGAP24	72.4938	0.573176	0.18221	9.95264	0.00160619	0.0158721
ENSG00000197579	TOPORS	571.776	0.32747	0.103952	9.9324	0.00162394	0.0160134
ENSG00000197620	CXorf40A	69.7936	-0.715205	0.227879	9.92219	0.00163298	0.016091
ENSG00000076351	SLC46A1	701.726	-0.352031	0.111874	9.90072	0.00165214	0.0162638
ENSG00000197020	ZNF100	95.487	0.573457	0.182846	9.89993	0.00165285	0.0162638
ENSG00000075391	RASAL2	426.769	0.349951	0.11152	9.89067	0.00166119	0.0163343
ENSG00000269990	CTD-3074O7.12	37.4531	-1.09512	0.352985	9.88744	0.0016641	0.0163441
ENSG00000086289	EPDR1	850.277	0.224982	0.071623	9.87765	0.00167299	0.0164038
ENSG00000116497	S100PBP	186.046	0.476311	0.151729	9.86847	0.00168135	0.0164741
ENSG00000205765	C5orf51	530.827	0.369417	0.117775	9.86675	0.00168292	0.0164779
ENSG00000103160	HSDL1	282.59	0.387505	0.12355	9.85727	0.00169162	0.0165281
ENSG00000121749	TBC1D15	584.168	0.308438	0.0983316	9.85592	0.00169286	0.0165286
ENSG00000151623	NR3C2	87.3109	0.530224	0.16949	9.8475	0.00170063	0.0165812
ENSG00000160075	SSU72	1004.4	-0.235636	0.0751326	9.8383	0.00170915	0.0166526
ENSG00000164970	FAM219A	211.924	0.484655	0.155008	9.82997	0.00171691	0.0167047
ENSG00000198929	NOS1AP	20.487	1.403	0.455121	9.82543	0.00172116	0.0167343
ENSG00000128585	MKLN1	988.893	0.264245	0.0843728	9.81553	0.00173044	0.0168128
ENSG00000104221	BRF2	266.469	0.410024	0.130801	9.81081	0.00173489	0.0168442
ENSG00000138073	PREB	734.531	-0.279418	0.0891861	9.8081	0.00173745	0.0168572
ENSG00000172007	RAB33B	427.985	0.28872	0.0922697	9.79583	0.00174908	0.0169464
ENSG00000133789	SWAP70	701.643	0.383969	0.122746	9.78991	0.00175472	0.0169892
ENSG00000166986	MARS	2532.45	-0.196609	0.0628493	9.78097	0.00176327	0.0170601
ENSG00000168496	FEN1	243.897	-0.36974	0.118306	9.77866	0.00176548	0.0170696
ENSG00000187098	MITF	122.134	0.55796	0.17931	9.76884	0.00177495	0.0171492
ENSG00000065135	GNAI3	2478.6	0.208312	0.066694	9.75243	0.00179086	0.0172805
ENSG00000131943	C19orf12	767.981	0.250997	0.0803278	9.75226	0.00179102	0.0172805
ENSG00000150867	PIP4K2A	299.874	0.360674	0.11571	9.74836	0.00179483	0.0172812
ENSG00000081913	PHLPP1	303.182	0.331712	0.106481	9.72989	0.00181295	0.0174435
ENSG00000084674	APOB	10952.5	0.189625	0.0608216	9.71387	0.00182883	0.0175655
ENSG00000108256	NUFIP2	2148.97	0.176731	0.0567154	9.71327	0.00182943	0.0175655
ENSG00000148120	C9orf3	1104.29	-0.276939	0.0888164	9.7057	0.00183697	0.0176136
ENSG00000135845	PIGC	460.55	0.324782	0.10429	9.70362	0.00183905	0.0176214
ENSG00000114857	NKTR	676.073	0.302694	0.0971452	9.69446	0.00184824	0.0176972
ENSG00000172732	MUS81	631.027	-0.365987	0.117621	9.67037	0.00187264	0.0178815
ENSG00000182934	SRPR	1931.37	-0.256488	0.0824751	9.6641	0.00187903	0.0179302
ENSG00000271912	RP11-661A12.14	15.9722	-1.42851	0.466803	9.6531	0.00189033	0.0180256
ENSG00000204103	MAFB	71.2722	0.745818	0.239728	9.63611	0.00190789	0.0181557
ENSG00000100647	KIAA0247	213.794	0.501581	0.162332	9.63418	0.0019099	0.0181623
ENSG00000163113	OTUD7B	1197.43	0.273129	0.088134	9.60694	0.00193843	0.0184085
ENSG00000144566	RAB5A	1035.45	0.303382	0.0979886	9.59222	0.00195403	0.0185313
ENSG00000119547	ONECUT2	501.184	0.318424	0.102988	9.5765	0.00197084	0.0186779
ENSG00000134744	ZCCHC11	389.329	0.306379	0.0991602	9.57225	0.00197541	0.0187084
ENSG00000113583	C5orf15	1616.77	0.22713	0.0735202	9.53942	0.00201106	0.0190201
ENSG00000067064	IDI1	2223.56	0.226735	0.0733999	9.5353	0.00201557	0.0190498
ENSG00000011566	MAP4K3	617.961	0.258529	0.0837507	9.53354	0.0020175	0.0190499
ENSG00000168040	FADD	452.61	-0.296652	0.0960857	9.5328	0.00201832	0.0190499
ENSG00000049860	HEXB	990.396	0.203439	0.0659216	9.52737	0.0020243	0.0190933
ENSG00000183747	ACSM2A	167.205	-0.430891	0.139758	9.51861	0.00203399	0.0191587
ENSG00000170876	TMEM43	1050.44	-0.24182	0.0784868	9.49727	0.00205778	0.0192912
ENSG00000139112	GABARAPL1	1579.12	0.27125	0.0879986	9.49464	0.00206073	0.0193058
ENSG00000065491	TBC1D22B	127.332	0.516148	0.168437	9.46028	0.00209969	0.0196046
ENSG00000239306	RBM14	274.07	-0.411148	0.133894	9.45011	0.00211136	0.0197004
ENSG00000109929	SC5D	1572.68	0.21401	0.0696269	9.4459	0.00211622	0.0197324
ENSG00000173193	PARP14	1591.6	0.187851	0.061148	9.4443	0.00211806	0.0197363
ENSG00000115234	SNX17	1282.22	-0.206667	0.067253	9.43618	0.00212746	0.0197841
ENSG00000176915	ANKLE2	2841.18	0.163234	0.0531391	9.43481	0.00212905	0.0197857
ENSG00000106299	WASL	1000.97	0.297426	0.0968892	9.43153	0.00213286	0.0198078
ENSG00000035862	TIMP2	44.5529	1.16361	0.393154	9.35823	0.00221987	0.0205471
ENSG00000160200	CBS	1116.36	-0.362358	0.11841	9.34659	0.002234	0.0206567
ENSG00000175354	PTPN2	276.132	0.406727	0.133156	9.34604	0.00223468	0.0206567
ENSG00000119321	FKBP15	752.272	0.218074	0.071499	9.31739	0.00226989	0.0209403
ENSG00000118922	KLF12	330.867	0.356092	0.116947	9.30744	0.00228225	0.0210264
ENSG00000148840	PPRC1	617.737	0.305219	0.100172	9.30556	0.0022846	0.0210341
ENSG00000163875	MEAF6	789.023	0.258449	0.0847687	9.30368	0.00228694	0.0210416
ENSG00000134531	EMP1	94.3982	0.70712	0.234309	9.29557	0.00229709	0.0211211
ENSG00000175073	VCPIP1	754.301	0.224277	0.0735805	9.29297	0.00230035	0.021123
ENSG00000178105	DDX10	491.647	0.333565	0.109474	9.29391	0.00229917	0.021123
ENSG00000178977	LINC00324	22.3735	-1.10195	0.362905	9.28535	0.00230994	0.0211971
ENSG00000140396	NCOA2	961.564	0.233073	0.0766412	9.26121	0.00234058	0.0214358
ENSG00000084774	CAD	408.102	-0.404954	0.133215	9.24661	0.00235932	0.021579
ENSG00000095209	TMEM38B	411.654	0.362444	0.119099	9.24678	0.0023591	0.021579
ENSG00000135241	PNPLA8	1008.25	0.22694	0.0746673	9.23138	0.00237903	0.0216795
ENSG00000180354	MTURN	56.655	-0.745845	0.24675	9.23087	0.00237969	0.0216795
ENSG00000166833	NAV2	1304.81	0.28058	0.0924368	9.21677	0.00239809	0.0218328
ENSG00000116957	TBCE	389.172	0.313435	0.103484	9.18693	0.00243749	0.022148
ENSG00000118579	MED28	552.329	0.291569	0.0962114	9.18058	0.00244596	0.0222104
ENSG00000138802	SEC24B	730.732	0.270539	0.089456	9.1641	0.00246808	0.022382
ENSG00000167460	TPM4	3361.9	0.232082	0.0766939	9.15787	0.00247651	0.0224406
ENSG00000169641	LUZP1	731.42	0.277149	0.09179	9.13553	0.00250693	0.0226603
ENSG00000163939	PBRM1	711	0.240656	0.0797344	9.12403	0.00252274	0.0227735
ENSG00000100994	PYGB	994.455	-0.335835	0.111295	9.09659	0.00256087	0.0230428
ENSG00000175906	ARL4D	138.343	-0.540076	0.179137	9.09836	0.00255838	0.0230428
ENSG00000181450	ZNF678	140.639	0.495531	0.16436	9.09735	0.00255981	0.0230428
ENSG00000031003	FAM13B	700.913	0.263123	0.0873227	9.08493	0.00257725	0.0231752
ENSG00000259417	RP11-2E17.1	73.9736	-0.652254	0.216707	9.07259	0.00259469	0.0233043
ENSG00000116754	SRSF11	1649.74	0.21441	0.0712716	9.05381	0.00262149	0.0235121
ENSG00000072364	AFF4	1939.88	0.224717	0.0746465	9.05143	0.00262489	0.0235274
ENSG00000126858	RHOT1	321.482	0.334083	0.111285	9.02951	0.00265656	0.0237806
ENSG00000111684	LPCAT3	499.159	-0.275466	0.0917007	9.02197	0.00266753	0.023836
ENSG00000136560	TANK	522.992	0.304538	0.101414	9.01334	0.00268016	0.0239301
ENSG00000226137	BAIAP2-AS1	59.9658	-0.840376	0.281087	9.01136	0.00268307	0.0239407
ENSG00000189157	FAM47E	76.7243	-0.70628	0.235258	9.00792	0.00268813	0.0239704
ENSG00000164197	RNF180	64.055	0.624835	0.208499	9.00576	0.0026913	0.0239833
ENSG00000230124	RP5-1180C10.2	20.0886	-1.73639	0.601377	9.00222	0.00269652	0.0240144
ENSG00000118507	AKAP7	104.526	0.47916	0.160153	8.98435	0.00272302	0.0242348
ENSG00000166508	MCM7	511.708	-0.25877	0.0864539	8.95543	0.00276645	0.0245742
ENSG00000172046	USP19	540.867	-0.339074	0.113352	8.9444	0.00278322	0.0246915
ENSG00000175105	ZNF654	240.675	0.442406	0.148189	8.93486	0.00279779	0.0247732
ENSG00000162775	RBM15	249.917	0.368369	0.123258	8.9225	0.00281679	0.0249098
ENSG00000170456	DENND5B	526.988	0.277262	0.0929332	8.92283	0.00281627	0.0249098
ENSG00000086827	ZW10	617.191	0.221267	0.0741309	8.92098	0.00281913	0.0249146
ENSG00000160588	MPZL3	264.442	0.383622	0.128491	8.90579	0.00284267	0.0250588
ENSG00000143442	POGZ	441.512	0.383592	0.128925	8.8828	0.00287869	0.0253469
ENSG00000089693	MLF2	1578.3	-0.197718	0.0663758	8.87028	0.0028985	0.0254863
ENSG00000160216	AGPAT3	1171.63	-0.211575	0.0710838	8.86272	0.00291054	0.0255759
ENSG00000136237	RAPGEF5	192.544	0.36705	0.123478	8.85256	0.00292678	0.0256537
ENSG00000204256	BRD2	2482.09	0.164296	0.0552494	8.8427	0.00294264	0.0257602
ENSG00000128891	C15orf57	266.668	0.375771	0.126515	8.83545	0.00295434	0.0258463
ENSG00000062194	GPBP1	1109.8	0.233749	0.0787401	8.81571	0.00298648	0.026111
ENSG00000132376	INPP5K	201.341	-0.366577	0.12361	8.80587	0.00300263	0.0262247
ENSG00000118246	FASTKD2	1304.84	0.216387	0.0729217	8.79988	0.0030125	0.0262724
ENSG00000008838	MED24	479.043	-0.352494	0.118877	8.79635	0.00301834	0.0263067
ENSG00000125629	INSIG2	627.174	0.277315	0.0936023	8.79011	0.00302868	0.0263803
ENSG00000138162	TACC2	341.504	0.384671	0.130188	8.77966	0.00304608	0.0264986
ENSG00000186815	TPCN1	425.233	-0.433908	0.146399	8.77728	0.00305005	0.0265165
ENSG00000130723	PRRC2B	1043.4	-0.337615	0.114024	8.76168	0.00307625	0.0267077
ENSG00000151151	IPMK	313.439	0.300218	0.101462	8.76076	0.00307781	0.0267077
ENSG00000138434	SSFA2	1727.84	0.200877	0.067925	8.74704	0.00310105	0.026859
ENSG00000052126	PLEKHA5	444.866	0.343433	0.116186	8.74285	0.00310818	0.0268872
ENSG00000169813	HNRNPF	2957.24	0.169363	0.0572651	8.74326	0.00310749	0.0268872
ENSG00000185305	ARL15	193.869	0.417525	0.141668	8.73809	0.00311631	0.0269407
ENSG00000113460	BRIX1	571.94	0.224811	0.0761637	8.72733	0.00313475	0.0270328
ENSG00000108061	SHOC2	962.877	0.214297	0.0726346	8.71103	0.00316291	0.0272405
ENSG00000132768	DPH2	548.597	-0.30748	0.104132	8.71142	0.00316222	0.0272405
ENSG00000139131	YARS2	348.843	0.381411	0.129268	8.7071	0.00316973	0.0272667
ENSG00000117525	F3	22.831	1.16313	0.400591	8.70451	0.00317424	0.0272886
ENSG00000160584	SIK3	366.657	0.331707	0.112628	8.70107	0.00318023	0.0273063
ENSG00000122026	RPL21	77.1351	0.570488	0.193909	8.69983	0.00318239	0.027308
ENSG00000178913	TAF7	1059.5	0.231262	0.0784787	8.69233	0.00319553	0.0274038
ENSG00000224597	PTCHD3P1	412.153	0.294562	0.100058	8.68489	0.0032086	0.0274819
ENSG00000012174	MBTPS2	381.096	0.408923	0.13916	8.66548	0.00324295	0.0276907
ENSG00000152642	GPD1L	314.207	0.358538	0.122025	8.65048	0.00326976	0.0278773
ENSG00000204977	TRIM13	355.688	0.313109	0.106599	8.63764	0.00329287	0.028048
ENSG00000087266	SH3BP2	525.689	-0.339346	0.115758	8.58699	0.00338573	0.0287684
ENSG00000108582	CPD	1007.98	0.236668	0.0808005	8.58786	0.00338411	0.0287684
ENSG00000134324	LPIN1	1154.17	0.254736	0.0869902	8.58446	0.00339043	0.0287907
ENSG00000178188	SH2B1	225.403	-0.530484	0.180943	8.58172	0.00339555	0.0288165
ENSG00000075151	EIF4G3	672.283	0.28566	0.097872	8.55376	0.00344808	0.0292266
ENSG00000164323	KIAA1430	795.046	0.214228	0.0732753	8.54775	0.0034595	0.0292876
ENSG00000168172	HOOK3	682.029	0.259072	0.0887163	8.53772	0.0034786	0.0294135
ENSG00000133624	ZNF767	63.6662	-0.800082	0.275588	8.52015	0.00351235	0.0296087
ENSG00000242588	RP11-274B21.1	48.7163	0.714856	0.245915	8.51845	0.00351564	0.0296184
ENSG00000204822	MRPL53	28.2041	-1.21316	0.420945	8.50726	0.00353732	0.029783
ENSG00000087152	ATXN7L3	466.664	-0.329038	0.112893	8.49048	0.00357009	0.0300407
ENSG00000164695	CHMP4C	181.337	0.471701	0.162642	8.47687	0.0035969	0.0302113
ENSG00000184117	NIPSNAP1	707.497	-0.218609	0.0751335	8.46776	0.00361496	0.0303447
ENSG00000243910	TUBA4B	132.185	-0.619024	0.213817	8.46412	0.00362221	0.0303872
ENSG00000229117	RPL41	207.219	-0.489825	0.168619	8.45749	0.00363544	0.0304797
ENSG00000159140	SON	2591.9	0.290446	0.0999055	8.44867	0.0036531	0.0305909
ENSG00000178764	ZHX2	281.362	0.421932	0.145548	8.44335	0.00366381	0.0306436
ENSG00000100395	L3MBTL2	362.002	-0.3261	0.112381	8.42917	0.0036925	0.0308463
ENSG00000070476	ZXDC	298.849	0.305679	0.105474	8.42086	0.0037094	0.0309503
ENSG00000078403	MLLT10	501.226	0.257801	0.0890775	8.38839	0.00377626	0.0314326
ENSG00000108846	ABCC3	1554.31	-0.299323	0.1034	8.36704	0.00382088	0.0317359
ENSG00000110330	BIRC2	1659.37	0.220957	0.0763493	8.36658	0.00382184	0.0317359
ENSG00000004799	PDK4	64.7225	0.63593	0.220294	8.35354	0.00384938	0.0319454
ENSG00000088986	DYNLL1	795.344	-0.381428	0.132067	8.35149	0.0038537	0.0319622
ENSG00000138378	STAT4	62.4263	-0.705225	0.244966	8.34901	0.00385898	0.0319869
ENSG00000180304	OAZ2	730.907	-0.293413	0.101538	8.34148	0.003875	0.0321006
ENSG00000119801	YPEL5	1143.8	0.246283	0.0852967	8.33161	0.00389612	0.0322562
ENSG00000144224	UBXN4	2997.97	0.197227	0.0683469	8.32788	0.00390413	0.0323033
ENSG00000118804	FAM47E-STBD1	300.407	0.490062	0.169728	8.3097	0.00394339	0.0325312
ENSG00000114554	PLXNA1	240.53	-0.49411	0.171654	8.27639	0.0040164	0.0330745
ENSG00000166822	TMEM170A	475.433	0.294025	0.102247	8.26534	0.00404091	0.0332369
ENSG00000241945	PWP2	275.622	-0.377984	0.131431	8.2663	0.00403878	0.0332369
ENSG00000179294	C17orf96	367.351	-0.28865	0.100402	8.2634	0.00404524	0.033242
ENSG00000126814	TRMT5	351.59	0.297319	0.103517	8.2585	0.00405617	0.0333033
ENSG00000117523	PRRC2C	1832.38	0.330931	0.115176	8.25696	0.0040596	0.0333117
ENSG00000105576	TNPO2	631.358	-0.359753	0.125287	8.25291	0.00406868	0.0333468
ENSG00000107968	MAP3K8	124.29	0.517671	0.180329	8.23801	0.00410221	0.033582
ENSG00000170291	ELP5	465.953	-0.306495	0.106823	8.23572	0.0041074	0.0336047
ENSG00000011198	ABHD5	859.084	0.205955	0.0717897	8.23417	0.00411089	0.0336134
ENSG00000235109	ZSCAN31	117.636	0.460331	0.161038	8.2036	0.00418073	0.0341443
ENSG00000198890	PRMT6	301.219	-0.291558	0.101866	8.19669	0.0041967	0.0342344
ENSG00000106868	SUSD1	157.473	0.496794	0.173794	8.19415	0.00420257	0.0342621
ENSG00000116641	DOCK7	608.087	0.271522	0.094954	8.19307	0.00420506	0.0342624
ENSG00000140750	ARHGAP17	354.941	0.348335	0.121989	8.19185	0.0042079	0.0342654
ENSG00000008952	SEC62	3004.81	0.219736	0.0767836	8.18811	0.00421659	0.0342675
ENSG00000112304	ACOT13	433.628	-0.330336	0.115298	8.18913	0.00421422	0.0342675
ENSG00000140006	WDR89	256.827	0.377244	0.131908	8.18748	0.00421804	0.0342675
ENSG00000242687	AC004893.11	96.8976	0.450786	0.157542	8.18965	0.004213	0.0342675
ENSG00000100580	TMED8	199.729	0.381838	0.133848	8.18128	0.00423248	0.0343447
ENSG00000173744	AGFG1	1818.43	0.191419	0.0669213	8.18223	0.00423028	0.0343447
ENSG00000238105	GOLGA2P5	30.7	-0.982514	0.346051	8.17387	0.00424982	0.0344451
ENSG00000236498	AC107081.5	67.8338	-0.551351	0.192658	8.1703	0.00425818	0.0344726
ENSG00000119699	TGFB3	90.5221	-0.630502	0.221307	8.15418	0.0042962	0.0347197
ENSG00000136527	TRA2B	1704.78	0.202471	0.070899	8.15199	0.00430139	0.0347414
ENSG00000131100	ATP6V1E1	1137.16	0.240198	0.0841822	8.14642	0.00431461	0.0348041
ENSG00000154310	TNIK	217.765	0.409282	0.143766	8.14556	0.00431667	0.0348041
ENSG00000156052	GNAQ	597.351	0.3194	0.112075	8.13304	0.00434657	0.0349842
ENSG00000103429	BFAR	1080.25	0.19277	0.0676203	8.12444	0.00436726	0.0351304
ENSG00000163347	CLDN1	9991.52	0.144352	0.0506497	8.12222	0.00437261	0.035153
ENSG00000049239	H6PD	2648.63	0.216484	0.0759382	8.12051	0.00437672	0.0351626
ENSG00000127337	YEATS4	183.259	0.354005	0.124278	8.11947	0.00437923	0.0351626
ENSG00000136021	SCYL2	978.366	0.217023	0.0762026	8.11746	0.00438408	0.0351638
ENSG00000270820	RP11-355B11.2	69.9176	0.52366	0.183961	8.11392	0.00439265	0.0352122
ENSG00000143013	LMO4	426.137	-0.278365	0.0979011	8.09352	0.00444237	0.0355697
ENSG00000164603	C7orf60	90.1763	0.546242	0.192286	8.08582	0.00446129	0.0356801
ENSG00000005339	CREBBP	623.724	0.258424	0.0910089	8.07817	0.00448018	0.0357898
ENSG00000084463	WBP11	555.521	0.373224	0.131665	8.07669	0.00448384	0.0357985
ENSG00000073282	TP63	46.5104	0.878279	0.312533	8.05632	0.00453452	0.03612
ENSG00000164038	SLC9B2	949.131	0.24222	0.0854213	8.04535	0.00456206	0.0362978
ENSG00000135018	UBQLN1	3481.48	0.217817	0.0768979	8.02192	0.00462145	0.0367282
ENSG00000174197	MGA	769.51	0.257277	0.0908091	8.02203	0.00462117	0.0367282
ENSG00000119862	LGALSL	174.972	0.395362	0.139913	8.01595	0.00463671	0.0368284
ENSG00000113845	TIMMDC1	609.751	-0.240554	0.0850776	7.99103	0.00470096	0.0372748
ENSG00000118197	DDX59	249.236	0.321145	0.113976	7.96954	0.0047571	0.0376125
ENSG00000145050	MANF	1072.01	-0.248706	0.0880886	7.96995	0.00475603	0.0376125
ENSG00000125772	GPCPD1	87.254	0.490832	0.174253	7.96108	0.00477939	0.0377243
ENSG00000126804	ZBTB1	508.129	0.319832	0.113302	7.96145	0.00477841	0.0377243
ENSG00000236682	AC068282.3	51.5844	-0.92611	0.331897	7.95617	0.00479237	0.0378052
ENSG00000117640	MTFR1L	555.516	-0.22428	0.0795252	7.95015	0.00480833	0.0379096
ENSG00000166035	LIPC	373.231	-0.30004	0.106465	7.94855	0.00481259	0.0379217
ENSG00000110925	CSRNP2	265.162	0.363075	0.128991	7.93956	0.00483656	0.0380545
ENSG00000040341	STAU2	323.142	0.348306	0.123816	7.93711	0.00484311	0.0380757
ENSG00000233621	LINC01137	67.2106	-0.620295	0.220747	7.92844	0.00486638	0.038237
ENSG00000257923	CUX1	212.175	0.364686	0.129892	7.9196	0.00489021	0.0384025
ENSG00000154380	ENAH	2031.65	0.209149	0.0743871	7.90937	0.00491794	0.0385549
ENSG00000175311	ANKS4B	372.34	0.295428	0.10522	7.8921	0.00496511	0.0389027
ENSG00000123091	RNF11	1260.22	0.196095	0.0699015	7.87466	0.00501323	0.0392576
ENSG00000128016	ZFP36	226.115	0.444166	0.158065	7.86979	0.00502675	0.0393413
ENSG00000163162	RNF149	1034.41	0.18854	0.0672652	7.8566	0.00506355	0.0395623
ENSG00000091262	ABCC6	631.689	-0.32201	0.114839	7.8553	0.0050672	0.0395686
ENSG00000259820	AC083843.1	82.8251	0.703957	0.250713	7.83648	0.00512022	0.0399378
ENSG00000152193	RNF219	256.913	0.330548	0.118341	7.81943	0.00516875	0.040222
ENSG00000170088	TMEM192	691.017	0.215953	0.0772647	7.81859	0.00517116	0.040222
ENSG00000210077	MT-TV	86.3277	-0.875598	0.31475	7.80112	0.00522138	0.0405445
ENSG00000163930	BAP1	718.389	-0.28887	0.103528	7.78378	0.00527174	0.0408898
ENSG00000129003	VPS13C	725.483	0.214115	0.0767767	7.77796	0.00528876	0.040999
ENSG00000008710	PKD1	286.489	-0.617775	0.221019	7.76772	0.0053188	0.0411282
ENSG00000091009	RBM27	924.019	0.193611	0.0694794	7.7685	0.0053165	0.0411282
ENSG00000166592	RRAD	195.26	0.524938	0.188243	7.76776	0.00531871	0.0411282
ENSG00000184208	C22orf46	75.2419	-0.782041	0.28257	7.76724	0.00532024	0.0411282
ENSG00000104447	TRPS1	138.589	0.429573	0.154388	7.75465	0.00535744	0.0413927
ENSG00000150457	LATS2	440.566	0.270246	0.0973063	7.73162	0.00542619	0.0418076
ENSG00000116833	NR5A2	451.571	0.24998	0.0899901	7.72002	0.00546117	0.0420071
ENSG00000134686	PHC2	1290.3	-0.26032	0.0936594	7.72029	0.00546036	0.0420071
ENSG00000143842	SOX13	216.18	-0.43311	0.156216	7.70703	0.00550061	0.0421703
ENSG00000155545	MIER3	493.793	0.258383	0.0931312	7.70528	0.00550595	0.042188
ENSG00000005893	LAMP2	3441.61	0.190706	0.068679	7.70316	0.00551243	0.0422143
ENSG00000171604	CXXC5	576.859	-0.230879	0.0832292	7.70081	0.00551961	0.042246
ENSG00000139083	ETV6	167.259	0.436326	0.157718	7.68175	0.00557821	0.0425946
ENSG00000256293	RP11-114F3.2	35.9019	0.787552	0.285555	7.68101	0.0055805	0.0425946
ENSG00000130396	MLLT4	1967.12	0.177664	0.0641478	7.6709	0.00561186	0.0427869
ENSG00000050405	LIMA1	414.985	0.295632	0.106993	7.65023	0.00567651	0.0432324
ENSG00000115325	DOK1	37.3333	-0.805747	0.292624	7.64808	0.00568329	0.0432603
ENSG00000188522	FAM83G	907.596	0.300057	0.108512	7.64004	0.00570866	0.0434296
ENSG00000188177	ZC3H6	65.1439	0.544724	0.197923	7.6268	0.00575071	0.0437016
ENSG00000141026	MED9	214.641	0.330104	0.119743	7.61661	0.0057833	0.0438773
ENSG00000101407	TTI1	370.648	0.306416	0.111109	7.61386	0.00579215	0.0439203
ENSG00000081019	RSBN1	218.634	0.340215	0.123554	7.5879	0.00587613	0.0444458
ENSG00000175895	PLEKHF2	390.719	0.285523	0.103638	7.5875	0.00587745	0.0444458
ENSG00000119720	NRDE2	162.328	0.386063	0.140635	7.56242	0.00595979	0.0450195
ENSG00000048649	RSF1	507.276	0.379055	0.137996	7.54719	0.00601039	0.045303
ENSG00000156030	ELMSAN1	287.569	0.372199	0.135548	7.52697	0.00607819	0.0457396
ENSG00000164938	TP53INP1	1052.52	0.226456	0.0825117	7.52552	0.00608311	0.0457518
ENSG00000109381	ELF2	355.066	0.279751	0.101998	7.51734	0.00611079	0.0459103
ENSG00000197136	PCNXL3	268.614	-0.459423	0.167361	7.51423	0.00612133	0.0459646
ENSG00000163900	TMEM41A	531.071	0.258712	0.094548	7.49688	0.00618059	0.0463378
ENSG00000178567	EPM2AIP1	415.733	0.242719	0.0886715	7.49675	0.00618104	0.0463378
ENSG00000117395	EBNA1BP2	981.533	-0.196442	0.0717845	7.4917	0.0061984	0.0464429
ENSG00000167306	MYO5B	1434.93	0.254054	0.0928845	7.48219	0.00623122	0.0466635
ENSG00000171135	JAGN1	890.193	-0.242695	0.0887153	7.47954	0.0062404	0.0467071
ENSG00000173889	PHC3	656.73	0.280307	0.102441	7.4778	0.00624643	0.0467264
ENSG00000267165	RP11-78A19.3	184.313	0.361011	0.132047	7.47686	0.00624971	0.0467264
ENSG00000185298	CCDC137	287.081	-0.409649	0.149983	7.46643	0.006286	0.0469724
ENSG00000048140	TSPAN17	424.581	-0.323209	0.118266	7.4648	0.0062917	0.0469832
ENSG00000071462	WBSCR22	873.151	-0.23284	0.0852225	7.45543	0.00632454	0.0471843
ENSG00000188488	SERPINA5	298.578	-0.369515	0.135249	7.45445	0.00632799	0.0471846
ENSG00000012660	ELOVL5	1947.87	0.178392	0.0653737	7.452	0.00633659	0.0471981
ENSG00000136738	STAM	487.786	0.281423	0.10315	7.45204	0.00633645	0.0471981
ENSG00000196517	SLC6A9	108.974	-0.643565	0.236347	7.44779	0.00635143	0.047207
ENSG00000198589	LRBA	794.675	0.235369	0.0864212	7.42225	0.00644224	0.0477035
ENSG00000112851	ERBB2IP	1350.29	0.200434	0.0736048	7.4199	0.00645064	0.0477403
ENSG00000073711	PPP2R3A	202.626	0.402657	0.14818	7.4184	0.00645603	0.0477547
ENSG00000154655	L3MBTL4	256.075	0.319792	0.117536	7.41647	0.00646296	0.0477805
ENSG00000175387	SMAD2	865.655	0.254661	0.0935715	7.41073	0.0064836	0.0479076
ENSG00000268575	RP1-283E3.8	19.0361	-1.04553	0.388278	7.40397	0.00650802	0.0480368
ENSG00000143190	POU2F1	288.99	0.37358	0.137785	7.38363	0.00658203	0.0485315
ENSG00000165650	PDZD8	1190.95	0.16325	0.0601067	7.37702	0.00660627	0.0486586
ENSG00000155975	VPS37A	690.156	0.227722	0.0838928	7.37261	0.00662247	0.0487519
ENSG00000176153	GPX2	653.554	-0.246306	0.0907573	7.36227	0.00666065	0.0489812
ENSG00000179104	TMTC2	60.2028	0.63312	0.234229	7.35672	0.00668125	0.0490807
ENSG00000115275	MOGS	893.684	-0.299635	0.110459	7.35107	0.0067023	0.0492093
ENSG00000177732	SOX12	150.408	-0.542217	0.200556	7.3363	0.0067576	0.0495367
ENSG00000137656	BUD13	158.503	0.351065	0.12993	7.32604	0.00679627	0.0497616
ENSG00000188707	ZBED6CL	224.271	-0.389906	0.144062	7.32563	0.00679781	0.0497616
ENSG00000140262	TCF12	710.757	0.264235	0.0977273	7.31942	0.00682133	0.0498722
ENSG00000010818	HIVEP2	485.555	0.291871	0.107976	7.31611	0.00683393	0.0499118
ENSG00000080371	RAB21	921.374	0.222108	0.0821737	7.31168	0.00685079	0.0499823
ENSG00000123836	PFKFB2	181.177	0.375628	0.138946	7.3102	0.00685642	0.0499943
ENSG00000165732	DDX21	4469.72	0.226933	0.0839226	7.30842	0.00686324	0.0499943
ENSG00000177728	KIAA0195	231.659	-0.426767	0.157945	7.30856	0.0068627	0.0499943

## Sheet: cluster 1
S1 Table. RNA-seq analysis, Cluster 1 - Met Increased, AMPK Independent
EnsemblGeneID	GeneName	log2FoldChange	padj
ENSG00000157557	ETS2	0.851521	7.88883e-82
ENSG00000138166	DUSP5	1.29329	2.25613e-44
ENSG00000164406	LEAP2	0.725229	1.38613e-26
ENSG00000189419	SPATA41	1.32023	1.75857e-19
ENSG00000171564	FGB	0.403131	1.50295e-16
ENSG00000099860	GADD45B	0.602269	1.29608e-15
ENSG00000132693	CRP	0.497607	1.95577e-15
ENSG00000140093	SERPINA10	0.55347	3.91119e-15
ENSG00000175197	DDIT3	0.865294	4.71696e-15
ENSG00000171621	SPSB1	0.769808	9.24794e-15
ENSG00000123595	RAB9A	0.665567	2.67139e-14
ENSG00000158373	HIST1H2BD	0.849173	2.71248e-14
ENSG00000115738	ID2	0.624207	2.63884e-13
ENSG00000120963	ZNF706	0.841154	3.67015e-13
ENSG00000163660	CCNL1	0.86662	1.53795e-12
ENSG00000112715	VEGFA	0.693075	1.37369e-11
ENSG00000184012	TMPRSS2	0.676897	7.00205e-11
ENSG00000267257	RP11-1151B14.4	0.944249	1.23527e-10
ENSG00000006327	TNFRSF12A	0.608272	7.20113e-10
ENSG00000171557	FGG	0.372155	7.20113e-10
ENSG00000147162	OGT	0.693388	1.22882e-09
ENSG00000130066	SAT1	0.373751	1.95456e-09
ENSG00000100100	PIK3IP1	0.726594	3.88989e-09
ENSG00000152795	HNRNPDL	0.333725	6.0264e-09
ENSG00000133639	BTG1	0.549524	6.3708e-09
ENSG00000187990	HIST1H2BG	1.18672	1.22159e-08
ENSG00000184545	DUSP8	1.04413	1.38592e-08
ENSG00000167106	FAM102A	0.807697	5.98911e-08
ENSG00000113600	C9	0.325335	6.29945e-08
ENSG00000116350	SRSF4	0.572213	6.86441e-08
ENSG00000165527	ARF6	0.543684	7.07499e-08
ENSG00000108176	DNAJC12	0.475385	8.55122e-08
ENSG00000257017	HP	0.3596	8.80563e-08
ENSG00000265399	RP13-270P17.2	0.98866	1.51596e-07
ENSG00000254340	RP11-10A14.3	1.08598	1.78561e-07
ENSG00000108960	MMD	0.577433	3.65991e-07
ENSG00000136689	IL1RN	1.02127	4.93678e-07
ENSG00000108370	RGS9	0.772851	8.1727e-07
ENSG00000171560	FGA	0.351839	8.68792e-07
ENSG00000272888	AC013394.2	0.64994	1.66983e-06
ENSG00000115009	CCL20	0.811919	1.92348e-06
ENSG00000131051	RBM39	0.466581	3.96872e-06
ENSG00000270607	RP11-359E10.1	0.9778	4.95975e-06
ENSG00000153391	INO80C	0.778771	5.11123e-06
ENSG00000081041	CXCL2	1.04082	5.84451e-06
ENSG00000204592	HLA-E	0.363424	6.78178e-06
ENSG00000273319	RP11-138A9.2	1.18466	1.05897e-05
ENSG00000105327	BBC3	0.810448	1.18224e-05
ENSG00000143420	ENSA	0.304524	1.31072e-05
ENSG00000238133	MLK7-AS1	0.777732	1.33771e-05
ENSG00000148187	MRRF	0.488006	1.66409e-05
ENSG00000163584	RPL22L1	0.45197	2.03084e-05
ENSG00000171456	ASXL1	0.379371	2.30544e-05
ENSG00000073737	DHRS9	0.656878	3.05318e-05
ENSG00000117601	SERPINC1	0.255938	3.38318e-05
ENSG00000171408	PDE7B	1.09242	3.65034e-05
ENSG00000229656	RP11-462L8.1	0.594891	4.12485e-05
ENSG00000129566	TEP1	0.423111	5.05307e-05
ENSG00000160862	AZGP1	0.286347	5.05307e-05
ENSG00000197461	PDGFA	0.612544	5.45704e-05
ENSG00000172432	GTPBP2	0.396859	5.6252e-05
ENSG00000124635	HIST1H2BJ	0.976915	6.21869e-05
ENSG00000227184	EPPK1	0.63436	7.3675e-05
ENSG00000157131	C8A	0.313643	8.65882e-05
ENSG00000237499	RP11-356I2.4	1.5564	0.000114091
ENSG00000102572	STK24	0.329	0.000121978
ENSG00000229047	AF127577.10	0.852443	0.000135042
ENSG00000110852	CLEC2B	0.625627	0.000192771
ENSG00000175505	CLCF1	1.00737	0.000192771
ENSG00000113734	BNIP1	0.546314	0.000210331
ENSG00000139725	RHOF	0.510621	0.00022101
ENSG00000170873	MTSS1	0.343464	0.000240013
ENSG00000118680	MYL12B	0.268123	0.000298248
ENSG00000169902	TPST1	0.386962	0.000315274
ENSG00000166741	NNMT	0.314448	0.000358346
ENSG00000168952	STXBP6	0.727329	0.000563188
ENSG00000177427	MIEF2	0.573456	0.000577565
ENSG00000245904	RP11-796E2.4	1.00608	0.00069094
ENSG00000021852	C8B	0.264039	0.000847388
ENSG00000047457	CP	0.253945	0.000862963
ENSG00000229314	ORM1	0.26296	0.000916394
ENSG00000258048	RP11-530C5.1	0.798043	0.000992476
ENSG00000112658	SRF	0.373398	0.00117637
ENSG00000157111	TMEM171	1.11399	0.00120608
ENSG00000104824	HNRNPL	0.280224	0.00133817
ENSG00000189060	H1F0	0.426286	0.00133817
ENSG00000256339	RP11-233G1.4	0.951443	0.00148234
ENSG00000204520	MICA	0.28214	0.00150389
ENSG00000225420	AC104134.2	0.589875	0.00152218
ENSG00000122547	EEPD1	0.485269	0.00160791
ENSG00000123838	C4BPA	0.256372	0.00172987
ENSG00000091583	APOH	0.230005	0.00177988
ENSG00000132471	WBP2	0.383439	0.00181153
ENSG00000128849	CGNL1	0.37716	0.00181451
ENSG00000196781	TLE1	0.290274	0.00189543
ENSG00000164758	MED30	0.761748	0.00194709
ENSG00000198517	MAFK	0.596498	0.00199256
ENSG00000070404	FSTL3	0.452056	0.00202515
ENSG00000265907	RP11-737O24.2	0.721075	0.00209779
ENSG00000235831	BHLHE40-AS1	0.925756	0.00231238
ENSG00000153485	TMEM251	0.55681	0.00234369
ENSG00000228830	RP4-781K5.2	0.486825	0.00239355
ENSG00000121671	CRY2	0.373879	0.00292399
ENSG00000226380	MIR29A	0.845531	0.00297145
ENSG00000188987	HIST1H4D	0.722758	0.0031599
ENSG00000106537	TSPAN13	0.295228	0.00326504
ENSG00000188735	TMEM120B	0.455864	0.00401031
ENSG00000102760	RGCC	1.13467	0.00417043
ENSG00000011021	CLCN6	0.585773	0.0044317
ENSG00000184825	HIST1H2AH	1.04593	0.00452291
ENSG00000127527	EPS15L1	0.609595	0.0053143
ENSG00000148426	PROSER2	0.369053	0.0053143
ENSG00000116604	MEF2D	0.567957	0.00539654
ENSG00000108924	HLF	0.394576	0.0054205
ENSG00000070010	UFD1L	0.265925	0.00550688
ENSG00000126368	NR1D1	0.54611	0.00683118
ENSG00000101132	PFDN4	0.363648	0.0069456
ENSG00000173812	EIF1	0.334005	0.00731956
ENSG00000169564	PCBP1	0.311041	0.00805955
ENSG00000141905	NFIC	0.457001	0.00814486
ENSG00000196588	MKL1	0.474286	0.00822902
ENSG00000091513	TF	0.172803	0.00834436
ENSG00000198853	RUSC2	0.406866	0.00868995
ENSG00000243147	MRPL33	0.352726	0.00873942
ENSG00000116663	FBXO6	0.43639	0.00895657
ENSG00000140379	BCL2A1	1.05862	0.00913578
ENSG00000237036	ZEB1-AS1	1.03464	0.00913578
ENSG00000160679	CHTOP	0.298581	0.0103541
ENSG00000153815	CMIP	0.542687	0.0110067
ENSG00000167088	SNRPD1	0.255851	0.0110669
ENSG00000263470	RP11-160O5.1	0.469735	0.0118016
ENSG00000128394	APOBEC3F	0.986117	0.0119968
ENSG00000039068	CDH1	0.268192	0.0123691
ENSG00000167978	SRRM2	0.331126	0.0124043
ENSG00000108551	RASD1	0.416329	0.0125843
ENSG00000156968	MPV17L	0.52526	0.0127147
ENSG00000135404	CD63	0.181794	0.0128657
ENSG00000122194	PLG	0.247645	0.0133489
ENSG00000217801	RP11-465B22.3	1.51185	0.013751
ENSG00000241878	PISD	0.270114	0.0140528
ENSG00000016391	CHDH	0.308097	0.0141404
ENSG00000163121	NEURL3	0.448562	0.0141404
ENSG00000186732	MPPED1	0.602437	0.014761
ENSG00000198959	TGM2	0.307055	0.014761
ENSG00000197903	HIST1H2BK	0.361933	0.0159228
ENSG00000153823	PID1	0.26244	0.0164945
ENSG00000099917	MED15	0.504863	0.0177684
ENSG00000150787	PTS	0.33989	0.0183376
ENSG00000135124	P2RX4	0.246531	0.018821
ENSG00000175182	FAM131A	0.569479	0.0191718
ENSG00000268387	AL590714.1	0.235935	0.0192912
ENSG00000101421	CHMP4B	0.469676	0.020206
ENSG00000163631	ALB	0.214789	0.0207236
ENSG00000034713	GABARAPL2	0.282831	0.0216566
ENSG00000241226	RN7SL836P	1.05199	0.0216694
ENSG00000224093	RP5-1033H22.2	0.924426	0.0219854
ENSG00000218208	RP11-367G18.2	0.355336	0.0220696
ENSG00000197697	HIST1H2BE	0.875626	0.0224406
ENSG00000183696	UPP1	0.314484	0.0247316
ENSG00000138668	HNRNPD	0.382226	0.0253469
ENSG00000136888	ATP6V1G1	0.171095	0.0257262
ENSG00000108342	CSF3	1.37653	0.026437
ENSG00000110080	ST3GAL4	0.385772	0.0268488
ENSG00000268925	AL161645.2	0.665566	0.0269593
ENSG00000145425	RPS3A	0.42919	0.0275015
ENSG00000161243	FBXO27	0.604766	0.0276591
ENSG00000269984	RP11-362K14.5	0.581649	0.028216
ENSG00000134470	IL15RA	0.350681	0.0284095
ENSG00000160201	U2AF1	0.293617	0.0293291
ENSG00000120054	CPN1	0.283635	0.0295861
ENSG00000133030	MPRIP	0.242469	0.0302113
ENSG00000108799	EZH1	0.361946	0.0313116
ENSG00000179750	APOBEC3B	0.424224	0.0330539
ENSG00000152689	RASGRP3	0.37017	0.033345
ENSG00000268895	A1BG-AS1	0.314695	0.0333739
ENSG00000233377	MTND4P20	0.61938	0.0344186
ENSG00000100650	SRSF5	0.205159	0.0346694
ENSG00000188612	SUMO2	0.251632	0.0355471
ENSG00000137817	PARP6	0.411303	0.0368424
ENSG00000104714	ERICH1	0.42643	0.0376501
ENSG00000267727	CTD-2540B15.7	0.433683	0.0380545
ENSG00000245311	RP11-165P7.1	0.801411	0.0399378
ENSG00000131981	LGALS3	0.480762	0.0417205
ENSG00000267607	CTD-2369P2.8	0.480781	0.0417908
ENSG00000205622	AF064858.6	0.511698	0.0421499
ENSG00000172893	DHCR7	0.312241	0.0450909
ENSG00000185222	WBP5	0.299334	0.045195
ENSG00000056972	TRAF3IP2	0.367999	0.047207
ENSG00000175899	A2M	0.142486	0.047207
ENSG00000116882	HAO2	0.347765	0.0479676
ENSG00000038427	VCAN	0.8203	0.0486586
ENSG00000136003	ISCU	0.200083	0.04946
ENSG00000247925	RP3-510L9.1	0.68933	0.0494933
ENSG00000205403	CFI	0.173369	0.049904

## Sheet: cluster 2
S1 Table. RNA-seq analysis, Cluster 2 - Met Increased, AMPK Dependent
EnsemblGeneID	GeneName	log2FoldChange	padj
ENSG00000182197	EXT1	0.668545	2.79556e-31
ENSG00000186480	INSIG1	0.631606	6.39703e-27
ENSG00000146278	PNRC1	0.655603	4.69991e-26
ENSG00000169908	TM4SF1	0.655751	1.01212e-21
ENSG00000130164	LDLR	0.798345	3.24623e-20
ENSG00000104267	CA2	0.472795	3.88864e-16
ENSG00000120910	PPP3CC	0.696236	4.73182e-13
ENSG00000124145	SDC4	0.38751	2.84442e-12
ENSG00000049759	NEDD4L	0.550081	3.32509e-12
ENSG00000103381	CPPED1	0.602061	9.96052e-12
ENSG00000166012	TAF1D	0.447066	3.70937e-11
ENSG00000131378	RFTN1	0.462784	5.31659e-11
ENSG00000168264	IRF2BP2	0.492156	7.59521e-11
ENSG00000241258	CRCP	0.531714	1.9351e-10
ENSG00000086544	ITPKC	0.610164	6.0264e-09
ENSG00000013441	CLK1	0.761771	8.376e-09
ENSG00000114861	FOXP1	0.517405	8.90953e-09
ENSG00000093167	LRRFIP2	0.414391	9.02091e-08
ENSG00000171444	MCC	0.423974	1.09218e-07
ENSG00000189067	LITAF	0.471022	1.28327e-07
ENSG00000113240	CLK4	0.824784	1.46165e-07
ENSG00000112378	PERP	0.386673	2.12395e-07
ENSG00000131979	GCH1	0.509549	2.34532e-07
ENSG00000137504	CREBZF	0.753887	2.34823e-07
ENSG00000255112	CHMP1B	0.399747	3.19487e-07
ENSG00000137124	ALDH1B1	0.417256	4.08195e-07
ENSG00000100292	HMOX1	0.502056	4.79747e-07
ENSG00000169047	IRS1	0.465422	5.66773e-07
ENSG00000135525	MAP7	0.377369	8.68792e-07
ENSG00000158769	F11R	0.421999	8.96347e-07
ENSG00000073803	MAP3K13	0.437765	9.15799e-07
ENSG00000100266	PACSIN2	0.482539	1.05501e-06
ENSG00000090339	ICAM1	0.389246	1.45145e-06
ENSG00000112096	SOD2	0.300962	1.40155e-05
ENSG00000159176	CSRP1	0.344901	1.50538e-05
ENSG00000117595	IRF6	0.449639	1.66621e-05
ENSG00000166780	C16orf45	0.453146	2.76595e-05
ENSG00000112996	MRPS30	0.399668	2.9974e-05
ENSG00000135334	AKIRIN2	0.548218	3.69601e-05
ENSG00000135900	MRPL44	0.364804	4.20566e-05
ENSG00000137094	DNAJB5	0.629177	4.71276e-05
ENSG00000166435	XRRA1	0.56424	5.44862e-05
ENSG00000147642	SYBU	0.412294	7.69828e-05
ENSG00000115641	FHL2	0.537493	8.69792e-05
ENSG00000133773	CCDC59	0.443167	0.000101429
ENSG00000049246	PER3	0.710979	0.000104586
ENSG00000237596	RP13-143G15.4	0.78264	0.000147435
ENSG00000135917	SLC19A3	0.484446	0.000184007
ENSG00000080561	MID2	0.518928	0.000184382
ENSG00000133226	SRRM1	0.478973	0.000230979
ENSG00000120162	MOB3B	0.937406	0.000253429
ENSG00000156639	ZFAND3	0.511859	0.00025591
ENSG00000134058	CDK7	0.332587	0.00028306
ENSG00000145777	TSLP	0.504513	0.000369754
ENSG00000105971	CAV2	0.335198	0.000457154
ENSG00000166848	TERF2IP	0.379138	0.000547436
ENSG00000114315	HES1	0.431045	0.000582433
ENSG00000170144	HNRNPA3	0.402831	0.000787576
ENSG00000092330	TINF2	0.383599	0.000837152
ENSG00000162645	GBP2	0.307845	0.000925987
ENSG00000101981	F9	0.296218	0.00103392
ENSG00000157168	NRG1	0.431544	0.00120021
ENSG00000134186	PRPF38B	0.430455	0.00120455
ENSG00000137364	TPMT	0.253066	0.00167159
ENSG00000119318	RAD23B	0.250036	0.00170981
ENSG00000167987	VPS37C	0.479157	0.00172964
ENSG00000171132	PRKCE	0.384974	0.00176383
ENSG00000145692	BHMT	0.307855	0.00195124
ENSG00000165006	UBAP1	0.297311	0.00250523
ENSG00000145919	BOD1	0.409255	0.0026661
ENSG00000103035	PSMD7	0.203696	0.00290105
ENSG00000132475	H3F3B	0.219195	0.00291632
ENSG00000117594	HSD11B1	0.248691	0.00364128
ENSG00000163734	CXCL3	0.932461	0.00399635
ENSG00000114423	CBLB	0.47682	0.00416463
ENSG00000198625	MDM4	0.460218	0.00421911
ENSG00000261553	RP11-29G8.3	1.08609	0.00447887
ENSG00000168216	LMBRD1	0.284093	0.00502605
ENSG00000148737	TCF7L2	0.63064	0.00574477
ENSG00000120158	RCL1	0.359234	0.00608653
ENSG00000145781	COMMD10	0.474334	0.00670642
ENSG00000073008	PVR	0.269716	0.00681746
ENSG00000092199	HNRNPC	0.269201	0.00771972
ENSG00000178338	ZNF354B	0.78099	0.00834436
ENSG00000184863	RBM33	0.277161	0.00847215
ENSG00000158604	TMED4	0.220439	0.00911566
ENSG00000108296	CWC25	0.350955	0.0117906
ENSG00000124688	MAD2L1BP	0.332076	0.0127746
ENSG00000104419	NDRG1	0.384539	0.0130634
ENSG00000086065	CHMP5	0.279191	0.0133979
ENSG00000160058	BSDC1	0.211961	0.0138111
ENSG00000164548	TRA2A	0.398201	0.0138111
ENSG00000185104	FAF1	0.290866	0.0143513
ENSG00000113272	THG1L	0.408493	0.0147783
ENSG00000079308	TNS1	0.260375	0.0149428
ENSG00000117614	SYF2	0.275321	0.0152867
ENSG00000167767	KRT80	0.521493	0.0157969
ENSG00000138639	ARHGAP24	0.573176	0.0158721
ENSG00000116497	S100PBP	0.476311	0.0164741
ENSG00000151623	NR3C2	0.530224	0.0165812
ENSG00000164970	FAM219A	0.484655	0.0167047
ENSG00000131943	C19orf12	0.250997	0.0172805
ENSG00000084674	APOB	0.189625	0.0175655
ENSG00000135845	PIGC	0.324782	0.0176214
ENSG00000139112	GABARAPL1	0.27125	0.0193058
ENSG00000065491	TBC1D22B	0.516148	0.0196046
ENSG00000176915	ANKLE2	0.163234	0.0197857
ENSG00000035862	TIMP2	1.16361	0.0205471
ENSG00000148840	PPRC1	0.305219	0.0210341
ENSG00000163875	MEAF6	0.258449	0.0210416
ENSG00000166833	NAV2	0.28058	0.0218328
ENSG00000128891	C15orf57	0.375771	0.0258463
ENSG00000169813	HNRNPF	0.169363	0.0268872
ENSG00000139131	YARS2	0.381411	0.0272667
ENSG00000122026	RPL21	0.570488	0.027308
ENSG00000178764	ZHX2	0.421932	0.0306436
ENSG00000070476	ZXDC	0.305679	0.0309503
ENSG00000004799	PDK4	0.63593	0.0319454
ENSG00000106868	SUSD1	0.496794	0.0342621
ENSG00000242687	AC004893.11	0.450786	0.0342675
ENSG00000136527	TRA2B	0.202471	0.0347414
ENSG00000131100	ATP6V1E1	0.240198	0.0348041
ENSG00000154310	TNIK	0.409282	0.0348041
ENSG00000049239	H6PD	0.216484	0.0351626
ENSG00000270820	RP11-355B11.2	0.52366	0.0352122
ENSG00000257923	CUX1	0.364686	0.0384025
ENSG00000128016	ZFP36	0.444166	0.0393413
ENSG00000163162	RNF149	0.18854	0.0395623
ENSG00000259820	AC083843.1	0.703957	0.0399378
ENSG00000139083	ETV6	0.436326	0.0425946
ENSG00000188522	FAM83G	0.300057	0.0434296
ENSG00000141026	MED9	0.330104	0.0438773
ENSG00000267165	RP11-78A19.3	0.361011	0.0467264
ENSG00000137656	BUD13	0.351065	0.0497616

## Sheet: cluster 3
S1 Table. RNA-seq analysis, Cluster 2 - Met Increased, AMPK Dependent
EnsemblGeneID	GeneName	log2FoldChange	padj
ENSG00000116285	ERRFI1	0.921642	6.96985e-75
ENSG00000173281	PPP1R3B	0.834824	2.13526e-46
ENSG00000164442	CITED2	0.946672	2.29709e-44
ENSG00000148154	UGCG	0.998641	3.17764e-43
ENSG00000083223	ZCCHC6	0.931034	1.44266e-41
ENSG00000102804	TSC22D1	0.761194	3.18396e-39
ENSG00000100201	DDX17	0.66801	1.30107e-38
ENSG00000136997	MYC	1.13321	1.60745e-38
ENSG00000177426	TGIF1	0.840708	1.73658e-32
ENSG00000174738	NR1D2	0.869934	6.92851e-29
ENSG00000164543	STK17A	0.755474	1.98009e-28
ENSG00000166900	STX3	0.787788	9.71343e-28
ENSG00000181467	RAP2B	0.813823	1.46106e-27
ENSG00000150907	FOXO1	1.01066	3.75167e-27
ENSG00000153714	LURAP1L	1.10618	5.44201e-25
ENSG00000115520	COQ10B	0.827195	8.93349e-25
ENSG00000106366	SERPINE1	0.717194	9.87066e-25
ENSG00000165410	CFL2	0.607741	9.47621e-24
ENSG00000085449	WDFY1	0.694306	2.0469e-23
ENSG00000111912	NCOA7	0.709579	1.01139e-22
ENSG00000059728	MXD1	1.08522	1.12247e-22
ENSG00000143384	MCL1	0.525139	2.83846e-22
ENSG00000154153	FAM134B	0.823548	4.64015e-22
ENSG00000185950	IRS2	0.976967	7.01255e-22
ENSG00000157224	CLDN12	0.69551	1.85059e-21
ENSG00000124171	PARD6B	0.757023	2.94015e-21
ENSG00000198796	ALPK2	0.772765	2.94015e-21
ENSG00000196428	TSC22D2	0.992976	1.68553e-19
ENSG00000137936	BCAR3	0.773509	2.17482e-19
ENSG00000143514	TP53BP2	0.749246	1.06963e-18
ENSG00000154447	SH3RF1	0.935715	3.18351e-18
ENSG00000154124	FAM105B	0.559817	4.4449e-18
ENSG00000112245	PTP4A1	0.743001	5.30331e-18
ENSG00000166439	RNF169	0.893209	8.57232e-18
ENSG00000077684	JADE1	0.669367	1.03627e-17
ENSG00000173575	CHD2	0.545031	3.78372e-17
ENSG00000172059	KLF11	0.764311	9.76768e-17
ENSG00000154639	CXADR	0.625649	2.28994e-16
ENSG00000185947	ZNF267	0.761131	7.21726e-16
ENSG00000157540	DYRK1A	0.494838	9.33086e-16
ENSG00000032219	ARID4A	0.830764	1.08807e-15
ENSG00000101670	LIPG	0.68492	2.05924e-15
ENSG00000197822	OCLN	0.608583	2.37206e-15
ENSG00000181026	AEN	0.785161	2.59899e-15
ENSG00000101665	SMAD7	0.718983	2.35103e-14
ENSG00000116954	RRAGC	0.992381	5.98965e-14
ENSG00000139132	FGD4	0.835408	1.51005e-13
ENSG00000198742	SMURF1	0.602787	2.28954e-13
ENSG00000140743	CDR2	0.824096	2.34609e-13
ENSG00000164465	DCBLD1	0.670265	3.16006e-13
ENSG00000165507	C10orf10	0.816792	4.6627e-13
ENSG00000121274	PAPD5	0.596141	7.16872e-13
ENSG00000073712	FERMT2	0.46949	7.71308e-13
ENSG00000145779	TNFAIP8	0.729014	3.6245e-12
ENSG00000196352	CD55	0.637398	6.32858e-12
ENSG00000033327	GAB2	0.808984	6.7312e-12
ENSG00000148516	ZEB1	0.66781	7.83655e-12
ENSG00000109220	CHIC2	0.635481	9.72479e-12
ENSG00000243156	MICAL3	0.676504	1.03378e-11
ENSG00000100644	HIF1A	0.520705	1.20142e-11
ENSG00000152778	IFIT5	0.641148	1.22523e-11
ENSG00000115170	ACVR1	0.671386	2.81115e-11
ENSG00000185650	ZFP36L1	0.801197	3.8507e-11
ENSG00000198964	SGMS1	0.501395	5.31659e-11
ENSG00000163602	RYBP	0.669187	6.48502e-11
ENSG00000132823	OSER1	0.60457	8.06737e-11
ENSG00000120616	EPC1	0.854089	1.07149e-10
ENSG00000158470	B4GALT5	0.507711	1.47828e-10
ENSG00000153094	BCL2L11	0.65765	3.40224e-10
ENSG00000180596	HIST1H2BC	0.698964	3.93196e-10
ENSG00000162407	PPAP2B	0.415934	4.03469e-10
ENSG00000102921	N4BP1	0.585387	5.03012e-10
ENSG00000211455	STK38L	0.471547	5.66212e-10
ENSG00000153179	RASSF3	0.456013	7.20113e-10
ENSG00000139263	LRIG3	0.732407	1.4869e-09
ENSG00000170145	SIK2	0.500909	1.57795e-09
ENSG00000103404	USP31	0.513045	2.53331e-09
ENSG00000126775	ATG14	0.632191	2.81822e-09
ENSG00000118689	FOXO3	0.689405	4.8253e-09
ENSG00000118515	SGK1	0.874819	5.65174e-09
ENSG00000129422	MTUS1	0.530432	6.76696e-09
ENSG00000223547	ZNF844	0.988315	7.55091e-09
ENSG00000111266	DUSP16	0.571362	7.6926e-09
ENSG00000114796	KLHL24	0.600065	8.49787e-09
ENSG00000151914	DST	0.398759	1.13444e-08
ENSG00000221914	PPP2R2A	0.575635	1.52131e-08
ENSG00000156675	RAB11FIP1	0.53291	1.91066e-08
ENSG00000158092	NCK1	0.607591	2.02803e-08
ENSG00000172602	RND1	0.842241	2.05979e-08
ENSG00000162654	GBP4	0.618135	3.29423e-08
ENSG00000134755	DSC2	0.479457	4.24322e-08
ENSG00000139146	FAM60A	0.801134	5.34026e-08
ENSG00000080822	CLDND1	0.628454	5.36222e-08
ENSG00000111339	ART4	0.399009	5.51897e-08
ENSG00000116514	RNF19B	0.564159	7.87095e-08
ENSG00000117228	GBP1	0.434867	7.91661e-08
ENSG00000170677	SOCS6	0.359911	7.91661e-08
ENSG00000086300	SNX10	0.532571	8.19103e-08
ENSG00000144228	SPOPL	0.527368	8.55709e-08
ENSG00000180758	GPR157	0.630747	9.20615e-08
ENSG00000159256	MORC3	0.453628	1.00483e-07
ENSG00000132849	INADL	0.436461	1.18305e-07
ENSG00000105856	HBP1	0.422043	1.23269e-07
ENSG00000075420	FNDC3B	0.431946	1.30226e-07
ENSG00000196470	SIAH1	0.547844	1.56501e-07
ENSG00000119917	IFIT3	0.88053	1.62087e-07
ENSG00000145012	LPP	0.465594	1.77325e-07
ENSG00000177425	PAWR	0.383647	2.11161e-07
ENSG00000213079	SCAF8	0.605753	2.34823e-07
ENSG00000107771	CCSER2	0.463706	2.44373e-07
ENSG00000066697	MSANTD3	0.447798	2.73596e-07
ENSG00000131931	THAP1	0.727566	2.85843e-07
ENSG00000147202	DIAPH2	0.555129	3.12195e-07
ENSG00000152944	MED21	0.49195	4.23462e-07
ENSG00000143878	RHOB	0.384079	4.2686e-07
ENSG00000173214	KIAA1919	0.651454	5.09191e-07
ENSG00000115762	PLEKHB2	0.383476	5.18417e-07
ENSG00000113580	NR3C1	0.32877	5.23047e-07
ENSG00000141448	GATA6	0.743915	5.49216e-07
ENSG00000172493	AFF1	0.406595	5.54681e-07
ENSG00000243444	PALM2	0.521423	5.80088e-07
ENSG00000138771	SHROOM3	0.396916	5.8174e-07
ENSG00000198455	ZXDB	0.557236	6.40368e-07
ENSG00000101577	LPIN2	0.441003	6.6529e-07
ENSG00000151491	EPS8	0.345829	9.88744e-07
ENSG00000164754	RAD21	0.389759	1.12501e-06
ENSG00000111859	NEDD9	0.469412	1.14208e-06
ENSG00000112972	HMGCS1	0.386816	1.2503e-06
ENSG00000196449	YRDC	0.434861	1.46105e-06
ENSG00000100592	DAAM1	0.534601	2.00753e-06
ENSG00000131016	AKAP12	0.69948	2.06212e-06
ENSG00000260604	RP1-140K8.5	0.440201	2.07181e-06
ENSG00000118985	ELL2	0.339794	2.3791e-06
ENSG00000163788	SNRK	0.417703	2.65732e-06
ENSG00000171681	ATF7IP	0.729758	2.69132e-06
ENSG00000114933	INO80D	0.552769	3.04751e-06
ENSG00000124788	ATXN1	0.389829	3.13525e-06
ENSG00000103978	TMEM87A	0.492577	3.33388e-06
ENSG00000163877	SNIP1	0.54869	3.34455e-06
ENSG00000101413	RPRD1B	0.374042	3.67084e-06
ENSG00000171819	ANGPTL7	0.81086	5.01719e-06
ENSG00000114019	AMOTL2	0.733324	5.23921e-06
ENSG00000206337	HCP5	0.59495	5.52619e-06
ENSG00000135605	TEC	0.959378	6.92802e-06
ENSG00000130147	SH3BP4	0.352099	7.08422e-06
ENSG00000156011	PSD3	0.372641	7.11666e-06
ENSG00000139517	LNX2	0.482571	7.29315e-06
ENSG00000182372	CLN8	0.525482	8.52225e-06
ENSG00000151611	MMAA	0.490563	9.03818e-06
ENSG00000179021	C3orf38	0.537605	9.29553e-06
ENSG00000065809	FAM107B	0.359042	1.04931e-05
ENSG00000108091	CCDC6	0.395775	1.12745e-05
ENSG00000131941	RHPN2	0.506757	1.14828e-05
ENSG00000115524	SF3B1	0.30697	1.30672e-05
ENSG00000119787	ATL2	0.407737	1.39814e-05
ENSG00000166510	CCDC68	0.684354	1.44049e-05
ENSG00000168495	POLR3D	0.663862	1.51116e-05
ENSG00000105835	NAMPT	0.414658	1.68667e-05
ENSG00000143367	TUFT1	0.241625	1.68667e-05
ENSG00000029153	ARNTL2	0.370725	1.6903e-05
ENSG00000109458	GAB1	0.671641	1.69378e-05
ENSG00000143751	SDE2	0.356404	1.8116e-05
ENSG00000136826	KLF4	0.416416	1.84423e-05
ENSG00000111727	HCFC2	0.578903	1.94312e-05
ENSG00000196792	STRN3	0.366085	2.13612e-05
ENSG00000169504	CLIC4	0.335467	2.14805e-05
ENSG00000101367	MAPRE1	0.373231	2.36283e-05
ENSG00000175556	LONRF3	0.520728	2.41827e-05
ENSG00000117758	STX12	0.304977	2.60618e-05
ENSG00000135999	EPC2	0.587105	2.76595e-05
ENSG00000069020	MAST4	0.410988	2.92738e-05
ENSG00000117597	DIEXF	0.427641	2.94913e-05
ENSG00000118482	PHF3	0.508159	2.98652e-05
ENSG00000170776	AKAP13	0.421576	3.11412e-05
ENSG00000019995	ZRANB1	0.300067	3.15375e-05
ENSG00000058272	PPP1R12A	0.417395	3.49971e-05
ENSG00000113658	SMAD5	0.333985	3.75015e-05
ENSG00000135679	MDM2	0.350323	4.04932e-05
ENSG00000139370	SLC15A4	0.408637	4.08459e-05
ENSG00000110723	EXPH5	0.824788	4.11078e-05
ENSG00000146457	WTAP	0.314443	4.18188e-05
ENSG00000181904	C5orf24	0.381391	4.50435e-05
ENSG00000152939	MARVELD2	0.348749	4.63146e-05
ENSG00000152061	RABGAP1L	0.521029	5.2087e-05
ENSG00000089916	GPATCH2L	0.371151	5.37843e-05
ENSG00000168152	THAP9	0.921399	5.46014e-05
ENSG00000143498	TAF1A	0.874259	6.30906e-05
ENSG00000198160	MIER1	0.425528	6.48835e-05
ENSG00000109686	SH3D19	0.321092	7.2071e-05
ENSG00000120071	KANSL1	0.543552	7.22819e-05
ENSG00000119900	OGFRL1	0.455614	7.90798e-05
ENSG00000083896	YTHDC1	0.356702	8.47607e-05
ENSG00000187231	SESTD1	0.434325	8.67062e-05
ENSG00000198894	CIPC	0.489367	8.92846e-05
ENSG00000023608	SNAPC1	0.719452	8.98563e-05
ENSG00000242247	ARFGAP3	0.34441	9.36826e-05
ENSG00000198087	CD2AP	0.342825	9.62039e-05
ENSG00000156976	EIF4A2	0.410548	0.000103857
ENSG00000198382	UVRAG	0.461399	0.000116133
ENSG00000170852	KBTBD2	0.42628	0.00011856
ENSG00000153879	CEBPG	0.274604	0.000123325
ENSG00000165244	ZNF367	0.55524	0.000123772
ENSG00000095739	BAMBI	0.572937	0.000129267
ENSG00000171100	MTM1	0.554007	0.000132431
ENSG00000026508	CD44	0.448712	0.000138613
ENSG00000172380	GNG12	0.278156	0.000139865
ENSG00000129696	TTI2	0.451864	0.000139907
ENSG00000168672	FAM84B	0.407317	0.000168135
ENSG00000176399	DMRTA1	0.517793	0.00016894
ENSG00000112697	TMEM30A	0.299184	0.000169016
ENSG00000141458	NPC1	0.344849	0.000169443
ENSG00000163110	PDLIM5	0.330162	0.000170628
ENSG00000091436	MLTK	0.295084	0.000170814
ENSG00000150764	DIXDC1	0.753963	0.000175171
ENSG00000180370	PAK2	0.340765	0.000176056
ENSG00000139154	AEBP2	0.552797	0.000181083
ENSG00000205659	LIN52	0.751879	0.000182014
ENSG00000138594	TMOD3	0.316772	0.000183696
ENSG00000181004	BBS12	0.854949	0.000190602
ENSG00000187239	FNBP1	0.308469	0.000210216
ENSG00000049245	VAMP3	0.34486	0.000210554
ENSG00000154803	FLCN	0.425063	0.000215382
ENSG00000115109	EPB41L5	0.360949	0.00022705
ENSG00000162928	PEX13	0.424368	0.00023102
ENSG00000101782	RIOK3	0.253849	0.000234498
ENSG00000153721	CNKSR3	0.306925	0.000280341
ENSG00000029363	BCLAF1	0.296896	0.00028306
ENSG00000134278	SPIRE1	0.368623	0.000290774
ENSG00000188342	GTF2F2	0.395646	0.000291388
ENSG00000026103	FAS	0.286122	0.000292964
ENSG00000166128	RAB8B	0.432867	0.000308441
ENSG00000215717	TMEM167B	0.315598	0.000313874
ENSG00000115267	IFIH1	0.507276	0.000315211
ENSG00000135111	TBX3	0.482572	0.000315274
ENSG00000115504	EHBP1	0.408779	0.000321682
ENSG00000104067	TJP1	0.358139	0.000358346
ENSG00000107372	ZFAND5	0.309431	0.000358346
ENSG00000163131	CTSS	0.333655	0.000376466
ENSG00000104312	RIPK2	0.408899	0.000412054
ENSG00000156502	SUPV3L1	0.392654	0.000414634
ENSG00000159921	GNE	0.317987	0.000421498
ENSG00000185591	SP1	0.340932	0.000441066
ENSG00000138623	SEMA7A	0.828396	0.000454187
ENSG00000118518	RNF146	0.46034	0.000456814
ENSG00000104064	GABPB1	0.421179	0.000459294
ENSG00000135821	GLUL	0.215071	0.000504606
ENSG00000179456	ZBTB18	0.390446	0.000510689
ENSG00000150768	DLAT	0.285645	0.000511413
ENSG00000130962	PRRG1	0.526291	0.000512758
ENSG00000020577	SAMD4A	0.321441	0.000530379
ENSG00000163637	PRICKLE2	0.760283	0.000557599
ENSG00000156463	SH3RF2	0.473969	0.000560684
ENSG00000147050	KDM6A	0.365518	0.000617171
ENSG00000118523	CTGF	0.453565	0.000667321
ENSG00000165389	SPTSSA	0.339961	0.000698563
ENSG00000085274	MYNN	0.497523	0.000740303
ENSG00000135250	SRPK2	0.396705	0.000761657
ENSG00000095951	HIVEP1	0.430673	0.000787274
ENSG00000082898	XPO1	0.276421	0.000806967
ENSG00000197971	MBP	0.308542	0.000812476
ENSG00000129472	RAB2B	0.610821	0.000862963
ENSG00000119396	RAB14	0.38063	0.000885482
ENSG00000151276	MAGI1	0.420007	0.000895518
ENSG00000110218	PANX1	0.245798	0.000897133
ENSG00000152133	GPATCH11	0.597269	0.000903486
ENSG00000055609	KMT2C	0.366589	0.000916772
ENSG00000052802	MSMO1	0.326662	0.000953375
ENSG00000137575	SDCBP	0.301873	0.00110469
ENSG00000132356	PRKAA1	0.275114	0.00112163
ENSG00000009780	FAM76A	0.569315	0.00114358
ENSG00000136167	LCP1	0.470884	0.0011493
ENSG00000181744	C3orf58	0.393413	0.00116903
ENSG00000236287	ZBED5	0.395278	0.00117637
ENSG00000100614	PPM1A	0.342059	0.00123883
ENSG00000120948	TARDBP	0.387935	0.00131491
ENSG00000198799	LRIG2	0.604161	0.00135294
ENSG00000180573	HIST1H2AC	0.403751	0.00140651
ENSG00000204524	ZNF805	0.656219	0.00144379
ENSG00000166783	KIAA0430	0.360462	0.00146221
ENSG00000172292	CERS6	0.364265	0.00149365
ENSG00000104687	GSR	0.229699	0.00152218
ENSG00000154945	ANKRD40	0.269634	0.00157341
ENSG00000152684	PELO	0.2612	0.00165889
ENSG00000181555	SETD2	0.300386	0.00167535
ENSG00000137710	RDX	0.239272	0.00182447
ENSG00000136141	LRCH1	0.340848	0.00184721
ENSG00000055208	TAB2	0.331428	0.00188576
ENSG00000184678	HIST2H2BE	0.644307	0.00193436
ENSG00000145623	OSMR	0.422335	0.00197618
ENSG00000229644	NAMPTL	0.441735	0.00199567
ENSG00000109445	ZNF330	0.347908	0.00202957
ENSG00000033800	PIAS1	0.588687	0.00204844
ENSG00000068305	MEF2A	0.25345	0.00216343
ENSG00000134532	SOX5	0.496435	0.00217687
ENSG00000101557	USP14	0.356417	0.00230951
ENSG00000120756	PLS1	0.307537	0.00233538
ENSG00000109171	SLAIN2	0.314565	0.00241468
ENSG00000115548	KDM3A	0.386063	0.00249563
ENSG00000107643	MAPK8	0.314209	0.00249738
ENSG00000109920	FNBP4	0.334262	0.00249738
ENSG00000092978	GPATCH2	0.561776	0.00250523
ENSG00000033030	ZCCHC8	0.4132	0.00264957
ENSG00000083828	ZNF586	0.637694	0.00264957
ENSG00000085978	ATG16L1	0.267867	0.00264957
ENSG00000099246	RAB18	0.231709	0.00264957
ENSG00000127955	GNAI1	0.320451	0.00264957
ENSG00000154640	BTG3	0.384202	0.00266211
ENSG00000151923	TIAL1	0.415331	0.00266506
ENSG00000081026	MAGI3	0.381858	0.00272273
ENSG00000134108	ARL8B	0.310082	0.00276948
ENSG00000174579	MSL2	0.401191	0.00295165
ENSG00000140450	ARRDC4	0.281294	0.00298465
ENSG00000123268	ATF1	0.387276	0.00300401
ENSG00000147316	MCPH1	0.407538	0.00310111
ENSG00000132549	VPS13B	0.436381	0.0031599
ENSG00000109133	TMEM33	0.1768	0.00323589
ENSG00000152242	C18orf25	0.423946	0.00324105
ENSG00000128989	ARPP19	0.305692	0.00324906
ENSG00000162378	ZYG11B	0.279055	0.00339709
ENSG00000140386	SCAPER	0.586792	0.00343304
ENSG00000124784	RIOK1	0.408282	0.00349177
ENSG00000113810	SMC4	0.320474	0.00354496
ENSG00000164761	TNFRSF11B	0.80981	0.00362865
ENSG00000082258	CCNT2	0.310444	0.00368447
ENSG00000001167	NFYA	0.479097	0.00380907
ENSG00000163605	PPP4R2	0.288471	0.00389126
ENSG00000254087	LYN	0.337443	0.00389146
ENSG00000163694	RBM47	0.338561	0.00391418
ENSG00000137962	ARHGAP29	0.221388	0.00392161
ENSG00000068366	ACSL4	0.415989	0.00397892
ENSG00000169299	PGM2	0.314061	0.00443093
ENSG00000119314	PTBP3	0.225943	0.0045238
ENSG00000162413	KLHL21	0.297954	0.00453091
ENSG00000130449	ZSWIM6	0.579988	0.00462189
ENSG00000164749	HNF4G	0.404205	0.00462189
ENSG00000198561	CTNND1	0.26289	0.00467197
ENSG00000160746	ANO10	0.280694	0.00471411
ENSG00000065526	SPEN	0.305204	0.00475272
ENSG00000213639	PPP1CB	0.275465	0.00488273
ENSG00000127993	RBM48	0.584274	0.00498574
ENSG00000168876	ANKRD49	0.515351	0.00498574
ENSG00000143669	LYST	0.365042	0.00503269
ENSG00000148925	BTBD10	0.315422	0.00503269
ENSG00000127603	MACF1	0.368506	0.00505334
ENSG00000008869	HEATR5B	0.41844	0.00532908
ENSG00000081923	ATP8B1	0.272647	0.00532908
ENSG00000089050	RBBP9	0.280061	0.00537109
ENSG00000113916	BCL6	0.486783	0.00537109
ENSG00000178694	NSUN3	0.614318	0.00564663
ENSG00000197780	TAF13	0.253996	0.00583441
ENSG00000105976	MET	0.203209	0.00590283
ENSG00000137413	TAF8	0.456652	0.00602552
ENSG00000145375	SPATA5	0.34524	0.00610488
ENSG00000082438	COBLL1	0.310489	0.00621986
ENSG00000100225	FBXO7	0.278461	0.00629485
ENSG00000172869	DMXL1	0.273718	0.00630541
ENSG00000197969	VPS13A	0.286366	0.00630702
ENSG00000182606	TRAK1	0.317644	0.00640602
ENSG00000130340	SNX9	0.240164	0.00670642
ENSG00000102780	DGKH	0.393322	0.00674051
ENSG00000105866	SP4	0.705099	0.00680977
ENSG00000144233	AMMECR1L	0.294422	0.00681746
ENSG00000198815	FOXJ3	0.372566	0.00682711
ENSG00000186591	UBE2H	0.273408	0.0069456
ENSG00000158290	CUL4B	0.30583	0.00716496
ENSG00000163171	CDC42EP3	0.759345	0.00731584
ENSG00000116044	NFE2L2	0.400132	0.00733669
ENSG00000108599	AKAP10	0.474986	0.0073399
ENSG00000166398	KIAA0355	0.496537	0.00751483
ENSG00000198060	MARCH5	0.268981	0.00751483
ENSG00000162927	PUS10	0.425657	0.00754985
ENSG00000118564	FBXL5	0.285115	0.00761564
ENSG00000132950	ZMYM5	0.456151	0.00766907
ENSG00000118260	CREB1	0.338285	0.007755
ENSG00000133121	STARD13	0.360887	0.00784367
ENSG00000102910	LONP2	0.265605	0.00822902
ENSG00000197063	MAFG	0.353694	0.00840128
ENSG00000164211	STARD4	0.368173	0.00842787
ENSG00000205339	IPO7	0.231699	0.00849332
ENSG00000089048	ESF1	0.470906	0.00853397
ENSG00000164815	ORC5	0.269986	0.00858017
ENSG00000196757	ZNF700	0.581085	0.00858606
ENSG00000166478	ZNF143	0.315884	0.00895657
ENSG00000221963	APOL6	0.181305	0.00906383
ENSG00000096696	DSP	0.293675	0.0091296
ENSG00000147862	NFIB	0.324001	0.00925436
ENSG00000112531	QKI	0.238272	0.00925891
ENSG00000115977	AAK1	0.646071	0.00967837
ENSG00000122779	TRIM24	0.348922	0.00994669
ENSG00000116678	LEPR	0.382174	0.0101425
ENSG00000196586	MYO6	0.318122	0.010161
ENSG00000127328	RAB3IP	0.411055	0.0101626
ENSG00000134070	IRAK2	0.281233	0.0101626
ENSG00000072401	UBE2D1	0.433922	0.0102256
ENSG00000147533	GOLGA7	0.233296	0.0102631
ENSG00000170633	RNF34	0.320198	0.0107256
ENSG00000038219	BOD1L1	0.343693	0.0107692
ENSG00000003402	CFLAR	0.176275	0.0109412
ENSG00000245060	LINC00847	0.527007	0.0109983
ENSG00000100603	SNW1	0.258023	0.0112131
ENSG00000166526	ZNF3	0.292942	0.0112596
ENSG00000152382	TADA1	0.367821	0.0112872
ENSG00000163755	HPS3	0.214947	0.0113725
ENSG00000128590	DNAJB9	0.254647	0.0118129
ENSG00000164741	DLC1	0.271015	0.0119005
ENSG00000182827	ACBD3	0.21931	0.0120831
ENSG00000046604	DSG2	0.294559	0.0123042
ENSG00000142867	BCL10	0.38196	0.0123174
ENSG00000105974	CAV1	0.232063	0.0123691
ENSG00000123908	AGO2	0.326036	0.0128484
ENSG00000113328	CCNG1	0.209302	0.013317
ENSG00000152894	PTPRK	0.212836	0.0134635
ENSG00000174032	SLC25A30	0.387455	0.0134773
ENSG00000111880	RNGTT	0.376879	0.0138332
ENSG00000110880	CORO1C	0.301009	0.01389
ENSG00000163510	CWC22	0.360964	0.0141404
ENSG00000163635	ATXN7	0.368737	0.0142303
ENSG00000124942	AHNAK	0.333028	0.0143976
ENSG00000196935	SRGAP1	0.486512	0.0145156
ENSG00000104375	STK3	0.410353	0.014633
ENSG00000131773	KHDRBS3	0.266212	0.014761
ENSG00000170340	B3GNT2	0.298369	0.0151397
ENSG00000074356	C17orf85	0.314507	0.015156
ENSG00000104343	UBE2W	0.519495	0.0151678
ENSG00000131558	EXOC4	0.283656	0.0152553
ENSG00000121210	KIAA0922	0.341528	0.0153872
ENSG00000225190	PLEKHM1	0.582657	0.0154725
ENSG00000182985	CADM1	0.193586	0.0155393
ENSG00000126821	SGPP1	0.225355	0.0155467
ENSG00000162377	COA7	0.330946	0.0155524
ENSG00000173848	NET1	0.256444	0.0156173
ENSG00000176142	TMEM39A	0.347348	0.0156861
ENSG00000053254	FOXN3	0.302996	0.0156882
ENSG00000096401	CDC5L	0.373142	0.0157076
ENSG00000152601	MBNL1	0.156982	0.0157515
ENSG00000121848	RNF115	0.227429	0.0157519
ENSG00000140598	EFTUD1	0.300209	0.0157969
ENSG00000144597	EAF1	0.210464	0.0157969
ENSG00000116731	PRDM2	0.412555	0.0158199
ENSG00000086289	EPDR1	0.224982	0.0164038
ENSG00000205765	C5orf51	0.369417	0.0164779
ENSG00000103160	HSDL1	0.387505	0.0165281
ENSG00000121749	TBC1D15	0.308438	0.0165286
ENSG00000128585	MKLN1	0.264245	0.0168128
ENSG00000104221	BRF2	0.410024	0.0168442
ENSG00000172007	RAB33B	0.28872	0.0169464
ENSG00000133789	SWAP70	0.383969	0.0169892
ENSG00000065135	GNAI3	0.208312	0.0172805
ENSG00000150867	PIP4K2A	0.360674	0.0172812
ENSG00000081913	PHLPP1	0.331712	0.0174435
ENSG00000114857	NKTR	0.302694	0.0176972
ENSG00000100647	KIAA0247	0.501581	0.0181623
ENSG00000163113	OTUD7B	0.273129	0.0184085
ENSG00000144566	RAB5A	0.303382	0.0185313
ENSG00000119547	ONECUT2	0.318424	0.0186779
ENSG00000134744	ZCCHC11	0.306379	0.0187084
ENSG00000113583	C5orf15	0.22713	0.0190201
ENSG00000067064	IDI1	0.226735	0.0190498
ENSG00000011566	MAP4K3	0.258529	0.0190499
ENSG00000049860	HEXB	0.203439	0.0190933
ENSG00000109929	SC5D	0.21401	0.0197324
ENSG00000173193	PARP14	0.187851	0.0197363
ENSG00000106299	WASL	0.297426	0.0198078
ENSG00000175354	PTPN2	0.406727	0.0206567
ENSG00000119321	FKBP15	0.218074	0.0209403
ENSG00000118922	KLF12	0.356092	0.0210264
ENSG00000134531	EMP1	0.70712	0.0211211
ENSG00000178105	DDX10	0.333565	0.021123
ENSG00000140396	NCOA2	0.233073	0.0214358
ENSG00000095209	TMEM38B	0.362444	0.021579
ENSG00000116957	TBCE	0.313435	0.022148
ENSG00000118579	MED28	0.291569	0.0222104
ENSG00000138802	SEC24B	0.270539	0.022382
ENSG00000167460	TPM4	0.232082	0.0224406
ENSG00000163939	PBRM1	0.240656	0.0227735
ENSG00000031003	FAM13B	0.263123	0.0231752
ENSG00000116754	SRSF11	0.21441	0.0235121
ENSG00000126858	RHOT1	0.334083	0.0237806
ENSG00000136560	TANK	0.304538	0.0239301
ENSG00000164197	RNF180	0.624835	0.0239833
ENSG00000118507	AKAP7	0.47916	0.0242348
ENSG00000162775	RBM15	0.368369	0.0249098
ENSG00000170456	DENND5B	0.277262	0.0249098
ENSG00000086827	ZW10	0.221267	0.0249146
ENSG00000160588	MPZL3	0.383622	0.0250588
ENSG00000143442	POGZ	0.383592	0.0253469
ENSG00000136237	RAPGEF5	0.36705	0.0256537
ENSG00000204256	BRD2	0.164296	0.0257602
ENSG00000062194	GPBP1	0.233749	0.026111
ENSG00000118246	FASTKD2	0.216387	0.0262724
ENSG00000125629	INSIG2	0.277315	0.0263803
ENSG00000138162	TACC2	0.384671	0.0264986
ENSG00000138434	SSFA2	0.200877	0.026859
ENSG00000052126	PLEKHA5	0.343433	0.0268872
ENSG00000185305	ARL15	0.417525	0.0269407
ENSG00000113460	BRIX1	0.224811	0.0270328
ENSG00000108061	SHOC2	0.214297	0.0272405
ENSG00000160584	SIK3	0.331707	0.0273063
ENSG00000178913	TAF7	0.231262	0.0274038
ENSG00000224597	PTCHD3P1	0.294562	0.0274819
ENSG00000012174	MBTPS2	0.408923	0.0276907
ENSG00000152642	GPD1L	0.358538	0.0278773
ENSG00000204977	TRIM13	0.313109	0.028048
ENSG00000108582	CPD	0.236668	0.0287684
ENSG00000134324	LPIN1	0.254736	0.0287907
ENSG00000075151	EIF4G3	0.28566	0.0292266
ENSG00000168172	HOOK3	0.259072	0.0294135
ENSG00000164695	CHMP4C	0.471701	0.0302113
ENSG00000159140	SON	0.290446	0.0305909
ENSG00000078403	MLLT10	0.257801	0.0314326
ENSG00000119801	YPEL5	0.246283	0.0322562
ENSG00000144224	UBXN4	0.197227	0.0323033
ENSG00000118804	FAM47E-STBD1	0.490062	0.0325312
ENSG00000166822	TMEM170A	0.294025	0.0332369
ENSG00000126814	TRMT5	0.297319	0.0333033
ENSG00000117523	PRRC2C	0.330931	0.0333117
ENSG00000107968	MAP3K8	0.517671	0.033582
ENSG00000011198	ABHD5	0.205955	0.0336134
ENSG00000235109	ZSCAN31	0.460331	0.0341443
ENSG00000116641	DOCK7	0.271522	0.0342624
ENSG00000140750	ARHGAP17	0.348335	0.0342654
ENSG00000008952	SEC62	0.219736	0.0342675
ENSG00000140006	WDR89	0.377244	0.0342675
ENSG00000100580	TMED8	0.381838	0.0343447
ENSG00000173744	AGFG1	0.191419	0.0343447
ENSG00000156052	GNAQ	0.3194	0.0349842
ENSG00000103429	BFAR	0.19277	0.0351304
ENSG00000163347	CLDN1	0.144352	0.035153
ENSG00000127337	YEATS4	0.354005	0.0351626
ENSG00000136021	SCYL2	0.217023	0.0351638
ENSG00000164603	C7orf60	0.546242	0.0356801
ENSG00000005339	CREBBP	0.258424	0.0357898
ENSG00000084463	WBP11	0.373224	0.0357985
ENSG00000073282	TP63	0.878279	0.03612
ENSG00000164038	SLC9B2	0.24222	0.0362978
ENSG00000135018	UBQLN1	0.217817	0.0367282
ENSG00000119862	LGALSL	0.395362	0.0368284
ENSG00000118197	DDX59	0.321145	0.0376125
ENSG00000125772	GPCPD1	0.490832	0.0377243
ENSG00000110925	CSRNP2	0.363075	0.0380545
ENSG00000040341	STAU2	0.348306	0.0380757
ENSG00000154380	ENAH	0.209149	0.0385549
ENSG00000175311	ANKS4B	0.295428	0.0389027
ENSG00000123091	RNF11	0.196095	0.0392576
ENSG00000170088	TMEM192	0.215953	0.040222
ENSG00000129003	VPS13C	0.214115	0.040999
ENSG00000091009	RBM27	0.193611	0.0411282
ENSG00000104447	TRPS1	0.429573	0.0413927
ENSG00000150457	LATS2	0.270246	0.0418076
ENSG00000116833	NR5A2	0.24998	0.0420071
ENSG00000005893	LAMP2	0.190706	0.0422143
ENSG00000256293	RP11-114F3.2	0.787552	0.0425946
ENSG00000130396	MLLT4	0.177664	0.0427869
ENSG00000050405	LIMA1	0.295632	0.0432324
ENSG00000188177	ZC3H6	0.544724	0.0437016
ENSG00000101407	TTI1	0.306416	0.0439203
ENSG00000119720	NRDE2	0.386063	0.0450195
ENSG00000048649	RSF1	0.379055	0.045303
ENSG00000156030	ELMSAN1	0.372199	0.0457396
ENSG00000164938	TP53INP1	0.226456	0.0457518
ENSG00000109381	ELF2	0.279751	0.0459103
ENSG00000163900	TMEM41A	0.258712	0.0463378
ENSG00000178567	EPM2AIP1	0.242719	0.0463378
ENSG00000167306	MYO5B	0.254054	0.0466635
ENSG00000012660	ELOVL5	0.178392	0.0471981
ENSG00000136738	STAM	0.281423	0.0471981
ENSG00000198589	LRBA	0.235369	0.0477035
ENSG00000112851	ERBB2IP	0.200434	0.0477403
ENSG00000154655	L3MBTL4	0.319792	0.0477805
ENSG00000175387	SMAD2	0.254661	0.0479076
ENSG00000143190	POU2F1	0.37358	0.0485315
ENSG00000165650	PDZD8	0.16325	0.0486586
ENSG00000155975	VPS37A	0.227722	0.0487519
ENSG00000140262	TCF12	0.264235	0.0498722
ENSG00000080371	RAB21	0.222108	0.0499823

## Sheet: cluster 4
S1 Table. RNA-seq analysis, Cluster 4 - Met Decreased, AMPK Independent
EnsemblGeneID	GeneName	log2FoldChange	padj
ENSG00000129474	AJUBA	-0.817914	5.50686e-58
ENSG00000186594	MIR22HG	-1.36827	1.37868e-55
ENSG00000124422	USP22	-0.769931	5.21423e-29
ENSG00000168906	MAT2A	-1.48068	2.3432e-27
ENSG00000205213	LGR4	-0.718137	3.6467e-26
ENSG00000164252	AGGF1	-1.00215	5.58499e-25
ENSG00000100335	MIEF1	-0.81538	7.39812e-24
ENSG00000048707	VPS13D	-0.552376	1.19068e-22
ENSG00000140987	ZSCAN32	-1.42584	5.72054e-20
ENSG00000198074	AKR1B10	-1.19946	4.68831e-19
ENSG00000084090	STARD7	-0.596177	4.96094e-19
ENSG00000007202	KIAA0100	-0.749358	1.18622e-18
ENSG00000070061	IKBKAP	-0.901396	9.76768e-17
ENSG00000165092	ALDH1A1	-0.558018	6.64736e-16
ENSG00000134294	SLC38A2	-0.501311	1.28617e-15
ENSG00000110917	MLEC	-0.655573	1.41319e-13
ENSG00000152102	FAM168B	-0.582034	6.25926e-13
ENSG00000104356	POP1	-1.12754	8.70387e-12
ENSG00000143398	PIP5K1A	-0.583438	1.38085e-11
ENSG00000132855	ANGPTL3	-0.508167	2.01791e-11
ENSG00000176871	WSB2	-0.367866	3.21423e-11
ENSG00000177479	ARIH2	-0.428959	5.53687e-11
ENSG00000152990	GPR125	-0.623737	9.54001e-11
ENSG00000175970	UNC119B	-1.04527	1.20532e-10
ENSG00000174151	CYB561D1	-1.33547	2.36049e-10
ENSG00000166266	CUL5	-0.520615	3.78438e-10
ENSG00000169926	KLF13	-0.592536	4.35864e-10
ENSG00000084652	TXLNA	-0.494051	8.52275e-10
ENSG00000109572	CLCN3	-0.432323	4.00377e-09
ENSG00000269343	ZNF587B	-0.705657	4.03098e-09
ENSG00000112308	C6orf62	-0.570571	4.23548e-09
ENSG00000132405	TBC1D14	-0.591869	5.49387e-09
ENSG00000117707	PROX1	-0.541829	7.20463e-09
ENSG00000139697	SBNO1	-0.486156	3.29423e-08
ENSG00000071537	SEL1L	-0.355344	7.38225e-08
ENSG00000198380	GFPT1	-0.374457	9.19419e-08
ENSG00000106636	YKT6	-0.444148	1.20745e-07
ENSG00000100296	THOC5	-0.669327	1.21525e-07
ENSG00000086061	DNAJA1	-0.464881	1.28327e-07
ENSG00000215012	C22orf29	-0.880123	1.51596e-07
ENSG00000111605	CPSF6	-0.467566	2.63327e-07
ENSG00000216775	RP1-152L7.5	-0.882791	4.31702e-07
ENSG00000204713	TRIM27	-0.383308	4.97095e-07
ENSG00000171234	UGT2B7	-0.369543	6.40368e-07
ENSG00000183723	CMTM4	-0.707506	7.05029e-07
ENSG00000156096	UGT2B4	-0.344158	8.98561e-07
ENSG00000112078	KCTD20	-0.330074	9.78374e-07
ENSG00000145740	SLC30A5	-0.472661	1.1703e-06
ENSG00000134109	EDEM1	-0.398593	1.29681e-06
ENSG00000258311	RP11-644F5.10	-1.34932	1.64793e-06
ENSG00000146409	SLC18B1	-0.681818	2.01083e-06
ENSG00000106853	PTGR1	-0.340585	2.17234e-06
ENSG00000089335	ZNF302	-0.745445	3.20052e-06
ENSG00000121060	TRIM25	-0.635789	3.42408e-06
ENSG00000171766	GATM	-0.29321	3.47543e-06
ENSG00000131381	ZFYVE20	-0.463056	4.57483e-06
ENSG00000176834	VSIG10	-0.415552	4.57483e-06
ENSG00000257093	KIAA1147	-0.46689	4.79814e-06
ENSG00000165494	PCF11	-0.583307	5.87857e-06
ENSG00000139641	ESYT1	-0.3083	6.2825e-06
ENSG00000108424	KPNB1	-0.369908	6.60732e-06
ENSG00000167378	IRGQ	-0.498199	7.14737e-06
ENSG00000101191	DIDO1	-0.476546	7.35721e-06
ENSG00000198363	ASPH	-0.230164	8.41378e-06
ENSG00000115758	ODC1	-0.295031	1.28158e-05
ENSG00000112339	HBS1L	-0.392576	1.29941e-05
ENSG00000100109	TFIP11	-0.442971	1.47563e-05
ENSG00000149474	CSRP2BP	-0.919021	1.49364e-05
ENSG00000181852	RNF41	-0.401479	1.49364e-05
ENSG00000143393	PI4KB	-0.496696	1.73642e-05
ENSG00000070669	ASNS	-0.567026	2.44901e-05
ENSG00000135069	PSAT1	-0.335943	2.507e-05
ENSG00000150776	C11orf57	-0.521636	2.56596e-05
ENSG00000119682	AREL1	-0.475508	2.98532e-05
ENSG00000010292	NCAPD2	-0.774218	3.22406e-05
ENSG00000134538	SLCO1B1	-0.351251	3.26933e-05
ENSG00000166025	AMOTL1	-0.541051	3.49352e-05
ENSG00000132485	ZRANB2	-0.404504	3.83573e-05
ENSG00000075407	ZNF37A	-0.526441	4.07215e-05
ENSG00000145860	RNF145	-0.584197	4.59767e-05
ENSG00000168439	STIP1	-0.326998	5.18211e-05
ENSG00000234616	JRK	-0.821598	5.99443e-05
ENSG00000010165	METTL13	-0.481052	6.15197e-05
ENSG00000147274	RBMX	-0.335588	6.97836e-05
ENSG00000036257	CUL3	-0.355561	8.63819e-05
ENSG00000139651	ZNF740	-0.613543	9.05822e-05
ENSG00000035681	NSMAF	-0.485853	9.49683e-05
ENSG00000169991	IFFO2	-0.485409	9.92822e-05
ENSG00000204178	TMEM57	-0.328165	0.000100384
ENSG00000174804	FZD4	-0.456935	0.000105731
ENSG00000122687	FTSJ2	-0.432834	0.000108202
ENSG00000225339	RP11-513I15.6	-0.461893	0.00010893
ENSG00000184378	ACTRT3	-1.35918	0.000128303
ENSG00000068654	POLR1A	-0.434053	0.000137903
ENSG00000100441	KHNYN	-0.368106	0.00016894
ENSG00000087338	GMCL1	-0.620625	0.000197354
ENSG00000148584	A1CF	-0.335737	0.000222874
ENSG00000144791	LIMD1	-0.305432	0.000298248
ENSG00000146834	MEPCE	-0.55435	0.000300976
ENSG00000234176	HSPA8P1	-0.950543	0.000302085
ENSG00000103111	MON1B	-0.466997	0.000308441
ENSG00000183111	ARHGEF37	-0.952026	0.000342429
ENSG00000094804	CDC6	-0.898075	0.000358335
ENSG00000112208	BAG2	-0.34607	0.00037262
ENSG00000128915	NARG2	-0.417415	0.000399243
ENSG00000118762	PKD2	-0.779713	0.000411111
ENSG00000071994	PDCD2	-0.35133	0.000459837
ENSG00000151892	GFRA1	-0.33697	0.000538949
ENSG00000138356	AOX1	-0.191761	0.000543009
ENSG00000167291	TBC1D16	-0.611645	0.000544998
ENSG00000196652	ZKSCAN5	-0.536331	0.0005694
ENSG00000164002	EXO5	-0.727664	0.00059242
ENSG00000143179	UCK2	-0.266606	0.000600254
ENSG00000107815	C10orf2	-0.485518	0.000601679
ENSG00000138078	PREPL	-0.321927	0.000624086
ENSG00000116688	MFN2	-0.29802	0.000633645
ENSG00000120889	TNFRSF10B	-0.205861	0.000652203
ENSG00000198722	UNC13B	-0.411825	0.000653814
ENSG00000132680	KIAA0907	-0.490227	0.000705347
ENSG00000196139	AKR1C3	-0.3318	0.000740303
ENSG00000124160	NCOA5	-0.623052	0.000765413
ENSG00000119487	MAPKAP1	-0.233934	0.000808931
ENSG00000197016	ZNF470	-1.04545	0.000808931
ENSG00000154080	CHST9	-0.377887	0.000831447
ENSG00000111371	SLC38A1	-0.292032	0.000837565
ENSG00000047056	WDR37	-0.488459	0.000909199
ENSG00000105939	ZC3HAV1	-0.357477	0.00098011
ENSG00000168411	RFWD3	-0.407933	0.00104353
ENSG00000117016	RIMS3	-1.76376	0.00106158
ENSG00000124459	ZNF45	-0.684155	0.00106484
ENSG00000133794	ARNTL	-0.503644	0.00115413
ENSG00000264247	LINC00909	-0.845991	0.00117637
ENSG00000114302	PRKAR2A	-0.282996	0.00123638
ENSG00000186575	NF2	-0.403898	0.00126039
ENSG00000072210	ALDH3A2	-0.24563	0.00129199
ENSG00000111875	ASF1A	-0.419924	0.00136507
ENSG00000150782	IL18	-0.304606	0.00148212
ENSG00000146733	PSPH	-0.424399	0.00169721
ENSG00000273015	LINC00938	-0.580454	0.00174891
ENSG00000100557	C14orf105	-0.355535	0.00180035
ENSG00000141720	PIP4K2B	-0.37331	0.00181153
ENSG00000109654	TRIM2	-0.625161	0.00202319
ENSG00000129473	BCL2L2	-0.376137	0.00202698
ENSG00000115484	CCT4	-0.276418	0.00209865
ENSG00000267575	CTC-459F4.3	-0.913088	0.00215529
ENSG00000159131	GART	-0.22215	0.00223657
ENSG00000144043	TEX261	-0.372863	0.00228205
ENSG00000197782	ZNF780A	-0.63303	0.00242521
ENSG00000150403	TMCO3	-0.242244	0.00266101
ENSG00000177613	CSTF2T	-0.372193	0.00290961
ENSG00000157617	C2CD2	-0.495742	0.00294534
ENSG00000114200	BCHE	-0.385186	0.00296669
ENSG00000125630	POLR1B	-0.338858	0.00300501
ENSG00000166224	SGPL1	-0.28252	0.00302375
ENSG00000188215	DCUN1D3	-0.32346	0.00311502
ENSG00000147852	VLDLR	-0.493099	0.00324286
ENSG00000204685	STARD7-AS1	-0.589037	0.00332392
ENSG00000106483	SFRP4	-0.958901	0.00333493
ENSG00000123552	USP45	-0.544145	0.0033941
ENSG00000133706	LARS	-0.24818	0.00353055
ENSG00000272325	NUDT3	-0.295552	0.00355488
ENSG00000174842	GLMN	-0.636861	0.00358826
ENSG00000183864	TOB2	-0.433081	0.00361174
ENSG00000166135	HIF1AN	-0.389983	0.00361313
ENSG00000164574	GALNT10	-0.509403	0.00368007
ENSG00000262944	RP11-473I1.9	-0.486192	0.00369957
ENSG00000023734	STRAP	-0.216607	0.0038202
ENSG00000151632	AKR1C2	-0.240493	0.00405255
ENSG00000103353	UBFD1	-0.394628	0.00410914
ENSG00000118900	UBN1	-0.33745	0.00419319
ENSG00000171574	ZNF584	-0.549172	0.00469679
ENSG00000181019	NQO1	-0.757609	0.00469747
ENSG00000101849	TBL1X	-0.428933	0.00471627
ENSG00000066926	FECH	-0.266504	0.00483136
ENSG00000174437	ATP2A2	-0.215693	0.00488471
ENSG00000085982	USP40	-0.332883	0.00493629
ENSG00000196458	ZNF605	-0.609642	0.00501518
ENSG00000271430	RP3-368A4.5	-0.697593	0.00529871
ENSG00000196150	ZNF250	-0.832011	0.0053143
ENSG00000179409	GEMIN4	-0.425482	0.00539654
ENSG00000197375	SLC22A5	-0.420057	0.00581459
ENSG00000198331	HYLS1	-0.669596	0.00581784
ENSG00000113739	STC2	-1.09106	0.00582217
ENSG00000148730	EIF4EBP2	-0.319045	0.00590426
ENSG00000197712	FAM114A1	-0.236323	0.00593536
ENSG00000130052	STARD8	-0.639174	0.00593795
ENSG00000183337	BCOR	-0.411448	0.00595403
ENSG00000143036	SLC44A3	-0.580326	0.00595657
ENSG00000152558	TMEM123	-0.196332	0.00608739
ENSG00000008405	CRY1	-0.363938	0.00624527
ENSG00000133657	ATP13A3	-0.266185	0.00629485
ENSG00000133816	MICAL2	-0.326503	0.00675152
ENSG00000120694	HSPH1	-0.289621	0.00687459
ENSG00000153395	LPCAT1	-0.416151	0.00697098
ENSG00000132840	BHMT2	-0.273653	0.00721761
ENSG00000234160	RP11-613M10.6	-1.66395	0.0073481
ENSG00000160208	RRP1B	-0.304892	0.00790373
ENSG00000108395	TRIM37	-0.346503	0.00798643
ENSG00000164168	TMEM184C	-0.271688	0.00808383
ENSG00000166747	AP1G1	-0.199652	0.00825954
ENSG00000135870	RC3H1	-0.292496	0.00836129
ENSG00000125247	TMTC4	-0.40807	0.0083711
ENSG00000040199	PHLPP2	-0.317981	0.00842787
ENSG00000074527	NTN4	-0.2907	0.00845769
ENSG00000232098	CTD-2619J13.14	-0.931913	0.00845832
ENSG00000044574	HSPA5	-0.3026	0.00890206
ENSG00000070540	WIPI1	-0.439866	0.00893237
ENSG00000129493	HEATR5A	-0.429196	0.00925891
ENSG00000145725	PPIP5K2	-0.273494	0.00954424
ENSG00000128191	DGCR8	-0.365631	0.00973897
ENSG00000163536	SERPINI1	-1.28984	0.0097827
ENSG00000065150	IPO5	-0.232696	0.00978478
ENSG00000172795	DCP2	-0.366598	0.00994669
ENSG00000112343	TRIM38	-0.393325	0.0101833
ENSG00000138399	FASTKD1	-0.375372	0.010491
ENSG00000121741	ZMYM2	-0.259721	0.0106095
ENSG00000137561	TTPA	-0.331671	0.0106673
ENSG00000122783	C7orf49	-0.444754	0.0107692
ENSG00000163348	PYGO2	-0.42349	0.0109336
ENSG00000136243	NUPL2	-0.361549	0.0112732
ENSG00000124571	XPO5	-0.267036	0.0113525
ENSG00000015171	ZMYND11	-0.274584	0.0119111
ENSG00000167202	TBC1D2B	-0.324314	0.0123929
ENSG00000094916	CBX5	-0.469186	0.0128808
ENSG00000140943	MBTPS1	-0.244469	0.0128808
ENSG00000212916	MAP10	-0.827556	0.0128808
ENSG00000182224	CYB5D1	-0.388954	0.0129319
ENSG00000263244	RP11-473I1.10	-0.332345	0.0131674
ENSG00000150687	PRSS23	-0.173101	0.0132791
ENSG00000006432	MAP3K9	-0.418582	0.0133028
ENSG00000167986	DDB1	-0.225821	0.0135594
ENSG00000078269	SYNJ2	-0.239992	0.0139506
ENSG00000179051	RCC2	-0.342522	0.0141404
ENSG00000260336	RP11-395B7.7	-0.357616	0.0142142
ENSG00000148110	HIATL1	-0.299289	0.0142157
ENSG00000198690	FAN1	-0.331329	0.0143626
ENSG00000116194	ANGPTL1	-0.623668	0.0143931
ENSG00000117054	ACADM	-0.320421	0.0143976
ENSG00000092847	AGO1	-0.400961	0.0157241
ENSG00000173905	GOLIM4	-0.285404	0.0158199
ENSG00000197977	ELOVL2	-0.257996	0.0158199
ENSG00000100320	RBFOX2	-0.278577	0.0163441
ENSG00000148468	FAM171A1	-0.392963	0.0165658
ENSG00000140105	WARS	-0.260695	0.0168861
ENSG00000116701	NCF2	-0.331515	0.0172812
ENSG00000166133	RPUSD2	-0.486258	0.0172812
ENSG00000111445	RFC5	-0.448933	0.0175655
ENSG00000142207	URB1	-0.285393	0.0175717
ENSG00000088179	PTPN4	-0.321313	0.0177883
ENSG00000128607	KLHDC10	-0.295269	0.0180894
ENSG00000125304	TM9SF2	-0.210135	0.0181427
ENSG00000215319	RP11-98L4.1	-1.58086	0.0184332
ENSG00000134317	GRHL1	-0.411401	0.0191276
ENSG00000132694	ARHGEF11	-0.362384	0.0191718
ENSG00000108423	TUBD1	-0.580012	0.0191743
ENSG00000167383	ZNF229	-0.537757	0.0192718
ENSG00000033627	ATP6V0A1	-0.284608	0.0193895
ENSG00000173218	VANGL1	-0.421695	0.0194142
ENSG00000213380	COG8	-0.403631	0.0194142
ENSG00000116793	PHTF1	-0.349397	0.0197841
ENSG00000227354	RBM26-AS1	-1.12585	0.0197841
ENSG00000156535	CD109	-0.324977	0.0200091
ENSG00000272201	U47924.30	-0.539053	0.0203257
ENSG00000113645	WWC1	-0.323472	0.0203682
ENSG00000166068	SPRED1	-0.488119	0.0207908
ENSG00000068383	INPP5A	-0.29529	0.021009
ENSG00000127080	IPPK	-0.36531	0.0212985
ENSG00000171103	TRMT61B	-0.428407	0.0216694
ENSG00000033050	ABCF2	-0.23464	0.022382
ENSG00000119906	FAM178A	-0.325302	0.0224406
ENSG00000135953	MFSD9	-0.375444	0.0224406
ENSG00000011295	TTC19	-0.216954	0.0227555
ENSG00000140265	ZSCAN29	-0.35673	0.0229968
ENSG00000174282	ZBTB4	-0.394194	0.0230428
ENSG00000140830	TXNL4B	-0.371787	0.0233043
ENSG00000179981	TSHZ1	-0.565537	0.0233553
ENSG00000168282	MGAT2	-0.221124	0.0238312
ENSG00000135776	ABCB10	-0.262016	0.023836
ENSG00000143278	F13B	-0.404731	0.0242613
ENSG00000134851	TMEM165	-0.290451	0.0247316
ENSG00000140157	NIPA2	-0.28208	0.0249297
ENSG00000101190	TCFL5	-0.58689	0.0249799
ENSG00000101346	POFUT1	-0.214286	0.0250365
ENSG00000237765	FAM200B	-0.399555	0.0254071
ENSG00000131845	ZNF304	-0.568155	0.0256366
ENSG00000173548	SNX33	-0.345057	0.0256366
ENSG00000163785	RYK	-0.286292	0.0262247
ENSG00000040933	INPP4A	-0.422443	0.0262724
ENSG00000131373	HACL1	-0.253306	0.0265969
ENSG00000070614	NDST1	-0.316675	0.0268064
ENSG00000125812	GZF1	-0.392677	0.0269675
ENSG00000205269	TMEM170B	-0.410644	0.026969
ENSG00000198131	ZNF544	-0.376471	0.0272405
ENSG00000110931	CAMKK2	-0.303699	0.0274819
ENSG00000127995	CASD1	-0.343177	0.0276591
ENSG00000172936	MYD88	-0.407706	0.0276866
ENSG00000110060	PUS3	-0.297386	0.0278773
ENSG00000152439	ZNF773	-0.634722	0.0278773
ENSG00000164933	SLC25A32	-0.252329	0.0289775
ENSG00000116120	FARSB	-0.238542	0.0294649
ENSG00000012232	EXTL3	-0.353507	0.0295955
ENSG00000054793	ATP9A	-0.231956	0.0295955
ENSG00000129071	MBD4	-0.271743	0.0301277
ENSG00000123191	ATP7B	-0.40567	0.0305082
ENSG00000143319	ISG20L2	-0.308043	0.0309503
ENSG00000129292	PHF20L1	-0.250343	0.0311725
ENSG00000179562	GCC1	-0.236887	0.0313071
ENSG00000170266	GLB1	-0.264213	0.0315209
ENSG00000198682	PAPSS2	-0.23984	0.0317018
ENSG00000144867	SRPRB	-0.198988	0.0324053
ENSG00000172086	KRCC1	-0.359236	0.0324053
ENSG00000180626	ZNF594	-0.909668	0.0324197
ENSG00000180901	KCTD2	-0.312922	0.0324366
ENSG00000116199	FAM20B	-0.258105	0.0330642
ENSG00000122218	COPA	-0.221393	0.033242
ENSG00000140950	TLDC1	-0.56724	0.0337259
ENSG00000101574	METTL4	-0.621214	0.0341984
ENSG00000138119	MYOF	-0.541359	0.0344726
ENSG00000082516	GEMIN5	-0.284893	0.0347197
ENSG00000212719	C17orf51	-0.52966	0.0348103
ENSG00000182700	IGIP	-0.730883	0.0349828
ENSG00000251615	RP11-774O3.3	-1.4257	0.0351626
ENSG00000005194	CIAPIN1	-0.222336	0.0356306
ENSG00000205060	SLC35B4	-0.279017	0.035699
ENSG00000138821	SLC39A8	-0.209824	0.0360144
ENSG00000204604	ZNF468	-0.405097	0.0373932
ENSG00000131323	TRAF3	-0.287764	0.0379876
ENSG00000134698	AGO4	-0.277877	0.0384343
ENSG00000099204	ABLIM1	-0.193136	0.0385488
ENSG00000111642	CHD4	-0.308839	0.039455
ENSG00000186017	ZNF566	-0.578406	0.0405153
ENSG00000147124	ZNF41	-0.529127	0.0405445
ENSG00000135269	TES	-0.177409	0.040839
ENSG00000134716	CYP2J2	-0.246445	0.0410381
ENSG00000165055	METTL2B	-0.37377	0.041749
ENSG00000136935	GOLGA1	-0.34588	0.0417714
ENSG00000138600	SPPL2A	-0.249986	0.0419951
ENSG00000215424	MCM3AP-AS1	-0.464759	0.0421445
ENSG00000143033	MTF2	-0.367037	0.0421499
ENSG00000142794	NBPF3	-0.725548	0.0425512
ENSG00000059573	ALDH18A1	-0.307657	0.0425625
ENSG00000226752	PSMD5-AS1	-0.394456	0.0425625
ENSG00000107796	ACTA2	-0.366032	0.0426281
ENSG00000154144	TBRG1	-0.245541	0.0431424
ENSG00000149636	DSN1	-0.520968	0.0438025
ENSG00000224251	RP11-499O7.7	-0.966919	0.0438025
ENSG00000187189	TSPYL4	-0.371142	0.0440158
ENSG00000138823	MTTP	-0.140106	0.0440381
ENSG00000143162	CREG1	-0.223245	0.04443
ENSG00000157193	LRP8	-0.606183	0.0446486
ENSG00000139620	KANSL2	-0.273147	0.0453691
ENSG00000115446	UNC50	-0.294939	0.045449
ENSG00000122435	TRMT13	-0.396743	0.0462324
ENSG00000138041	SMEK2	-0.196788	0.0469832
ENSG00000100564	PIGH	-0.311793	0.047207
ENSG00000118007	STAG1	-0.241023	0.0472602
ENSG00000263002	ZNF234	-0.679738	0.0474475
ENSG00000114248	LRRC31	-1.10586	0.0475183
ENSG00000176986	SEC24C	-0.237884	0.0476134
ENSG00000198908	BHLHB9	-0.741988	0.0485097
ENSG00000105186	ANKRD27	-0.317079	0.0487519
ENSG00000164070	HSPA4L	-0.258081	0.0490733
ENSG00000206532	RP11-553A10.1	-0.675959	0.0497616
ENSG00000095319	NUP188	-0.350554	0.0497918
ENSG00000248866	USP46-AS1	-0.900909	0.0499823

## Sheet: cluster 5
S1 Table. RNA-seq analysis, Cluster 5 - Met Decreased, AMPK Dependent
EnsemblGeneID	GeneName	log2FoldChange	padj
ENSG00000175137	SH3BP5L	-1.42765	6.37605e-36
ENSG00000196620	UGT2B15	-1.05321	8.83611e-24
ENSG00000112146	FBXO9	-1.03317	1.01212e-21
ENSG00000100422	CERK	-0.683556	2.77132e-14
ENSG00000229645	LINC00341	-2.45654	2.84166e-12
ENSG00000224870	RP4-758J18.2	-1.11392	1.65623e-11
ENSG00000160310	PRMT2	-0.949257	8.22193e-11
ENSG00000002834	LASP1	-0.450327	2.67216e-10
ENSG00000103319	EEF2K	-0.727443	2.29266e-09
ENSG00000174233	ADCY6	-0.89161	7.23637e-09
ENSG00000138640	FAM13A	-0.756754	9.83586e-09
ENSG00000241015	TPM3P9	-1.84708	9.41258e-08
ENSG00000124610	HIST1H1A	-1.51578	1.38942e-07
ENSG00000108848	LUC7L3	-0.52827	2.47634e-07
ENSG00000172955	ADH6	-0.569706	4.09512e-07
ENSG00000183741	CBX6	-0.497502	8.80325e-07
ENSG00000266962	RP11-400F19.6	-1.33218	1.87273e-06
ENSG00000213859	KCTD11	-0.814702	1.89329e-06
ENSG00000112473	SLC39A7	-0.317674	2.01083e-06
ENSG00000188070	C11orf95	-0.804148	2.19429e-06
ENSG00000100416	TRMU	-0.713567	2.88639e-06
ENSG00000198610	AKR1C4	-0.642615	3.05447e-06
ENSG00000263986	RP11-746M1.1	-0.972141	3.56282e-06
ENSG00000259932	CTD-2651B20.7	-3.119	3.97437e-06
ENSG00000120832	MTERFD3	-0.7227	4.99114e-06
ENSG00000158669	AGPAT6	-0.35091	6.60732e-06
ENSG00000160613	PCSK7	-0.592387	6.92014e-06
ENSG00000140044	JDP2	-0.949822	7.14737e-06
ENSG00000121361	KCNJ8	-0.462288	7.61412e-06
ENSG00000264044	RP11-192H23.7	-0.862046	1.10839e-05
ENSG00000040633	PHF23	-0.419982	1.48329e-05
ENSG00000166123	GPT2	-0.376629	1.49338e-05
ENSG00000140320	BAHD1	-0.629006	1.50677e-05
ENSG00000101152	DNAJC5	-0.424691	1.97842e-05
ENSG00000187778	MCRS1	-0.583312	2.10445e-05
ENSG00000198366	HIST1H3A	-1.30531	3.26888e-05
ENSG00000128272	ATF4	-0.220113	3.36259e-05
ENSG00000158887	MPZ	-0.64173	3.5107e-05
ENSG00000102178	UBL4A	-0.38322	3.60874e-05
ENSG00000114383	TUSC2	-0.631898	4.59767e-05
ENSG00000198952	SMG5	-0.399789	5.2267e-05
ENSG00000233098	RP11-344E13.3	-0.689507	5.82084e-05
ENSG00000232956	SNHG15	-0.56402	6.23063e-05
ENSG00000245748	RP11-367J11.2	-0.675388	7.60101e-05
ENSG00000204237	OXLD1	-0.686274	9.3175e-05
ENSG00000166840	GLYATL1	-0.504452	0.000100995
ENSG00000149428	HYOU1	-0.367672	0.000134816
ENSG00000159461	AMFR	-0.203087	0.000168478
ENSG00000107185	RGP1	-0.409782	0.000170628
ENSG00000151689	INPP1	-0.637149	0.000182568
ENSG00000186834	HEXIM1	-0.542671	0.000194901
ENSG00000258634	RP4-773N10.4	-1.21851	0.000240909
ENSG00000119669	IRF2BPL	-0.875924	0.000264534
ENSG00000149930	TAOK2	-0.554588	0.000291388
ENSG00000204209	DAXX	-0.305161	0.000294462
ENSG00000008853	RHOBTB2	-1.03185	0.000302421
ENSG00000101361	NOP56	-0.256895	0.000313544
ENSG00000100897	DCAF11	-0.350759	0.000330123
ENSG00000146678	IGFBP1	-0.465433	0.000392465
ENSG00000141644	MBD1	-0.383754	0.000403688
ENSG00000231013	AC013275.2	-0.645577	0.000412633
ENSG00000243955	GSTA1	-0.35674	0.000445507
ENSG00000090615	GOLGA3	-0.381602	0.000464635
ENSG00000256364	RP11-173P15.3	-0.691291	0.000476212
ENSG00000106638	TBL2	-0.336793	0.000486209
ENSG00000124839	RAB17	-0.503398	0.000520409
ENSG00000254726	MEX3A	-1.11853	0.000572532
ENSG00000204389	HSPA1A	-0.459651	0.000581974
ENSG00000182858	ALG12	-0.643096	0.000597223
ENSG00000204388	HSPA1B	-0.442817	0.000640515
ENSG00000128602	SMO	-0.726236	0.000775113
ENSG00000154328	NEIL2	-0.512351	0.000781676
ENSG00000196372	ASB13	-0.414931	0.000870657
ENSG00000244067	GSTA2	-1.12184	0.000874384
ENSG00000187758	ADH1A	-0.64259	0.000890634
ENSG00000169903	TM4SF4	-0.256982	0.000893526
ENSG00000102181	CD99L2	-0.518256	0.000922207
ENSG00000164077	MON1A	-0.812387	0.000926796
ENSG00000248019	FAM13A-AS1	-1.02682	0.00103009
ENSG00000130517	PGPEP1	-0.369512	0.00103854
ENSG00000167676	PLIN4	-0.715228	0.00104833
ENSG00000263731	RP11-498C9.15	-1.55066	0.00108683
ENSG00000135424	ITGA7	-0.555143	0.0011493
ENSG00000173442	EHBP1L1	-0.655039	0.00116185
ENSG00000204128	C2orf72	-0.545068	0.00123374
ENSG00000196363	WDR5	-0.365575	0.00125119
ENSG00000065361	ERBB3	-0.373614	0.00138667
ENSG00000130766	SESN2	-0.36951	0.00157321
ENSG00000174744	BRMS1	-0.348588	0.00163796
ENSG00000128965	CHAC1	-0.953142	0.00164088
ENSG00000114993	RTKN	-0.362688	0.00169
ENSG00000202515	VTRNA1-3	-1.43961	0.00189276
ENSG00000108786	HSD17B1	-1.07336	0.00192675
ENSG00000165501	LRR1	-0.63464	0.00201927
ENSG00000164916	FOXK1	-0.467265	0.00223219
ENSG00000107021	TBC1D13	-0.525101	0.00239355
ENSG00000196411	EPHB4	-0.432245	0.0025564
ENSG00000076555	ACACB	-0.341264	0.00264279
ENSG00000198157	HMGN5	-1.50389	0.00264957
ENSG00000123416	TUBA1B	-0.290727	0.00264972
ENSG00000101255	TRIB3	-0.329714	0.00265108
ENSG00000227543	SPAG5-AS1	-0.66962	0.0026769
ENSG00000205710	C17orf107	-1.29431	0.00285154
ENSG00000272941	RP11-134L10.1	-0.689777	0.00296303
ENSG00000214756	METTL12	-0.779184	0.00310407
ENSG00000189223	PAX8-AS1	-0.542971	0.00327553
ENSG00000165801	ARHGEF40	-0.431187	0.0033042
ENSG00000100418	DESI1	-0.254938	0.0039242
ENSG00000110042	DTX4	-0.502756	0.00403163
ENSG00000197021	CXorf40B	-0.613573	0.0040404
ENSG00000111671	SPSB2	-0.77071	0.00404299
ENSG00000173221	GLRX	-0.377442	0.00412112
ENSG00000204569	PPP1R10	-0.404781	0.00463437
ENSG00000144035	NAT8	-0.576756	0.0046916
ENSG00000165819	METTL3	-0.288772	0.00471411
ENSG00000102870	ZNF629	-0.452274	0.00479863
ENSG00000124564	SLC17A3	-0.778041	0.00481812
ENSG00000184999	SLC22A10	-0.601198	0.00488273
ENSG00000149480	MTA2	-0.329721	0.00505844
ENSG00000124702	KLHDC3	-0.312432	0.00516013
ENSG00000004478	FKBP4	-0.214761	0.00581459
ENSG00000125863	MKKS	-0.255318	0.00617918
ENSG00000198925	ATG9A	-0.475718	0.00631615
ENSG00000135637	CCDC142	-0.805953	0.00632495
ENSG00000158882	TOMM40L	-0.320397	0.0063267
ENSG00000004455	AK2	-0.205354	0.00643452
ENSG00000233184	RP11-421L21.3	-0.970157	0.00662091
ENSG00000165271	NOL6	-0.362641	0.00669813
ENSG00000103316	CRYM	-0.581914	0.00670642
ENSG00000246090	RP11-696N14.1	-0.711081	0.0067845
ENSG00000111641	NOP2	-0.347756	0.00681746
ENSG00000082781	ITGB5	-0.292887	0.00722749
ENSG00000146063	TRIM41	-0.437795	0.00731592
ENSG00000068078	FGFR3	-0.65507	0.0078053
ENSG00000186635	ARAP1	-0.515254	0.00798075
ENSG00000179604	CDC42EP4	-0.370614	0.00834436
ENSG00000196176	HIST1H4A	-0.977666	0.00834436
ENSG00000213412	HNRNPA1P33	-0.598312	0.00884916
ENSG00000180592	SKIDA1	-1.27547	0.00903264
ENSG00000197122	SRC	-0.730267	0.00909527
ENSG00000269609	RP11-18I14.10	-0.607834	0.00911566
ENSG00000149257	SERPINH1	-0.538584	0.0091296
ENSG00000137411	VARS2	-0.391721	0.00915499
ENSG00000163586	FABP1	-0.526105	0.00960426
ENSG00000155660	PDIA4	-0.21405	0.00967837
ENSG00000183605	SFXN4	-0.271781	0.0101419
ENSG00000170509	HSD17B13	-0.445893	0.0101626
ENSG00000159231	CBR3	-0.67851	0.0105063
ENSG00000168509	HFE2	-0.514328	0.0107797
ENSG00000227051	C14orf132	-0.574805	0.0110104
ENSG00000082146	STRADB	-0.373143	0.0112732
ENSG00000207389	RNU1-4	-1.44953	0.012461
ENSG00000033100	CHPF2	-0.369081	0.0126203
ENSG00000144908	ALDH1L1	-0.337582	0.0129878
ENSG00000184205	TSPYL2	-0.353786	0.0129946
ENSG00000111906	HDDC2	-0.343991	0.0133489
ENSG00000112118	MCM3	-0.28392	0.0135489
ENSG00000169217	CD2BP2	-0.292556	0.0136486
ENSG00000137200	CMTR1	-0.251332	0.0139496
ENSG00000162836	ACP6	-0.563311	0.0143882
ENSG00000124588	NQO2	-0.319699	0.014417
ENSG00000100058	CRYBB2P1	-0.873238	0.0144897
ENSG00000172375	C2CD2L	-0.642689	0.0149991
ENSG00000211454	AKR7L	-0.5761	0.0152528
ENSG00000139832	RAB20	-0.452428	0.0156882
ENSG00000174652	ZNF266	-0.502627	0.0157076
ENSG00000177663	IL17RA	-0.464972	0.0158199
ENSG00000197620	CXorf40A	-0.715205	0.016091
ENSG00000076351	SLC46A1	-0.352031	0.0162638
ENSG00000269990	CTD-3074O7.12	-1.09512	0.0163441
ENSG00000160075	SSU72	-0.235636	0.0166526
ENSG00000138073	PREB	-0.279418	0.0168572
ENSG00000166986	MARS	-0.196609	0.0170601
ENSG00000168496	FEN1	-0.36974	0.0170696
ENSG00000148120	C9orf3	-0.276939	0.0176136
ENSG00000172732	MUS81	-0.365987	0.0178815
ENSG00000182934	SRPR	-0.256488	0.0179302
ENSG00000271912	RP11-661A12.14	-1.42851	0.0180256
ENSG00000168040	FADD	-0.296652	0.0190499
ENSG00000183747	ACSM2A	-0.430891	0.0191587
ENSG00000170876	TMEM43	-0.24182	0.0192912
ENSG00000239306	RBM14	-0.411148	0.0197004
ENSG00000115234	SNX17	-0.206667	0.0197841
ENSG00000160200	CBS	-0.362358	0.0206567
ENSG00000178977	LINC00324	-1.10195	0.0211971
ENSG00000084774	CAD	-0.404954	0.021579
ENSG00000180354	MTURN	-0.745845	0.0216795
ENSG00000100994	PYGB	-0.335835	0.0230428
ENSG00000175906	ARL4D	-0.540076	0.0230428
ENSG00000259417	RP11-2E17.1	-0.652254	0.0233043
ENSG00000111684	LPCAT3	-0.275466	0.023836
ENSG00000226137	BAIAP2-AS1	-0.840376	0.0239407
ENSG00000189157	FAM47E	-0.70628	0.0239704
ENSG00000230124	RP5-1180C10.2	-1.73639	0.0240144
ENSG00000166508	MCM7	-0.25877	0.0245742
ENSG00000172046	USP19	-0.339074	0.0246915
ENSG00000089693	MLF2	-0.197718	0.0254863
ENSG00000160216	AGPAT3	-0.211575	0.0255759
ENSG00000132376	INPP5K	-0.366577	0.0262247
ENSG00000008838	MED24	-0.352494	0.0263067
ENSG00000186815	TPCN1	-0.433908	0.0265165
ENSG00000130723	PRRC2B	-0.337615	0.0267077
ENSG00000132768	DPH2	-0.30748	0.0272405
ENSG00000087266	SH3BP2	-0.339346	0.0287684
ENSG00000178188	SH2B1	-0.530484	0.0288165
ENSG00000133624	ZNF767	-0.800082	0.0296087
ENSG00000204822	MRPL53	-1.21316	0.029783
ENSG00000087152	ATXN7L3	-0.329038	0.0300407
ENSG00000184117	NIPSNAP1	-0.218609	0.0303447
ENSG00000243910	TUBA4B	-0.619024	0.0303872
ENSG00000229117	RPL41	-0.489825	0.0304797
ENSG00000100395	L3MBTL2	-0.3261	0.0308463
ENSG00000108846	ABCC3	-0.299323	0.0317359
ENSG00000088986	DYNLL1	-0.381428	0.0319622
ENSG00000138378	STAT4	-0.705225	0.0319869
ENSG00000180304	OAZ2	-0.293413	0.0321006
ENSG00000114554	PLXNA1	-0.49411	0.0330745
ENSG00000241945	PWP2	-0.377984	0.0332369
ENSG00000179294	C17orf96	-0.28865	0.033242
ENSG00000105576	TNPO2	-0.359753	0.0333468
ENSG00000170291	ELP5	-0.306495	0.0336047
ENSG00000198890	PRMT6	-0.291558	0.0342344
ENSG00000112304	ACOT13	-0.330336	0.0342675
ENSG00000238105	GOLGA2P5	-0.982514	0.0344451
ENSG00000236498	AC107081.5	-0.551351	0.0344726
ENSG00000119699	TGFB3	-0.630502	0.0347197
ENSG00000143013	LMO4	-0.278365	0.0355697
ENSG00000113845	TIMMDC1	-0.240554	0.0372748
ENSG00000145050	MANF	-0.248706	0.0376125
ENSG00000236682	AC068282.3	-0.92611	0.0378052
ENSG00000117640	MTFR1L	-0.22428	0.0379096
ENSG00000166035	LIPC	-0.30004	0.0379217
ENSG00000233621	LINC01137	-0.620295	0.038237
ENSG00000091262	ABCC6	-0.32201	0.0395686
ENSG00000210077	MT-TV	-0.875598	0.0405445
ENSG00000163930	BAP1	-0.28887	0.0408898
ENSG00000008710	PKD1	-0.617775	0.0411282
ENSG00000184208	C22orf46	-0.782041	0.0411282
ENSG00000134686	PHC2	-0.26032	0.0420071
ENSG00000143842	SOX13	-0.43311	0.0421703
ENSG00000171604	CXXC5	-0.230879	0.042246
ENSG00000115325	DOK1	-0.805747	0.0432603
ENSG00000197136	PCNXL3	-0.459423	0.0459646
ENSG00000117395	EBNA1BP2	-0.196442	0.0464429
ENSG00000171135	JAGN1	-0.242695	0.0467071
ENSG00000185298	CCDC137	-0.409649	0.0469724
ENSG00000048140	TSPAN17	-0.323209	0.0469832
ENSG00000071462	WBSCR22	-0.23284	0.0471843
ENSG00000188488	SERPINA5	-0.369515	0.0471846
ENSG00000196517	SLC6A9	-0.643565	0.047207
ENSG00000268575	RP1-283E3.8	-1.04553	0.0480368
ENSG00000176153	GPX2	-0.246306	0.0489812
ENSG00000115275	MOGS	-0.299635	0.0492093
ENSG00000177732	SOX12	-0.542217	0.0495367
ENSG00000188707	ZBED6CL	-0.389906	0.0497616
ENSG00000177728	KIAA0195	-0.426767	0.0499943

## Sheet: cluster 6
S1 Table. RNA-seq analysis, Cluster 6 - Met Increased, AMPK Independent
EnsemblGeneID	GeneName	log2FoldChange	padj
ENSG00000050327	ARHGEF5	0.668025	0.0115899
ENSG00000084764	MAPRE3	0.588049	0.00498574
ENSG00000095585	BLNK	0.494604	0.0235374
ENSG00000099889	ARVCF	0.541091	0.0129666
ENSG00000104760	FGL1	0.246189	2.13565e-05
ENSG00000105398	SULT2A1	0.455971	1.04786e-07
ENSG00000105550	FGF21	1.0885	9.9431e-10
ENSG00000105643	ARRDC2	1.12245	7.08039e-16
ENSG00000106258	CYP3A5	0.500406	0.00890267
ENSG00000110169	HPX	0.223256	0.00686782
ENSG00000112033	PPARD	0.590506	0.00164088
ENSG00000118271	TTR	0.217886	0.00558056
ENSG00000123689	G0S2	0.642735	7.40432e-09
ENSG00000124107	SLPI	0.27392	0.00774347
ENSG00000129988	LBP	0.210107	0.0069456
ENSG00000130513	GDF15	2.53739	8.86836e-83
ENSG00000130649	CYP2E1	0.351402	1.97826e-09
ENSG00000131910	NR0B2	0.929253	6.50188e-08
ENSG00000134363	FST	0.383585	0.00100435
ENSG00000134802	SLC43A3	0.42832	2.61433e-06
ENSG00000135744	AGT	0.308044	0.000186766
ENSG00000137309	HMGA1	0.413865	0.00126303
ENSG00000143256	PFDN2	0.442028	0.00150389
ENSG00000143365	RORC	0.528392	0.000581703
ENSG00000143862	ARL8A	0.39472	0.00118388
ENSG00000147119	CHST7	0.562021	0.000921599
ENSG00000159208	C1orf51	1.22752	3.67084e-06
ENSG00000161970	RPL26	0.20886	0.0166928
ENSG00000163435	ELF3	1.04503	1.60641e-13
ENSG00000163795	ZNF513	0.62927	0.00455999
ENSG00000164104	HMGB2	1.38042	3.14921e-14
ENSG00000164266	SPINK1	0.298605	0.00390373
ENSG00000165175	MID1IP1	0.794067	6.70909e-12
ENSG00000165272	AQP3	0.364074	0.0177859
ENSG00000167910	CYP7A1	0.631778	0.00488853
ENSG00000168274	HIST1H2AE	1.3381	7.52317e-10
ENSG00000168298	HIST1H1E	0.973022	5.02537e-11
ENSG00000169174	PCSK9	0.393638	0.0134297
ENSG00000169242	EFNA1	0.934026	4.30305e-23
ENSG00000171045	TSNARE1	0.454755	0.019318
ENSG00000171530	TBCA	0.250005	0.0458767
ENSG00000171813	PWWP2B	0.387335	0.0191718
ENSG00000171954	CYP4F22	0.560465	0.00898148
ENSG00000172216	CEBPB	0.411493	0.00397903
ENSG00000174567	GOLT1A	0.343901	0.0399742
ENSG00000177674	AGTRAP	0.383665	0.0476094
ENSG00000178127	NDUFV2	0.368353	0.0420592
ENSG00000179029	TMEM107	1.01589	0.00156897
ENSG00000180210	F2	0.198884	0.047207
ENSG00000183405	RPS7P1	0.207562	0.0360144
ENSG00000184897	H1FX	0.824447	7.79064e-06
ENSG00000187479	C11orf96	1.19871	3.73794e-10
ENSG00000187837	HIST1H1C	1.40412	3.35216e-43
ENSG00000189334	S100A14	0.295909	0.0086645
ENSG00000196843	ARID5A	0.569643	0.00158597
ENSG00000197061	HIST1H4C	0.478996	0.000797008
ENSG00000197249	SERPINA1	0.307102	0.00052278
ENSG00000197261	C6orf141	1.53862	1.91066e-08
ENSG00000198355	PIM3	0.966801	1.57953e-11
ENSG00000198563	DDX39B	0.457343	0.00182875
ENSG00000206417	H1FX-AS1	0.762904	0.00880275
ENSG00000213782	DDX47	1.97365	1.44489e-07
ENSG00000215252	GOLGA8B	0.573685	0.00913578
ENSG00000228278	ORM2	0.17176	0.0451024
ENSG00000232388	LINC00493	0.253903	0.0246819
ENSG00000234745	HLA-B	0.178312	0.00992798
ENSG00000235910	APOA1-AS	0.389211	0.0292815
ENSG00000237773	AC003075.4	0.64509	0.00220045
ENSG00000259972	AC009120.6	0.315988	0.0374495
ENSG00000260710	RP11-616M22.7	1.05869	0.0066308
ENSG00000269988	RP11-395P17.11	1.25909	5.36423e-05
ENSG00000272009	RP1-313I6.12	1.28693	4.85533e-05
ENSG00000272114	RP1-261G23.7	0.954506	0.000211661
ENSG00000272688	RP13-270P17.3	0.902267	6.48502e-11

## Sheet: cluster 7
S1 Table. RNA-seq analysis, Cluster 7 - Met Increased, AMPK Dependent
EnsemblGeneID	GeneName	log2FoldChange	padj
ENSG00000162772	ATF3	2.13928	4.25148e-187
ENSG00000143507	DUSP10	2.13741	9.41868e-160
ENSG00000176907	C8orf4	2.05357	9.89223e-160
ENSG00000112773	FAM46A	1.76771	9.40716e-159
ENSG00000138670	RASGEF1B	1.85966	1.24559e-115
ENSG00000151014	CCRN4L	1.74173	1.33368e-114
ENSG00000116717	GADD45A	1.64701	4.11567e-100
ENSG00000177606	JUN	1.69734	5.75508e-94
ENSG00000087074	PPP1R15A	1.39672	1.14976e-90
ENSG00000137801	THBS1	1.84879	7.92594e-90
ENSG00000148926	ADM	1.80675	3.38524e-80
ENSG00000067082	KLF6	1.75986	1.00215e-78
ENSG00000165030	NFIL3	1.31727	1.0732e-78
ENSG00000100906	NFKBIA	1.14223	7.86509e-75
ENSG00000118503	TNFAIP3	1.38309	3.13771e-74
ENSG00000145632	PLK2	1.66075	4.05101e-69
ENSG00000171617	ENC1	1.34292	7.0019e-64
ENSG00000101384	JAG1	1.53222	2.41803e-63
ENSG00000078401	EDN1	1.91525	4.48125e-58
ENSG00000134107	BHLHE40	1.13646	2.62588e-56
ENSG00000116574	RHOU	1.07433	2.84147e-54
ENSG00000144136	SLC20A1	1.21597	4.90292e-52
ENSG00000164949	GEM	1.97006	2.43949e-51
ENSG00000185022	MAFF	1.56274	8.42169e-49
ENSG00000113369	ARRDC3	1.40887	2.2532e-48
ENSG00000124766	SOX4	1.43335	2.98464e-48
ENSG00000166483	WEE1	1.24758	4.7716e-48
ENSG00000137193	PIM1	1.48105	2.50633e-45
ENSG00000142871	CYR61	1.58753	5.54792e-41
ENSG00000111011	RSRC2	0.894074	9.79949e-40
ENSG00000113552	GNPDA1	1.2441	4.00094e-39
ENSG00000137727	ARHGAP20	1.96502	1.27343e-36
ENSG00000198863	RUNDC1	1.25737	3.2483e-33
ENSG00000124762	CDKN1A	0.90885	1.15996e-32
ENSG00000198142	SOWAHC	1.01331	3.83669e-31
ENSG00000163545	NUAK2	1.27751	3.55342e-30
ENSG00000119922	IFIT2	1.74449	4.34264e-30
ENSG00000148339	SLC25A25	1.14925	6.52813e-30
ENSG00000120833	SOCS2	0.935131	7.81455e-25
ENSG00000144802	NFKBIZ	1.48989	4.27526e-24
ENSG00000164463	CREBRF	1.24338	9.54032e-24
ENSG00000259279	CTD-2033D15.1	2.06073	8.34124e-23
ENSG00000170525	PFKFB3	0.98734	2.83846e-22
ENSG00000114529	C3orf52	1.44279	5.60427e-21
ENSG00000156804	FBXO32	1.34016	7.19427e-20
ENSG00000135750	KCNK1	1.13523	1.1173e-18
ENSG00000144655	CSRNP1	1.06848	1.45247e-17
ENSG00000176532	PRR15	1.91229	1.35364e-14
ENSG00000184357	HIST1H1B	1.91653	1.37481e-12
ENSG00000023902	PLEKHO1	1.43749	3.73056e-12
ENSG00000197279	ZNF165	1.2637	8.81023e-12
ENSG00000179598	PLD6	1.34526	2.00757e-10
ENSG00000169122	FAM110B	1.0462	9.22776e-10
ENSG00000213062	AL021068.1	2.33067	5.39848e-09
ENSG00000189143	CLDN4	1.5311	7.06478e-09
ENSG00000188042	ARL4C	0.9292	8.06671e-09
ENSG00000164142	FAM160A1	1.24742	1.11726e-08
ENSG00000109819	PPARGC1A	0.82789	1.19528e-08
ENSG00000174951	FUT1	1.22236	6.40356e-08
ENSG00000169429	IL8	1.79296	7.07499e-08
ENSG00000184557	SOCS3	0.950253	8.50319e-08
ENSG00000270069	RP6-99M1.2	2.01948	1.57114e-07
ENSG00000136630	HLX	0.868175	2.71187e-07
ENSG00000181722	ZBTB20	0.682019	2.83001e-07
ENSG00000168811	IL12A	2.42275	3.05659e-07
ENSG00000110944	IL23A	1.34357	3.44621e-06
ENSG00000151882	CCL28	1.09145	1.18649e-05
ENSG00000171522	PTGER4	1.47571	3.27547e-05
ENSG00000184588	PDE4B	1.4792	3.39894e-05
ENSG00000120217	CD274	1.1716	5.45704e-05
ENSG00000197566	ZNF624	1.24855	0.000119325
ENSG00000113448	PDE4D	0.858217	0.000184911
ENSG00000120937	NPPB	1.02759	0.000213167
ENSG00000117394	SLC2A1	0.728236	0.000627172
ENSG00000235609	AF127936.7	0.845729	0.000937769
ENSG00000134321	RSAD2	1.36195	0.00126211
ENSG00000214264	RP11-356J5.5	1.43313	0.00446984
ENSG00000198929	NOS1AP	1.403	0.0167343
ENSG00000204103	MAFB	0.745818	0.0181557
ENSG00000117525	F3	1.16313	0.0272886
ENSG00000242588	RP11-274B21.1	0.714856	0.0296184
ENSG00000166592	RRAD	0.524938	0.0411282
ENSG00000179104	TMTC2	0.63312	0.0490807

[truncated: 3 more sheets: cluster 8, cluster 9, cluster 10]
