# Supplementary material for: Genomic Characterization of Metformin Hepatic Response
Source: PLoS Genet. 2016 Nov 30;12(11):e1006449. doi: 10.1371/journal.pgen.1006449 (PMC5130177; doi:10.1371/journal.pgen.1006449)
Supplement: S2 Table — Upstream regulator analysis and their target molecules, the DE genes found by RNA-seq. Mechanistic networks for upstream regulators include many DE genes, which further implicate additional molecular pathways related to metformin response. Canonical pathway analysis of AMPK-dependent and AMPK-independent genes show enrichment for “AMPK Signaling” and “Acute Phase Response Signaling”, respectively. Exp Log Ratio showed the log2FoldChange for the genes found by RNA-seq. (XLSX) [file pgen.1006449.s009.xlsx]

## Sheet: AMPK-Dep_Upstream Regulators
S2 Table. Ingenuity Pathway Analysis (IPA) of RNA-seq data
IPA Upstream Analysis for AMPK-Dependent genes
Upstream Regulator	Exp Log Ratio	Molecule Type	Predicted Activation State	Activation z-score	p-value of overlap	Target molecules in the RNA-seq dataset	Mechanistic Network
IL12A	2,423	cytokine		0,851	1,52E-02	CFLAR,FAS,ICAM1,IL12A,IL23A,SOCS3,STAT4
ATF3	2,139	transcription regulator		0,310	6,22E-03	ATF3,BIRC3,CDKN1A,CHAC1,JUN,LDLR,MDM2,PPP1R15A,SERPINE1	347 (20)
EDN1	1,915	cytokine	Activated	3,722	1,21E-05	CCL2,CTGF,CTNND1,CXCL8,EDN1,ERRFI1,HIF1A,HSPA8,ICAM1,ITGA2,JUN,LEPR,MBP,MITF,MYC,NPPB,NRG1,PRKCE,PTGER4,SERPINE1,SLC2A1,SOCS3,SOX5,THBS1,TPM4	258 (20)
CXCL8	1,793	cytokine	Activated	2,266	2,82E-03	CD44,CFLAR,CXCL3,CXCL8,F3,FAS,ICAM1,NFKBIA,NR3C1,ZFP36	246 (15)
KLF6	1,760	transcription regulator		1,037	4,60E-03	ATF3,BCL2L11,CCL2,CDKN1A,CXCL8,MCL1,MYC,NFKBIA,SERPINH1	308 (16)
JUN	1,697	transcription regulator		0,722	5,06E-08	AKAP12,ATF3,BCL2L11,BIRC2,BIRC3,CAV1,CCL2,CD274,CD44,CDKN1A,CFLAR,CTGF,CXCL3,CXCL8,DUSP1,EDN1,F3,FAS,HES1,HMOX1,ICAM1,IGFBP1,IL23A,IRS2,JUN,LAMP2,MBP,MDM2,MET,MOGS,MPZ,MYC,NFKBIA,NFKBIZ,NR5A2,PARD6B,PPP2R2A,PRKCE,RHOB,SERPINE1,SGK1,SMAD7,SNAI2,SOCS3,THBS1,UGT2B15,ZEB1,ZFP36	280 (16)
GADD45A	1,647	other		-0,168	5,51E-04	BIRC2,CDKN1A,CXCL3,JUN,PPM1A,TP63	342 (16)
CYR61	1,588	other		1,270	1,48E-06	BCL2L11,CCL2,CDKN1A,CXCL8,CYR61,HIF1A,ITGA2,MCL1,MYC,SERPINE1,TIMP2	313 (17)
DUSP1	1,558	phosphatase		-1,849	1,73E-02	CCL2,CXCL3,CXCL8,DUSP1,JUN,MXD1,PNRC1,TGFB2,ZFP36
JAG1	1,532	growth factor		1,974	4,77E-02	CDKN1A,HES1,MYC,PTPRK
PIM1	1,481	kinase		1,300	4,33E-03	CAV2,CDKN1A,ERBB3,MDM2,MET,MYC,PIM1,STAT4	380 (21)
PTGER4	1,476	g-protein coupled receptor		0,480	1,95E-05	ARRDC3,CCL2,CD44,CITED2,CXCL8,DAXX,EDN1,GAB1,GBP2,GBP4,IFIH1,IFIT2,IL23A,LHFPL2,MAFB,MAFF,PARP14,RSAD2,TP53INP1,ZFP36L1	387 (20)
TNFAIP3	1,383	enzyme		-0,841	2,15E-04	BIRC3,CFLAR,CXCL8,FAS,ICAM1,IL23A,NFKBIA,SOCS3,TNFAIP3	311 (15)
F3	1,163	transmembrane receptor	Activated	2,332	8,83E-04	CCL2,CTGF,CXCL8,CYR61,F3,FERMT2,ITGA2,LCP1,PLPP3,SERPINE1	200 (14)
NFKBIA	1,142	transcription regulator		1,001	1,03E-06	AK2,ANKRD1,ANKRD49,BIRC2,BIRC3,BRF2,BTG2,CCL2,CDKN1A,CFLAR,CXCL3,CXCL8,F3,FAS,FHL2,GADD45A,GBP2,GCH1,HES1,HIF1A,HMOX1,HSPA8,ICAM1,IL12A,ITGA2,JDP2,JUN,LIMA1,LITAF,MDM2,MYC,NFKBIA,NOCT,PIM1,RNF19A,SDC4,SGK1,SOCS3,TCF12,TFRC,TGFB2,TIMP2,TNFAIP3,TNFAIP8,TNFRSF11B,UBE2H	367 (15)
MYC	1,133	transcription regulator		0,444	1,38E-08	ACSL4,ACVR1,ADM,AEBP2,AK2,AKAP12,ATF4,BCL6,BIRC2,BRD2,C9orf3,CAD,CAV1,CD274,CD44,CDK7,CDKN1A,CDKN2B,CFLAR,CLIC4,COBLL1,CPD,CXCL8,DDX21,DSP,DUSP1,EDN1,EMP1,F3,FABP1,FAS,FBXO32,GADD45A,GATA6,GBP2,GBP4,GLUL,GSR,GTF2F2,H3F3A/H3F3B,HES1,HIF1A,HIVEP2,HMOX1,ICAM1,INHBA,IPO7,IRF6,IRS1,JUN,KLF10,KLF4,KLF6,LAMP2,LIMA1,MBP,MCL1,MCM7,MDM2,MITF,MOGS,MYC,NDRG1,NFKBIA,NOP56,PERP,PFKFB3,PIAS1,POLR3D,RHOB,RPL21,R…	343 (18)
MXD1	1,085	transcription regulator			1,12E-02	BCL6,EDN1,MXD1
NPPB	1,028	other		-1,555	7,84E-05	CTGF,HMGCR,HMGCS1,IDI1,LDLR,MSMO1,PPARGC1A,SMAD7	231 (7)
FOXO1	1,011	transcription regulator	Activated	3,638	1,66E-10	ATG14,BACH2,BCL2L11,BIRC3,CA2,CDC42EP3,CDKN1A,CDKN2B,CFLAR,CITED2,CTGF,CXCL8,EDN1,ELOVL5,FAS,FBXO32,FOXO1,GADD45A,HMGCR,HMOX1,ICAM1,IGFBP1,IL17RA,IRS1,IRS2,JAG1,JUN,KLF4,KLF7,LAMP2,LEMD3,LPIN2,MRPS30,MYC,NAMPT,NPC1,PDK4,PPARGC1A,PPP1R15A,RICTOR,SERPINE1,SESN3,SGK1,SIRT1,THBS1,TRAF6,TRIB3	326 (17)
INHBA	0,997	growth factor	Activated	3,208	3,32E-05	ACVR1,ANKRD1,BAMBI,CCL2,CDKN1A,CDKN2B,CTGF,CXCL8,FRS2,IL12A,INHBA,KLF4,MAFB,MCL1,NRG1,PCDH9,POGZ,PRPF38B,SERPINE1,SMAD7,SOX4,SP1,ZBTB10	280 (17)
IRS2	0,977	enzyme		0,765	1,33E-02	HMGCR,IGFBP1,IRS1,MYC,PPARGC1A,SLC2A1
SOCS3	0,950	phosphatase	Inhibited	-2,204	3,82E-03	ATF3,CDKN1A,ICAM1,IFIT2,IL23A,IRS1,IRS2,JUN,SOCS3,TRAF6	361 (15)
CITED2	0,947	transcription regulator			2,89E-02	CDKN2B,DUSP1,GATA6,HIF1A
CDKN1A	0,909	kinase		1,177	3,48E-05	BIRC2,CCL2,CDKN1A,CDKN2B,CTGF,CYR61,DUSP1,F9,FAS,HSPA1A/HSPA1B,INHBA,ITGB5,JAG1,LIMA1,LUC7L3,MCM3,MCM7,MYC,PELO,PLK2,SERPINE1,SMC4,TGFA,YTHDC1,ZBED5,ZNF629	338 (19)
ZBTB10	0,897	other			8,15E-03	CAD,SP1,SP4
TP63	0,878	transcription regulator		1,997	5,75E-14	ADM,AEN,AHR,ATG9A,BCL2L11,BHLHE40,CCNG1,CCNT2,CDKN1A,CDKN2B,CITED2,CXCL8,CYR61,DOK1,DST,DUSP10,EMP1,F3,FAS,FGFR3,FOXO3,FUT1,GADD45A,GCNT3,GPX2,HBEGF,HBP1,HES1,HSPA8,INHBA,ITGA2,ITGA7,JAG1,KCNK1,KLF6,LYN,MAFF,MAPK8,MDM2,MYC,MYNN,NEIL2,PERP,PHC2,SERPINE1,SLC7A11,SNAI2,THBS1,TNFAIP8,TP63,UBE2H,UVRAG,WEE1,ZEB1	386 (23)
HLX	0,868	transcription regulator		-1,841	2,80E-06	ANKRD1,CD44,CLDN1,CTSS,CXCL8,HES1,ICAM1,JUN,MYC,PLXNA1	251 (7)
PDE4D	0,858	enzyme			2,22E-02	BCL2L11,MITF
PPARGC1A	0,828	transcription regulator		1,388	2,43E-03	ACACB,CDKN1A,DLAT,FBXO32,INSIG1,INSIG2,IRS2,KCNK1,LDLR,LIPC,LPIN1,MBP,MITF,NCEH1,NR5A2,PACSIN2,PDK4,PPARGC1A,SESN2,SOCS3,TRIB3	278 (21)
CLK4	0,825	kinase			4,96E-02	F3
SIRT1	0,823	transcription regulator		-0,160	8,96E-04	BCLAF1,BIRC3,CDKN1A,CDKN2B,CFLAR,CREB1,EPDR1,EPM2AIP1,FBXO32,FOXO1,FOXO3,GABARAPL1,GADD45A,GPAT4,HMOX1,ICAM1,MYC,NEDD4L,PDK4,PPARGC1A,SERPINE1,SLC7A11,ZEB1	391 (20)
GAB2	0,809	other	Activated	2,197	1,96E-02	HIF1A,MCL1,SERPINE1,SMAD7,ZEB1
TGFA	0,766	growth factor		1,993	6,63E-03	BIRC3,CCL2,CDKN1A,CTGF,CXCL8,ERRFI1,HSD17B1,ICAM1,SERPINE1,TGFA	208 (16)
CLK1	0,762	kinase			4,96E-02	F3
TSC22D1	0,761	transcription regulator			4,37E-02	CXCL8,SERPINE1
TP53BP2	0,749	other			3,22E-02	CTGF,FAS
TRAF6	0,740	enzyme		1,813	1,52E-02	BIRC3,CCL2,CD274,CXCL8,HIF1A,ICAM1,TNFAIP3
F2RL1	0,729	g-protein coupled receptor		1,966	2,12E-06	CAV1,CCL2,CTGF,CXCL8,CYR61,F2RL1,F3,FAS,GBP2,GBP4,HBEGF,TGFA,TSLP	209 (13)
SMAD7	0,719	transcription regulator		-1,909	7,23E-09	ACVR1,BCL2L11,BIRC2,CCL2,CDKN1A,CDKN2B,CFLAR,CITED2,CTGF,FAS,GADD45A,HBEGF,HMOX1,ICAM1,ITGA7,MET,MYC,NFKBIA,SERPINE1,SMAD7,SP1,TGFA,TGFB2,TGFB3	204 (17)
ETS1	0,718	transcription regulator	Activated	3,556	1,72E-06	ARL4C,B4GALT5,CAV1,CCL2,CCNG1,CD44,CDKN1A,CITED2,CTGF,ETS1,HMOX1,HSPA1A/HSPA1B,HSPA8,ICAM1,IL12A,INSIG1,MCL1,MDM2,MET,MYC,NFIL3,PERP,PVR,SERPINE1,SP1,TGFA,TGFB2,ZEB1	409 (20)
PPP3CC	0,696	phosphatase			4,96E-02	ITPKC
EIF2AK3	0,691	kinase	Activated	2,653	1,10E-08	ATF3,ATF4,BIRC2,BIRC3,BTG2,CEBPG,DNAJB9,EIF2AK3,GADD45A,GCH1,JUN,KLF4,LMO4,MYC,NDRG1,NFIL3,PPP1R15A,SNW1,SPATA5,TBCE,ZFP36	358 (22)
FOXO3	0,689	transcription regulator	Activated	3,420	6,29E-11	BCL10,BCL2L11,CAD,CDC42EP3,CDKN1A,CDKN2B,CFLAR,CLDN1,CTGF,CXCL8,CYR61,FBXO32,FOXO1,FOXO3,GABARAPL1,GADD45A,GLUL,HBP1,HMGCR,IGFBP1,IRS2,JAG1,LEMD3,MXD1,MYC,NAMPT,NFKBIA,PPARGC1A,PPP1R15A,RICTOR,SGK1,TGFB2	336 (17)
LIPG	0,685	enzyme		0,152	1,54E-02	CCL2,IL12A,LDLR,LIPC
ZBTB20	0,682	transcription regulator		-1,938	1,72E-04	IGFBP1,IRS1,LEPR,NEDD9,NFKBIA,NR3C1,PDK4,PPARGC1A,SOCS2,SOCS3	250 (7)
JADE1	0,669	other			4,96E-02	CDKN1A
DDX17	0,668	enzyme		0,594	1,07E-04	CDKN1A,JUN,MDM2,MYC,NET1	245 (7)
KLF10	0,637	transcription regulator			1,91E-02	CDKN1A,SERPINE1,SMAD7
INSIG1	0,632	other	Inhibited	-2,037	5,04E-04	ACACB,ACSL4,CXCL3,HMGCR,HMGCS1,IDI1,IRS2,LDLR,LIPG,LPCAT3,LPIN1,NFKBIZ,STARD4,STAT4	159 (10)
TCF7L2	0,631	transcription regulator	Activated	3,573	7,94E-08	AKR1C4,ANKRD49,ATP8B1,C5orf51,CDKN1A,CHMP1B,CPD,CREB5,CSRP1,CTGF,ERBB2IP,ERBB3,FBXO32,G2E3,GAB1,GLUL,IL23A,IRS1,IRS2,MAP7,MBP,MYC,MYO6,NPC1,PIGA,PIP4K2A,PKD1,PPARGC1A,PRRG1,QKI,RASGEF1B,RTKN,SC5D,SMAD7,SMURF1,SNAI2,TGIF1,TNS1,TP63	391 (23)
TGFB2	0,609	growth factor	Activated	2,212	4,75E-07	AHR,BHLHE40,CFLAR,CTGF,EDN1,FAS,HBEGF,HMOX1,ITGB5,JAG1,LIPG,PDK4,SERPINE1,SMAD2,SNAI2,SP1,TGFB2,THBS1,TNFRSF11B	341 (15)
AHR	0,605	ligand-dependent nuclear receptor		1,182	1,83E-04	ADM,ALDH1B1,BTG2,CBR3,CDKN1A,CDKN2B,EDN1,EPB41L5,FAS,GADD45A,GSTA1,HIF1A,HMGCR,INSIG2,ITGA7,JAG1,JUN,LYST,MYC,NFE2L2,PDE4B,PPP1R15A,RNGTT,SERPINE1,SIRT1,SNAI2,TGFB2,TGFB3,THBS1,TIMP2,TIPARP,TSPYL2	260 (18)
PIAS1	0,589	transcription regulator		-1,342	5,98E-03	CDKN1A,GADD45A,MCL1,MDM2,PIAS1,RRAD	361 (22)
BTG2	0,576	transcription regulator			4,91E-02	BTG2,CXCL3,HMOX1
ZNF100	0,573	other			4,37E-02	NEDD9,TGFB3
RPL21	0,570	other			4,96E-02	MYC
RORA	0,558	ligand-dependent nuclear receptor		0,946	2,51E-02	ACACB,ACSL4,BHMT,CXCL8,HMGCR,IGFBP1,LPIN2,NAT8,NFKBIA,NOCT,NR1D2,PPARGC1A,RORA,SLC15A4,SOCS3,USP53
MITF	0,558	transcription regulator	Activated	2,616	2,53E-02	CD44,CXCL8,FBXO32,FGD4,FRMD4B,HES1,HIF1A,LYST,MBP,MET,MITF,NR3C1,SERPINE1,SLC19A2,SNW1,SOX13,SOX5,TDG,UVRAG
MTM1	0,554	phosphatase		-1,432	1,93E-03	FBXO32,FOXO3,GABARAPL1,NEDD4L,ZFAND5	199 (7)
AKIRIN2	0,548	other			4,37E-02	DUSP1,MYC
SIAH1	0,548	enzyme			8,15E-03	CDKN1A,HIF1A,SMAD7	294 (9)
ZNF217	0,546	transcription regulator		-1,664	9,01E-03	ADM,CCL2,CDKN2B,CREB5,ERBB3,MYC,SH3RF2,SOCS2,ZHX2
FHL2	0,537	transcription regulator			4,25E-02	BCL2L11,CXCL8,FHL2,MITF
NR3C2	0,530	ligand-dependent nuclear receptor		1,042	5,38E-03	CNKSR3,CTGF,EDN1,FKBP4,ICAM1,LYST,NR3C1,PLIN4,RRAD,SERPINE1,SGK1,TACC2	360 (17)
HIF1A	0,521	transcription regulator	Activated	3,528	3,53E-12	ADM,AKAP12,ATG9A,BHLHE40,BIRC2,CAV1,CD274,CD44,CDKN1A,CITED2,CLDN1,CTGF,CXCL3,CXCL8,CXorf40A/CXorf40B,CYR61,EDN1,ETS1,FAM13A,FHL2,GATA6,HIF1A,HIST1H2AC,HMOX1,IL17RA,IRS2,JUN,KDM3A,MAFF,MANF,MCL1,MET,MITF,MYC,NDRG1,PFKFB3,PHLPP1,QKI,RAB20,SDC4,SERPINE1,SESN2,SLC2A1,SLC39A7,SMAD7,SOCS3,SP1,TFRC,TGFA,TGFB2,TGFB3,TNFRSF11B,ZNF267	416 (19)
MAP3K8	0,518	kinase		0,889	9,33E-04	ARRDC3,BIRC3,COBLL1,CXCL3,CXCL8,FAM107B,GAB1,IL12A,IL23A,INHBA,IRF2BPL,JUN,PTGER4,SOCS3,STAT4,STK17B,ZC3H6	227 (13)
SKIL	0,510	transcription regulator		0,785	1,28E-03	CDKN1A,CLDND1,CPEB2,DIXDC1,SERPINE1,SKIL,SMAD7,ZEB1	166 (9)
RASSF8	0,506	other			4,37E-02	NEDD9,TGFB3
HMOX1	0,502	enzyme		-0,912	1,50E-02	CCL2,CD274,CXCL3,CXCL8,HMOX1,ICAM1,IL23A,NFE2L2,TGFB2,THBS1,ZFP36
MED21	0,492	transcription regulator			4,96E-02	TNFAIP3
BCL6	0,487	transcription regulator		0,449	1,36E-03	BACH2,BCL6,CCL2,CD44,CDKN1A,CDKN2AIP,FAS,GADD45A,IL12A,IL23A,LITAF,MITF,MYC,SERPINE1,SOCS3,SOX5	189 (15)
LNX2	0,483	other			1,49E-02	HES1,JAG1,TCF7L2
NFYA	0,479	transcription regulator	Activated	2,236	2,01E-02	CBS/CBSL,CDKN1A,GADD45A,ICAM1,JUN,LPIN1,POU2F1,PPP1R15A,RHOB
SRRM1	0,479	other			4,96E-02	CD44
BIRC3	0,472	enzyme		-0,970	1,48E-03	BIRC3,CCL2,CXCL8,ICAM1,NFKBIA	313 (14)
NEDD9	0,469	other	Activated	2,121	3,11E-04	ADM,BHLHE40,ERRFI1,FABP1,ITGA2,PPP1R3B,SERPINE1,SLC2A1	292 (11)
IRS1	0,465	enzyme		0,411	3,14E-03	CDKN2B,FBXO32,FEN1,HMGCR,IGFBP1,IRS1,IRS2,LDLR,MYC,PLPP3,PPARGC1A,RHOU,SNAI2,TRIB3	316 (19)
MDM4	0,460	other			4,37E-02	CDKN1A,MDM2
CTGF	0,454	growth factor	Activated	2,493	1,59E-03	BIRC2,CD44,CFLAR,CTGF,HES1,HIF1A,JUN,MYC,RAB18,SDC4,SERPINE1,SOX4,TMOD3	382 (18)
FRMD6	0,450	other			1,12E-02	CDKN1A,CTGF,RASSF8
CD44	0,449	enzyme	Activated	2,116	3,95E-03	BIRC2,BIRC3,CD44,CDKN1A,CXADR,FAS,FKBP4,GADD45A,JUN,MAPK8,MCL1,MET,PLPP3,SDC4,SRC,THBS1,TRAF6,ZEB1	290 (15)
ZFP36	0,444	transcription regulator	Inhibited	-2,739	3,49E-06	BIRC3,CDKN1A,CTSS,CXCL3,HIF1A,ICAM1,IL12A,IL23A,LATS2,MXD1,PNRC1,ZFP36	307 (14)
NRG1	0,432	other	Activated	2,227	1,15E-05	ATF1,ATF4,CAV1,CDKN1A,CTGF,CXCL8,CYR61,DUSP1,EDN1,ERBB3,ERRFI1,HES1,HIF1A,HMGCR,HMOX1,IDI1,ITGB5,LMO4,LPCAT3,MBP,MCL1,MYC,NRG1,SLC2A1,SOX4,SP1,ZFP36	334 (17)
FLCN	0,425	other			1,13E-03	BCL2L11,CDKN2B,SERPINE1
KLF4	0,416	transcription regulator		1,727	8,18E-03	ACVR1,CDKN1A,CDKN2B,COBLL1,CXCL8,DSP,DUSP1,FABP1,GBP4,HES1,INHBA,IRF6,IRS1,KLF4,SERPINE1,SERPINH1,SNAI2,TBX3,TGFB2,TGFB3	308 (21)
NAMPT	0,415	cytokine		1,925	2,50E-02	CXCL8,NAMPT,SOCS2,TGFB2
PRDM2	0,413	transcription regulator			4,96E-02	MYC
RIPK2	0,409	kinase		1,393	2,28E-03	CXCL3,FABP1,HMGCR,ICAM1,LDLR,LMO4,PDE4B,PPARGC1A,TANK,TSLP	301 (16)
NFE2L2	0,400	transcription regulator		0,887	2,61E-03	ABCC3,AGPAT3,AHR,ATF4,BHMT,CDKN1A,CTGF,CXCL3,CXCL8,DNAJB5,DYNLL1,EPHB4,ETV6,FABP1,FOXO3,GPX2,GSR,GSTA1,HMOX1,MAFF,MAFG,MOGS,MSMO1,NFE2L2,NOCT,PDIA4,PPARGC1A,PSMD7,SLC2A1,SLC6A9,SLC7A11,SOCS3,USP14	274 (15)
DGKH	0,393	kinase			1,22E-04	CCL2,CXCL8,DGKH	216 (10)
ATF1	0,387	transcription regulator			4,64E-02	CREB1,HMOX1,INHBA,JUN,THBS1
KDM3A	0,386	transcription regulator		1,982	1,86E-04	ADM,EDN1,HMOX1,SERPINE1	139 (7)
PRKCE	0,385	kinase	Activated	2,636	5,64E-03	CAV1,CD55,CDKN1A,CXCL8,JUN,LDLR,MYC,PIM1,PRKCE	199 (19)
NDRG1	0,385	kinase		-1,134	2,30E-05	ATF3,BCL2L11,CXCL3,CXCL8,EIF2AK3,JUN,SMAD2,SNAI2,TP63	321 (17)
LEPR	0,382	transmembrane receptor		1,129	3,95E-03	APOB,EXOC4,HIST1H2AC,HMGCR,IRS2,LDLR,LEPR,LIPC,MBP,NR3C2,PPARGC1A,SERPINE1,SOCS2,SOCS3,STK17B,TCF7L2,TP53INP1	367 (22)
BCL10	0,382	transcription regulator			3,54E-02	CD44,CXCL8,TNFAIP3
RLIM	0,381	enzyme	Activated	2,236	2,59E-06	CDKN1A,CDKN2B,CTGF,SERPINE1,SKIL,SMAD7	129 (9)
POU2F1	0,374	transcription regulator			3,61E-02	CCNG1,CD55,CXCL8,GADD45A,GBP2,HIST2H2BE,ICAM1,POU2F1,SESN2,SLC7A11,TNFAIP3
RBM15	0,368	other			4,96E-02	HES1
CUX1	0,365	transcription regulator			1,52E-02	CAD,CDKN1A,HIST1H1B,LIMA1,OCLN,SNAI2,THBS1
SOCS6	0,360	other		0,000	1,54E-02	CXCL3,HBEGF,IL12A,IL23A
MAFG	0,354	transcription regulator			4,20E-02	ABCC3,HMOX1,MAFG
MDM2	0,350	transcription regulator		0,201	2,10E-04	CDKN1A,CXCL8,ETS1,FOXO3,HIF1A,HIST2H2BE,MDM2,MDM4,POLH,SNAI2,TP63	400 (21)
TRIM24	0,349	transcription regulator	Inhibited	-2,333	3,04E-03	CA2,CSRP1,FAM110B,FLRT3,GBP2,GBP4,GLUL,IFIH1,IFIT2,IFIT3,SERPINE1,SOCS2	142 (7)
NPC1	0,345	transporter		-1,087	1,10E-03	AKR1C4,ATF4,CAV1,CAV2,HMGCR,LDLR,NPC1,STAT4	143 (9)
SP1	0,341	transcription regulator	Activated	2,778	1,18E-05	AKAP12,ATF3,B4GALT5,CAD,CAV1,CBS/CBSL,CCL2,CD55,CDKN1A,CDKN2B,CITED2,CTGF,CXCL3,CXCL8,DLC1,F3,FAS,HIF1A,HMGCR,HMOX1,HSD17B1,ICAM1,IGFBP1,IL12A,ITGA2,ITGB5,JUN,KLF4,LDLR,MCL1,MET,MIER1,MYC,NDRG1,NFKBIA,NR5A2,PIM1,PRKCE,PTGER4,SERPINE1,SGK1,SLC2A1,SMAD7,SP1,SRC,TGFB2,TIMP2,TNFAIP3,TRIB1,UGCG	358 (22)
CREB1	0,338	transcription regulator	Activated	4,190	2,00E-07	ADM,AKAP13,ARL15,ATF1,ATF3,BHLHE40,BTG2,CDKN1A,CPD,CREB1,CRYM,CSRNP1,CXCL8,CYR61,DUSP1,EDN1,ERRFI1,ETV6,FAM46A,FRMD6,GADD45A,GEM,HMGCR,HMGCS1,HMOX1,HSD11B1,IDI1,INHBA,IRS2,JUN,KLF7,LDLR,LITAF,MCL1,MSMO1,MYC,NFIL3,PPARGC1A,PPP1R15A,RASGEF1B,SEMA7A,SGK1,SIK2,SIK3,SOCS2,SPTY2D1,SRPK2,TAF13,TFRC,TGIF1,TINF2,TIPARP,TRPS1,ZBTB18,ZFP36	269 (19)
LYN	0,337	kinase		-0,739	1,87E-02	BCL2L11,CDKN1A,CFLAR,DAXX,ETS1,MITF,MYC,SOCS3,TGFB3
CAV2	0,335	other			4,96E-02	CAV1
PHLPP1	0,332	enzyme		1,103	3,00E-03	CXCL3,FOXO1,IRS1,MCL1	309 (19)
MAP3K1	0,331	kinase	Activated	2,566	5,68E-05	ATF3,BIRC2,BIRC3,CXCL8,DUSP1,FAS,HMOX1,JUN,LDLR,SERPINE1,THBS1	333 (17)
NR3C1	0,329	ligand-dependent nuclear receptor		1,855	2,24E-24	ADM,ANGPTL7,ATXN1,BCL10,BCL2L11,BCL6,BHLHE40,BIRC2,BIRC3,BRD2,C8orf4,CAV1,CCL2,CDC42EP3,CDKN1A,CHIC2,CORO1C,CPEB4,CSRNP1,CSRNP2,CXCL3,CXCL8,CYR61,DAXX,DUSP1,DUSP16,DYNLL1,EDN1,EMP1,ENC1,ERRFI1,F2RL1,F3,FADD,FASTKD2,FGD4,FKBP4,FOXO1,FOXO3,GAB1,GADD45A,GBP2,GEM,GLUL,GSTA1,H6PD,HSD11B1,ICAM1,IFIH1,IFIT2,IGFBP1,IL12A,INHBA,JADE1,JUN,LIPC,LMO4,LYST,MAGI3,MAP4K3,MCL1,MDM2,MDM4,MYC,NAMPT,NFIL3,NFKBIA,NR…	489 (18)
TOPORS	0,327	enzyme			1,38E-02	CDKN1A,MDM2
AGO2	0,326	translation regulator			2,17E-03	BCL2L11,CADM1,MITF	277 (6)
RNF34	0,320	enzyme			2,22E-02	CDKN1A,MDM2
GNE	0,318	kinase			3,66E-03	CHAC1,JDP2,TRIB3
MAPK8	0,314	kinase	Activated	2,148	1,46E-03	ACSL4,B4GALT5,BCL2L11,BIRC3,CDKN1A,CXCL8,DUSP1,ETS1,FOXO1,HMOX1,JUN,KLF6,MYC,NPPB,PPARGC1A,TNFAIP3,ZFP36	293 (16)
SF3B1	0,307	other			1,38E-02	MCL1,MDM4
PPRC1	0,305	transcription regulator	Activated	2,137	1,49E-03	ATF4,CLDN1,CXCL8,ERRFI1,NAMPT,NFKBIZ,RND3,ZFP36L1
TANK	0,305	other		0,577	3,47E-02	CXCL3,CXCL8,IL23A,NFKBIZ,TSC22D1
SDCBP	0,302	enzyme		-1,195	3,00E-03	CLDN1,SOX4,SRC,TJP1	117 (7)
IPMK	0,300	kinase		1,964	2,15E-02	CSRP1,CYR61,JUN,PDLIM5
FAS	0,286	transmembrane receptor		-1,836	8,61E-12	BIRC2,BIRC3,BTG3,CCL2,CD44,CDKN1A,CFLAR,CREB1,CTGF,CTNND1,CXCL3,CXCL8,DUSP10,F2RL1,F3,FADD,FAS,FOXO1,FOXO3,GBP1,GBP2,ICAM1,IL17RA,ITGA7,JUN,LDLR,MET,NFKBIA,NR3C1,NUAK2,PAK2,PPP1R15A,PTGER4,PTP4A1,RAPGEF5,RDX,RND1,RSAD2,SERPINE1,SKIL,STK17A,STK17B,STK3,STK38L,TFRC,TIAL1,TNFAIP3,TNFRSF11B,TPM4,TRIB1,UGCG,ZFP36	215 (14)
INSIG2	0,277	other			3,54E-02	HMGCR,INSIG1,LDLR
PRKAA1	0,275	kinase		-0,508	5,77E-03	ATF3,CA2,CDKN1A,CXCL8,LMO4,NFIB,NFKBIA,PPARGC1A,SIRT1,SOCS3,ZFP36L1	320 (21)
DLC1	0,271	other			4,37E-02	CDKN2B,SERPINE1
CREBBP	0,258	transcription regulator		0,376	1,80E-04	AKAP12,ARHGAP24,BCL6,CA2,CD44,CDC42EP3,CDKN1A,CXCL8,CYR61,FGFR3,FNBP1,FNDC3B,FRMD4B,HMGCS1,HSD11B1,IRF6,JUN,LDLR,LIG4,MAFG,MAP3K8,MCM3,MDM2,MPZ,MYC,NDRG1,NFE2L2,NR3C1,PPARGC1A,RSAD2,SDC4,SLC7A11,SOCS3,STAT4,TIPARP,TNFAIP3	346 (21)
SNW1	0,258	transcription regulator			4,37E-02	CDKN1A,SERPINE1
NET1	0,256	other			3,22E-02	SERPINE1,SNAI2
SMAD2	0,255	transcription regulator	Activated	3,542	4,06E-05	BCL2L11,CDKN1A,CDKN2B,CTGF,HES1,HMOX1,MET,NET1,SERPINE1,SKIL,SMAD2,SMAD7,SNAI2,THBS1	312 (13)
MEF2A	0,253	transcription regulator		1,234	4,31E-04	EDN1,JUN,MEF2A,PPARGC1A,TGFB2,TGFB3,ZNF266
CAV1	0,232	transmembrane receptor		0,229	3,64E-03	BCL2L11,CAV1,CAV2,CDKN1A,FAS,HMOX1,HSPA8,MDM2,NEDD4L,OCLN,SLC20A1,THBS1,TJP1,TMEM87A	383 (20)
TP53INP1	0,226	other			2,17E-03	CDKN1A,MDM2,TP53INP1	244 (7)
BIRC2	0,221	enzyme			4,20E-02	BIRC3,CCL2,CXCL8
MET	0,203	kinase	Activated	4,177	6,80E-09	CD274,CD44,CDKN1A,CITED2,EDN1,FBXO32,HBEGF,HLX,HMOX1,INHBA,JUN,KLF4,MDM2,MYC,NFKBIZ,PLK2,SOCS3,TGFA,TGIF1,TSC22D1	335 (16)
ERBB2IP	0,200	other			2,17E-03	CDKN1A,CDKN2B,SERPINE1	320 (18)
PARP14	0,188	other			4,96E-02	F3
ELOVL5	0,178	enzyme		-0,626	2,47E-03	FOXO1,INSIG2,PPARGC1A,RICTOR,TRIB3	132 (7)
BRD2	0,164	kinase			1,24E-02	HMOX1,MYC,NFIB,PAWR,SOX5,STAT4,WEE1
TFRC	-0,206	transporter			1,50E-03	CDKN1A,GADD45A,TGFB2,TGFB3	159 (9)
ATF4	-0,220	transcription regulator		1,113	3,52E-06	ARHGAP24,ATF3,ATF4,CCL2,CDKN1A,CEBPG,CHAC1,EDN1,GCH1,JAG1,JUN,KLF4,MARS,MCL1,NDRG1,OSMR,PPP1R15A,SLC6A9,SNAI2,TNFRSF11B,TRIB3	324 (16)
PRMT6	-0,292	enzyme			5,64E-03	CTNND1,THBS1,WDR5
FADD	-0,297	other		0,000	7,67E-07	ASB13,BIRC3,CDKN1A,CXCL8,FAS,ICAM1,IFIH1,IFIT2,JUN,KLF6,MAP3K1,MYC,NFIL3,PIM1,PPP1R15A,TIPARP,TNFAIP3	204 (17)
MTA2	-0,330	transcription regulator			2,94E-02	CDKN1A,JUN,MDM2
ALDH1L1	-0,338	enzyme			4,96E-02	CERS6
USP19	-0,339	peptidase			5,64E-03	BIRC2,BIRC3,FBXO32
TNPO2	-0,360	transporter			4,96E-02	CXCL8
RTKN	-0,363	other			2,22E-02	BIRC3,TNFAIP3
ERBB3	-0,374	kinase		-1,360	7,22E-03	CDKN1A,DUSP1,ERBB3,F3,HBEGF,HIF1A,HMOX1,SOCS3,THBS1,USP14	322 (18)
GLRX	-0,377	enzyme			7,12E-03	CXCL3,ICAM1	239 (11)
DYNLL1	-0,381	other			3,22E-02	BCL2L11,CDKN1A
HEXIM1	-0,543	transcription regulator		-1,231	6,88E-03	CDKN1A,HEXIM1,HIF1A,SLC2A1,TGFB2	245 (7)
PKD1	-0,618	ion channel		-1,217	5,64E-03	CDKN1A,CREBBP,F2RL2,FGFR3,FOXO1,HBEGF,NEDD9,PCDH9,PDE4B,POU2F1,PPRC1,SMURF1,THG1L,TNFAIP8,TNS1,VPS13B,ZBTB10
TGFB3	-0,631	growth factor	Activated	2,869	5,57E-07	BHLHE40,CDKN1A,CDKN2B,CYR61,ETS1,F2RL1,JUN,OCLN,PPARGC1A,SERPINE1,SKIL,SMAD2,SMAD7,SNAI2,TGFB3,THBS1,TJP1,TNFRSF11B,TNS1	319 (20)
MPZ	-0,642	other			1,48E-03	ATF4,HMGCR,HMGCS1,PPP1R15A,SOX4
STAT4	-0,705	transcription regulator	Activated	3,287	1,41E-07	ACP6,AHNAK,ARFGAP3,ARL5B,ATF4,BCL2L11,CCL2,CXCL3,ERRFI1,GCNT2,H3F3A/H3F3B,HCFC2,HEXB,IFIH1,IFIT2,ITGA7,LPIN1,MAP3K1,MAP3K8,MYC,NDRG1,PEX13,RORA,RRAD,SERPINE1,SF3B1,SH2B1,SH3BP4,SOCS3,TGFB3,TMEM167B	371 (17)
SRC	-0,730	kinase	Activated	2,377	1,28E-08	CA2,CAV1,CCL2,CDKN1A,CTNND1,CXCL8,DOK1,DUSP1,F3,GBP1,HIF1A,HMOX1,ICAM1,JUN,LAMP2,LDLR,MCL1,MYC,NFE2L2,NQO2,PRKCE,SRC,TJP1	332 (19)
CCL2	-0,756	cytokine		-0,520	1,17E-02	CCL2,CXCL3,CXCL8,F3,ICAM1,IL12A,IL23A,INHBA,SERPINE1
RHOBTB2	-1,032	enzyme			4,96E-02	BRMS1
Srebp		group			2,94E-02	CDKN1A,LDLR,NPC1
TEAD		group		1,951	1,86E-04	CAV2,CD44,CTGF,CYR61	21 (3)
N-Cadherin		group			4,37E-02	CCL2,CDKN1A
ESRRG		ligand-dependent nuclear receptor		1,357	3,84E-02	CDKN1A,FBXO32,LPIN1,NR3C1,PDK4
CSF2RB		transmembrane receptor			3,54E-02	JUN,MYC,PIM1
AMOT		other			2,46E-03	CTGF,CYR61	50 (6)
RETNLB		other		-0,309	3,66E-02	CCL2,CTGF,FABP1,IRS1,IRS2,MYC,SOCS2,STK17B
Sos		group			2,12E-11	AFF4,ATF7IP,BCAR3,CA2,CADM1,CCNG1,CD44,COBLL1,CREBBP,CTNND1,EEA1,ENAH,EPS8,GSR,HMOX1,IRS2,KLF6,MAPK6,MET,MXD1,MYO5B,NET1,NFE2L2,NFIL3,NRIP1,PIAS1,PLK2,QKI,RAB11FIP1,SMAD7,SMURF1,STK3,TIPARP,UGCG,ZAK,ZHX2
Mmp		group			4,37E-02	DSG2,FAS
APC/APC2		group			8,15E-03	CDKN1A,JAG1,MCL1
Hdac		group	Inhibited	-2,785	3,96E-04	AHR,ATF3,BCL6,CDKN1A,CXCL8,EDN1,FBXO32,HIF1A,JUN,KLF10,KLF6,MXD1,MYC,ONECUT2,PPARGC1A,SMO,TBX3,TP63	431 (22)
Notch		group		1,554	1,01E-05	ADM,ANKRD1,CDKN1A,CDKN2B,DUSP1,HES1,JAG1,MCL1,MYC,NET1,SMAD2,SMURF1,SRFBP1,ZEB1	250 (19)
JAK		group			1,77E-03	CCL2,FBXO32,HIF1A,PTGER4,SOCS2,SOCS3	294 (19)
Creb		group		1,081	1,30E-05	ADM,CDKN1A,CFLAR,CSRP1,CXCL8,DUSP1,EPHB4,FAS,GTF2F2,HES1,JUN,LASP1,LDLR,LMO4,MAPK8,MCM3,MITF,NCOA2,NEDD9,PDE4B,PPARGC1A,SESN3,SKIL,SOX12,SOX4,SP1,THAP1,TNFRSF11B	414 (23)
LTB4R/LTB4R2		group			4,96E-02	CXCL8
NDPK		group			4,96E-02	CXCL8
Rsk		group			1,38E-02	ATF4,CXCL8
PI3K (complex)		complex		1,860	1,29E-10	ATF3,ATF4,BCL2L11,BIRC3,CCL2,CD274,CD55,CDKN1A,CDKN2B,CREB1,CTGF,CXCL8,DUSP1,ETS1,FBXO32,FOXO1,GSTA1,HBEGF,HIF1A,HMGCR,HMOX1,ICAM1,IGFBP1,IL23A,JUN,LASP1,MCL1,MITF,MYC,NFE2L2,NFKBIA,PIM1,RHOB,RND3,SERPINE1,SGK1,SKIL,SOCS3,SP1,THBS1,TP63,UGCG	329 (15)
Tgf beta		group	Activated	3,260	1,31E-06	BAMBI,BHLHE40,CCL2,CDKN1A,CDKN2B,CFLAR,CTGF,CXCL8,CYR61,EDN1,HMOX1,JAG1,JUN,KLF10,MET,MXD1,MYC,NEDD9,PLPP3,RORA,SERPINE1,SKIL,SMAD2,SMAD7,SNAI2,SOCS3,TGFA,TIMP2,TNFRSF11B,TSLP	331 (18)
Foxo		group			3,16E-05	BCL2L11,CDKN1A,CDKN2B,GADD45A,RICTOR	360 (12)
ERK1/2		group	Activated	3,793	4,24E-08	BHMT,BIRC2,BIRC3,CAV1,CCL2,CD44,CDKN1A,CFLAR,CTGF,CXCL3,CXCL8,DUSP1,EDN1,EIF2AK3,ETS1,F3,FOXO1,HBEGF,HIF1A,ICAM1,IL12A,IRS2,ITGA2,JUN,LDLR,LEPR,MYC,NAMPT,PTGER4,SERPINE1,SGK1,SKIL,SNAI2,SOCS3,TIMP2,TSLP,ZEB1	320 (16)
P38 MAPK		group	Activated	4,867	5,88E-11	ATF3,CAV1,CCL2,CD44,CD55,CDKN1A,CFLAR,CTGF,CXCL3,CXCL8,DUSP1,EDN1,ETS1,F3,FADD,FAS,FBXO32,GBP1,HBP1,HIF1A,HMOX1,ICAM1,IL12A,IL23A,INHBA,IRF6,JUN,KLF4,MCL1,MITF,MYC,NFE2L2,NPPB,OCLN,PPARGC1A,RAB5A,RHOB,RND3,RRAD,SERPINE1,SGK1,SMAD2,SOCS3,TGFA,THBS1,TIMP2,TRIB1,TSLP,ZFP36	260 (15)
Hsp27		group		0,038	3,84E-02	CD274,CDKN1A,CXCL8,FBXO32,GCH1
Ctbp		group			1,05E-02	DSG2,GADD45A,PERP,SIRT1
Gsk3		group		0,224	9,96E-05	ATF4,BCL2L11,CFLAR,CXCL8,HIF1A,HMGCR,ICAM1,IRS1,JUN,LDLR,MYC,TNFAIP3	336 (21)
TCR		complex	Activated	3,385	2,45E-08	ADM,BCL2L11,BIRC3,CBLB,CD44,CFLAR,CREB1,CXCL8,EBNA1BP2,ELL2,FAS,GBP4,GNPDA1,HIF1A,IFIH1,IFIT2,IFIT3,JUN,KIAA0430,LPIN2,MAP3K8,MAPK8,MCL1,MYC,N4BP1,NFKBIA,NR3C1,PDIA4,PIM1,RSAD2,SDCBP,SKIL,SLC2A1,SMAD7,SOCS2,SOCS3,STAT4,TNFAIP3,TSC22D1	349 (16)
TMSB4		group		0,988	1,05E-02	ITGA2,MBP,SERPINE1,TRAF6
Patched		group			4,96E-02	SMO
STAT5a/b		group	Activated	2,660	8,03E-05	AHR,BCL2L11,BCL6,CDKN1A,DUSP1,EMP1,IDI1,LEPR,MYC,PDE4B,PIM1,RFTN1,STK17B,UBE2W	296 (18)
Ras homolog		group			1,54E-02	CDKN1A,CTGF,MYC,TJP1
Cofilin		group			4,96E-02	MYC
STAT		group		1,954	3,12E-02	CDKN1A,PIAS1,SMAD7,SOCS2,SOCS3
RNA polymerase II		complex			4,94E-02	CDKN1A,CXCL8,DUSP1,GADD45A,GBP2,HSPA1A/HSPA1B,ICAM1,IGFBP1,LDLR,MAPK8,MCM3,MEF2A,MYC,NFKBIA,NR5A2,RND3,SOCS3,TIAL1,ZBTB18
eIF2B		complex			4,96E-02	ATF4
Pkc(s)		group	Activated	3,129	4,88E-07	ADM,AHR,ATF3,BCL2L11,CCL2,CD55,CDKN1A,CLDN1,CTGF,CXCL8,CYR61,DUSP1,EDN1,F3,FAS,GADD45A,GSTA2,HIF1A,HMGCR,HMOX1,IRF6,IRS1,JUN,KLF6,PDIA4,PPP1R15A,SERPINE1,SLC6A9,SP1	382 (16)
MAP2K1/2		group	Activated	2,400	1,14E-03	ATF3,BCL2L11,CTGF,CXCL3,DUSP1,HMOX1,JAG1,JUN,MCL1,MYC	334 (21)
tyrosine kinase		group			1,38E-02	CD44,HMOX1
CD3		complex	Inhibited	-3,779	6,76E-07	AHR,ATF4,BAMBI,BCL2L11,BCL6,BIRC3,CD274,CD44,CDK7,CFLAR,CLK1,CXCL8,DYRK1A,ETS1,FAM160B1,FAS,GBP1,HIF1A,HIST1H2AC,HNRNPF,HSPA1A/HSPA1B,HSPA8,ICAM1,ITGB5,JUN,LCP1,LYN,MAP3K8,MBD1,MTA2,MYC,NAMPT,NFE2L2,NFKBIA,NKTR,NR3C2,PCSK7,PDE4B,PDE4D,PDIA4,PTGER4,PTP4A1,RAD23B,RORA,SMO,SOCS2,SOCS3,SP1,STRN3,SUSD6,TAF1A,TARDBP,TFRC,THBS1,TNFAIP3,TRA2A,TRAF6,TRIM24,WEE1,ZFP36,ZFP36L1	405 (18)
NFkB (family)		group			2,94E-02	CFLAR,CXCL8,TNFAIP3
PP2A		complex			2,16E-03	FOXO3,IL23A,LYN,PIM1
chitinase		group			1,38E-02	CCL2,CXCL8
Hsp70		group		0,275	4,64E-02	CXCL8,HIF1A,ICAM1,NFKBIA,NPC1
Pka		complex		0,838	1,13E-04	CAV1,CD44,CDKN1A,CTGF,DUSP1,EDN1,HMGCR,HMOX1,IL23A,JUN,KLF6,LDLR,NCOA2,PDE4B,PDE4D,SGK1,TNFRSF11B,TSLP	335 (18)
Ras		group	Activated	3,221	6,56E-07	B4GALT5,BCL2L11,CAV1,CCL2,CD274,CDKN1A,CDKN2B,CLDN4,CTGF,CXCL8,EDN1,HMOX1,JUN,LDLR,MET,MITF,MYC,PVR,SERPINE1,SNAI2,ZEB1	337 (18)
Fibrinogen		complex		1,921	3,11E-03	CCL2,CXCL3,CXCL8,F3,ICAM1	347 (17)
IL1		group	Activated	3,712	2,46E-05	AHR,BHLHE40,CBR3,CCL2,CD55,CDKN1A,CXCL3,CXCL8,DUSP1,EDN1,F3,FAS,HIF1A,HMGCR,HMOX1,HSD11B1,ICAM1,IGFBP1,INHBA,JUN,LDLR,LIPC,MYC,NRG1,PANX1,PPARGC1A,RORA,SDC4,SERPINE1,SLC2A1,SOCS3,TGFB3,TNFAIP3,TNFRSF11B,UGCG	374 (16)
Fibrin		complex		1,067	2,15E-02	CXCL8,F3,ICAM1,SERPINE1
Ikb		group		-0,254	2,50E-02	CCL2,CXCL3,ICAM1,TNFAIP3
Jnk		group	Activated	2,848	2,99E-08	BCL2L11,BIRC3,CCL2,CD44,CD55,CTGF,CXCL8,DUSP1,EDN1,ETS1,F2RL1,F3,FAS,FBXO32,GADD45A,GATA6,HES1,HMOX1,ICAM1,IL23A,JUN,KLF6,MYC,NFE2L2,OCLN,SERPINE1,SESN2,SNAI2,SOCS3,ZFP36	377 (16)
F Actin		complex			3,22E-02	CTGF,CTSS
Histone h3		group			1,12E-03	AKAP12,ATF7IP,BCL2L11,BTG3,CAV1,CCL2,CDKN1A,CDKN2B,CFLAR,CXCL8,DUSP10,DUSP16,GATA6,HES1,ICAM1,JUN,KMT2C,MCM3,MET,MPZ,MTUS1,NFKBIA,RSAD2,SGK1,SIAH1,SOCS3,TACC2,TBX3,TNFAIP3,TP53BP2,TRIB1,ZBTB18,ZEB1,ZNF767P	399 (24)
SERCA		group		-1,964	8,32E-05	BTG2,JUN,MYC,ZFP36	286 (13)
Dgk		group			3,22E-02	CCL2,CXCL8
Mek		group	Activated	3,029	6,77E-03	BCL2L11,CDKN1A,CTGF,CXCL8,DDX21,ERBB3,ETS1,JUN,MCL1,MDM2,MYC,NPPB,RND3,SERPINE1,THBS1,ZEB1	335 (19)
Ck2		complex			8,15E-03	ATF4,MYC,ZFP36	318 (18)
NFAT (complex)		complex		0,000	7,14E-04	ATF3,CCL2,CFLAR,F3,ICAM1,SERPINE1
Rock		group		1,803	1,14E-05	CCL2,CDKN1A,CTGF,CXCL8,ETS1,F3,ICAM1,LPP,MYC,PPP1R12A,TJP1	270 (15)
Vegf		group	Activated	5,880	5,06E-12	AHR,AKAP12,AKAP13,ANGPTL7,ATF3,BCL2L11,CA2,CD44,CFLAR,CLDN1,CXCL8,CYR61,DIAPH2,DNAJB9,EDN1,EMP1,ERBB3,ETS1,F3,FAS,FOXN2,FRMD6,GAB1,GEM,GNA13,HBEGF,HES1,HIF1A,HMOX1,ICAM1,INHBA,INSIG1,ITGA2,LATS1,LDLR,LYN,MAGI1,MAP3K8,MCL1,MET,MYC,NAMPT,NCOA2,NOP2,NPC1,NR5A2,NRG1,OSMR,PLPP3,PRKAA1,PVR,SGK1,SLC19A2,SLC20A1,SMAD5,SNRK,SOCS2,SOCS3,TJP1,TNFRSF11B,TRIB1,UGCG,ZEB1	316 (17)
Smad2/3		group			1,83E-02	CDKN2B,MXD1,SERPINE1,SKIL
C8		complex			8,15E-03	CFLAR,CXCL3,ICAM1	176 (7)
adenosine deaminase		group			4,96E-02	CXCL3
Mapk		group	Activated	3,104	1,20E-03	CCL2,CDKN1A,CFLAR,CLDN4,CXCL8,F3,HMOX1,IRS1,JUN,MYC,NPPB,NR3C1,SNAI2	322 (18)
Erm		group			1,13E-03	CAV1,CD44,ICAM1	132 (7)
Akt		group	Activated	2,734	3,66E-12	ADM,ANKRD1,ATF4,B4GALT5,BCL2L11,BHLHE40,BIRC2,CCL2,CD274,CDKN1A,CFLAR,CTGF,CXCL8,ERBB3,ETS1,F3,FAS,FBXO32,FOXO1,FOXO3,HES1,HIF1A,HMOX1,IL12A,JUN,MCL1,MDM2,MYC,NDRG1,NFE2L2,PDK4,PPARGC1A,PTGER4,RHOB,SERPINE1,SNAI2,SOCS3,THBS1,TJP1,WTAP	359 (20)
Sod		group			5,28E-03	CXCL3,DSC2,HMOX1,ICAM1	369 (18)
N-cor		group			1,87E-02	ACACB,CDKN1A,ELOVL5,HES1,HIVEP2,MBNL1,RAB20,RHOB,SGK1
IKK (complex)		complex		0,625	8,19E-04	BIRC3,CFLAR,CXCL8,ICAM1,MYC	340 (17)
Pdgf (complex)		complex		1,929	1,68E-10	CAV1,CCL2,CD44,CDKN1A,CDKN2B,CXCL3,EDN1,ERRFI1,F3,FOXO1,FOXO3,HIF1A,HMOX1,ICAM1,INHBA,IRS2,JAG1,JUN,LDLR,MCM7,MYC,SERPINE1,TGFB3	281 (18)
NCF1		enzyme			2,94E-02	CDKN1A,ICAM1,SERPINE1
NfkB1-RelA		complex		0,875	3,76E-02	CCL2,CXCL8,ICAM1,MYC
PDGF BB		complex	Activated	5,683	7,06E-15	ADM,AKAP12,ATF3,BHLHE40,CAV2,CCL2,CD44,CDKN1A,CREB1,CTGF,CXCL8,CYR61,DUSP1,EDN1,ETS1,F3,FHL2,GADD45A,GBP2,GEM,GLUL,HBEGF,HES1,HMGCR,HMGCS1,HMOX1,INHBA,JUN,KLF10,KLF6,KLHL21,LDLR,MCL1,MYC,NAMPT,NFIL3,PAWR,PIM1,PLK2,PPP1R15A,RHOB,RND3,SERPINE1,SGK1,SOCS3,TGFB3,THBS1,TNFAIP3,TRA2B,TRIB1,TRIB3,ZFP36,ZFP36L1	381 (20)
NfkB-RelA		complex		1,451	4,73E-03	CCL2,CXCL3,CXCL8,ICAM1,NFKBIA
Stat3-Stat3		complex	Activated	2,200	5,73E-03	CDKN1A,ICAM1,JUN,MYC,SOCS3	315 (15)
G-protein gamma		group			4,96E-02	SRC
Smad2/3-Smad4		complex		1,832	1,13E-04	CDKN1A,CDKN2B,ITGB5,MYC,SERPINE1,SMAD7	120 (6)
Ap1		complex	Activated	2,710	1,24E-04	ATF3,BCL2L11,CCL2,CD44,CXCL8,EDN1,ETS1,F2RL1,F3,HMOX1,IL23A,ITGA2,JUN,MET,MYC,NDRG1,NR3C1,SERPINE1,TSLP	396 (20)
Integrin		complex			1,49E-02	JUN,MYC,SOCS3
G-protein beta		group			4,96E-02	SRC
Ahr-aryl hydrocarbon		complex			4,96E-02	MDM2
Ahr-aryl hydrocarbon-RelA		complex			4,96E-02	MYC
Cyclin A		group			5,64E-03	CDKN1A,HIST1H1B,MYC	389 (23)
Ahr-aryl hydrocarbon-Arnt		complex			2,94E-02	CDKN1A,FAS,NFE2L2
PLC		group			5,28E-03	CCL2,CXCL8,MYC,TNFRSF11B	335 (16)
Nr1h		group	Inhibited	-2,137	4,78E-02	ACACB,CAV1,CXCL8,EDN1,IFIH1,INSIG2,MPZ,NFKBIZ,NPC1,NR5A2,PPARGC1A,THBS1
AMPK		complex	Activated	2,580	2,26E-05	BCL2L11,CCL2,CDKN1A,CLDN1,CREBZF,CXCL8,FBXO32,FOXO3,HIF1A,HMOX1,LITAF,LPIN1,PFKFB3,PPARGC1A,SERPINE1,SIRT1,SLC2A1	322 (21)
NFkB (complex)		complex	Activated	5,464	3,20E-13	AHR,ALDH1B1,ANKRD1,ATF3,BAMBI,BIRC2,BIRC3,CBR3,CCL2,CD274,CD44,CDKN1A,CFLAR,CTGF,CXCL3,CXCL8,CYR61,DAXX,EDN1,ELL2,ETS1,F2RL1,F3,FAM46A,FAS,GADD45A,GBP2,GCH1,HIF1A,HIVEP1,HMOX1,ICAM1,IL12A,IL23A,JAG1,JUN,LAMP2,LITAF,MAP3K8,MCL1,MDM2,MYC,NAMPT,NCOA7,NFKBIA,NFKBIZ,NPPB,NUAK2,PLK2,RFTN1,RNF19B,RSAD2,SDC4,SERPINE1,SH3RF1,SLC2A1,SMAD7,SNAI2,SOCS3,SOX5,STAT4,TCF12,TERF2IP,TFRC,TGFB3,TIMP2,TNFAIP3,TNFAIP…	379 (15)
LDL		complex		1,809	5,94E-06	ATF3,CBS/CBSL,CCL2,CDKN1A,CFLAR,CTGF,CXCL8,DUSP1,F3,GNAI1,HIF1A,HMGCR,HMOX1,HYOU1,ICAM1,IFIT2,INSIG1,JUN,LASP1,LDLR,MCL1,NAMPT,NPC1,PANX1,RND3,SERPINE1,SOCS3,TANK,TNFAIP3	253 (14)
Ifn gamma		complex		1,394	5,31E-03	CCL2,CXCL8,EDN1,FAS,GBP1,ICAM1,IL17RA,MYC,NR3C1,SOCS3,TGFB2	296 (16)
Angiotensin II receptor type 1		group		1,067	8,51E-03	CCL2,CXCL8,EDN1,SERPINE1	294 (16)
SAA		group		1,167	5,98E-03	BCL2L11,CCL2,CXCL8,F3,ICAM1,IL23A	331 (18)
Insulin		group	Activated	2,086	1,37E-04	CCL2,CDKN1A,CFLAR,DUSP1,EDN1,ERRFI1,FBXO32,FOXO1,HES1,HIF1A,HMGCR,HMOX1,HSD11B1,ICAM1,IGFBP1,IRS1,IRS2,JUN,LEPR,LPIN1,MCM7,MYC,NFIL3,NFKBIA,PDK4,PPARGC1A,PPP1R15A,SERPINE1,SIRT1,SLC2A1,SP1,TGFA,TJP1	360 (21)
PRKAA		group		1,931	5,91E-02	CLDN1,FOXO3,HSD11B1,PPARGC1A
VitaminD3-VDR-RXR		complex		1,463	1,73E-03	CDKN1A,FOXO1,GADD45A,IGFBP1,IL12A,KLF4,MXD1,TGFB2
Nfat (family)		group	Activated	3,499	1,51E-06	CCL2,CFLAR,CXCL8,CYR61,DAAM1,ELL2,F2RL1,FAS,HBEGF,ICAM1,KLF6,NCOA7,SAMD4A,SDC4,SERPINE1,SMAD2,TGFB2	372 (20)
HDL		complex		1,190	4,23E-02	CCL2,HIF1A,ICAM1,SIAH1,SIRT1
Ptprd		phosphatase			2,94E-02	CCL2,CDKN1A,MYC
RAB1B		other	Inhibited	-2,390	5,13E-03	CXCL8,GEM,GOLGA3,JUN,RRAGC,STX3
PLIN5		other		-0,555	1,13E-02	ATF4,HMOX1,NFE2L2,PDK4,PPARGC1A
G-Actin		group			4,96E-02	JUN
Smad		complex		1,859	1,58E-04	CDKN1A,CDKN2B,CTGF,MCL1,MYC,SERPINE1,SMAD7	121 (7)
ERK		group	Activated	3,539	6,24E-17	BCAR3,BCL2L11,BTG2,BTG3,CAV1,CCL2,CDKN1A,CFLAR,CLDN4,CTGF,CXCL8,DUSP1,EDN1,ETS1,FAS,FOXO1,FOXO3,HBEGF,HMOX1,ICAM1,IGFBP1,IL12A,IL23A,INPP1,IRS1,JAG1,JUN,KLF10,LDLR,MAFB,MAFF,MCL1,MYC,NDRG1,NFE2L2,NFKBIZ,PDK4,SERPINE1,SLC2A1,SNAI2,SOX4,TGFA,THBS1,TNFAIP8,UGCG,ZFP36,ZFP36L1	322 (16)
Igm		complex		-1,265	1,02E-06	BCAR3,BCL2L11,CD44,CDKN1A,CFLAR,CXCL8,DAXX,FAS,MCL1,MYC,PIM1,POLH,UGCG,ZFP36L1	355 (20)
Raf		group		1,000	9,63E-03	BCL2L11,CDKN1A,EDN1,JUN,MCL1	337 (21)
tubulin (complex)		complex			4,96E-02	GNAQ
IL12 (complex)		complex	Activated	3,330	1,05E-03	AHR,CCL2,CD44,CXCL8,FAS,GCNT2,HLX,ICAM1,IFIH1,IFIT2,IL12A,JUN,MAP3K8,MYC,PIM1,RAD23B,RRAD,SMAD2,SOCS2,SOCS3,STAT4	221 (14)
ALKBH5		enzyme			9,25E-03	AKAP13,CAV1,EIF4G3,FBXL5,HSPA8,MBP,MYO6,SERPINA5,SGMS1,SMAD5
HIST1H1T		other	Activated	2,714	3,43E-03	B4GALT5,BHMT,DUSP16,FKBP4,GLUL,MARS,MSL2,PAPD5,PHC3,THAP1,ZNF143
trypsin		group			1,49E-02	CDKN1A,CXCL8,F3
DGKE		kinase			7,12E-03	F3,ICAM1	146 (7)
IgG		complex	Inhibited	-3,448	2,02E-04	ADM,CCL2,CDKN1A,CDKN2B,CLDN4,CXCL8,DSP,DUSP1,EDN1,EMP1,LDLR,MYC,PIM1,PPP1R15A,RND3,SERPINE1,TNFAIP3,TSLP,UGCG,ZFP36	346 (17)
FSH		complex		1,570	1,14E-14	ADM,AHR,AKAP12,AKAP7,AMOTL2,ARL4C,BTG2,CD55,CDC42EP4,CFLAR,CREBZF,CRYM,CTGF,CTNND1,DNAJB9,DUSP1,ELL2,ENC1,FILIP1L,GATA6,GBP1,GEM,HBP1,HSD11B1,HSD17B1,INHBA,ITGB5,JUN,KLF10,LDLR,MAPK6,MCL1,MSMO1,MYC,PAWR,PLK2,PPP1CB,PTP4A1,RAB14,RAB33B,RAB5A,RASAL2,RHOB,SERPINE1,SGK1,SH3BP4,SLC2A1,SMAD2,SMAD5,SMAD7,STK17A,TFRC,TGFB2,THBS1,TIMP2,TNFAIP3,TNFRSF11B,TRIB1,ZEB1	410 (20)
RNF187		enzyme			2,22E-02	HBEGF,JUN
PMM2		enzyme			4,96E-02	ICAM1
PADI4		enzyme			2,22E-02	CDKN1A,GADD45A
Fc gamma receptor		group		0,788	1,01E-04	CDKN1A,CFLAR,CXCL8,HES1,ICAM1,IL12A,SOCS3,TNFAIP3	298 (15)
IL23		complex		1,000	3,84E-02	AHR,CXCL8,IL12A,RORA,TSLP
Tlr		group	Activated	2,236	3,95E-03	BCL6,CCL2,CXCL3,CXCL8,DUSP1,GNAI3,HBEGF,ICAM1,IL12A,JAG1,NFKBIA,SOCS3,TNFAIP3	244 (15)
ISGF3		complex			3,58E-04	HIF1A,IFIH1,IFIT2,RSAD2
NADPH oxidase		complex		1,387	1,28E-02	CCL2,F3,HMOX1,JUN
IFN Beta		group	Activated	3,356	2,68E-03	ATF3,CD274,CDKN1A,CXCL8,DUSP1,IFIH1,IFIT2,IFIT3,IL12A,INSIG1,MYC,N4BP1,RSAD2,SNAPC1,TSLP	178 (16)
NPSR1		g-protein coupled receptor			1,38E-02	GADD45A,MYC
BLVRA		enzyme			1,38E-02	HMOX1,JUN
KLK4		peptidase			1,48E-03	CCNG1,CDK7,CDKN1A,CDKN2B,GADD45A
EOMES		transcription regulator		1,698	4,64E-02	BCL6,C3orf58,CRYM,ITGA2,NAV2,RND3
PI4K2A		kinase			4,96E-02	HIF1A
IRF2BP1		transcription regulator			4,96E-02	FASTKD2
BDNF		growth factor		1,357	1,32E-02	BCL2L11,BHLHE40,CAV2,CDKN1A,CYR61,DNAJB5,DUSP1,FRMD6,GLUL,GNAI1,GNAQ,HIVEP1,HMGCR,JUN,KLF10,MBP,MYO6,PDLIM5,PFKFB3,RAB14,SERPINH1,TFRC,TIPARP,TNFRSF11B
THRAP3		transcription regulator		-1,987	5,28E-03	DDX17,NR1D2,NR3C1,RYBP
NLRP2		other			4,96E-02	ICAM1
SENP7		peptidase			2,46E-03	BIRC2,CXCL8	180 (7)
ZMIZ1		other			1,13E-03	HES1,MYC,SERPINE1	344 (14)
RHOJ		enzyme			1,28E-02	AKAP12,CAV1,RND3,SEC62
PPME1		enzyme			4,96E-02	PPP2R2A
PDLIM2		other		0,333	3,86E-02	CITED2,CXCL8,F2RL1,F2RL2,HBEGF,IFIT3,SRGAP1,STAT4,TNS1
MN1		other			3,22E-02	BCL2L11,TNFRSF11B
SQSTM1		transcription regulator	Activated	2,646	6,63E-04	CITED2,EDN1,HBEGF,JUN,NFKBIA,PLK2,RSAD2,TSC22D1	342 (18)
MGEA5		enzyme	Inhibited	-2,359	6,41E-09	ACSL4,ARHGAP29,CAV1,CCL2,CD44,CD55,CD99L2,CDKN1A,CDKN2B,CLDN1,CLDN12,CREB5,CXCL8,DST,ELF1,EPS8,ERBB3,FAS,FERMT2,GADD45A,GLUL,GNE,GPT2,GTF2F2,HIVEP2,HMGCR,HMGCS1,HSD17B1,HSDL1,IL23A,ITGA2,ITGB5,JDP2,JUN,LIPC,MSMO1,PIAS1,PLPP3,RHOB,SOCS2,SOCS3,STARD4,TGFA,THBS1,TIMP2,TNFRSF11B	330 (14)
SAV1		other			4,37E-02	CTGF,SOX4
MELK		kinase			5,64E-03	CDKN1A,MDM2,MDM4	299 (14)
FBXL17		other			4,96E-02	HMOX1
RFFL		enzyme			7,12E-03	CDKN1A,MDM2
CBX7		other	Inhibited	-2,000	1,28E-02	ANKRD1,CLDN1,CTSS,CXCL8
PRPF31		other			4,96E-02	MDM4
FOXL2		transcription regulator	Activated	3,436	3,20E-05	ATF3,CXCL3,ICAM1,IL12A,INHBA,MAFF,NR5A2,PPARGC1A,PPP1R15A,SOX4,TNFAIP3,ZNF165
KCNK2		ion channel			3,22E-02	CCL2,ICAM1
SCGB3A2		other			4,37E-02	CTSS,SMAD7
PAF1		other	Activated	3,317	1,42E-05	BAMBI,BIRC3,CITED2,FAM46A,IFIT3,KLF4,MXD1,NFKBIZ,SDC4,SERPINE1,ZFP36
WWTR1		transcription regulator		0,513	1,01E-04	CD44,CTGF,CXCL3,CXCL8,CYR61,SERPINE1,SMAD7,TP63	141 (7)
ZNF85		transcription regulator			4,37E-02	NEDD9,TGFB3
ZNF652		other			3,66E-03	SMAD2,TCF12,TGFB2
ZNF254		other			4,37E-02	NEDD9,TGFB3
RASSF6		other			2,22E-02	BTG2,CDKN1A
TRIM29		transcription regulator			1,13E-03	CD44,CDKN1A,ZEB1	244 (7)
Fcer1		complex		1,302	2,83E-02	CCL2,CFLAR,CXCL3,CXCL8,IFIT2,INHBA,JUN
BCAS2		other			2,22E-02	CDKN1A,MDM2
WFDC1		other			4,96E-02	ICAM1
BRIP1		enzyme			4,96E-02	HMOX1
TET2		other	Activated	2,887	1,17E-02	AHNAK,BCL2L11,BHLHE40,FBXL5,FLCN,ITGA2,MAFF,MAP4K3,RND3,SGPP1,SLC20A1,TGFA
FGF21		growth factor		1,204	2,07E-02	IGFBP1,IRS2,LDLR,PPARGC1A,SERPINE1,SLC2A1
CHI3L1		enzyme			1,43E-03	ARL4C,BHLHE40,CXCL8,EMP1,NAMPT,SERPINE1	173 (7)
KLF17		transcription regulator			3,22E-02	CDKN1A,TJP1
BPI		transporter			2,22E-02	CXCL8,ICAM1
FKBPL		other			4,96E-02	CDKN1A
BTNL2		transmembrane receptor		1,890	7,79E-02	CERK,ENAH,GBP4,MXD1,N4BP1,NCOA7,PHLPP1
PRG3		other			4,96E-02	CXCL8
ZBTB7C		other			4,96E-02	CDKN1A
PRKAG3		other			2,20E-04	ACVR1,ANKRD1,BTG2,CD55,DLAT,DUSP10,ELL2,FBXO9,GLRX,HIVEP2,KLF4,MTERF2,NAMPT,NR3C1,NRIP1,PPARGC1A,RHOU,SLC2A1,TFRC,ZFP36
TRIM38		other		-0,928	1,86E-04	CXCL8,IFIT2,TAB2,TRAF6	151 (7)
MTF2		transcription regulator			2,22E-02	KLF4,TBX3
VPRBP		other		-1,980	1,83E-02	CDKN1A,KLF10,SOCS2,SOCS3
MYOC		other		0,714	1,31E-03	CA2,CD44,EIF2AK3,FBXO32,JDP2,MBP,MPZ,PTGER4,QKI,SESN2,SLC7A11,TGIF1	145 (7)
LBX1		transcription regulator			7,12E-03	FHL2,ZEB1
RND2		enzyme			4,96E-02	RHOB
FCN1		other			4,96E-02	CXCL8
MIR17HG		other		-1,782	9,12E-04	BCL2L11,CDKN1A,CREB1,PKD1,RNF11,TNFAIP3
ZNF451		other			1,22E-04	CDKN1A,CDKN2B,SERPINE1	219 (7)
DOCK8		other		1,897	2,04E-03	CITED2,DAXX,EDN1,IFIT2,IFIT3,INHBA,LMO4,NFKBIZ,RSAD2,TSC22D1
IGF2		growth factor		1,408	2,10E-05	CDKN1A,CTGF,DUSP1,FEN1,GADD45A,GATA6,GCH1,HBEGF,HIF1A,ITGB5,MCM7,MDM2,MYC,NDRG1,NFKBIA,PIM1,RHOB,SERPINE1,SLC20A1,SOCS3,TGIF1,ZFAND5	334 (20)
MEMO1		other			8,15E-03	CA2,JUN,MYC	342 (15)
SIRT6		enzyme		-0,594	8,07E-05	ACSL4,ALG12,BIRC3,CXCL8,GPAT4,HMGCR,IRS2,PIGA,PIGC,PLPP3,PPARGC1A	346 (22)
DEPDC1		transcription regulator			4,96E-02	TNFAIP3
RDH11		enzyme			4,96E-02	NR3C1
Ctf2		cytokine			4,96E-02	SOCS3
Collagen(s)		complex		-0,970	6,29E-03	ATF4,CD55,CYR61,LAMP2,PPP1R15A,SERPINH1,THBS1	154 (7)
Fascin		group			7,12E-03	CTGF,CYR61	270 (11)
TLR2/3/4		group			4,96E-02	STAT4
FOXK2		transcription regulator			2,22E-02	MCM3,SERPINE1
GJB6		transporter			1,38E-02	BHMT,MBP
NACC2		transcription regulator			4,96E-02	MDM2
CLDN9		other			4,96E-02	TJP1
EBF4		transcription regulator			4,96E-02	CDKN1A
MYLIP		enzyme			4,96E-02	LDLR
MYADM		other			4,96E-02	ICAM1
ZMIZ2		transcription regulator			1,13E-03	CD44,JUN,MYC
PYHIN1		other			7,12E-03	CDKN1A,MDM2	219 (7)
Histone h4		group			7,66E-03	AKAP12,BTG3,CDKN1A,CFLAR,CXCL3,CXCL8,DUSP16,HES1,ICAM1,IGFBP1,MCM3,NEDD4L,SOCS3,TACC2	367 (18)
TRIM17		enzyme			4,96E-02	MCL1
ZNF431		other			4,37E-02	NEDD9,TGFB3
CXXC1		transcription regulator			4,96E-02	CDKN1A
ZNF300		other			7,12E-03	CXCL8,MYC	138 (7)
RRP1B		other			1,06E-02	CCNG1,CDKN1A,CREBBP,FEN1,FOXO1,GADD45A,ITGB5,MCM3,MDM2,NCOA2,PERP
ZNF580		other			4,96E-02	CXCL8
CCDC22		other			4,96E-02	BIRC3
SNED1		other			4,37E-02	IGFBP1,SLC2A1
SOX11		transcription regulator	Inhibited	-2,449	1,82E-01	CAV1,FAS,IFIH1,MPZ,NIPSNAP1,TP53INP1
GNRH		group			5,73E-03	ATF3,DUSP1,JUN,SGK1,ZEB1	273 (18)
Laminin		complex		-1,980	1,49E-02	BIRC3,CCL2,SDC4,SERPINE1,SNAI2,TGFB2
ADRB		group	Inhibited	-2,221	9,83E-08	ANKRD1,ATF3,BCL10,BHLHE40,CDKN1A,CFLAR,FAS,GADD45A,HMGCS1,HMOX1,ICAM1,IFIT3,INSIG1,JUN,KLF4,LPIN1,MSMO1,NFKBIA,PKD1,PPARGC1A,RSAD2,SLC6A9,SLC7A11,WEE1	420 (20)
SRC (family)		group			2,07E-02	CCL2,HIF1A,ICAM1,IGFBP1,MCL1,TJP1
ZBTB8A		other			4,96E-02	CDKN1A
RABL6		other	Inhibited	-2,333	4,60E-03	ATXN1,BTG2,FEN1,FERMT2,HBEGF,HMOX1,MCM7,MYC,SERPINH1
TBX18		transcription regulator			4,96E-02	SNAI2
COL1A1		other			2,73E-04	CCL2,CDKN1A,CLIC4,EDN1,ICAM1	199 (12)
USP36		peptidase			4,96E-02	MYC
SPDEF		transcription regulator	Inhibited	-2,137	1,83E-03	BIRC3,CDKN1A,CTGF,CXCL8,HIF1A,LASP1,SERPINE1,SMAD2,SNAI2,ZEB1	269 (12)
PADI2		enzyme			3,54E-02	CXCL3,CXCL8,SNAI2
VKORC1		enzyme			4,96E-02	F9
VGLL3		other			1,91E-02	ADM,SNAI2,THBS1
Atrial Natriuretic Peptide		group			1,12E-02	CTGF,EDN1,SERPINE1
DPH5		enzyme			5,28E-03	CREB1,CREBBP,NFKBIA,SP1
GRHL2		transcription regulator		-0,116	4,18E-04	CLDN4,ERBB3,MYC,OCLN,TP63,ZEB1
WISP3		growth factor			3,22E-02	ICAM1,ZEB1
ZNF385B		other			2,46E-03	FAS,PERP
NEK7		kinase			8,15E-03	EDN1,IL12A,LMO4
RNF126		enzyme			4,96E-02	CDKN1A
PFKP		kinase			4,96E-02	F3
KIAA0101		other			4,96E-02	CDKN1A
VANGL2		other			2,46E-03	PRICKLE2,SDC4
Fcor		enzyme			1,50E-03	BCL2L11,CDKN1A,GADD45A,PPARGC1A	187 (11)
FOXG1		transcription regulator		-1,938	3,00E-03	BCL2L11,CDKN1A,CDKN2B,SERPINE1	250 (13)
DDX58		enzyme	Activated	2,804	5,45E-03	AHNAK,CXCL8,GEM,IFIH1,IFIT2,IFIT3,RSAD2,SOCS3	196 (17)
HYAL1		enzyme			2,22E-02	FADD,FAS
PRDM16		transcription regulator			5,64E-03	CDKN1A,PPARGC1A,SERPINE1
RIC8A		other			4,96E-02	GNAQ
SULT2B1		enzyme			1,38E-02	FAS,MYC
WHSC1		enzyme			3,84E-02	BTG2,CA2,GADD45A,JUN,KMT2C
HUWE1		transcription regulator			3,66E-03	CDKN1A,CDKN2B,MYC	278 (10)
FANK1		transcription regulator			4,96E-02	JUN
PCGF5		other			4,96E-02	MCC
WNT16		other			4,96E-02	CDKN1A
TCF7L1		transcription regulator			3,54E-02	ATF3,JUN,KLF4
SBDS		other			7,04E-05	CHAC1,CRYM,CTGF,EPDR1,ERBB3,FBXO32,MAFB,MAFF,PPP1R15A,PSMD7,PTBP3,SNAI2,TERF2IP,TRIB3
SENP5		peptidase			2,46E-03	BIRC2,CXCL8	180 (7)
LTBP4		growth factor			5,64E-03	MYC,TGFB2,TGFB3	372 (12)
TLR7		transmembrane receptor	Activated	3,790	4,89E-04	ATF3,CCL2,CD274,CD44,CDKN1A,CPEB2,CREB5,CXCL3,CXCL8,HIVEP2,ICAM1,IFIT3,IL12A,IL23A,NFKBIA,RSAD2,TNFAIP3	276 (15)
TCF4-CTNNβ		complex			4,96E-02	MYC
BCR (complex)		complex		1,607	6,13E-03	BCL2L11,BCL6,CD44,CFLAR,FAS,GBP2,IL23A,KLF4,MCL1,MYC,NAMPT,PIM1,SLC2A1	309 (18)
26s Proteasome		complex		-1,026	1,84E-06	AHR,BCL2L11,BIRC2,BIRC3,CCL2,CDKN1A,CFLAR,CXCL3,CXCL8,FOXO1,GCH1,ICAM1,MDM4,PKD1,SKIL,SMAD2,SOCS3,SRC,UVRAG	357 (16)
Sapk		group			1,38E-02	FBXO32,GADD45A
Lefty		group			4,68E-04	CDKN1A,CTGF,SMAD5	144 (9)
Growth hormone		group		0,967	4,38E-06	ARID5B,CITED2,FGFR3,GSTA1,KLF10,LDLR,LEPR,MYC,NAMPT,NEDD9,NFKBIA,PDK4,PFKFB3,PLK2,PPP1R15A,SGK1,SIRT1,SOCS2,SOCS3,TGFB3	367 (18)
FERD3L		transcription regulator			4,96E-02	HES1
KIAA1524		other		-0,816	3,32E-02	CDKN2B,DSC2,GADD45A,LASP1,MYC,PDK4,PSG4
ROR1		kinase			8,15E-03	SNAI2,TJP1,ZEB1
CDCA2		other			1,38E-02	CDKN1A,CDKN2B
Ifn		group	Activated	2,374	3,25E-02	BCL6,CD44,EDN1,FAS,HIF1A,ICAM1,IFIH1,IL23A,RSAD2,SERPINE1,TFRC
EIF4F		complex			2,46E-03	MCL1,MYC	235 (7)
adrenoceptor		group			4,96E-02	PDE4B
MTORC1		complex		1,326	1,78E-04	ATF4,HMGCR,IDI1,INSIG1,KLF4,MBP,MYC,PPARGC1A,SLC2A1	362 (21)
sphingomyelinase		group			4,37E-02	JUN,MYC
P-TEFb		complex			1,38E-02	CDKN1A,CXCL8
estrogen receptor		group		-0,757	1,32E-08	AGO2,CAV1,CAV2,CD44,CLDN4,CLN8,CTGF,CXCL8,DSC2,DSP,EDN1,ERBB3,ETS1,F11R,FGFR3,HBEGF,HSPA1A/HSPA1B,ICAM1,IRS1,JAG1,JUN,KLF10,LDLR,LYN,MYC,NEDD9,NRIP1,OCLN,SERPINE1,TGFA,TGFB2,TGFB3,TIMP2,ZEB1	471 (22)
hemoglobin		complex		1,536	1,07E-04	ADM,CDKN1A,CXCL8,EDN1,HMOX1	409 (23)
AURK		group			4,96E-02	CDKN1A
gelatinase		group			7,12E-03	OCLN,TJP1
Endothelin		group		1,982	8,51E-03	EDN1,JUN,MYC,NPPB	209 (15)
Cg		complex	Activated	4,528	1,85E-06	ADM,BHLHE40,BHMT,BTG2,BTG3,CCL2,CDKN1A,CXCL3,CXCL8,DUSP1,EMP1,F2RL1,FAS,GATA6,HIF1A,HMGCR,HSD11B1,ICAM1,IFIT3,INHBA,IRS2,ITGB5,JUN,KLF4,LDLR,LEPR,MCL1,NR3C2,NR5A2,NRIP1,PDE4D,PFKFB3,PLPP3,RORA,SDC4,SLC20A1,SMAD2,TGFB2,TM4SF1	439 (19)
C/ebp		group		0,277	2,78E-02	ADH1A,FOXO1,GSTA1,HIF1A,HSD11B1,IL12A
Fetal Hemoglobin		complex			7,12E-03	HIF1A,HMOX1
Lh		complex	Activated	2,716	2,24E-07	AKAP12,ARL4C,CD55,CDC42EP4,CFLAR,CREB1,CTNND1,CXCL8,DUSP1,GBP1,GEM,HSD11B1,HSD17B1,ITGB5,MAPK6,MCL1,MSMO1,PAWR,PDE4D,PTP4A1,RAB14,RAB33B,RAB5A,RASAL2,RHOB,SGK1,SH3BP4,STK17A,TGFB2,THBS1,TNFAIP3,TNFRSF11B,TRIB1	461 (21)
Pro-inflammatory Cytokine		group	Activated	2,201	7,26E-06	ADM,CD55,F3,GLUL,GSTA1,HMOX1,ICAM1,LIPG,NFE2L2,SDC4,SIRT1,SOCS3,TSLP	256 (18)
HMGA1		transcription regulator		0,000	2,83E-02	CAV1,CAV2,CD44,CYR61,HMGCR,IDI1,IGFBP1,INSIG1,MYC,RHOB,SDC4,SERPINH1,SOX4
AMH		growth factor		0,882	3,76E-02	ACVR1,BTG2,CDKN1A,SMAD5
PRKCD		kinase		1,349	3,31E-03	BIRC2,BIRC3,CCL2,CDKN1A,CXCL8,ICAM1,JUN,MPZ,MYC,NFKBIA,SERPINE1,ZFP36	336 (15)
PCM1		other			4,37E-02	CDKN1A,MCM3
PRKDC		kinase			1,28E-02	AHR,BIRC3,CDKN1A,MDM2
Immunoglobulin		complex		-0,473	2,82E-04	ADM,BCL6,CBS/CBSL,CCL2,CD274,CD44,CXCL3,CXCL8,DUSP1,EXT1,F3,FAS,HMOX1,ICAM1,INHBA,KLF4,MAFF,MYC,NAMPT,NFIL3,NFKBIA,NKTR,RSAD2,TCF7L2,TFRC	395 (17)
lymphokine		group			4,96E-02	F3
Tnf (family)		group	Activated	2,110	1,96E-06	ABCC3,ATF3,BIRC2,BIRC3,CCL2,CFLAR,CLDN4,CXCL3,CXCL8,F3,FBXO32,HIF1A,HSD11B1,ICAM1,IL12A,INHBA,JAG1,NFKBIA,OCLN,SERPINE1,SOCS3,TNFAIP3	304 (15)
Gm-csf		group	Activated	2,188	9,39E-04	CXCL8,FAS,ICAM1,JUN,MCL1,MYC,PIM1,SOCS2,SOCS3	239 (18)
Collagen type IV		complex		0,447	3,11E-03	CCL2,MYC,SERPINE1,THBS1,TIMP2	367 (22)
Lectin		group			4,96E-02	F3
p85 (pik3r)		group			4,91E-02	HIF1A,MCL1,NDRG1
Rho gdi		group			4,96E-02	RHOB
GLIPR1		other			4,96E-02	MYC
Retnla		other			1,91E-02	HES1,IL23A,JAG1
ATP7B		transporter		1,414	5,54E-04	CCNG1,HMGCR,HMGCS1,IDI1,LDLR,LPIN1,MSMO1,SMC4
RBM5		other		-1,775	3,09E-04	BIRC3,BTG2,FAF1,ICAM1,INSIG1,MCL1,PIM1,SERPINH1,TNFRSF10D
NSMCE3		other			4,96E-02	MYC
RRM2		enzyme			1,38E-02	HIF1A,THBS1
PPP1R1B		phosphatase			3,54E-02	ATF1,CFLAR,MYC
HSF1		transcription regulator		0,055	7,86E-03	BCL10,CFLAR,EIF4A2,FKBP4,HMOX1,HNRNPA3,HSPA1A/HSPA1B,HSPA8,ICAM1,ITGB5,JUN,LDLR,MCL1,MITF,RRAD,SERPINH1,TRA2B	310 (16)
LAMTOR5		other			2,22E-02	LMO4,MDM2
USP39		peptidase			4,96E-02	MDM4
EIF4G2		translation regulator			1,12E-02	CDKN1A,HIF1A,JUN
CCND1		transcription regulator		1,667	1,40E-02	C15orf57,CD44,CDKN1A,CDKN2B,EPS8,HIST2H2BE,HSPA1A/HSPA1B,HSPA8,KLHL24,LINC00847,MAFF,MCM7,MYC,PTBP3,QKI,SLC9B2,SOX4,STARD4,STBD1,TGFB3,TP53INP1,ZNF367
XDH		enzyme		0,213	4,90E-05	CTGF,CXCL3,CXCL8,DUSP1,DUSP10,HIF1A,SERPINE1,SLC2A1,TIMP2	214 (14)
SHH		peptidase		0,277	1,23E-02	CAV1,DAAM1,EHBP1,EIF2AK3,EPHB4,LASP1,MAGI1,MCM3,MYC,OCLN,PVR,SERPINE1,SNAI2,TGFB2,TGFB3,TJP1
STAT3		transcription regulator	Activated	3,170	4,59E-06	ADM,AHR,BCL2L11,BCL6,CCL2,CD274,CDKN1A,CFLAR,CREB1,CTGF,CXCL3,CXCL8,F3,FAS,FERMT2,FLRT3,GADD45A,GBP2,HIF1A,HMOX1,ICAM1,IFIH1,IFIT2,IFIT3,IFIT5,IGFBP1,IL23A,JAG1,KLF4,LEPR,MCL1,MITF,MYC,NAMPT,NDRG1,NFKBIZ,PDIA4,PIM1,POU2F1,PPARGC1A,PTPN2,RORA,RSAD2,SERPINE1,SGK1,SLC2A1,SNAI2,SOCS3,THBS1,ZFP36	393 (15)
GGCX		enzyme			4,96E-02	F9
EIF3I		translation regulator			4,96E-02	SERPINE1
MAP2K4		kinase	Activated	3,092	8,07E-05	ATF3,BIRC3,CD44,CDKN1A,CFLAR,CXCL8,ERRFI1,GADD45A,JUN,MAPK8,PAK2	320 (15)
TEAD4		transcription regulator		0,000	6,92E-03	CTGF,CYR61,HIF1A,JUN,PLK2,TP63	133 (7)
FLII		other			1,38E-02	CLDN1,CXCL8
MAX		transcription regulator	Inhibited	-2,739	3,06E-04	AEBP2,BCL6,CAD,CDKN1A,CDKN2B,EDN1,FBXO32,GADD45A,KLF10,KLF6,LAMP2,MYC,SLC2A1	32 (2)
E2F1		transcription regulator		0,866	6,77E-08	BCL2L11,CA2,CAV1,CD2AP,CD44,CDKN1A,CFLAR,CITED2,DUSP1,DUSP10,FAM60A,FAS,FEN1,FGFR3,FOXO1,FOXO3,HES1,HIST1H2AC,HSPA8,ICAM1,IRS1,IRS2,MCL1,MCM3,MCM7,MDM2,MYC,NFKBIA,NRIP1,OAZ2,PAWR,PLK2,PRDM2,QKI,RHOBTB2,RND3,RYBP,SERPINE1,SERTAD2,SMC4,SP1,SRPRA,STAM,STK17B,THBS1,TP53BP2,TP53INP1,WEE1,ZFP36	357 (18)
IER3		other			3,66E-03	BIRC2,BIRC3,MCL1	304 (16)
Ins1		other	Activated	3,749	6,56E-02	CDKN1A,CREB1,DYNLL1,EDN1,ERRFI1,HMGCR,HMGCS1,IGFBP1,IRS1,IRS2,JUN,LDLR,MBP,MPZ,MYC,SERPINE1,SIRT1,SLC2A1,SOCS2,SOCS3,SP1,TIMP2
ANTXR1		transmembrane receptor			4,96E-02	HSPA1A/HSPA1B
FANCG		other			4,96E-02	HES1
SRF		transcription regulator	Activated	2,975	1,29E-02	AKAP12,ANKRD1,ARHGAP20,BCL2L11,CDKN1A,CLDN1,CLDN12,CSRP1,CTGF,ETS1,FAM60A,FHL2,FILIP1L,GCH1,HEATR5B,JUN,LDLR,LEPR,LPCAT3,MCL1,NCOA7,NET1,RND3,SHOC2,SLC2A1,TMOD3
SH3GLB1		enzyme			4,96E-02	MCL1
MAPK13		kinase		1,176	1,83E-02	CDKN1A,IL12A,MAP3K8,PPARGC1A
PTRF		transcription regulator			4,96E-02	MYC
TNFRSF1B		transmembrane receptor	Activated	2,340	7,45E-08	ABCC3,BIRC2,CFLAR,CXCL8,FAS,ICAM1,ITGB5,JUN,MAP3K1,MBP,NR5A2,SERPINE1,SOCS3,SRC,TGFA,TNFAIP3,TRAF6	309 (16)
E2F5		transcription regulator			2,50E-02	CDKN1A,DUSP10,MYC,SERPINE1
SETDB1		enzyme			1,72E-02	CBLB,EPS8,MCPH1,TMEM39A,TP53BP2
PRCC		other			4,96E-02	SERPINE1
VCAN		other	Inhibited	-2,164	6,11E-02	ADM,CBX6,CDKN1A,F3,FAS,ICAM1,MDM2,NFKBIA,TCF7L2,TGFA,TGFB3
SCAP		other	Activated	2,013	2,40E-04	ACACB,ACSL4,HMGCR,HSD17B1,IDI1,INSIG1,LDLR,MSMO1,SC5D,STARD4	156 (10)
PGF		growth factor		0,707	5,28E-03	CCL2,CXCL8,EDN1,SERPINE1	180 (14)
STAT1		transcription regulator	Activated	3,252	2,78E-04	APOL6,BCL2L11,BCL6,CCL2,CD274,CDKN1A,CXCL3,CXCL8,EDN1,FAS,GBP1,GBP2,HES1,HIF1A,ICAM1,IFIT2,IFIT3,IL12A,JUN,MDM2,MYC,PIM1,PRKCE,RSAD2,SMAD2,SMAD7,SOCS3,TP53BP2	364 (15)
IGF1		growth factor		1,870	5,88E-12	ADM,BCL2L11,BHLHE40,BIRC3,CCNG1,CD44,CDKN1A,CFLAR,CREB1,CTGF,CXCL8,CYR61,DAXX,EDN1,ETV6,F3,FBXO32,FOXO1,HIF1A,HMGCR,HMOX1,HSD11B1,ICAM1,IGFBP1,IRS1,IRS2,ITGB5,JUN,LASP1,LEPR,MAFG,MBP,MCL1,MDM2,MGA,MPZ,MYC,NFE2L2,NFKBIA,NR3C1,OSMR,PIM1,SERPINE1,SIRT1,SLC20A1,SLC2A1,SNAI2,SOCS3,SP1,THBS1,TJP1,TNFRSF11B,WEE1,WTAP,ZFP36L1	363 (20)
FANCL		enzyme			4,96E-02	HES1
Betacatenin/TCF		complex	Activated	2,000	4,03E-03	CD44,JUN,NR5A2,TNFRSF11B
Cdk		group			3,22E-02	CCL2,CXCL8
PI3K (family)		group		1,063	1,13E-08	ADM,BCL2L11,BIRC3,CCL2,CD274,CDKN2B,CFLAR,CXCL8,FBXO32,FOXO1,HIF1A,HMOX1,NFE2L2,SIAH1,SKIL,SLC2A1,SNAI2,TJP1,WTAP	337 (22)
NELFB		other	Inhibited	-2,000	2,16E-03	ATF3,CDKN1A,CTGF,GADD45A
IL10RB		transmembrane receptor			8,15E-03	CXCL8,ICAM1,SOCS3	255 (18)
PRKACB		kinase			3,22E-02	MYC,PDE4B
SOX2		transcription regulator	Inhibited	-2,376	1,74E-04	ABCC3,ABCC6,ACVR1,AHR,ATF3,BHLHE40,CDKN1A,CITED2,COBLL1,CTGF,DSP,DUSP1,ELF1,FABP1,GAB2,GBP4,INHBA,IRF6,IRS1,JAG1,JUN,KDM3A,KLF4,KLF6,NR5A2,PARD6B,SOX13,TBX3,TEC,TGFB2,TGFB3	265 (9)
FGFR4		kinase			1,54E-02	CD44,CDKN1A,NRIP1,SERPINE1
DYNLRB1		other			4,96E-02	SERPINE1
ZFYVE9		peptidase			1,38E-02	SMAD2,TJP1
PTEN		phosphatase		-0,076	9,15E-12	ADM,ARHGAP5,BCL2L11,BTG2,CA2,CD274,CDKN1A,CDKN2B,CITED2,CSRP1,CXCL8,DLAT,DUSP1,DYRK1A,EDN1,ERBB3,ETS1,F3,FAS,FOXO1,FOXO3,HEXB,HIF1A,HMGCR,HSPA1A/HSPA1B,IDI1,IRS2,JAG1,KLF6,KLHL24,MAPK8,MBP,MCL1,MDM2,MET,MYC,NDRG1,NFIL3,NOP2,NR5A2,PFKFB3,PIM1,PPARGC1A,PTPRK,SDC4,SERPINE1,SLC20A1,SMAD2,SOCS3,SOX4,SP4,SRC,TAF13,TGFA,THBS1,TNFRSF10D,TNFRSF11B,TP53BP2	385 (18)
VHL		transcription regulator		-1,414	8,63E-07	ATF4,BHLHE40,CAV1,CDKN1A,CLDN4,CTGF,EIF5,F3,FAF1,FILIP1L,FLCN,HIF1A,HMOX1,HSD17B1,JADE1,NEDD9,PFKFB3,PREB,SLC2A1,TFRC,TGFA	337 (19)
TFPI		other			2,17E-03	CDKN1A,F3,ITGA2	344 (12)
BAG6		enzyme			4,37E-02	CDKN1A,SERPINE1
GPSM1		other			4,96E-02	GNAI3
HDAC5		transcription regulator		-1,000	1,67E-02	CDK7,CDKN1A,HES1,IGFBP1,MYC,PPARGC1A,RAD23B
PTPRM		phosphatase			4,96E-02	CTNND1
PRKD2		kinase			2,17E-03	CXCL8,F3,ITGA2	210 (12)
IGF2R		transmembrane receptor			1,12E-02	NEDD9,NPC1,TGFB3
VIP		other		-0,733	5,80E-03	CCL2,CD274,CREB1,CREBBP,CXCL3,CXCL8,IRAK2,MYC,NFKBIA,TJP1,TP53INP1,TRAF6	367 (15)
CSF1		cytokine		0,029	2,38E-04	BCL2L11,CCL2,CDKN1A,CREB1,CXCL3,DUSP1,F2RL1,F2RL2,FAS,FHL2,IL12A,IL23A,ITGB5,JDP2,JUN,MAFB,MYC,STX12,STX3,THBS1	319 (17)
ACTL6A		other		-1,890	3,40E-05	BCL2L11,CCNG1,CDKN1A,FAS,HMOX1,MCL1,MYC,TP53INP1	301 (11)
PROCR		other			3,54E-02	GBP2,GBP4,TJP1
FANCF		other			4,96E-02	HES1
SLC13A1		transporter		-1,667	3,86E-02	ANKS4B,GBP2,HSPA8,INSIG1,KHDRBS3,MKKS,RPL41,SRPRA,ZNF292
GMNN		transcription regulator	Inhibited	-2,333	1,40E-03	ACVR1,CDKN1A,COBLL1,DSP,DUSP1,DYRK1A,FABP1,GBP4,INHBA,IRS1,TGFB2	244 (7)
TREM1		transmembrane receptor	Activated	2,312	1,31E-08	ARRDC4,ATF3,CD274,CDKN2B,CXCL3,CXCL8,EDN1,EIF2AK3,EPM2AIP1,F3,FERMT2,GEM,HBEGF,HES1,IFIT2,IL23A,INHBA,MAFF,MAP3K8,NEDD4L,NFKBIA,NPC1,OAZ2,PLEKHF2,PLPP3,RHOU,RRAD,SNAPC1,STARD4,THBS1,YRDC	275 (14)
RBMS1		other			4,96E-02	MYC
PLSCR1		enzyme			3,22E-02	CDKN1A,MYC
RYR2		ion channel			3,22E-02	FOXO1,SIRT1
RUNX3		transcription regulator		0,084	1,12E-02	BCL2L11,CXCL8,JAG1,MYC,SGPP1,SNAI2,UGCG
EPAS1		transcription regulator	Activated	2,313	6,78E-08	ADM,AKAP12,BHLHE40,BIRC3,CAV1,CITED2,CLDN1,CTGF,CXorf40A/CXorf40B,DMXL1,EDN1,FAM13A,HIF1A,HIST1H2AC,HMGCS1,IRS2,KDM3A,LDLR,MAFF,MANF,NDRG1,NFIL3,PFKFB3,SERPINE1,SLC2A1,TGFA,TGFB3,TNFAIP3,TNFRSF11B	355 (21)
TNFSF14		cytokine		1,957	1,28E-02	BIRC3,F2RL1,ICAM1,LIPC
SCARB1		transporter		0,640	8,16E-04	APOB,CCL2,F3,FBXO32,FOXO1,HMGCR,SIAH1	300 (18)
REL		transcription regulator	Activated	3,626	1,02E-05	ACSL4,AHR,ARFGAP3,ATXN1,CCL2,CDKN1A,CXCL8,F3,FAS,FOXO3,FRMD4B,GPT2,ICAM1,IL12A,IL23A,IRF6,JUN,MAFG,MAP3K8,MYC,NFE2L2,NFKBIA,PARP14,PLK2,PPP1R15A,RSAD2,SNAI2,TNFAIP3	385 (18)
S100B		other		0,000	8,51E-03	CDKN1A,JUN,MDM2,MYC	217 (15)
TNFRSF8		transmembrane receptor		0,605	2,98E-03	AHNAK,CDC5L,CDKN1A,CXCL8,FAS,GBP1,GBP2,MAP4K3,MYC	214 (18)
USF1		transcription regulator		1,154	4,62E-03	AKAP12,CAD,CBS/CBSL,CTSS,DUSP1,FBXO32,IGFBP1,LDLR,SERPINE1,TNFAIP3
PURA		transcription regulator			3,54E-02	CDKN1A,MBP,MYC
PSMD9		transcription regulator			4,96E-02	SMAD2
PRL		cytokine		1,678	3,95E-04	AKR1C4,BCL6,CAV1,CCL2,CDKN1A,CPD,CTSS,ERBB3,IFIH1,IFIT3,IFIT5,JUN,MAFG,MARS,MYC,N4BP1,OCLN,PARP14,PDIA4,PDK4,PIM1,RSAD2,SOCS2,SOCS3,TIMP2,TP63,TUBA1B	283 (19)
EIF4EBP1		translation regulator	Inhibited	-2,216	3,86E-03	CEBPG,CFLAR,PHLPP1,PPARGC1A,SLC2A1	194 (7)
TNFSF12		cytokine		0,556	3,64E-02	CCL2,CXCL3,CXCL8,FBXO32,ICAM1,MEF2A,NFKBIA,PPARGC1A,TSLP
ELL		transcription regulator			7,12E-03	CDKN1A,MYC	132 (7)
PLCG1		enzyme			2,39E-02	CCL2,SERPINE1,THBS1
ATP1A1		transporter			2,46E-03	HMGCR,LDLR	38 (4)
SRSF9		enzyme			4,96E-02	NR3C1
HSPB2		other			2,17E-03	CCL2,CXCL8,ICAM1	7 (2)
CDK1		kinase			4,91E-02	CDKN1A,HIST1H1B,JUN
JUNB		transcription regulator	Activated	2,588	1,14E-03	ATF3,CAV1,CD274,CFLAR,CXCL3,DUSP1,HES1,HMOX1,INHBA,PPP2R2A,SERPINE1,SGK1,SNAI2,SWAP70,TBX3	334 (22)
F2R		g-protein coupled receptor	Activated	2,763	6,55E-07	BIRC2,CCL2,CD55,CTGF,CXCL3,CXCL8,CYR61,DUSP1,F3,HMOX1,ICAM1,THBS1,TJP1,TNFAIP3	296 (17)
RBL1		transcription regulator		-1,179	1,77E-04	BCL2L11,CDKN1A,DUSP10,F3,FAS,HES1,MCM3,MCM7,MET,MYC,THBS1,ZEB1	393 (21)
PPARG		ligand-dependent nuclear receptor		1,599	2,52E-11	ACSL4,ARL4D,BCL6,CA2,CAV1,CAV2,CCL2,CDKN1A,CREB1,CTGF,CXCL3,CXCL8,DLAT,EDN1,ETS1,F11R,FABP1,GSTA1,H6PD,HES1,HIVEP2,HMGCR,HMOX1,HYOU1,ICAM1,IGFBP1,IL12A,IL23A,INSIG1,INSIG2,IRS1,IRS2,JUN,KLF11,KLF4,KLF6,LDLR,MBNL1,MCM7,NDRG1,NFE2L2,NPPB,OCLN,PDK4,PFKFB3,PLIN4,POU2F1,PPARGC1A,RAB20,RHOB,SERPINE1,SGK1,SLC2A1,SMO,SOCS3,TJP1,TRAF6,TRIB3	299 (18)
PRKAA2		kinase		-0,548	4,41E-02	CA2,CDKN1A,EIF2AK3,FOXO3,HIF1A,LMO4,NFIB,NFKBIA,PPARGC1A,ZFP36L1
AGT		growth factor	Activated	3,705	2,15E-15	ADM,ATF3,CAV1,CCL2,CD44,CDKN1A,CREB1,CREB5,CTGF,CTSS,CXCL3,CXCL8,DUSP1,EDN1,ELMSAN1,ERRFI1,ETS1,F3,FOXO3,GATA6,GCH1,HBEGF,HES1,HIF1A,HMGCR,HMGCS1,HMOX1,HSPA1A/HSPA1B,ICAM1,IDI1,ITGA2,ITGA7,ITGB5,JAG1,JUN,LATS2,LDLR,LEPR,LPP,MSMO1,MYC,NDRG1,NPPB,NRG1,OCLN,PPARGC1A,SERPINE1,SGK1,SLC2A1,SMAD7,SOCS3,SOX4,SP1,SPTSSA,TFRC,TGFA,TGFB2,TGFB3,TJP1,UGCG,WASL,ZBTB18,ZCCHC11,ZEB1,ZFP36	384 (16)
A2M		transporter		1,709	1,33E-02	ATF4,CREB1,EIF2AK3,FOXO1,PPP1R15A,SLC2A1
CITED4		transcription regulator			4,96E-02	HIF1A
IRF8		transcription regulator	Activated	2,081	2,19E-04	ARID5B,ATF3,BCL6,CDKN1A,CTSS,ETV6,FAS,GBP1,ICAM1,IFIT2,IL12A,IL17RA,KLF4,KLF6,MAFB,MDM2,MYC	285 (16)
SHC1		kinase		0,537	1,96E-02	BCL2L11,CDKN1A,ICAM1,MEF2A,SERPINE1
MKNK1		kinase	Activated	2,714	1,14E-02	CYR61,ETS1,GNAI1,GNAQ,IFIT2,MYC,MYO6,PDLIM5,RAB14,SERPINH1,SMAD2
JAK1		kinase		0,754	3,20E-03	CCL2,CDKN1A,HIF1A,ICAM1,IFIT2,OSMR,SOCS3	247 (18)
SMAD1		transcription regulator		1,964	3,20E-03	BTG2,CDKN1A,CDKN2B,CTGF,CXCL3,MYC,SMAD7	331 (21)
ROCK2		kinase		1,698	4,38E-03	CD44,CXCL8,DSC2,DSP,FAS,SERPINE1	362 (19)
TOP1		enzyme			5,64E-03	CDKN1A,F3,HIF1A	340 (15)
EGR3		transcription regulator		1,477	3,47E-02	BCL6,CBLB,JUN,SOCS3,ZNF292
FGF4		growth factor		0,747	5,51E-04	CDKN1A,FOXO1,FOXO3,HMGCR,HMGCS1,JAG1	274 (10)
MEFV		other			3,22E-02	CXCL8,MDM2
MAP2K1		kinase	Activated	3,209	1,85E-11	AHR,ALDH1L1,ATF3,BCL2L11,BIRC2,BIRC3,CCL2,CD274,CD44,CDKN1A,CDKN2B,CFLAR,CTGF,CXCL3,CXCL8,DUSP1,F3,HIF1A,IRS1,JUN,LDLR,MBP,MITF,MPZ,MYC,NET1,NFKBIA,PIM1,RAP2B,SMAD2,SNAI2,SP1,THBS1	271 (14)
POLR2A		enzyme			1,67E-02	CAD,CAV1,CDKN1A,MAGI1,MYC,NFKBIA,TNFAIP3
SLC25A4		transporter			4,37E-02	BIRC3,MCL1
HIPK1		kinase			4,37E-02	GATA6,MDM2
CBFB		transcription regulator		-0,426	3,46E-03	ARL4C,ATF4,BCL2L11,ICAM1,PRRG1,PTGER4,RAB3IP,SOCS2,STAT4,TBL2
MAPK11		kinase		1,446	1,13E-02	CAV1,FAS,HMOX1,PPARGC1A,TIMP2
NOTCH1		transcription regulator	Activated	2,839	1,24E-04	ANKRD1,BCL6,BIRC2,BIRC3,CAD,CD44,CDKN1A,CFLAR,CTGF,CXCL8,CYR61,ERBB3,HES1,ICAM1,JAG1,MPZ,MYC,NRG1,PTPRK,RHOU,RND3,SERPINE1,TGFB2,TP63,TSLP	247 (15)
IKBKE		kinase	Activated	2,373	5,99E-04	BIRC2,BIRC3,CXCL8,IFIH1,IFIT2,IFIT3,MYC,NFKBIA,RSAD2	289 (17)
TRPM2		ion channel		1,032	1,93E-03	CXCL3,CXCL8,FOXO3,HIF1A,SLC2A1	324 (16)
CDT1		other			4,96E-02	CDKN1A
RAB27A		enzyme			4,96E-02	CD44
BANP		other			2,17E-03	CDKN1A,MDM2,SNAI2	413 (25)
IL10		cytokine		0,237	2,75E-03	ADM,C10orf10,CCL2,CD274,CD44,CD55,CDKN1A,CFLAR,CTSS,CXCL3,CXCL8,DUSP1,F3,FAS,HMOX1,ICAM1,IFIT2,IL12A,IL17RA,IL23A,JUN,MAP3K8,NEDD9,PDE4B,PTPN2,SOCS3,STAT4,TFRC,TRAF6,ZFP36	350 (14)
OCRL		phosphatase			4,96E-02	MET
ITCH		enzyme	Inhibited	-2,000	6,77E-03	CTGF,CYR61,LATS1,TP63	171 (9)
NOL3		other			4,96E-02	CAD
CDK9		kinase		1,664	5,99E-04	CAD,CDKN1A,CXCL8,MAGI1,MYC,NFKBIA,PDK4,PPARGC1A,TNFAIP3	390 (23)
AIMP1		cytokine		0,882	5,28E-03	CCL2,CXCL8,ICAM1,IL12A	264 (17)
CTNNBIP1		other			4,37E-02	CDKN1A,NEDD9
TAF4		transcription regulator		-0,077	4,81E-04	BCL6,CLDN1,CTGF,ETS1,HBEGF,KLF4,MAFF,MXD1,PPARGC1A,TAF13,TAOK2,TGFB3,THBS1
ALDH1A2		enzyme		-1,342	1,72E-02	ATF3,CD44,CTGF,CYR61,MAFB
HABP2		peptidase			1,38E-02	CXCL8,F3
CAT		enzyme		-1,250	1,72E-04	ADM,CAV1,CCL2,CDKN1A,CXCL8,HIF1A,HMOX1,MCL1,SERPINE1,THBS1	252 (17)
TLR4		transmembrane receptor	Activated	4,082	2,66E-09	ADM,ATF3,BAMBI,BCL10,CCL2,CD274,CD44,CERK,CERS6,CFLAR,CITED2,CXCL3,CXCL8,CYR61,DAXX,EDN1,F3,FAS,GBP2,HBEGF,HMOX1,ICAM1,IFIT2,IFIT3,IL12A,IL23A,INHBA,LMO4,LYST,MET,MYC,NFKBIA,NFKBIZ,PLK2,RIPK2,RSAD2,SGMS2,SLC7A11,SOCS3,TFRC,TNFAIP3,TRAF6,TSC22D1,TSLP,UGCG	251 (13)
SERPINA3		other			3,66E-03	CTGF,HMGCR,LDLR	294 (15)
TNIP2		other			4,96E-02	MAP3K8
CRK		other			2,22E-02	CAV1,CTNND1
IL5		cytokine	Activated	3,982	4,96E-07	ATF4,ATXN1,BCL6,BIRC2,CCL2,CD55,CDKN1A,CITED2,CXCL8,DDX21,ELL2,EPS8,FAS,GADD45A,GBP2,GBP4,HBEGF,HIF1A,HLX,HMGCR,ICAM1,IDI1,MANF,MAPK6,MYC,NDRG1,NFIL3,PDE4B,PIM1,RAB21,SGK1,SLC2A1,SOCS2,TPM4,TRA2A	377 (16)
IL24		cytokine		1,821	1,14E-05	BCL2L11,FADD,FAF1,FAS,GADD45A,IL12A,IL23A,LIG4,MCL1,PPP1R15A	331 (17)
STXBP4		other			4,96E-02	TP63
ZBTB33		other		0,447	5,87E-04	BCL6,CDKN1A,FAS,MTA2,MYC
MED7		transcription regulator			4,96E-02	TNFAIP3
IL31RA		transmembrane receptor			2,22E-02	SOCS2,SOCS3
STC1		kinase			3,22E-02	CXCL3,TGFB2
TF		transporter		0,152	8,51E-03	CCL2,CXCL8,TGFA,WDR5	382 (19)
MSTN		growth factor		1,666	1,21E-04	CBLB,CDKN1A,FBXO32,HIF1A,INHBA,KLF10,MEF2A,PPARGC1A,SERPINH1,SLC2A1	374 (21)
ITGB1		transmembrane receptor		0,454	9,64E-04	CCL2,CDKN1A,CXCL8,FGFR3,ICAM1,JUN,MYC,NPPB,SERPINE1,THBS1,TIMP2,TNFAIP3	207 (14)
CDC45		other			4,96E-02	MYC
IKBKB		kinase		0,902	1,17E-06	ANKRD1,ATF3,BIRC2,BIRC3,CBLB,CCL2,CD44,CDKN1A,CXCL3,CXCL8,EDN1,ETS1,F3,FAS,FOXO1,FOXO3,GADD45A,GBP2,GCH1,HIF1A,HMOX1,ICAM1,ITGB5,MBP,MYC,NFKBIA,NOCT,SGK1,SOCS2,SOCS3,TIMP2,TNFRSF11B	315 (15)
ID1		transcription regulator		-0,864	1,02E-02	CDKN1A,CTGF,DTX4,FGFR3,ICAM1,MYC,PPARGC1A,SIRT1
CEBPA		transcription regulator	Activated	2,502	1,75E-06	ADH1A,ADH6,AKAP12,APOB,ARL4C,ATF4,BHMT,BTG2,CA2,CDKN1A,CXCL8,DDX21,F9,FOXO1,FOXO3,GADD45A,GATA6,GBP1,GCH1,GLRX,HMGCR,HMOX1,HSD11B1,ICAM1,IRF6,IRS1,IRS2,ITGB5,JUN,LEPR,LITAF,MYC,NFIL3,NR5A2,PPARGC1A,QKI,RORA,SERPINE1,SOCS3,TANK,TGFB2,THBS1,TP63,TRIB1	348 (17)
PRPF8		other			4,96E-02	MDM4
ACVR2B		kinase			4,96E-02	CDKN1A
IDH1		enzyme			6,92E-03	ATF4,PPP1R15A,SERPINH1,SLC2A1,TGFB2,ZEB1
CDH2		other			3,54E-02	CDKN1A,CTNND1,SNAI2
TSH		complex		1,782	1,62E-03	CDKN1A,CTSS,CXCL8,FOXO1,GCH1,GNAI1,MYC,SLC2A1,SOCS3	316 (19)
COPS5		transcription regulator			4,91E-02	CDKN1A,HIF1A,MARS
TFAP4		transcription regulator		-1,673	2,36E-03	CD44,CDKN1A,CLDN1,CLDN4,DYRK1A,MDM2,OCLN
LRAT		enzyme			1,91E-02	CDKN1A,PDK4,TGFA
IFNAR1		transmembrane receptor		0,410	1,08E-03	ATF3,CXCL3,HMGCR,HMGCS1,IDI1,IFIH1,IFIT2,IFIT3,IL12A,MYC,RSAD2,SOCS3,THBS1,TNFAIP3	331 (18)
ACOX1		enzyme		-0,832	1,24E-02	AKR1C4,CDKN1A,GADD45A,HSD11B1,IGFBP1,KLF6,LPCAT3,NFE2L2,PDK4,SGK1,SLC20A1,TM4SF4,TRIB3,UGCG
ANXA5		transporter			7,12E-03	CDKN1A,F3	232 (12)
COL18A1		other	Inhibited	-2,112	1,18E-04	CCL2,EDN1,EPHB4,ETS1,F2RL1,F3,HIF1A,ICAM1,JUN,MAPK8,MCL1,MYC,SERPINE1,THBS1	294 (16)
ADAM17		peptidase		1,109	4,64E-02	CXCL8,HES1,NRG1,TNFRSF11B,TSLP
TRAF2		enzyme		1,529	1,46E-04	ADM,BIRC2,BIRC3,CCL2,CXCL3,CXCL8,FAS,ICAM1,MAPK8,NDRG1,PPARGC1A,TNFAIP3,WEE1	318 (12)
CHEK1		kinase			3,54E-02	BCL2L11,CDKN1A,MCL1
SYMPK		other			4,96E-02	TJP1
FN1		enzyme	Activated	2,946	2,64E-05	BIRC3,BSDC1,CCL2,CDKN1A,CLIC4,CXCL3,CXCL8,F3,FERMT2,IRS1,MAPK8,MYC,NFKBIA,NPPB,PREB,RDX,SDC4,SDCBP,SERPINE1,SLC2A1,SNAI2,SOCS3,THBS1,TIMP2,UBE2H	362 (19)
MTOR		kinase	Activated	3,151	4,69E-05	ADM,AKAP13,ARL4C,BCL2L11,CD274,CDKN1A,CFLAR,CITED2,CTNND1,FADD,FAF1,HIF1A,HSD11B1,IL23A,IRS2,MBP,MCL1,MDM2,MYC,PDK4,PHLPP1,PIAS1,PYGB,SLC2A1,SNAI2,SOCS3,SRC,STX12,TNFRSF11B	331 (18)
TSC22D3		transcription regulator		0,177	4,23E-02	BCL2L11,CCL2,CXCL8,DUSP1,ICAM1
Il3		cytokine		1,703	1,83E-03	BCL2L11,BHLHE40,CDKN1A,FAS,MCL1,MDM2,MYC,NFIL3,PIM1,PRKCE	329 (22)
DMD		other			2,43E-02	ARHGAP20,BTG2,CDKN1A,CFL2,DNAJC5,FBXO32,IL12A,LAMP2,LPIN1,LRCH1,MAP7,NQO2,PDK4,PLPP3,PPARGC1A
RUNX1		transcription regulator		-0,216	5,92E-03	BCL2L11,BTG2,CDKN1A,CDKN2B,FAS,ITGA2,KRT80,MET,NFIL3,SGPP1,SOX5,STX3,TJP1,UGCG	438 (21)
RHEB		enzyme			2,22E-02	IRS1,IRS2
WNK1		kinase			3,22E-02	SERPINE1,SMAD2
SLC52A1		other			4,96E-02	ICAM1
DCLK1		kinase			5,64E-03	MYC,SNAI2,ZEB1
LIMS1		other			5,64E-03	BCL2L11,TGFB2,TJP1	143 (7)
IL3		cytokine	Activated	2,907	1,16E-04	ARHGAP29,BCL2L11,BIRC3,BTG2,CCL2,CCNG1,CDKN1A,CEBPG,CITED2,CXCL8,FAS,GADD45A,GNA13,HBEGF,ICAM1,JUN,LATS2,LYN,MCL1,MDM2,MLF2,MYC,NEDD9,PIM1,SLC2A1,SMAD5,SOCS3,SOX4,SOX5,SPEN,STAT4,TIAL1,ZFAND5	313 (19)
ABCC2		transporter			7,12E-03	ABCC3,GSTA1
EGLN1		enzyme		-0,776	3,24E-05	ADM,CDKN2B,HIF1A,ICAM1,INHBA,MYC,SDC4,SLC2A1,TGFB2,TGFB3,TNFRSF11B	291 (15)
CD24		other	Activated	3,734	1,15E-09	ATF3,BCLAF1,CAV1,CDKN1A,CHAC1,CXCL8,DIAPH2,ICAM1,JMJD1C,JUN,LPP,MBNL1,MTUS1,NIPBL,NRIP1,PPP1R15A,PTP4A1,RSBN1,SMC4,THBS1,TUFT1,VPS13B,VPS13C	348 (20)
CREM		transcription regulator	Activated	2,462	3,95E-06	ATF3,BHLHE40,BTG2,CSRNP1,CXCL8,DUSP1,ERRFI1,FRMD6,HMGCR,HMGCS1,IDI1,IRS2,LDLR,MCL1,MSMO1,NFIL3,PPP1R15A,RHOB,SMC4,SPTY2D1,THBS1,TIPARP	321 (21)
NCL		other		-0,882	3,11E-03	CDKN1A,HIF1A,HSPA1A/HSPA1B,MDM2,MYC	369 (19)
SP100		transcription regulator			1,28E-02	CDKN1A,CTGF,HSPA8,ICAM1
KSR2		kinase			4,96E-02	CXCL8
RASSF1		other		1,678	1,45E-05	BHLHE40,CAV1,CAV2,CDKN1A,EMP1,FRMD4B,HBEGF,HIST1H2BC,KLF10,KLF4,LITAF,MTUS1,MYC,PLK2,TP53INP1	370 (24)
SLPI		other		-0,882	2,50E-02	CTSS,ICAM1,NFKBIA,SMAD2
GLI1		transcription regulator		1,974	3,36E-02	CAV1,CCSAP,CDKN1A,FAS,GATA6,INSIG1,IRS1,KLF4,NQO2,PIM1,PRKCE,PVR,RHOB,SESN3,SOX5,TSC22D1
VEGFA		growth factor	Activated	2,941	1,07E-06	CAV1,CCL2,CD55,CDKN1A,CLIC4,CREBBP,CTGF,CTSS,CXCL8,CYR61,EDN1,EPHB4,ETS1,F3,GBP1,HBEGF,HES1,HIF1A,HLX,HMOX1,HSD17B1,ICAM1,ITGA2,MCL1,OCLN,PIM1,PLPP3,PPARGC1A,RAB5A,SERPINE1,SNAI2,THBS1	292 (14)
SPTLC2		enzyme		-1,000	5,28E-03	ATF4,CTGF,EIF2AK3,THBS1
IRF4		transcription regulator		-0,813	1,03E-04	ATF4,BCL6,CFLAR,CTSS,CXCL3,ERBB3,GBP1,HSPA8,IL12A,IL17RA,MANF,MAPRE1,MYC,RHOB,RORA,SLC2A1,UBE2H,ZBTB20,ZFP36L1	297 (17)
MMP9		peptidase		0,610	2,65E-03	CD44,CDKN1A,GADD45A,ICAM1,IL23A,MYC,OCLN,SDC4,TJP1	356 (13)
UBA1		enzyme			3,22E-02	BIRC2,BIRC3
NUMB		other		-1,722	8,51E-03	BIRC3,CDKN1A,CFLAR,HES1	222 (14)
BCL2L12		other			3,22E-02	CCNG1,CDKN1A
NFYB		transcription regulator			4,41E-02	BCL2L11,BRD2,CAV1,CBS/CBSL,CCSAP,FAS,FLCN,GADD45A,KHDRBS3,LPIN1,MARCH5,MED21,PDIA4,RHOB,RPL41,SNAPC1,SON,TJP1,TMEM87A,ZSCAN31
IL4		cytokine	Activated	4,532	5,78E-08	AHR,ARNTL2,BCL6,BHLHE40,CA2,CCL2,CD44,CD55,CDKN1A,CFLAR,CITED2,COBLL1,CTGF,CXCL3,CXCL8,EBNA1BP2,EEA1,EPHB4,EXT1,F2RL1,F2RL2,F3,FAS,FNIP2,GBP2,HDDC2,HLX,HMGCR,HSD11B1,HSPA1A/HSPA1B,ICAM1,IFIT3,IL12A,INPP1,ITGA2,JAG1,JUN,KLF6,LAMP2,LGALSL,LIG4,LIPG,LPIN2,MAFB,MCL1,MYC,NDRG1,NEDD9,NFIL3,NFKBIA,NOCT,NR3C1,ORC5,PAWR,PDE4B,PIM1,PPARGC1A,RAB5A,RNF19B,SAMD4A,SERPINE1,SLC25A25,SLC2A1,SOCS2,SOCS3,SOX13,STA…	295 (14)
CHUK		kinase	Activated	2,109	3,30E-06	ATF3,CCL2,CDKN1A,CXCL3,CXCL8,ENAH,F3,FAS,GBP2,GBP4,GCH1,HMOX1,ICAM1,IFIT2,KLF10,MXD1,MYC,NFKBIA,NOCT,SGK1,SNX10,SOCS3,SRC,TGFA,TNFAIP3,TNFRSF11B,TP63	371 (13)
SPP1		cytokine		0,448	6,84E-05	BCL2L11,CA2,CCL2,CD44,CDKN1A,CXCL3,CXCL8,DSP,EPDR1,HMGCR,HMOX1,ICAM1,INSIG1,ITGA2,ITGB5,JAG1,MTA2,MYC,OCLN,SC5D,SERPINE1,SNAI2	274 (17)
PTK2		kinase	Activated	2,580	5,99E-04	BIRC2,BIRC3,CDKN1A,CYR61,DSP,IRS1,LDLR,LPP,THBS1	339 (20)
LEP		growth factor		1,980	2,80E-03	ABCC3,CAV1,CCL2,CDKN1A,CYR61,EDN1,ELOVL5,F3,FADD,FAS,FOXO3,GADD45A,HMGCR,ICAM1,IL12A,IRS1,IRS2,JUN,LDLR,LEPR,LIPC,MBP,MCL1,MDM2,MSMO1,MYC,NAMPT,NR3C1,PPARGC1A,SC5D,SERPINE1,SOCS3,THBS1,TNFRSF11B,ZFP36	350 (15)
TNFRSF18		transmembrane receptor		0,000	1,28E-02	CCL2,CXCL3,CXCL8,ICAM1
FOXP3		transcription regulator		0,923	6,78E-03	BCL2L11,CDKN1A,FEN1,IL17RA,LATS2,MAPK8,NFIL3,RBM14,SMAD7,TNFAIP3,TRAF6	404 (18)
SIAH2		transcription regulator			4,77E-02	HIF1A,NDRG1,TINF2,TP53BP2
SH3KBP1		other			5,64E-03	HIF1A,MYC,SERPINE1	281 (14)
MAP3K3		kinase			9,12E-04	CXCL8,JUN,SNAI2,TGFB2,TGFB3,TNFAIP3	287 (14)
SERPINA4		other			2,17E-03	BCL2L11,CCL2,MYC	287 (11)
GDF15		growth factor			4,20E-02	CDKN1A,CTNND1,RND3
GFI1		transcription regulator	Inhibited	-3,000	6,26E-03	ATF1,CDKN1A,CFLAR,CREBBP,CXCL8,ICAM1,IRAK2,JUN,MYC,NFKBIA,RIPK2	252 (13)
PIAS2		transcription regulator		1,941	1,50E-03	CDKN1A,CDKN2B,ITGA2,LDLR	320 (12)
TYMS		enzyme			1,13E-03	CDKN1A,FAS,MYC
HOXD10		transcription regulator		-0,632	8,83E-04	CD44,HBEGF,ICAM1,RHOB,RSAD2,SERPINE1,TIMP2,TJP1,USP14,WDR5
CLDN6		other			2,89E-02	ATF4,CLDN1,CLDN4,KLF4
NCK2		kinase			2,22E-02	ATF4,PPP1R15A
SUMO2		enzyme		1,980	1,09E-01	CAV1,CAV2,HSPA8,IRS1
DUSP4		phosphatase			8,15E-03	BCL2L11,DUSP1,SMAD2	332 (17)
ESR2		ligand-dependent nuclear receptor		1,782	1,07E-06	AKAP12,ARID4A,ARID5B,ARRDC4,ATF3,CA2,CAV1,CBS/CBSL,CCL2,CDKN1A,CLDN1,CLDN4,CTGF,CXCL8,DUSP10,EDN1,F2RL1,FADD,FOXO1,FOXO3,GLRX,IL23A,ITGA2,JAG1,KLF4,MXD1,MYC,NDRG1,NEDD9,NIPSNAP1,OCLN,PDK4,PERP,PPP1R12A,SGK1,SNAI2,SOCS2,SOCS3,SOX4,TGFA,TIMP2,TRIB1,TRIM23,USP19,ZBTB18	432 (22)
PROC		peptidase		0,236	6,86E-05	BIRC2,CCL2,CXCL3,CXCL8,DDX21,ICAM1,SERPINE1,THBS1,TJP1,TNFAIP3	203 (13)
ROCK1		kinase			5,28E-03	CD44,EDN1,ETS1,ICAM1	284 (14)
CHRM3		g-protein coupled receptor			1,49E-02	CYR61,HMOX1,ITGA2
TERT		enzyme		1,054	2,64E-04	ATF3,CAV1,CDKN1A,CTGF,CXCL8,ETS1,F2RL2,FRMD6,GNA13,ICAM1,IFIT2,LIPG,LRR1,MYC,NFKBIA,TBX3,ZRANB1	436 (24)
PRKCA		kinase	Activated	2,137	3,32E-06	ARL4C,CAV1,CCL2,CD55,CDKN1A,CTGF,CXCL3,ETS1,HSPA1A/HSPA1B,ICAM1,INSIG1,JUN,MYC,NFKBIA,PVR,SDCBP,SERPINE1,TGFB2	264 (17)
PRKCI		kinase			2,15E-02	HMOX1,PLS1,SF3B1,SLC2A1
PNN		other			3,54E-02	CDKN1A,JUN,MYC
MIR101		group			5,28E-03	DUSP1,MCL1,MET,MITF
miR-155-5p (miRNAs w/seed UAAUGCU)		mature microrna	Inhibited	-4,463	4,14E-10	ARL5B,CLDN1,CUL4B,CUX1,CXCL3,CXCL8,CYR61,DSG2,ETS1,FADD,FOXO3,GNA13,HSDL1,IL12A,IL23A,MAFB,MET,PDLIM5,PHC2,SDCBP,SERPINE1,SH3BP4,SMAD2,TAB2,TCF7L2,TP53INP1,VAMP3,WDFY1,WEE1
mir-155		microrna	Inhibited	-2,775	4,37E-06	BCL6,CCL2,CLDN1,CXCL8,FADD,FOXO3,HMOX1,RICTOR,SDCBP,SERPINE1,SMAD2,SMAD5,SOCS3,TAB2,TP53INP1,WEE1	334 (19)
miR-96-5p (and other miRNAs w/seed UUGGCAC)		mature microrna		-1,000	2,16E-03	ADCY6,FOXO1,IRS1,MITF
miR-221-3p (and other miRNAs w/seed GCUACAU)		mature microrna		-1,801	1,43E-03	BCL2L11,FOXO3,ICAM1,MITF,PPP2R2A,SH3BP2
miR-291a-3p (and other miRNAs w/seed AAGUGCU)		mature microrna	Inhibited	-2,497	3,85E-04	CD44,CDKN1A,CFL2,FAM13B,INSIG2,LATS2,MED28,MFSD4B,PHC2,RNF149,TP63,TRPS1,TUSC2
miR-17-5p (and other miRNAs w/seed AAAGUGC)		mature microrna	Inhibited	-2,309	2,09E-03	BAMBI,BCL2L11,CDK7,CDKN1A,CREB1,CXCL8,HBP1,TP63,TUSC2
mir-515		microrna			8,15E-03	CD44,CXCL8,SERPINE1	208 (15)
mir-15		microrna		-1,167	1,12E-02	CDK7,HSPA1A/HSPA1B,LATS2,MCL1,PIM1,SIRT1,WEE1
mir-1		microrna		-1,532	7,79E-03	CCL2,CREB1,CXCL8,EDN1,FBXO32,H3F3A/H3F3B,HNRNPA3,LASP1,MET,SNAI2,TRPS1,ZFP36L1	178 (7)
mir-210		microrna	Inhibited	-2,751	2,85E-06	ABCC3,CHD9,CPEB2,CTGF,DCBLD1,FOXN3,GPD1L,KLF6,LASP1,NDRG1,NIPBL,SERTAD2,SETD2,TCF7L2,TERF2IP,TNPO1,UBQLN1
miR-2682-5p (and other miRNAs w/seed AGGCAGU)		mature microrna			7,12E-03	CREB1,MYC
miR-34a-5p (and other miRNAs w/seed GGCAGUG)		mature microrna	Inhibited	-3,043	1,06E-06	ATF3,CDKN1A,CREB1,FOXP1,ICAM1,JAG1,KLF4,MCM3,MET,MYC,SIRT1,TP53INP1,TRPS1	194 (11)
miR-124-3p (and other miRNAs w/seed AAGGCAC)		mature microrna	Inhibited	-4,920	8,83E-08	ABHD5,AHR,AK2,ARHGAP29,BTG3,CAV1,CCL2,CLDND1,CTGF,CTNND1,ELOVL5,F11R,GNAI3,HES1,JAG1,KLHL24,LDLR,LITAF,LRRC58,NR3C2,RBM47,SLC15A4,SLC25A30,SMAD5,SNAI2,SP1,SSFA2,SWAP70,TRAF6,VAMP3,VPS37C,ZNF367
miR-512-3p (miRNAs w/seed AGUGCUG)		mature microrna			4,96E-02	CFLAR
miR-513a-5p (miRNAs w/seed UCACAGG)		mature microrna			4,96E-02	CD274
mir-25		microrna	Inhibited	-2,189	9,63E-03	BCL2L11,CDKN1A,GADD45A,MDM2,TP63	352 (17)
miR-29b-3p (and other miRNAs w/seed AGCACCA)		mature microrna	Inhibited	-2,102	1,02E-02	CAV2,INSIG1,KLF4,MCL1,SP1,TDG,TGFB3,ZFP36L1
mir-29		microrna	Inhibited	-2,195	2,61E-02	CLDN1,CTNND1,HBP1,IL23A,MCL1,SP1,THBS1
miR-18a-5p (and other miRNAs w/seed AAGGUGC)		mature microrna	Inhibited	-2,207	4,08E-04	BCL2L11,CDKN1A,CTGF,THBS1,TP63	169 (7)
mir-17		microrna		-1,788	4,87E-03	BCL2L11,CDKN1A,CTGF,FAS,MDM2,PKD1,SMAD2,THBS1	317 (11)
miR-16-5p (and other miRNAs w/seed AGCAGCA)		mature microrna	Inhibited	-2,855	9,88E-04	ATG9A,CADM1,CDK7,CFL2,CLDN12,FNDC3B,H3F3A/H3F3B,HMOX1,HSPA1A/HSPA1B,ITGA2,JUN,LUZP1,MCL1,PANX1,RAB21,RAB30,RHOT1,SHOC2,SRPRA,TMEM43,WEE1
miR-217-5p (and other miRNAs w/seed ACUGCAU)		mature microrna		-1,969	1,50E-03	IRS1,PPARGC1A,SIRT1,TRPS1
miR-27a-3p (and other miRNAs w/seed UCACAGU)		mature microrna		-0,728	1,04E-02	EPHB4,FADD,FOXO1,SMAD5,WEE1,ZBTB10
mir-27		microrna		-0,204	1,12E-02	CAD,EDN1,MET,SOCS6,SP1,SP4,ZBTB10
miR-185-3p (and other miRNAs w/seed GGGGCUG)		mature microrna			4,96E-02	MYC
mir-185		microrna			3,22E-02	HMGCR,LDLR
mir-34		microrna		-1,601	4,87E-03	BIRC3,EMP1,LYST,MDM4,MET,PPP1R10,SIRT1
mir-192		microrna			4,91E-02	CDKN1A,CXCL8,MDM2
miR-19b-3p (and other miRNAs w/seed GUGCAAA)		mature microrna			2,39E-02	BCL2L11,CTGF,THBS1
mir-19		microrna	Inhibited	-2,222	2,47E-03	BCL2L11,CDKN1A,MSMO1,PRKAA1,TP63
miR-141-3p (and other miRNAs w/seed AACACUG)		mature microrna	Inhibited	-2,353	1,42E-03	BAP1,BCL2L11,ERBB2IP,FOXJ3,GADD45A,IRF6,JAG1,TGFB2,ZEB1	129 (7)
miR-200b-3p (and other miRNAs w/seed AAUACUG)		mature microrna		-1,414	6,88E-03	BAP1,ERBB2IP,ERRFI1,JAG1,ZEB1
mir-181		microrna	Inhibited	-2,401	1,67E-02	BCL2L11,CREB1,GATA6,KLF6,MCL1,SMAD7
miR-128-3p (and other miRNAs w/seed CACAGUG)		mature microrna			3,54E-02	AFF1,LDLR,WEE1
miR-202-3p (and other miRNAs w/seed GAGGUAU)		mature microrna			1,38E-02	CPEB4,LRIG3
miR-30a-3p (and other miRNAs w/seed UUUCAGU)		mature microrna	Inhibited	-2,000	2,50E-02	CYR61,LIMA1,RAB8B,THBS1
mir-30		microrna	Inhibited	-2,611	6,66E-04	ARID5B,CDKN1A,CTGF,GADD45A,ITGA2,NEDD4L,SERPINE1
miR-129-5p (miRNAs w/seed UUUUUGC)		mature microrna		-1,400	1,07E-04	ETV6,FNDC3B,SOX4,TNPO1,TP53INP1
miR-132-3p (and other miRNAs w/seed AACAGUC)		mature microrna			4,20E-02	HBEGF,SOX4,TJP1
mir-132		microrna		-0,849	4,25E-02	CCL2,FOXO3,SOX4,STAT4
let-7		microrna	Inhibited	-2,168	2,69E-02	BTG2,DLC1,GAB2,IRS2,MCM3,MCM7,MYC,SMAD2,STARD13,TAB2,THBS1,TRIB1,ZFP36
miR-122-5p (miRNAs w/seed GGAGUGU)		mature microrna	Inhibited	-2,003	1,45E-03	BACH2,CCNG1,CERS6,FOXJ3,FOXP1,HFE2,OSMR,RAB11FIP1,SLC7A11,TRIB1
mir-122		microrna	Inhibited	-2,562	1,17E-02	CCNG1,CLIC4,CREB1,CSRP1,CUX1,GNPDA1,MAPRE1,RAD21,TNPO2,VAMP3
miR-133a-3p (and other miRNAs w/seed UUGGUCC)		mature microrna		-1,860	8,12E-04	AK2,CORO1C,CTGF,LASP1,MCL1,PTPRK,QKI,STK3,TPM4
miR-31-5p (and other miRNAs w/seed GGCAAGA)		mature microrna	Inhibited	-2,200	2,47E-03	BAMBI,CXCL8,HIF1A,LATS2,PPP2R2A
mir-31		microrna			2,94E-02	MET,PRKCE,RDX
miR-203a-3p (and other miRNAs w/seed UGAAAUG)		mature microrna		-1,953	1,83E-02	F2RL1,SIRT1,SOCS3,TP63
mir-203		microrna			4,20E-02	HES1,JAG1,TP63
mir-194		microrna			8,15E-03	MDM2,SOCS2,THBS1
mir-214		microrna			3,54E-02	ATF4,CADM1,LDLR
mir-146		microrna		-0,656	1,46E-04	CCL2,CXCL8,DUSP1,FADD,FAF1,IRAK2,MBP,MYC,TRAF6	353 (14)
mir-22		microrna		-1,461	9,63E-03	CDKN1A,CYR61,ERBB3,SP1,TP53INP1
miR-153-3p (miRNAs w/seed UGCAUAG)		mature microrna			7,12E-03	FOXO1,MCL1
miR-30c-5p (and other miRNAs w/seed GUAAACA)		mature microrna	Inhibited	-3,602	2,55E-05	ACVR1,BCL6,CTGF,DOCK7,IRS2,ITGA2,JUN,MBNL1,MET,NCEH1,NUFIP2,PTPRK,RAD23B,SEC62,SLC7A11,TMEM87A,TRPS1
miR-21-5p (and other miRNAs w/seed AGCUUAU)		mature microrna	Inhibited	-3,079	5,90E-04	BTG2,CDKN1A,CFL2,FAS,JAG1,NFIB,SMAD7,SOX5,TGFB2,TNFRSF11B	307 (21)
mir-21		microrna		-1,757	1,57E-02	BTG2,CCL2,CD274,CDKN1A,GBP2,ICAM1,IL12A,JAG1,LEPR,PER3,RHOB,SMAD2,SMAD5,SMAD7,SOCS6
miR-346 (and other miRNAs w/seed GUCUGCC)		mature microrna			2,22E-02	CFLAR,NRIP1
mir-8		microrna	Inhibited	-3,039	1,80E-05	CITED2,ERRFI1,GNA13,HIF1A,HMOX1,LEPR,SIRT1,SMAD2,STAT4,TGFB2,TIMP2,UBE2D1,ZEB1
miR-135a-5p (and other miRNAs w/seed AUGGCUU)		mature microrna			1,49E-02	NR3C2,SMAD5,TRPS1
mir-135		microrna	Inhibited	-2,168	6,88E-03	FOXN3,KLF4,MCL1,SIAH1,SMAD5
mir-103		microrna			4,20E-02	FOXO1,HIF1A,IL23A
miR-23a-3p (and other miRNAs w/seed UCACAUU)		mature microrna	Inhibited	-2,205	2,47E-03	FBXO32,HES1,MET,SMAD5,TRPS1
miR-145-5p (and other miRNAs w/seed UCCAGUU)		mature microrna	Inhibited	-2,479	2,03E-04	ACBD3,AHNAK,F11R,IRS1,KLF4,LAMP2,MDM2,MYC,RTKN,SWAP70
mir-574		microrna			4,96E-02	QKI
miR-186-5p (miRNAs w/seed AAAGAAU)		mature microrna			4,96E-02	FOXO1
miR-199a-5p (and other miRNAs w/seed CCAGUGU)		mature microrna	Inhibited	-3,073	2,28E-03	CDKN1A,DYRK1A,ETS1,HIF1A,JAG1,KLF4,NEDD9,RND1,RSAD2,SIRT1
mir-199		microrna			1,91E-02	DYRK1A,HIF1A,SIRT1
miR-205-5p (and other miRNAs w/seed CCUUCAU)		mature microrna		-0,689	6,77E-03	ERBB3,PRKCE,TRPS1,ZEB1
mir-205		microrna			3,54E-02	ERBB3,PRKCE,ZEB1
miR-197-3p (and other miRNAs w/seed UCACCAC)		mature microrna			7,12E-03	ACVR1,TUSC2
miR-330-5p (and other miRNAs w/seed CUCUGGG)		mature microrna			7,12E-03	ETS1,SMO
mir-33		microrna			1,91E-02	FRS2,IRS2,PRKAA1
miR-92a-3p (and other miRNAs w/seed AUUGCAC)		mature microrna	Inhibited	-2,158	1,13E-02	BCL2L11,CDK7,CDKN1A,MAPRE1,TP63
mir-32		microrna			4,68E-04	BCL2L11,BTG2,MDM2	244 (7)
mir-96		microrna			4,20E-02	IRS1,SLC39A7,ZEB1
mir-373		microrna			1,49E-02	CD44,CXCL8,SERPINE1
miR-3118 (and other miRNAs w/seed GUGACUG)		mature microrna			3,22E-02	CREB1,NR5A2
mir-1301		microrna			4,96E-02	KLF6
miR-1-3p (and other miRNAs w/seed GGAAUGU)		mature microrna	Inhibited	-4,199	2,62E-04	ARHGAP29,CCSAP,CORO1C,CSRP1,FERMT2,FOXP1,GCH1,GOLGA7,H3F3A/H3F3B,LASP1,MEF2A,MET,PGM2,PIM1,PLEKHB2,RABGAP1L,RBM47,SDC4,SLC25A30,THBS1,TPM4,WDFY1
mir-126		microrna			3,76E-02	IRS1,MITF,PLK2,SIRT1
TRAF3		other		0,277	2,16E-02	ADM,BIRC3,FAS,ICAM1,MAPK8,MET,NDRG1,NFKBIA,TNFAIP3
NUPR1		transcription regulator	Activated	4,388	7,46E-20	ADM,AEN,AKAP12,ATF3,ATP8B1,C3orf58,CERK,CHMP1B,CITED2,CREB5,CXADR,CXCL3,CXCL8,CYR61,DENND5B,ELL2,ETS1,ETV6,FAM83G,FHL2,FOXO3,GAB2,GADD45A,GBP2,GCH1,GCNT2,GNE,GPCPD1,HBEGF,HIST1H1B,IFIT2,IRF2BP2,IRS2,KDM3A,KLF4,KLF6,LHFPL2,MAFG,MAGI1,MKKS,MSANTD3,MXD1,MYC,NDRG1,NFIB,NFIL3,NR1D2,OSER1,PAX8-AS1,PER3,PFKFB3,PIM1,POLH,PPP1R15A,RAB17,RAB20,RASAL2,RBM14,RCL1,RNF19B,RYBP,SAMD4A,SERPINE1,SERTAD2,SESN2,SHR…	251 (7)
LPL		enzyme		-0,792	9,07E-06	APOB,CCL2,CXCL8,GBP1,ICAM1,IRS1,IRS2,LDLR,PDK4,SLC2A1,THBS1	235 (19)
AKT1		kinase		1,136	6,46E-06	ANKRD1,BCL2L11,BIRC3,CCL2,CDKN1A,CFLAR,FAS,FBXO32,FOXO1,HIF1A,HMGCR,HMGCS1,HMOX1,IGFBP1,IRS1,IRS2,MBP,MCL1,MDM2,MSMO1,MYC,NFE2L2,PPARGC1A,RHOB,SERPINE1,SLC2A1,SNAI2,TGFB2,THBS1	392 (20)
EED		transcription regulator			1,83E-02	GATA6,KLF4,MYC,TBX3
PIK3CA		kinase			1,86E-02	HIF1A,IRS1,IRS2,JAG1,SERPINE1,SNAI2
TWIST1		transcription regulator		0,555	1,09E-03	C9orf3,CCL2,CD44,CDKN1A,CLDN4,CXCL8,ETS1,FAS,FAT4,FGFR3,FOXO1,HEG1,IGFBP1,ITGB5,MET,SNAI2,ZEB1	353 (22)
BMI1		transcription regulator			2,29E-02	CADM1,CDKN1A,CDKN2B,DLC1,MCM3,MET
NEUROG1		transcription regulator		-1,134	4,14E-02	DSP,F2RL2,INHBA,LCP1,PLK2,THBS1,TMTC2
AGER		transmembrane receptor		0,075	8,24E-03	CCL2,CDKN1A,CXCL3,CXCL8,F3,FAS,ICAM1,SERPINE1,TJP1	273 (16)
SMARCA1		transcription regulator			5,64E-03	CDKN1A,GADD45A,MYC	246 (7)
PRTN3		peptidase			3,66E-03	CCL2,CDKN1A,CXCL8	255 (17)
CHEK2		kinase		1,951	4,98E-05	CCNG1,CDKN1A,MDM2,OCLN,TJP1,TP53BP2	381 (21)
BGN		other		-0,152	2,89E-02	CCL2,CXCL3,CXCL8,SERPINE1
DICER1		enzyme	Inhibited	-2,633	5,19E-06	AGO2,BCL2L11,C10orf10,CCNG1,CD44,CDKN1A,CDKN2B,CPEB2,CRYM,CXCL8,CYR61,HES1,HMGCR,ICAM1,JUN,LCP1,LIPG,MITF,MYC,RFTN1,RICTOR,SERPINE1,SOCS3,THBS1,TM4SF1	349 (18)
PDE3A		enzyme			3,22E-02	CDKN1A,DUSP1
NCOA1		transcription regulator		-0,273	6,16E-04	AHR,CDKN1A,CHD9,GPBP1,MYC,NCOA2,NFKBIA,NFKBIZ,NOCT,PARD6B,PAWR,POU2F1,SERPINE1,SLC2A1	235 (16)
STAT2		transcription regulator		1,922	8,01E-03	CAV1,CXCL8,GBP1,IFIT2,IFIT3,IL12A,RSAD2	292 (18)
GJA1		transporter		0,863	1,29E-04	CCL2,CDKN1A,FGFR3,FOXO1,ICAM1,MBP,THBS1,TNFRSF11B	383 (23)
HIF3A		transcription regulator			1,91E-02	EDN1,HIF1A,SLC2A1
CSF2RA		transmembrane receptor			2,39E-02	JUN,MYC,PIM1
EIF5A		translation regulator			2,22E-02	CDKN1A,PEAK1
IFI6		other			4,96E-02	BCL2L11
FYN		kinase		-0,392	1,12E-02	DUSP1,HMOX1,MBP,NFE2L2,NQO2,RORA,SOCS3
H2AFY		other		-1,134	2,36E-03	CDKN1A,CDKN2B,CITED2,ETS1,GADD45A,SERPINE1,TBX3	220 (7)
P4HB		enzyme			7,12E-03	AGO2,PDIA4
PDE3B		enzyme			2,16E-03	PPARGC1A,SERPINE1,SOCS3,TRIB3	348 (22)
IRAK4		kinase			1,74E-09	ATF3,BIRC3,BTG2,CSRNP1,CXCL3,CXCL8,EDN1,ERRFI1,GEM,IL12A,JUN,MAP3K8,NFKBIA,NFKBIZ,NOCT,PDE4B,SLC25A25,TNFAIP3,ZFP36	372 (14)
BTRC		enzyme		-0,068	1,83E-02	CDKN1A,CXCL8,GLUL,PHLPP1
SUZ12		enzyme			1,70E-02	CBX6,EIF4G3,FBXO32,GATA6,INSIG1,KLF4,LITAF,MYC,SERTAD2,TBX3,TNFRSF11B,VAMP3
LTBP1		other		0,662	7,14E-04	BCL2L11,MCL1,PIM1,SERPINE1,SMAD2,SMAD7	327 (11)
XBP1		transcription regulator		1,022	6,02E-03	ALG12,ARFGAP3,BFAR,CXCL8,DNAJB9,EIF2AK3,ETS1,FAS,GOLGA3,HMOX1,HYOU1,ICAM1,KLF4,MOGS,MYC,PDIA4,PIGA,RAB33B,SRPRA	205 (16)
PRKCZ		kinase	Activated	2,219	4,38E-03	CXCL8,ETS1,HMOX1,JUN,MYC,NFKBIA	344 (16)
SREBF1		transcription regulator	Activated	2,168	4,91E-05	ACACB,ACSL4,BHLHE40,CDKN1A,FAS,FBXO32,FOXO1,GSR,HMGCR,HMGCS1,HMOX1,HSD17B1,HSPA1A/HSPA1B,IDI1,IL12A,INSIG1,IRS2,LDLR,LPIN1,MSMO1,NPC1,SC5D,SERPINE1,STARD4	215 (16)
BMP4		growth factor	Activated	2,853	1,08E-03	CCNG1,CDKN1A,CXXC5,CYR61,EIF4A2,HES1,JUN,KLF10,KLF4,MITF,MYC,SMAD5,SMAD7,SNAI2,TNFRSF11B,TP63	359 (19)
MTBP		other			3,66E-03	CAD,CDKN1A,CDKN2B
S100A9		other	Activated	2,335	1,01E-01	AKAP12,ATF3,BHLHE40,CD274,CXCL3,CXCL8,FAS,ICAM1,NRG1,RAB20,SGK1,TNFAIP8
TWIST2		transcription regulator		0,849	2,89E-02	CD44,CDKN1A,SNAI2,ZEB1
LSP1		other			4,96E-02	BCL2L11
POMC		other		1,674	2,33E-03	ACSL4,APOB,DUSP1,GNAQ,HMOX1,ICAM1,JUN,LDLR,MITF,NCOA2,PPARGC1A,TIMP2	315 (17)
ARNT		transcription regulator		1,977	1,67E-03	ADM,AHR,BHLHE40,CAV1,CITED2,CLDN1,EDN1,GSTA1,HIF1A,IRS2,PGM2,SERPINE1,SLC2A1,TFRC	398 (19)
LRPAP1		transmembrane receptor			3,54E-02	F3,LDLR,SERPINE1
FGF1		growth factor		-0,673	1,25E-05	AHR,CDKN1A,CTGF,CYR61,EDN1,HMOX1,ICAM1,IRS1,JUN,MYC,NFE2L2,RHOU,SGMS1,SNAI2,TGFB2,TGFB3,THBS1,UGT2B15	358 (21)
NQO1		enzyme	Activated	2,177	3,47E-02	BIRC2,BIRC3,CDKN1A,CFLAR,TP63
CEBPB		transcription regulator	Activated	3,138	7,41E-06	APOB,ARPP19,BHMT,CCL2,CDC42EP3,CDKN1A,CDKN2B,CXCL3,CXCL8,FAS,FHL2,FOXO3,GADD45A,GSTA1,HSD11B1,HSPA8,ICAM1,IGFBP1,IL12A,IRS1,IRS2,JUN,LDLR,LEMD3,LEPR,LYN,MBP,MCM3,MYC,NFKBIZ,PDK4,PPARGC1A,PPP1R15A,RORA,SERPINE1,SGK1,SIRT1,SMAD2,SOCS3,TM4SF1,TRIB3	317 (17)
UBE3A		enzyme			2,15E-02	CDKN1A,MDM2,SERPINE1,TP53INP1
PARP1		enzyme		1,683	2,85E-06	CD274,CXCL3,FAS,GBP2,GBP4,HES1,HMOX1,ICAM1,JUN,MDM2,MYC,POU2F1,SH3BP2,SOCS2,SP1,TGFA,TIMP2	342 (14)
FBN1		other		-1,982	1,83E-02	CTGF,CYR61,INHBA,SERPINE1
HDAC3		transcription regulator		-0,490	7,33E-05	BIRC3,CD55,CDKN1A,CXCL8,HMOX1,ICAM1,MTA2,MYC,NFKBIA,PHLPP1,SERPINE1,SMAD7	374 (20)
USP7		peptidase			3,31E-02	CDKN1A,FABP1,IL23A,MDM2
FBXW7		transcription regulator			3,76E-02	JUN,MYC,NR3C1,SERPINE1
PRDX4		enzyme			7,12E-03	ICAM1,MAPK8
ADIPOQ		other	Inhibited	-2,474	8,68E-03	ACACB,CCL2,CTGF,CXCL3,CXCL8,DUSP1,F3,HBEGF,HMOX1,ICAM1,LDLR,LEPR,NFKBIA,PPARGC1A	330 (19)
CSF3		cytokine		0,726	6,91E-04	BIRC3,CD44,CXCL8,EDN1,ETS1,GADD45A,HMOX1,ICAM1,IL12A,JUN,MCL1,MET,MYC,NFIL3,PIM1,PRKCE,SOCS3,TFRC,TNFAIP3	262 (14)
F10		peptidase		0,339	1,01E-08	CCL2,CTGF,CXCL8,CYR61,DUSP10,DUSP16,F3,ICAM1,NFKBIA,TNFAIP3	222 (15)
SDHA		enzyme			7,12E-03	HMOX1,SLC2A1	264 (7)
ID3		transcription regulator		0,606	2,17E-07	BCL2L11,BCL6,CCNG1,CD44,CDKN1A,CXCL8,DUSP1,DUSP10,FOXO1,FOXO3,HIF1A,ICAM1,IRF6,JDP2,KLF6,KLF7,LMO4,MAP4K3,MYC,RORA,SEMA7A,SMAD7,SOCS3,SOX13,SOX4,SOX5,STAT4	253 (18)
POU5F1		transcription regulator	Activated	2,218	3,33E-05	ACVR1,AHR,BCL10,BCL2L11,BFAR,BIRC2,BIRC3,CDKN1A,COBLL1,DSP,DUSP1,FABP1,FADD,FAS,GADD45A,GBP4,INHBA,IRF6,IRS1,KLF4,MCL1,MEF2A,PHC3,RIPK2,SIRT1,SMAD7,SRC,TBX3,TGFB2,TGFB3,TNFRSF11B,TP53BP2	253 (7)
TSC2		other		-1,695	2,78E-03	ATF3,ATF4,CDKN1A,HIF1A,HMOX1,IRS1,IRS2,MCL1,PDK4,PHLPP1,SLC2A1,ZFP36	379 (20)
POR		enzyme		-1,976	9,56E-05	ABCC3,AHR,CHMP4C,ELOVL5,GBP2,HIF1A,HMGCR,HMGCS1,HMOX1,IDI1,INSIG1,JDP2,LDLR,LGALSL,MSMO1,NOCT,PDK4,PFKFB3,RAB30,SC5D,SDC4,STARD4	160 (7)
MED1		transcription regulator		1,571	1,13E-04	ACP6,APOB,BCL6,BHLHE40,CDKN1A,FOXO1,GADD45A,IGFBP1,KLF4,MCL1,MDM2,MET,MYC,NFKBIA,NR3C1,PDK4,PIM1,TBX3,THBS1	428 (21)
ZBTB5		other			4,96E-02	CDKN1A
ANXA2		other		-0,570	5,38E-04	CDKN1A,FAS,GADD45A,JUN,MDM2,MYC,SESN2	205 (17)
TLE1		transcription regulator			2,39E-02	ATF3,DUSP1,MCL1
HSPB3		other			1,22E-04	CCL2,CXCL8,ICAM1
IGFBP5		other		0,632	2,47E-03	BHLHE40,F3,IRS1,MPZ,SERPINE1	302 (17)
DHX8		enzyme			4,96E-02	CDKN1A
STAT6		transcription regulator		1,982	1,34E-06	ARNTL2,BCL6,CCL2,CDKN1A,COBLL1,CTSS,CXCL3,EXT1,FNIP2,GBP2,HLX,HMGCR,IFIT3,INPP1,IRS2,JAG1,LPIN2,MYO6,NEDD9,NFIL3,NFKBIA,PPARGC1A,PPP3CC,RNF19B,SAMD4A,SERPINE1,SLC25A25,SOCS2,SOX13,STAT4,TNIK,TSLP,ZFP36	383 (18)
SUMO3		other		1,980	9,33E-02	CAV1,CAV2,HSPA8,IRS1
PPARA		ligand-dependent nuclear receptor		1,429	8,68E-03	CDKN1A,DYNLL1,EDN1,ELOVL5,F11R,FABP1,GLUL,HIF1A,HMGCR,HMGCS1,HMOX1,IDI1,IGFBP1,INSIG1,INSIG2,LIPG,MSMO1,MYC,NFE2L2,NFKBIA,NPPB,OCLN,PDK4,PLIN4,PPARGC1A,SC5D,SMC4,SOCS2,STBD1,TDG,TJP1,TMTC2	250 (20)
TRPC1		ion channel		-0,218	1,28E-02	CDKN1A,FOXO1,HIF1A,IGFBP1
HS6ST1		enzyme			4,37E-02	CXCL8,SMAD2
MAPK12		kinase		1,154	1,28E-02	IL12A,JUN,MAP3K8,PPARGC1A
SAMSN1		other	Activated	2,673	1,50E-04	CITED2,DAXX,EDN1,HBEGF,IFIT2,IFIT3,IL12A,IL23A,INHBA,LMO4,NFKBIZ,RSAD2,SOCS3,TSC22D1
ETV5		transcription regulator			4,87E-03	CLDN1,CLDN4,ICAM1,KRT80,SNAI2,TJP1,ZEB1
EPHX2		enzyme			1,49E-02	CCL2,HES1,ICAM1
CDKN2A		transcription regulator		1,621	1,81E-04	BCL2L11,BTG2,BTG3,CCL2,CCNG1,CDKN1A,CDKN2B,CITED2,CTGF,DUSP1,EPS8,FEN1,FHL2,GNA13,ITGB5,JUN,KCNK1,MCL1,MCM7,MDM2,MDM4,MYC,NR3C1,SERPINE1,SH3BP2,TGIF1,TP53INP1,TP63	379 (19)
FOXO4		transcription regulator	Activated	2,600	5,37E-13	BCL6,CDC42EP3,CDKN1A,CDKN2B,CTGF,GADD45A,HIF1A,HMGCR,HMGCS1,IDI1,IGFBP1,JAG1,LEMD3,NAMPT,RICTOR,SERPINE1,SGK1,SLC2A1	352 (19)
INHA		growth factor		0,915	1,31E-02	CFLAR,CTGF,CYR61,F11R,INHBA,MYC,SERPINE1,SGK1,SMAD7,TJP1,TP53INP1
BCL2L1		other		0,426	2,40E-04	BIRC2,CD44,CFLAR,CXCL3,CXCL8,FAS,GSR,MCL1,THBS1,TNFRSF11B	376 (15)
CDC14A		phosphatase			4,96E-02	WEE1
H2AFX		transcription regulator			2,15E-02	EPDR1,EPM2AIP1,MYC,SLC7A11
BSG		transporter		-0,305	1,72E-02	BCL2L11,CXCL8,EIF2AK3,HIF1A,TJP1
MAPKAPK5		kinase			2,22E-02	MAPK6,TNFAIP3
LCN2		transporter	Activated	2,592	3,07E-02	CORO1C,CXCL3,HIF1A,HMOX1,IL23A,LDLR,TNFRSF11B
IFNL1		cytokine	Activated	2,698	1,00E-03	APOL6,ATF3,CHAC1,CXCL8,GBP1,GPATCH11,IFIH1,IFIT2,IFIT3,IFIT5,RSAD2	289 (14)
SOCS1		other	Inhibited	-2,790	2,70E-03	CCL2,CD44,CFLAR,CXCL8,DUSP1,FAS,ICAM1,IFIH1,IFIT2,IFIT3,IRS1,IRS2,JUN,SOCS3	301 (16)
PLAU		peptidase		0,187	4,60E-03	CCL2,CXCL3,CYR61,F3,ICAM1,ITGB5,MDM2,SERPINE1,SLC2A1	362 (19)
SPRY2		other		1,452	6,88E-03	CDKN1A,EPHB4,FGFR3,LMO4,MET
ATM		kinase	Activated	2,098	1,26E-06	BIRC2,CDKN1A,CFLAR,CTGF,CXCL8,DUSP1,DUSP10,FAS,GADD45A,HMOX1,JUN,LPIN1,SERPINE1,TNFAIP3	316 (15)
HDAC7		transcription regulator			4,91E-02	CDKN1A,EDN1,IGFBP1
CRHR1		g-protein coupled receptor			4,91E-02	EDN1,HSD11B1,SLC2A1
IL21		cytokine	Activated	3,765	2,43E-02	BCL2L11,BCL6,CDKN1A,CXCL8,HIF1A,HLX,IFIT2,IFIT3,IL23A,MCL1,RORA,RSAD2,SOCS2,SOCS3,STAT4
RB1CC1		other		1,478	1,08E-06	CDKN1A,CDKN2B,MYC,SERPINE1,SKIL,SMAD7	299 (14)
ZNF665		other			4,37E-02	NEDD9,TGFB3
CHRNA5		transmembrane receptor			4,96E-02	TP63
GH1		growth factor	Activated	3,211	7,75E-03	ACVR1,ATF3,ATF4,CREB1,CUX1,ERBB3,GADD45A,IGFBP1,JUN,LDLR,MYC,RAD23B,SIRT1,SLC2A1,SOCS2,SOCS3,SP1,TSC22D1,ZFP36	348 (19)
CXCL12		cytokine	Activated	2,589	2,45E-03	CA2,CCL2,CD44,CXCL8,FAS,GSR,ICAM1,IRF6,JMJD1C,JUN,MYC,NCK1,PKD1,RBM14,SOCS2,SOCS3,TDG,TNFRSF10D,TNFRSF11B	297 (17)
APP		other		1,645	1,53E-04	ANKS4B,ARRDC3,ATF1,ATF4,ATP6V1E1,BCL2L11,CCL2,CD44,CFL2,CFLAR,CITED2,CLDN1,CREBBP,CRYM,CTGF,CXCL3,CXCL8,DAXX,DNAJC5,DYRK1A,EDN1,EXT1,F2RL1,FOXO3,GAB1,GBP2,GBP4,HES1,HMGCR,HMOX1,HSPA1A/HSPA1B,HSPA8,ICAM1,IFIH1,IFIT2,INHBA,IRS2,ITGA2,JUN,LATS1,LDLR,LHFPL2,LMO4,MAFB,MAFF,MAGI1,MBP,MYC,NAMPT,OCLN,PARP14,PDE4B,PFKFB3,PIAS1,RSAD2,SDC4,SERPINE1,SIRT1,SLC7A11,SMAD7,SOCS3,TJP1,TP53INP1,TP63,TUBA1B,VAMP3,Z…	296 (16)
PTGES3		enzyme		-0,254	6,19E-04	ABCC3,HIF1A,MYC,TM4SF1	245 (7)
SEPT9		enzyme			1,38E-02	HIF1A,SETD2
PPP2R5C		other	Inhibited	-2,000	8,51E-03	BCL2L11,BIRC3,CXCL8,TNFAIP3	279 (11)
ZNF528		other			4,37E-02	NEDD9,TGFB3
EGFR		kinase	Activated	2,206	5,10E-08	BCL2L11,BCL6,CAV1,CCL2,CDKN1A,CLK1,CTGF,CXCL8,DSC2,DSG2,DUSP1,ERBB3,F2RL1,F3,GADD45A,GBP1,HBEGF,HIF1A,ICAM1,ITGA2,ITGB5,JAG1,JUN,MCL1,MET,MYC,NFIB,OSMR,PTGER4,RHOB,SERPINE1,SLC2A1,SNAI2,SOCS3,TGFA,THBS1,TNFRSF11B,YPEL5,ZEB1	367 (16)
SPHK2		kinase			4,03E-03	CDKN1A,LYN,SRC,STAT4	273 (10)
CSF2		cytokine	Activated	4,366	2,63E-06	ATXN1,BCL2L11,BIRC3,CCL2,CDKN1A,CDKN2B,CREB1,CXCL8,EDN1,F2RL1,F2RL2,F3,FAS,GCH1,HBEGF,ICAM1,IL23A,INHBA,ITGB5,KCTD11,LAMP2,LCP1,MCL1,MCM3,MDM2,MET,MYC,NET1,NFKBIA,NUAK2,OSMR,PDE4B,PIM1,PPP1R15A,PTGER4,RBBP9,RIPK2,SGK1,SOCS2,SOCS3,THBS1,TNFAIP3,TNFRSF10D,TPM4,ZAK,ZFP36	372 (16)
COL4A2		other			4,96E-02	FAS
FOXC1		transcription regulator			1,83E-02	BCL2L11,FOXO1,SNAI2,TSC22D1
KLF2		transcription regulator	Inhibited	-2,459	5,88E-07	ADM,CCL2,CD55,CDKN1A,CTGF,CXCL8,EDN1,F3,GADD45A,HIF1A,ITGB5,LEPR,MYC,NDRG1,NFKBIA,PLPP3,SERPINE1,SLC2A1,TFRC,TGFB2,THBS1,TRAF6,WEE1	316 (19)
GNB2		enzyme			3,80E-04	AHR,CDKN1A,CXCL3,DUSP1,MAFB,PDE4B,PLK2,PTGER4	143 (7)
PHLDA1		other			1,38E-02	FAS,ITGA2
CD40LG		cytokine	Activated	2,773	3,23E-11	AHR,AKAP13,ATF3,BCL6,BIRC2,BIRC3,BTG3,CA2,CCL2,CCNG1,CD44,CDKN1A,CFLAR,CTGF,CXCL8,DUSP1,F3,FAS,GADD45A,GCH1,HDDC2,HIF1A,HSPA1A/HSPA1B,ICAM1,IFIT2,IFIT3,IL12A,INHBA,JUN,LIG4,MCL1,MYC,NAMPT,NET1,NFKBIA,ORC5,PAWR,PIM1,PVR,RAD21,SERPINE1,SP1,STAT4,SWAP70,TANK,TFRC,TGIF1,TNFAIP3,TNFRSF11B,TNPO1,UVRAG,ZFP36L1	249 (14)
MTTP		transporter		0,191	2,22E-02	APOB,CXCL3,EIF2AK3,HMGCR,JUN
LIPE		enzyme	Activated	2,000	1,22E-04	ANKRD1,ATF3,BCL6,CA2,CITED2,CLK1,EDN1,H3F3A/H3F3B,HSPA1A/HSPA1B,NCOA2,NET1,NRIP1,PDK4,PPARGC1A,RRAD,SDC4,SMAD7
TLR5		transmembrane receptor	Activated	2,193	3,47E-02	ATF3,CXCL3,CXCL8,ICAM1,TSLP
SUB1		transcription regulator			2,22E-02	GADD45A,MDM2
CXCR4		g-protein coupled receptor		0,277	6,09E-03	CCL2,CD44,CDKN1A,CXCL8,F3,MYC,TNFRSF10D,ZEB1	253 (19)
MAPK9		kinase		0,188	5,89E-05	BCL2L11,BIRC3,CAV1,CCL2,CDKN1A,CXCL8,EDN1,GPAT4,HIF1A,IL12A,JUN,KLF6,LUC7L3,MYC,NR3C2,PARP14,PPP1R15A,RAD23B,TNFAIP3,ZFP36	230 (16)
IL17A		cytokine	Activated	2,277	7,58E-08	CCL2,CD274,CTGF,CXCL3,CXCL8,CYR61,FAS,GADD45A,GBP2,HBEGF,HEXB,ICAM1,IL12A,IL17RA,IL23A,JAG1,JUN,MYC,NFKBIZ,OCLN,OSMR,SLC2A1,SOCS3,TGFA,TIMP2,TNFAIP3,TNFRSF11B,TP63,TRAF6,TSLP	346 (15)
HUNK		kinase			4,96E-02	MYC
IL2		cytokine	Activated	3,225	1,59E-07	AHR,BCL6,BHLHE40,BIRC3,CCL2,CCNG1,CD274,CD44,CDKN1A,CFLAR,CPD,CREB1,CSRNP1,CXCL3,CXCL8,DDX21,EDN1,ELF1,EMP1,ETS1,FAS,FOXO1,FOXO3,HSPA1A/HSPA1B,ICAM1,IDI1,ITGA2,JUN,KLF6,LDLR,MYC,NOP2,PDE4B,PIM1,RFTN1,RHOB,RPL21,SESN3,SOCS2,SOCS3,STAM,STAT4,STK17A,STK17B,TIAL1,TNFAIP8,TNFRSF10D,TNFRSF11B,TP53INP1,TRAF6,TRIB3,UBE2W,ZAK	287 (14)
CLOCK		transcription regulator			6,40E-03	ACSL4,BHLHE40,DNAJB9,EEF2K,GADD45A,ICAM1,LPIN1,MAPK8,NFIL3,NOCT,PER3,PIGA,RAP2B,SLC20A1,WEE1
NKX2-3		transcription regulator	Inhibited	-2,592	1,00E-03	ADM,C8orf4,CBS/CBSL,CERK,CSRNP1,CXADR,CXCL8,EDN1,F2RL1,FAM46A,GBP1,GBP2,GCH1,GNG12,HCP5,KLF4,MTURN,PARP14,PAWR,SMAD7,TIPARP,TNFRSF10D
Cd99		other			4,96E-02	CD99L2
TNF		cytokine	Activated	7,812	9,90E-25	ABCC3,ADM,AK2,AKAP12,ARRDC3,ATF3,ATF4,BAMBI,BCL10,BCL2L11,BCL6,BHLHE40,BIRC2,BIRC3,BTG2,BTG3,C10orf10,CA2,CAV1,CBR3,CCL2,CCL28,CD274,CD44,CD55,CDC42EP4,CDKN1A,CEBPG,CFLAR,CITED2,CLDN4,CLIC4,CRCP,CREB1,CTGF,CTSS,CXCL3,CXCL8,CYR61,DAXX,DSC2,DUSP1,DUSP10,DUSP16,EDN1,EMP1,ETS1,EXT1,F11R,F2RL1,F3,FABP1,FADD,FAS,FBXO32,FNBP1,FRMD6,GAB1,GADD45A,GBP1,GBP2,GCH1,GEM,GNAI1,GNAI3,GSTA1,HBEGF,HES1,HEXB,HIF1A,…	471 (17)
CDH1		other		-1,331	8,24E-03	BIRC2,CD44,CTNND1,ERBB3,JUN,OCLN,PFKFB3,SNAI2,TSLP	294 (18)
DDB2		other			8,15E-03	CDKN1A,CFLAR,NFKBIA	352 (16)
KRAS		enzyme		-0,441	2,71E-07	AHR,ARPP19,BIRC3,CAV1,CD44,CDKN1A,CXADR,CXCL8,EIF5,EPHB4,F3,FAS,GADD45A,GLUL,GNA13,HIF1A,HYOU1,JUN,LAMP2,LIPG,MDM2,MET,MYC,NFE2L2,NPC1,NR3C1,NR5A2,OCLN,PAWR,PDE4B,PHC2,PIM1,RAB20,RHOB,SDC4,SNAI2,THBS1,TIMP2,TNFRSF11B,ZEB1,ZFP36L1	325 (16)
MAGED1		transcription regulator			2,22E-02	CDKN1A,JUN
SERPINF1		other		-0,579	1,42E-03	CTGF,CXCL8,MYC,NFKBIA,OCLN,PPARGC1A,THBS1,TJP1,TNFRSF11B	359 (19)
ADRB3		g-protein coupled receptor			4,91E-02	CCL2,JUN,PPARGC1A
MAPKAP1		other			8,15E-03	DAXX,HIF1A,IFIT2	136 (7)
MBD3		other			3,91E-02	DAAM1,DIXDC1,MAPK8,MDM2,MEF2A,MYC,RHOU,SIRT1
AATF		transcription regulator			3,22E-02	CDKN1A,JUN
CD38		enzyme	Activated	2,832	7,46E-04	BCL6,CD44,CITED2,ELL2,EPS8,GBP2,GBP4,ICAM1,LGALSL,MANF,NDRG1,NFIL3,PIM1,PPARGC1A,PPP3CC,SLC2A1,SOCS2,SOCS3	338 (16)
IL36G		cytokine			3,54E-02	CXCL8,IL12A,IL23A
IL6R		transmembrane receptor		0,938	7,95E-04	ABCC3,CCL2,CDKN1A,CXCL3,CXCL8,ICAM1,IGFBP1,MCL1,NAMPT,SOCS3,TNFRSF11B	333 (19)
RETN		other		1,263	2,97E-05	CCL2,CTGF,CXCL3,EDN1,HMOX1,ICAM1,LDLR,SERPINE1,SIRT1,SOCS3	308 (15)
CKAP4		other			4,96E-02	CTGF
NCOA3		transcription regulator		1,568	1,47E-02	AHR,HMOX1,IGFBP1,IRS1,MCM7,NFKBIA,PARD6B,SLC2A1
SLC3A2		transporter			7,12E-03	ANKRD1,CTGF	142 (7)
GNB2L1		enzyme		-0,343	1,54E-02	CDKN1A,MDM2,MYC,TP63
YES1		kinase			2,17E-03	HMOX1,NFE2L2,NQO2	275 (13)
TGM2		enzyme	Activated	3,405	5,96E-05	BCL6,BIRC3,BTG2,CA2,CAD,CCL2,CFLAR,CSRNP1,CXCL8,HIF1A,IFIT2,IFIT3,IFIT5,MAFB,MYC,PARP14,PIM1,PNRC1,SDCBP,SEMA7A,SLC20A1,SLC9B2,THBS1,TNFRSF11B,TPCN1,ZEB1	257 (19)
MAP2K2		kinase			1,54E-02	ALDH1L1,CDKN1A,HIF1A,IRS1
IRF7		transcription regulator	Activated	2,591	1,57E-02	ATF4,DAXX,GBP1,GBP4,IFIH1,IFIT2,IFIT3,IL12A,MAP3K8,MCL1,NAMPT,PARP14,RIPK2,RSAD2,TNFAIP8
GHR		transmembrane receptor			4,23E-02	CDKN1A,IGFBP1,MYC,SOCS2,SOCS3
RNF111		enzyme			2,17E-03	CDKN2B,SERPINE1,SMAD7	183 (13)
RPS6KA4		kinase			1,12E-02	DUSP1,IL12A,JUN
NOD2		other	Activated	2,236	1,34E-04	CCL2,CXCL3,CXCL8,ICAM1,IL23A,LMO4,MAP3K8,NFKBIA,PDE4B,SOCS3,TANK,TNFAIP3	223 (15)
SOX1		transcription regulator	Inhibited	-2,333	3,13E-03	ACVR1,COBLL1,DSP,DUSP1,FABP1,GBP4,HES1,INHBA,IRS1,TGFB2
TGFB1I1		transcription regulator		0,144	6,77E-03	CDKN1A,FABP1,KLF4,SERPINE1	279 (7)
NR1I3		ligand-dependent nuclear receptor	Activated	2,436	4,60E-03	ABCC3,AHR,CDKN1A,FAM107B,ICAM1,INSIG1,INSIG2,MAFF,MDM2,MYC,NEDD9,SHOC2
FANCD2		other			3,22E-02	CDKN1A,TP63
STAT5B		transcription regulator		0,832	3,49E-03	AHNAK,ANKRD1,BCL6,BIRC3,CDKN1A,CFLAR,FAS,GADD45A,MCL1,MDM2,MYC,PIM1,SOCS2,SOCS3,TANK,TRIM24,ZFP36	310 (17)
USP2		peptidase			3,66E-03	CFLAR,MDM4,SERPINE1
BCL2		transporter		0,705	1,76E-05	BCL2L11,CCNG1,CDKN1A,CXCL8,DLAT,FAS,GADD45A,HIF1A,ICAM1,IL23A,MCL1,MDM2,NDRG1,NFKBIA,SP1,TGFB2,TIMP2	314 (16)
ING4		transcription regulator			8,15E-03	CDKN1A,MYC,NFKBIA	424 (19)
ERN1		kinase		0,616	7,04E-03	ATF3,ATF4,CAD,DNAJB9,ETS1,FAS,GOLGA3,JUN,MCL1,PIGA,PVR,SLC20A1,SRPRA	219 (18)
PML		transcription regulator		1,110	7,88E-06	ACACB,ACSL4,CDKN1A,CDKN2B,DNAJB9,FABP1,FAS,GADD45A,HMGCR,HMOX1,LDLR,LIPC,MAFF,NDRG1,NFE2L2,NR3C1,PDK4,PPARGC1A,TNFAIP3	320 (20)
ARRB2		other		-1,387	1,77E-03	CXCL3,F3,HIF1A,MYC,NFKBIZ,SERPINE1	292 (16)
ACKR1		g-protein coupled receptor			3,11E-03	CCL2,CITED2,ICAM1,TNFAIP3,ZBTB18
S100A8		other		1,707	1,11E-02	AKAP12,ATF3,BHLHE40,BIRC2,CCL2,CD274,CXCL3,CXCL8,FAS,HMOX1,ICAM1,NFKBIA,NRG1,RAB20,SGK1,TNFAIP8
RPS6KB1		kinase		1,276	1,43E-03	CDKN1A,CFLAR,HIF1A,HMGCR,IRS1,MCL1,SERPINE1	388 (23)
PTX3		other		0,588	1,50E-02	CCL2,CTGF,CXCL8,F3,JUN
MAPK10		kinase			1,49E-02	CD44,CXCL8,JUN
INS		other		1,982	5,00E-05	CBS/CBSL,CDKN1A,CTGF,ERBB3,F3,FAS,FOXO1,GPAT4,HIF1A,HMGCR,ICAM1,IGFBP1,IRS1,IRS2,JUN,PPARGC1A,SLC2A1,TRIB3	329 (21)
TP73		transcription regulator		1,975	4,16E-07	AEN,ATF3,BAP1,BCL2L11,BHLHE40,BIRC2,BTG2,CADM1,CCL2,CCNG1,CDKN1A,CXCL3,CYR61,FAS,FEN1,FGFR3,FOXO3,GAB2,GADD45A,HES1,HIVEP1,HSPA1A/HSPA1B,JAG1,KCNK1,KLHL21,LCP1,MDM2,MTX3,PERP,PLK2,PNRC1,PPP4R2,SERPINA5,SERPINE1,SNAI2,SNRK,THBS1,UBE2D1,UVRAG	373 (21)
IFI16		transcription regulator		1,918	1,13E-03	CCL2,CDKN1A,CXCL8,EDN1,FAF1,GADD45A,ICAM1,LDLR,MDM2,NFKBIA,PIM1	353 (18)
GNA12		enzyme	Activated	2,345	3,82E-03	CFL2,CXCL8,GNA13,GSR,GSTA1,IRS1,MYC,PAK2,RDX,WASL	334 (19)
FHIT		enzyme		-0,512	1,50E-02	CDKN1A,IPO7,RAB5A,SNAI2,TGFB3
SLC29A1		transporter	Activated	2,449	2,28E-04	CCNG1,CDKN1A,FAS,GADD45A,MDM2,TP53INP1	221 (7)
GPS2		transcription regulator		-1,238	1,28E-03	CDKN1A,CXCL8,HIVEP2,MBNL1,NFKBIA,RAB20,RHOB,SGK1	250 (15)
TNFSF13B		cytokine		0,770	6,99E-04	BCL2L11,BCL6,CCL2,CXCL8,FOXO1,ICAM1,MCL1,MYC,NAMPT	315 (18)
MYD88		other	Activated	4,412	4,28E-08	ATP6V1E1,BAMBI,BCL10,CCL2,CD274,CD44,CFLAR,CLIC4,CXCL3,CXCL8,CYR61,DAXX,DUSP1,FBXO32,HIF1A,HMOX1,ICAM1,IFIT2,IL12A,IL23A,INHBA,JAG1,JUN,MAFF,MET,MYC,NFKBIA,NFKBIZ,PDE4B,RSAD2,SERPINE1,SOCS3,TNFAIP3,TSC22D1	338 (14)
PSAP		other			2,22E-02	BIRC2,BIRC3
PIN1		enzyme		1,664	4,64E-02	CDKN1A,MAPK8,MCL1,MDM2,MYC,PPARGC1A
ONECUT1		transcription regulator			2,95E-04	ACVR1,ADH1A,AKAP13,AKIRIN2,AKR1C4,ATG9A,C8orf4,CXCL3,F2RL2,F9,FAS,HBP1,HMGCR,HSPA1A/HSPA1B,IRF6,LRIG2,LUC7L3,NFKBIA,NUAK2,OAZ2,RBM48,RORA,SNW1,TM4SF4,TTI2,UGT2B15,WBSCR22,YPEL5
SYK		kinase		1,206	3,47E-02	CCL2,CITED2,CXCL8,EDN1,TSC22D1
RAF1		kinase	Activated	3,161	1,69E-08	AKAP12,ANKRD1,BCL2L11,BCL6,CA2,CD44,CDKN1A,CDKN2B,CLDN1,CLK1,CXCL3,EMP1,FAM13A,FAS,HBEGF,HIF1A,IL12A,IL23A,ITGA2,ITGB5,JUN,MET,MXD1,MYC,NOP56,OCLN,OSMR,PPP1R10,RND3,TSC22D1,YPEL5,ZNF680	339 (18)
PRSS8		peptidase			3,22E-02	OCLN,TSLP
LTF		peptidase	Activated	2,000	1,83E-02	CDKN1A,CXCL3,MDM2,TNFRSF11B
HNF4A		transcription regulator		-0,067	7,50E-14	ABCC3,ABCC6,ACOT13,ACP6,ACVR1,ADH6,AHNAK,AK2,AKAP13,AKIRIN2,AKR1C4,ALDH1L1,ANKRD49,APOB,ARL4C,ATF4,ATG9A,BCL6,BCLAF1,BHMT,BRF2,BSDC1,C10orf10,C8orf4,CAV1,CBR3,CBS/CBSL,CCDC59,CCNG1,CD55,CDC42EP3,CDC5L,CDKN1A,CFL2,CHIC2,CHMP1B,CLDN1,CLDN12,CLDND1,COA7,COQ10B,CTDSPL2,CXADR,CXCL3,DCAF11,DDX10,DNAJB9,DSC2,DUSP16,EAF1,EIF5,ELP5,ENC1,EPM2AIP1,F11R,F9,FABP1,FAM107B,FAM46A,FAS,FASTKD2,FEM1B,FEM1C,FEN1,FO…	473 (20)
BDKRB1		g-protein coupled receptor			3,22E-02	CTGF,EDN1
P2RY2		g-protein coupled receptor			4,03E-03	CXCL8,F3,ICAM1,SERPINE1	240 (17)
S100A6		transporter	Inhibited	-2,236	1,31E-02	ATF3,CXCL8,INHBA,TNFAIP3,TPM4
SP3		transcription regulator		1,590	2,42E-04	AKAP12,ATF3,CBS/CBSL,CD2AP,CDKN1A,CITED2,DUSP1,F3,FAS,HSD17B1,ITGA2,ITGB5,JUN,KLF4,LDLR,MET,NR5A2,SERPINE1,SERPINH1,SGK1,SP1,SRC,TIMP2	432 (23)
SYVN1		transporter		1,750	1,08E-03	ABCC3,AHR,AMOTL2,ANO10,BHLHE40,CD44,DUSP1,F3,IRAK2,NFE2L2,PLPP3,PVR,SLC20A1,SLC2A1,TFRC,ZNF281	275 (7)
VAV3		cytokine			2,50E-02	CAV1,CAV2,HBEGF,TGFA
ATG12		other			2,46E-03	MBP,MPZ
IL2RG		transmembrane receptor		1,000	3,33E-02	BCL6,CXXC5,ETS1,JUN,MYC,NEDD4L
TYMP		growth factor			4,96E-02	CXCL8
SELPLG		other		1,342	2,22E-02	CCL2,CDKN1A,CLK1,CXCL8,GNA13
ERP29		transporter			8,15E-03	OCLN,SNAI2,TJP1
KLF3		transcription regulator	Inhibited	-2,861	1,45E-04	AHNAK,ATF4,BAHD1,CD55,CD99L2,HBP1,HEXB,HIST1H2AC,HNRNPF,IL17RA,INADL,KBTBD2,KDM3A,KLF12,NDRG1,OGFRL1,PPM1A,PRMT2,PSMD7,RAB33B,RBM48,SERPINH1,SGK1,SIRT1,SNRK,STAT4,TMOD3,TOPORS,TRIM23,TSPAN17,UGCG,ZBTB41,ZNF367
PTPRE		phosphatase	Activated	2,000	4,03E-03	CXCL3,INHBA,MET,TSC22D1
RAC1		enzyme		1,944	4,07E-05	ANKRD1,ATF3,BCL6,CTGF,DUSP1,FAS,HIF1A,HMOX1,ICAM1,IL23A,JUN,MAPK8,MYC,NPPB,SNAI2,SOX5	295 (16)
ERBB4		kinase		0,745	8,03E-05	BTG2,CADM1,CCL2,CDKN1A,DUSP1,GADD45A,HBEGF,HIF1A,HMOX1,JUN,MYC,SLC2A1,SOCS3,THBS1	315 (18)
TICAM1		other	Activated	4,337	1,47E-08	ATP6V1E1,CCL2,CFLAR,CXCL3,CXCL8,DUSP1,FAS,ICAM1,IFIT2,IFIT3,IL12A,IL23A,JAG1,MAFF,MET,NFKBIA,NFKBIZ,PDE4B,RHOB,RIPK2,RSAD2,SERPINE1,SOCS3,TNFAIP3,TSC22D1	209 (16)
MAPKAPK2		kinase		0,963	3,84E-03	CCL2,CITED2,CXCL8,ICAM1,IL23A,LMO4,NFKBIA,TSC22D1	241 (14)
CD22		transmembrane receptor			4,20E-02	ETS1,MCL1,MYC
EID2		other			7,12E-03	CDKN1A,CDKN2B	142 (9)
HSPA9		other		0,478	4,06E-06	CDKN1A,FOXO1,HES1,MDM2,MYC,NAV2,NEDD9,SESN2	359 (19)
NRAS		enzyme		0,341	4,11E-03	CDKN1A,CDKN2B,ETS1,HIF1A,ITGA2,MCL1,MCM3,RHOB,SESN3,SLC2A1,WEE1	296 (19)
SPHK1		kinase		0,832	2,53E-04	BCL2L11,CDKN1A,CTGF,CXCL8,GCH1,JUN,SERPINE1,SOCS3	246 (16)
SMAD4		transcription regulator	Activated	2,805	2,13E-08	APOB,CCL2,CDC42EP3,CDKN1A,CDKN2B,CITED2,CTGF,DAXX,EDN1,GADD45A,HMOX1,ICAM1,ITGB5,JAG1,LEMD3,MBD1,MDM2,MET,MYC,NAMPT,NFKBIA,SERPINE1,SGK1,SKIL,SMAD2,SMAD7,SMO,SNAI2,TBX3,TGFB2,THBS1,ZFP36	291 (19)
LPA		other		-0,218	3,58E-04	CXCL8,ICAM1,NR3C1,SERPINE1	286 (19)
TCF3		transcription regulator		-0,010	1,13E-03	ACACB,ATF3,BCL2L11,BCL6,CA2,CDKN1A,CDKN2B,CERK,FGFR3,FOXO1,GADD45A,JUN,KLF4,LMO4,LRBA,MLLT4,MSMO1,MYC,NFIL3,RORA,SOCS3,STRN3	270 (14)
PIK3R1		kinase		1,787	4,06E-05	CXCL8,F3,FOXO1,GCH1,HIF1A,HMOX1,ICAM1,IL12A,MITF,MYC,NFE2L2,SERPINE1,SLC2A1	299 (17)
NRG2		growth factor			1,47E-02	ATF1,CTGF,CYR61,EDN1,HES1,HMOX1,ITGB5,MCL1
NPAT		transcription regulator			4,37E-02	HIST1H1B,HIST2H2BE
DRD5		g-protein coupled receptor			3,22E-02	HMOX1,IL23A
FCGR2A		transmembrane receptor		0,915	1,77E-03	CCL2,CXCL3,CXCL8,FAS,IL23A,SERPINE1	314 (17)
ABCC9		ion channel			4,68E-04	HIF1A,PPARGC1A,SLC2A1
OTUD7B		peptidase			1,38E-02	CXCL8,ICAM1
MAZ		transcription regulator			2,94E-02	CAV1,CDKN1A,MYC
IFNE		cytokine	Activated	2,138	3,11E-04	CDKN1A,HEXB,HSD11B1,IFIH1,IFIT2,PTGER4,SLC2A1,STAT4	227 (14)
RNF7		enzyme			4,96E-02	JUN
WISP2		growth factor		-1,129	1,21E-04	CD44,CLDN1,CTGF,DSP,HIF1A,JUN,SDC4,SERPINE1,SNAI2,ZEB1	275 (13)
PGR		ligand-dependent nuclear receptor	Activated	3,736	1,83E-12	AKAP13,ATXN1,BCL6,BIRC2,BIRC3,CD44,CDKN1A,CSRP1,DDX21,DST,DYNLL1,EDN1,ELL2,ENC1,F2RL1,F3,FOXO1,GLUL,HBEGF,HIF1A,HSD17B1,ICAM1,IGFBP1,IRS1,IRS2,KCNK1,KLF4,MYC,NDRG1,NEDD9,NET1,NFKBIA,NPC1,NQO2,PFKFB3,PLK2,PTP4A1,SERPINA5,SIK3,SNAPC1,TGFB3,TIPARP,UGCG,ZEB1	418 (18)
USP8		peptidase			3,22E-02	ERBB3,MET
MYOD1		transcription regulator		1,168	1,32E-04	ACACB,BCL6,CDKN1A,DUSP1,GADD45A,INPP5K,ITGA7,KLF6,MAFB,MEF2A,MYO5B,PLEKHO1,PPARGC1A,SLC2A1,SMAD7,SP1,SRC,STAM,TJP1,TNS1,ZBTB18,ZEB1	279 (21)
MAP3K14		kinase	Activated	2,607	5,10E-03	BIRC3,CD44,CFLAR,CXCL8,FAS,GADD45A,ICAM1,NFKBIA,TNFAIP3	325 (14)
HDAC2		transcription regulator		0,473	4,21E-04	BCL6,CDKN1A,CXCL8,F3,FABP1,FAS,GABARAPL1,MCM3,MCM7,MDM2,MPZ,MYC,NFKBIA,NR3C1,RHOB,TP63	382 (21)
S100A4		other		0,152	9,92E-04	CDKN1A,CLIC4,CXCL3,MDM2,OCLN,THBS1,TIMP2	387 (18)
PTAFR		g-protein coupled receptor			3,54E-02	CCL2,CXCL8,ZEB1
DNASE1L3		enzyme			4,96E-02	CDKN1A
E2F3		transcription regulator		1,129	6,40E-03	CAV2,CDKN1A,CTNND1,EDN1,FAM46A,INHBA,KRT80,L3MBTL4,MCM3,MCM7,MYC,SERPINE1,SERPINH1,THBS1,TP53BP2	315 (18)
HSPB6		other			4,68E-04	CCL2,CXCL8,ICAM1	181 (10)
NOG		growth factor		-0,728	3,33E-02	CTGF,CXXC5,FAS,MITF,MYC,SMAD5
PTH		other		0,643	1,94E-04	AHNAK,BHLHE40,CCL2,CDKN1A,CTGF,DUSP1,GNG12,JUN,LIMA1,LRBA,MTFR1L,NFIL3,RBM14,SDC4,SMAD7,SOCS3,SRC,TNFRSF11B,TNS1	348 (21)
BRCA2		transcription regulator			2,22E-02	CDKN1A,SERPINE1
TRHR		g-protein coupled receptor			1,38E-02	LEPR,SOCS3
S1PR2		g-protein coupled receptor			3,54E-02	F3,ICAM1,JUN
MAP2K7		kinase		1,951	5,45E-03	ATF3,BIRC3,CDKN1A,CXCL8,FAS,MAPK8,MYC,RHOB	327 (19)
MARK2		kinase		0,816	5,98E-03	CD44,CXCL3,IL12A,LMO4,NFKBIZ,RSAD2	309 (11)
NXF3		transporter			4,96E-02	TGFB3
SAT1		enzyme			2,94E-02	CDKN1A,PPARGC1A,SP1
STRAP		other			1,22E-04	JUN,MYC,SERPINE1	240 (16)
LMNA		other			1,73E-07	AGPAT3,AMMECR1L,ARRDC4,BAMBI,CERS6,EDN1,FNIP1,GATA6,H3F3A/H3F3B,HIVEP1,IFIH1,JUN,KIAA1551,KLF7,MAFF,MAP3K8,MLLT10,NPC1,NUFIP2,PKD1,POGZ,RHPN2,RICTOR,SEMA7A,SNRK,SOX13,TEC,TIMP2,ZBTB38,ZCCHC6,ZFP36	164 (7)
ANGPT2		growth factor		1,147	2,42E-06	ARL4C,BCL2L11,CDKN1A,CWC22,EDN1,ETS1,FAS,FEN1,FKBP4,GATA6,HIF1A,HMGCS1,HMOX1,HSPA1A/HSPA1B,ICAM1,LEPR,LIG4,LYN,RAD21,RBM14,RHOB,SERPINE1,STK17A,THBS1,TNIK,VCPIP1	305 (17)
IL1RN		cytokine	Inhibited	-3,455	3,01E-06	ATF3,CCL2,CHAC1,CTSS,CXCL3,CXCL8,EIF2AK3,GBP1,H6PD,HSD11B1,ICAM1,IFIH1,IFIT3,IFIT5,IL23A,KLF6,RIPK2,RSAD2,SERPINE1,TCF7L2	332 (15)
CD3E		transmembrane receptor			4,44E-02	BCL10,CBLB,FAS,JUN,MAP3K8,MYC,NFKBIA
ACVRL1		kinase			1,96E-02	CDKN1A,CXCL8,MYC,SERPINE1,SMAD7
RBL2		other		-1,510	8,54E-03	BCL2L11,CDKN1A,CDR2,DUSP10,FAS,KLF10,MYC,NOP2,PCSK7,PIM1,ZEB1	399 (22)
PROK1		growth factor			3,66E-03	CTGF,CXCL8,MCL1	265 (17)
EZH2		transcription regulator		0,578	3,72E-04	ATF3,BCL2L11,BIRC3,CDKN1A,CDKN2B,CPD,CXCL8,EPC1,EPDR1,EPM2AIP1,FOXO3,HCP5,ICAM1,IGFBP1,IL23A,KLF4,KMT2C,MYC,NCOA7,NFKBIA,RNF19B,SH3BP4,SIAH1,SIRT1,SLC7A11,TBX3,WTAP	431 (23)
CCNI		other			4,96E-02	CDKN1A
IL32		cytokine	Activated	2,397	3,29E-04	CCL2,CXCL3,CXCL8,FAS,ICAM1,IL23A,MCL1,SNAI2,TNFRSF11B,TRAF6	302 (14)
EP300		transcription regulator	Activated	2,674	1,63E-08	ACACB,AKAP12,ARHGAP24,BCL6,BCLAF1,CA2,CAD,CCL2,CDC42EP3,CDKN1A,CDKN2B,CFLAR,CXCL3,CXCL8,DUSP1,EDN1,FNBP1,FNDC3B,FOXO1,FRMD4B,H6PD,HMGCR,HMOX1,HSD11B1,IL17RA,IRF6,JUN,KDM3A,LIG4,MAFG,MAP3K8,MCM3,MDM2,MYC,NDRG1,NR3C1,PDK4,PERP,PPARGC1A,RSAD2,SDC4,SIRT1,SLC7A11,SMAD7,SOCS3,STAT4,TGFB2,TIPARP,TNFAIP3	372 (23)
MAP3K5		kinase			1,05E-02	BCL2L11,CDKN1A,CXCL8,HMOX1
RARB		ligand-dependent nuclear receptor		1,969	5,55E-03	BIRC2,CDKN1A,CDKN2B,CXCL8,ETS1,GADD45A,ICAM1,RAB5A,SLC2A1,TJP1	356 (17)
MMP2		peptidase		-0,808	7,96E-03	CD44,CDKN1A,MYC,OCLN,PIAS1,TJP1	364 (17)
RAE1		other		-1,633	2,28E-04	CDKN1A,KBTBD6,KLHL9,RNF146,SIAH1,SOX4
TAC1		other		0,760	7,86E-03	CCL2,CXCL3,CXCL8,CYR61,HIF1A,HMOX1,MAFB,SERPINE1,SOX13,TNFRSF11B	206 (14)
UCP1		transporter		0,087	8,16E-03	ANKRD1,ATF4,CCDC6,CEBPG,FBXO32,FUT1,GADD45A,GSR,MYC,PSD3,SERPINE1,SLC6A9,STBD1,TRIB3
F7		peptidase	Activated	2,690	2,05E-06	CTGF,CXCL8,CYR61,F3,GADD45A,HBEGF,JAG1,MYC,RND3,ZFP36	296 (16)
HOXA9		transcription regulator		1,941	4,83E-05	AKAP13,BCL2L11,CBX6,CCL2,CDK7,CREB1,EPS8,GLRX,JUN,LYN,MAFB,MAFG,MBNL1,MYC,PIM1,PRRC2C,RDX,SDC4,SDCBP,SOX4,SRSF11,TSC22D1	161 (7)
IRF1		transcription regulator		1,611	6,40E-04	CCL2,CD274,CDKN1A,CTSS,CXCL8,DST,GBP2,IFIH1,IFIT2,IFIT3,IFIT5,IL12A,IL17RA,LIG4,MYC,POLH,RSAD2,SP1	330 (17)
LCAT		enzyme		-1,941	2,50E-02	HMGCR,LDLR,MYC,PPARGC1A
PDGF-Rβ dimer		complex			4,96E-02	SNAI2
MAPK14		kinase		1,904	3,95E-03	ANKRD1,CCL2,CXCL8,DUSP1,FAS,GADD45A,HMGCR,HMOX1,ICAM1,IL12A,JUN,LDLR,PPARGC1A,SGK1,SOCS3,TIMP2,ZFP36	293 (17)
NF2		other			3,66E-03	CDKN1A,GLUL,HMOX1	349 (21)
ZNF43		other			4,37E-02	NEDD9,TGFB3
ZNF429		other			4,37E-02	NEDD9,TGFB3
LOC100996763/NOTCH2NL		other			4,96E-02	HES1
RPS3		enzyme			1,13E-03	BCL2L11,CXCL8,NFKBIA	328 (17)
AGTR1		g-protein coupled receptor		-0,447	9,11E-03	DUSP1,EDN1,HMOX1,JUN,SERPINE1,TGFB3	362 (16)
FSTL3		other			2,17E-03	ACVR1,CDKN1A,SIRT1	89 (7)
CDX2		transcription regulator	Activated	2,177	7,31E-02	CAV1,CDKN1A,CLDN1,JUN,KLF4,MTUS1,MYC,SOX5,TCF7L2
FXYD1		ion channel			4,96E-02	CDKN1A
FGF8		growth factor	Inhibited	-2,219	4,53E-01	CCL2,ELL2,ERRFI1,RGP1,THBS1
SKI		transcription regulator		-0,531	5,51E-04	CDKN1A,MBP,MITF,MPZ,SERPINE1,SMAD7	301 (17)
IFNA4		cytokine		1,342	5,73E-03	IFIH1,IFIT2,MAP3K8,MYC,STAT4	258 (15)
CAMP		other		1,620	2,16E-02	CCL2,CXCL3,CXCL8,ICAM1,IL12A,IL23A,MCL1,SNAI2,TNFAIP3
PTPRJ		phosphatase	Activated	3,000	9,39E-04	CITED2,CXCL3,EDN1,HBEGF,IL12A,INHBA,MET,NFKBIZ,TSC22D1	374 (23)
BDKRB2		g-protein coupled receptor		-0,648	5,87E-04	CD44,CTGF,EDN1,FOXO1,ICAM1	301 (19)
IL25		cytokine		0,000	1,49E-02	CCL2,CXCL8,IL12A,IL23A,JAG1,TSLP
HNRNPA2B1		other			4,65E-03	ABCC6,ARSJ,CADM1,CLDN1,CUX1,ERBB3,LEPR,MAST4,MYC,NR3C2,PPARGC1A,RASSF8,SNAI2,SSFA2,TGFB2	152 (7)
APOE		transporter	Inhibited	-3,238	5,96E-05	APOB,CAV1,CD44,CTGF,CTSS,CXCL3,CYR61,EDN1,F2RL1,F3,FKBP4,HMGCR,HMOX1,HSD11B1,ICAM1,IL12A,JUN,LDLR,LIPG,PLPP3,SDC4,SERPINE1,SIRT1,SOCS3,STAT4,TRAF6	347 (14)
NKX3-1		transcription regulator			2,03E-04	BTG2,CA2,ETS1,FOXO3,MYC,PIM1,PTPRK,SDC4,SMAD2,SOX4	146 (7)
MAP2K6		kinase		0,891	8,95E-04	CCL2,CDKN1A,CXCL8,IFIT2,IRS1,IRS2,JUN,LDLR,MEF2A,NPPB,PPARGC1A	258 (18)
TRADD		other	Activated	2,121	4,55E-05	CCL2,CXCL3,CXCL8,ICAM1,NFKBIA,RIPK2,RND1,TNFAIP3	297 (15)
STK11		kinase		0,980	4,46E-05	ACP6,ACVR1,ATF3,CCL2,CDKN1A,FBXO9,FOXN3,GADD45A,HIF1A,IGFBP1,KLF12,MYC,NEDD9,NET1,PHC2,SERPINE1,STK17B,TGFA,TIAL1,TNFAIP3,USP19	360 (21)
E2F4		transcription regulator			2,93E-02	BCL2L11,BRD2,CDKN1A,FAM60A,FAS,FEN1,HIST1H2AC,HIST2H2BE,MCL1,MCM3,MYC,SERPINE1,SMC4,SRPRA,STAM,TP53BP2,TP53INP1,ZNF267
NUMBL		other			1,49E-02	CDKN1A,KLF4,MYC
CCNT1		transcription regulator		0,063	1,07E-04	CAD,CXCL8,MYC,PPARGC1A,SLC2A1	60 (4)
NLRP12		other	Inhibited	-2,219	2,80E-02	CREBBP,CXCL8,ICAM1,JUN,NR3C1
MAT2A		enzyme			4,96E-02	HMOX1
CTBP1		enzyme		-1,091	2,61E-03	CDKN1A,ENC1,OCLN,SIRT1,THBS1,TMED4
PPP1R3A		phosphatase			4,96E-02	THBS1
SATB1		transcription regulator		-0,696	3,49E-03	CDKN1A,ETS1,FERMT2,FOXJ3,GLRX,GPT2,HSPA8,LPIN2,MEF2A,NFE2L2,SGK1,SP4,TGFA,TRPS1,TSLP,TSPAN17,YPEL5
TRAF7		enzyme			1,22E-04	CFLAR,JUN,MYC	370 (16)
IL1A		cytokine	Activated	4,521	1,15E-05	BIRC2,BIRC3,CA2,CCL2,CD274,CD44,CDKN1A,CXCL3,CXCL8,CYR61,F2RL1,FAS,GBP1,GCH1,HMOX1,HSD11B1,ICAM1,INHBA,JUN,MYC,NFKBIA,NFKBIZ,NR3C1,SERPINE1,TNFAIP3,TNFRSF11B,TSLP	344 (15)
HNF1A		transcription regulator		-0,126	1,51E-06	ADH1A,ADH6,AK2,AKR1C4,ANKS4B,APOB,BCL6,BSDC1,CBS/CBSL,CCL28,CD55,COQ10B,CTDSPL2,FABP1,FAM107B,FAS,FOXJ3,GCNT3,GLUL,GNG12,GPATCH2,GPX2,GSTA1,HMGCR,HNF4G,HSD11B1,IGFBP1,INADL,KLF11,LDLR,NR5A2,PEX13,PFKFB2,RAB33B,RNGTT,SERPINE1,SNX17,SOCS3,SRC,SUPV3L1,TFRC,TM4SF4,TMEM33,TSC22D2,UGT2B15,ZBTB20	356 (15)
FGFR2		kinase		1,731	2,15E-02	CA2,CDKN1A,FAS,FLRT3,GATA6,GPT2,HES1,ICAM1,MBP,NR5A2,TRPS1,ZEB1
SLC9A1		ion channel			2,22E-02	CA2,CXCL8
TNFRSF12A		transmembrane receptor			4,20E-02	CCL2,CXCL8,PPARGC1A
VLDLR		transporter			1,38E-02	APOB,SERPINE1
CCL15		cytokine			2,22E-02	CXCL8,ICAM1
ADORA2B		g-protein coupled receptor		1,067	3,47E-02	CXCL3,CXCL8,HIF1A,KLF4,SERPINE1
RB1		transcription regulator		-0,906	3,14E-02	BCL2L11,BTG3,CDKN1A,CITED2,CTGF,DLAT,EPS8,F3,FAS,FEN1,GPT2,HIST1H1B,HIST2H2BE,KCNK1,MCM3,MCM7,MET,MRPL53,MYC,OAZ2,PIM1,PPARGC1A,SERPINE1,SH3BP2,SRPRA,TGFB2,ZEB1
CST5		other	Inhibited	-2,154	3,03E-06	AHNAK,AKAP12,ARHGAP29,ATP8B1,BRIX1,CAV1,CD44,CHD2,CREBBP,DDX21,DSP,EBNA1BP2,HNRNPA3,HNRNPC,JMJD1C,LOC102724159/PWP2,MYO5B,NOP2,NR3C1,PAPD5,PDLIM5,PIP4K2A,PPP2R2A,PYGB,RBM47,SLC7A11,SMAD2,SOX4,SSFA2,SUPV3L1,TARDBP,TGIF1,ZCCHC8
HNF1B		transcription regulator		0,088	4,78E-10	ACVR1,AKR1C4,BHLHE40,CA2,CD44,CITED2,CLDN1,DST,DUSP1,EPS8,EXT1,F11R,GATA6,GSTA1,HNF4G,IGFBP1,JAG1,MAFB,MET,NR5A2,OCLN,PKD1,SERPINH1,SNAI2,TM4SF4	205 (3)
JAK2		kinase	Activated	2,234	2,31E-03	CCL2,CDKN1A,CFLAR,CXCL8,GBP2,GCNT2,ICAM1,KDM6A,LYN,MYC,OSMR,SOCS3,THBS1,TP53INP1	336 (20)
HSPB8		kinase		0,192	2,16E-03	CCL2,CXCL8,ICAM1,MITF	212 (14)
NR1I2		ligand-dependent nuclear receptor		-0,230	1,24E-02	ABCC3,AHR,BHMT,CDKN1A,GLUL,GSTA1,HMGCS1,INSIG1,INSIG2,JUN,LPCAT3,NAT8,PDIA4,TNFRSF11B
FGF2		growth factor	Activated	2,521	7,80E-08	ATF4,BCL6,BTG2,CAV1,CCL2,CDKN1A,CFLAR,CYR61,ERRFI1,ETS1,F3,FAS,FGFR3,FOXO1,FOXO3,GADD45A,GBP1,HBEGF,HIF1A,ICAM1,INHBA,IRS1,JUN,MBP,MDM2,MET,MITF,MPZ,MYC,NR3C1,NR3C2,PPP1R12A,PRKCE,SERPINE1,SLC20A1,SLC2A1,SNAI2,SOCS3,TGFB2,THBS1,UGT2B15,ZEB1	353 (17)
MMP8		peptidase			5,64E-03	CXCL8,MET,NR3C1	193 (13)
IL12B		cytokine		0,487	2,01E-02	CXCL8,ICAM1,IL12A,IL23A,MAP3K8,SOCS3,STAT4
CCL5		cytokine		1,903	1,98E-06	AHR,ATF4,CCL2,CD44,CXCL3,CXCL8,DUSP1,EMP1,F2RL1,F2RL2,IL12A,NAMPT,SGK1,TPMT,ZFP36	303 (15)
APC		enzyme		-0,220	2,45E-05	APOB,CD44,CD55,CDKN1A,CXCL3,EDN1,HIF1A,KLF4,MXD1,MYC,PDK4,SGK1,SNAI2,TJP1,TNFRSF11B,ZEB1	346 (16)
PTPN11		phosphatase		-1,231	9,96E-05	ACSL4,CCNG1,CDKN1A,CXCL8,GAB1,JUN,MCL1,MDM2,PERP,PIM1,SOCS3,TP63	298 (17)
EBF1		transcription regulator		0,715	2,53E-02	ACACB,BCL6,CBLB,FOXO1,IRS1,MAPK8,NFIL3,PPARGC1A,PPP1CB,PRKAA1,PYGB,SOCS3
PLP2		transporter			5,64E-03	EPHB4,ICAM1,PLXNA1
RUVBL1		transcription regulator		0,000	4,64E-02	ETS1,MCM3,QKI,SESN2,SLC39A7
MEOX2		transcription regulator		-0,882	1,47E-05	CCL2,CDKN1A,CXCL3,CXCL8,EDN1,F3,HBEGF,ICAM1,ITGB5,TNFAIP3	344 (16)
GPX1		enzyme		-1,664	4,87E-03	CTGF,CXCL3,FADD,FAF1,FAS,GLRX,GPX2	228 (9)
GJB2		transporter			4,96E-02	FGFR3
SELP		transmembrane receptor		1,673	5,98E-03	CCL2,CDKN1A,CLK1,CXCL8,F3,GNA13	441 (19)
IL18		cytokine		1,727	2,20E-02	CCL2,CD44,CFLAR,CXCL3,CXCL8,FAS,HLX,ICAM1,IL12A,JUN,NFKBIZ,SMAD2,TNFRSF11B
TSG101		transcription regulator			5,64E-03	CDKN1A,MDM2,NR3C1	367 (20)
EGR1		transcription regulator	Activated	3,480	4,10E-06	ATF3,BCL2L11,CAV1,CCL2,CD44,CDKN1A,CXCL3,CXCL8,F3,FAS,GADD45A,HMGCR,HMOX1,ICAM1,JUN,LDLR,MXD1,MYC,NDRG1,RRAD,SERPINE1,SGK1,SNAI2,THBS1	363 (19)
NCAM1		other			4,91E-02	GLUL,NFKBIA,THBS1
ACVR1C		kinase		1,982	1,05E-02	CDKN1A,CDKN2B,SERPINE1,SMAD7
PTGS2		enzyme	Activated	2,167	5,03E-03	BIRC3,CCL2,CD44,CDKN1A,CXCL3,CXCL8,DUSP1,DYNLL1,ERBB3,ICAM1,IL12A,IL23A,MCL1,MYC,NOP2,PTGER4	233 (13)
SFTPA1		transporter	Inhibited	-2,611	1,07E-02	CTGF,CXCL3,CYR61,FRMD6,HBEGF,MYC,NAMPT,PDK4,SERPINE1
NFKBIB		transcription regulator		1,000	3,84E-03	CCL2,CFLAR,CXCL8,ICAM1,NFKBIA,SMAD7,TP53INP1,TRAF6	262 (13)
SCD		enzyme		-1,691	2,40E-02	ACACB,ATF3,CXCL3,CXCL8,GADD45A,PPARGC1A,SLC2A1
ATG7		enzyme		-1,254	2,29E-03	ATF4,BCL2L11,CTGF,CXCL8,IFIH1,NFKBIA,SNAI2,SOCS3	340 (21)
ING1		transcription regulator		0,225	1,28E-02	CDKN1A,HSPA1A/HSPA1B,MDM2,ZFP36
NLRP3		other	Activated	2,000	4,37E-01	ATF1,HMOX1,MDM2,TACC2
WBP1		other			4,96E-02	MCL1
ERG		transcription regulator		1,155	2,82E-04	ARHGAP17,ARHGAP20,ARHGAP24,BIRC3,CXCL8,DAAM1,DIAPH2,ETS1,EXT1,GPATCH2L,ICAM1,MAGI1,MET,NDRG1,NFIL3,NRG1,PIM1,PLPP3,POU2F1,RAPGEF5,SOX4,THBS1	230 (10)
TGFB1		growth factor	Activated	6,278	2,51E-20	ACVR1,ADM,AHNAK,AHR,AMOTL2,ANKLE2,ANKRD1,APOB,ARID5B,ATF4,ATXN1,BAMBI,BCL2L11,BCL6,BHLHE40,C9orf3,CADM1,CAV1,CAV2,CBR3,CCL2,CD44,CD55,CDC42EP3,CDC42EP4,CDKN1A,CDKN2B,CITED2,CLDN4,CLIC4,CORO1C,CSRP1,CTGF,CTNND1,CTSS,CXADR,CXCL3,CXCL8,CYR61,DAAM1,DAXX,DDX21,DOK1,DSC2,DSG2,DSP,DTX4,DUSP1,DYNLL1,EDN1,ETS1,EXT1,F2RL1,F3,FAM110B,FAS,FERMT2,FILIP1L,FNBP1,FNDC3B,FOXO1,FOXO3,GADD45A,GBP1,GBP2,GEM,GNA13,H6…	388 (17)
MT-ND2		enzyme			4,96E-02	HIF1A
ABCC8		transporter			4,20E-02	FOXO1,GPX2,PPARGC1A
SMAD3		transcription regulator	Activated	3,254	1,19E-08	ANKRD1,APOB,BCL2L11,CBLB,CCL2,CDKN1A,CDKN2B,CTGF,CXCL3,EDN1,FOXO3,HBEGF,HMOX1,IL23A,ITGB5,JAG1,JUN,MXD1,MYC,NET1,PPARGC1A,RHOB,SERPINE1,SKIL,SMAD5,SMAD7,SNAI2,TBX3,TGFA,TGFB2,TGFB3,THBS1,ZFP36	361 (18)
SPARC		other		-0,389	1,94E-02	BHLHE40,CLDN1,CLDN4,HES1,MID2,NDRG1,SERPINE1,SLC7A11,SNAI2,ZCCHC8,ZHX2
F2		peptidase	Activated	5,126	6,54E-16	ALDH1B1,BIRC2,BIRC3,CAD,CBR3,CCL2,CD44,CD55,CDKN1A,CFLAR,CORO1C,CTGF,CXCL3,CXCL8,CYR61,DAAM1,DST,DUSP1,EDN1,ELL2,ETS1,F2RL1,F3,FAM46A,GNA13,HBEGF,HIF1A,HIVEP1,HMOX1,ICAM1,JUN,KLF6,LAMP2,MYC,NCOA7,NFKBIA,NUAK2,PDIA4,PRKCE,RHOB,SAMD4A,SDC4,SERPINE1,TGFB2,TGFB3,THBS1,TIMP2,TNFAIP3	306 (14)
EREG		growth factor			4,91E-02	CXCL3,HBEGF,TGFA
INSR		kinase	Activated	3,097	3,68E-11	ACOT13,ACSL4,ANKRD1,ATF3,CCL2,CDC5L,CDKN1A,CTGF,DUSP1,EDN1,FEN1,GADD45A,GATA6,GCH1,HBEGF,HMGCR,HMGCS1,IDI1,IGFBP1,IRS1,ITGB5,KLF10,LCP1,LEPR,MBD1,MCM7,MDM2,MSMO1,MYC,NAMPT,NDRG1,NFE2L2,PDE4B,PDK4,PIM1,PPARGC1A,RAB18,RHOB,SC5D,SERPINE1,SIRT1,SLC20A1,SLC2A1,SOCS2,SOCS3,TGFB3,TGIF1,TSC22D1,YEATS4,ZFAND5	397 (20)
BMX		kinase			2,39E-02	CXCL8,HSPA1A/HSPA1B,PPARGC1A
LY6E		other			1,49E-02	CXCL8,IRAK2,NFKBIA
ARRB1		other			3,76E-02	CXCL8,F3,MYC,SERPINE1
TSC1		other		1,231	2,22E-02	FOXO1,FOXO3,HMOX1,IRS1,IRS2
ECSIT		transcription regulator	Activated	2,588	2,68E-04	CD44,CFLAR,CXCL8,HMOX1,NFKBIA,PIM1,TNFAIP3	319 (15)
DDIT3		transcription regulator		1,126	8,07E-05	ANKRD1,ATF3,BCL2L11,CXCL8,FOXO1,HMOX1,IRAK2,NFE2L2,PPARGC1A,PPP1R15A,TRIB3	311 (15)
C9		other			8,15E-03	CFLAR,CXCL3,ICAM1	176 (7)
NR4A1		ligand-dependent nuclear receptor		0,184	4,83E-05	ACSL4,ADM,AKR1C4,APOB,ATF3,BCL2L11,CTNND1,HIF1A,HMOX1,ICAM1,LDLR,LIPC,LPIN1,MAPK8,MDM2,MPZ,NFKBIA,OCLN,PDK4,TGFB3,TJP1,TRIM41	341 (20)
PINK1		kinase			2,22E-02	HIF1A,SLC2A1
SENP6		peptidase			1,13E-03	BIRC2,CXCL8,ICAM1	205 (9)
SMARCB1		transcription regulator		1,902	1,53E-03	BCL2L11,CD44,CDKN1A,DSC2,DSG2,F11R,FAS,GADD45A,HBEGF,HES1,MCM3,MDM2,MYC,RAB14,RND3,SMAD5,SMC4,WASL	380 (22)
LAMC1		other			2,94E-02	MBP,SNAI2,TGFB2
NOV		growth factor		-0,391	3,86E-03	CCL2,CTGF,HES1,ITGA2,SERPINE1	229 (18)
TGFBR1		kinase	Activated	3,083	3,47E-05	AHR,BHLHE40,CDKN1A,CTGF,EDN1,HMOX1,ITGB5,JAG1,PDK4,SERPINE1,SMAD7,SNAI2,ZFP36	331 (17)
GNB1		enzyme			5,54E-04	AHR,CDKN1A,CXCL3,DUSP1,MAFB,PDE4B,PLK2,PTGER4	160 (10)
NFKB2		transcription regulator		1,757	2,20E-02	BCL2L11,BIRC3,CDKN1A,CFLAR,CXCL8,IL23A,MYC
TBP		transcription regulator			5,64E-03	CDKN1A,HMGCR,LDLR,MANF,MYC,NFKBIA,RNU1-4,TGFA,TNFAIP3	418 (21)
RBM3		other			4,96E-02	CD44
RAD9A		enzyme			4,37E-02	CDKN1A,KLF12
TRRAP		transcription regulator			1,12E-02	CDKN1A,MCM3,MDM2
CDK4		kinase			4,57E-02	BCL2L11,C15orf57,CDKN1A,HIST2H2BE,KLHL24,LINC00847,MCM7,PTBP3,SLC9B2,STARD4,TP53INP1,ZNF367
Ikzf1		transcription regulator			4,96E-02	FGFR3
YAP1		transcription regulator	Activated	2,563	3,47E-05	AMOTL2,ANKRD1,BCL2L11,CTGF,CYR61,EDN1,FBXO32,MYC,OCLN,PPP1R3B,SNAI2,TP63,ZEB1	201 (19)
C5AR1		g-protein coupled receptor		1,633	1,86E-02	CD55,CXCL3,CXCL8,EIF2AK3,IL23A,SERPINE1
DMTF1		transcription regulator			4,37E-02	CDKN1A,MDM2
MLLT3		other			3,66E-03	EDN1,MYC,SGK1
EIF2AK4		kinase		0,398	1,13E-02	ATF3,ATF4,CHAC1,MBP,PPP1R15A
TNC		other		-0,447	1,72E-02	CCL2,CDKN1A,MBP,MET,MYC
PSMD10		transcription regulator		1,000	3,76E-02	CDKN1A,CXCL8,FNBP1,ICAM1
CLU		other		0,000	1,13E-02	CCL2,CDKN1A,CXCL8,NFKBIA,SMAD2
BARX2		transcription regulator		1,414	1,05E-02	DMXL1,DYNLL1,RBM15,SOX5
ENG		transmembrane receptor		-0,378	2,36E-03	CTGF,MYC,SERPINE1,SIRT1,SMAD2,SMAD7,THBS1	317 (20)
DROSHA		enzyme			7,12E-03	MYC,THBS1
FABP5		transporter		-0,849	8,51E-03	CXCL8,IFIT3,RORA,SOCS3	218 (11)
GPC1		transmembrane receptor		0,068	4,77E-02	CDKN1A,CDKN2B,GNA13,MYC
HOXA5		transcription regulator		1,698	3,11E-04	CDKN1A,CXCL8,IGFBP1,KLF10,MDM2,TGFB3
Igkv1-117		other			1,12E-02	CDKN1A,JUN,MYC
IL2RB		transmembrane receptor		1,131	4,03E-03	CCL2,ETS1,JUN,MYC	369 (20)
KDR		kinase			1,49E-02	CREBBP,F3,HMOX1,PIM1,SNAI2,TJP1
MNT		transcription regulator	Inhibited	-2,000	1,93E-03	BCL6,CAD,FBXO32,KLF10,KLF6
PLA2G2A		enzyme			4,37E-02	CD44,CXCL8
RORC		ligand-dependent nuclear receptor			3,93E-02	ACACB,BHMT,CXCL3,HIF1A,HMGCR,IGFBP1,IL17RA,LPIN2,NAT8,NOCT,RORA,SLC15A4,USP53
Sin3b		transcription regulator			4,96E-02	MYC
SIN3B		transcription regulator			4,55E-05	BCL6,CAD,FBXO32,HES1,KLF10,KLF6,MYC	258 (7)
SOX3		transcription regulator	Inhibited	-2,333	1,49E-02	ACVR1,COBLL1,DSP,DUSP1,FABP1,GBP4,INHBA,IRS1,TGFB2
TNKS		enzyme			7,12E-03	MCL1,MYC	312 (15)
SASH1		other	Activated	2,309	1,77E-04	CITED2,DAXX,EDN1,IFIT2,IFIT3,IL12A,INHBA,LMO4,MET,NFKBIZ,RSAD2,TSC22D1
NPC1L1		transporter			8,15E-03	FOXO1,HMGCR,HMGCS1
MAPK3		kinase	Activated	2,030	1,63E-03	B4GALT5,BCL2L11,CDKN2B,CXCL8,JUN,MCL1,MYC,PIAS1,PPARGC1A,THBS1	347 (19)
BRD7		transcription regulator			1,49E-02	CDKN1A,MDM2,NDRG1
TAF4B		transcription regulator		1,121	1,43E-03	CTGF,INHBA,JUN,NFKBIA,TGFB3,TNFAIP3
PAGR1		other			4,96E-02	NR3C1
SP2		transcription regulator			3,54E-02	CDKN1A,SERPINE1,SERPINH1
RPS6KA5		kinase		1,165	5,28E-03	DUSP1,IL12A,JUN,MYC	283 (17)
TLR9		transmembrane receptor	Activated	4,567	2,28E-06	ARRDC4,ATF3,CD274,CERK,CERS6,CXCL3,CXCL8,DUSP1,EDN1,FAS,GCH1,HMOX1,IFIT2,IFIT3,IL12A,IL23A,LAMP2,LIPG,LYST,NAMPT,NFKBIZ,PFKFB3,RSAD2,SERPINE1,SGMS2,SOCS3,TSLP,UGCG	342 (15)
GNL3		other	Inhibited	-2,000	2,50E-02	CDKN1A,CDKN2B,GATA6,LATS2
ABCA1		transporter		-0,217	2,07E-02	APOB,CXCL3,HMGCR,LDLR,NAMPT,SLC2A1
STX2		transporter			3,22E-02	MYC,SMAD7
ING3		other			4,96E-02	CDKN1A
YBX3		transcription regulator			5,64E-03	ERBB3,JUN,MYC
LMNB1		other		-1,982	1,24E-02	HBEGF,HMGCR,HMGCS1,LDLR,MSMO1,SP1,TGFB2
RIPK1		kinase		0,737	3,86E-03	CCL2,CFLAR,CXCL8,MDM2,SP1	261 (15)
PRNP		other		-0,817	1,34E-04	AHR,ATF4,CCL2,CD44,EPS8,HSPA1A/HSPA1B,HSPA8,IRS1,LAMP2,MDM2,MYC,PLPP3	388 (22)
IRF3		transcription regulator		1,750	3,37E-05	AHNAK,B4GALT5,BIRC2,BIRC3,CCL2,CLIC4,CXCL8,DAXX,GBP1,IFIH1,IFIT2,IFIT3,IL12A,IL23A,NR3C1,PARP14,PPP2R3A,PVR,RSAD2,SNAI2,TNFAIP3,TSLP	256 (14)
HTT		transcription regulator		0,730	2,48E-03	AKAP12,ARPP19,ATF3,ATL2,B3GNT2,BCL2L11,BCL6,BHLHE40,BIRC2,BTG3,CDKN1A,CITED2,CLDN1,CREB1,CREBBP,CTGF,FKBP4,FOXO3,GLUL,GSR,HBEGF,HIF1A,HIVEP2,HMGCR,HMGCS1,HSPA8,IPMK,JUN,KLF4,LDLR,MLF2,NFE2L2,NFIB,NFIL3,NR1D2,PDE4B,PPARGC1A,PPP2R2A,PPRC1,RAB17,RIPK2,RNF34,SERPINH1,SGK1,SLC2A1,SOCS2,SP1,STX12,TFRC,TM4SF1,UBE2H,VAMP3	387 (22)
MAPK7		kinase	Activated	2,419	2,30E-05	CXCL3,DLC1,EDN1,HMOX1,JUN,KLF4,MCL1,MEF2A,TP63	325 (16)
MVP		other			4,37E-02	ICAM1,JUN
IL13		cytokine		1,690	3,07E-04	ARNTL2,ATF3,BIRC2,CA2,CCL2,CD44,CTGF,CTSS,CXCL3,CXCL8,DUSP10,F3,FAS,HMOX1,HSD11B1,ICAM1,IL12A,IL23A,JAG1,KLF6,MCL1,MSMO1,PPARGC1A,RFTN1,RIPK2,SERPINE1,SNAI2,SOCS3,SWAP70,THBS1,TIMP2,TNFRSF11B,TNS1,TRPS1,TSLP	277 (14)
KITLG		growth factor		1,569	9,41E-03	BCL2L11,CA2,CCL2,CDKN1A,CDKN2B,CTGF,CXCL8,EPHB4,HMOX1,HNRNPF,KLHL24,LDLR,NFKBIA,NR3C1,PIM1,PRKCE,SNAI2,TCF12,UGCG,WEE1	241 (16)
TAZ		enzyme	Activated	2,146	3,00E-09	AMOTL2,ANKRD1,ARHGAP29,CAV1,CAV2,CCL2,CD44,CTGF,CYR61,EDN1,F2RL1,IRS1,LCP1,MET,PPP1R3B,SERPINE1,SNAPC1	21 (2)
PRKCB		kinase		0,896	2,01E-02	CDKN1A,ICAM1,IRS2,JUN,MYC,PPARGC1A,SERPINE1
MYCN		transcription regulator		-1,689	2,59E-03	AEBP2,AMOTL2,CAD,CAV1,CDK7,CDKN1A,CHPF2,CITED2,CTGF,FRMD6,GATA6,INHBA,ITGA2,MDM2,PDIA4,RNF11,RPL21,RPL41,SERPINE1,SLC2A1,TIMP2,TUBA1B,ZFAND5	301 (12)
FANCE		other			4,96E-02	HES1
YY1		transcription regulator		0,391	8,68E-08	ANKRD1,ATF4,BCL2L11,BTG2,CDKN1A,FAS,FEN1,GBP1,HMGCR,HMOX1,HNRNPC,LDLR,MCM7,MDM2,MYC,NIPSNAP1,NR3C1,PAWR,PERP,PIAS1,POLH,PPP1R15A,PPP4R2,PTBP3,RAB8B,RAD21,RLIM,RND3,SRC,TGFB2,TP53INP1,TRA2A,TSLP,USP14	339 (24)
TCF4		transcription regulator		1,285	4,23E-04	CDKN1A,CDKN2B,EDN1,JUN,MITF,MYC,PSD3,SGK1,TCF7L2,TRAK1,ZEB1	274 (12)
PPID		enzyme			3,22E-02	SNAI2,ZEB1
PTPN6		phosphatase		-1,038	3,47E-02	CD44,CXCL8,ETS1,LYN,MYC
NFATC2		transcription regulator	Activated	2,635	8,56E-07	CDKN1A,CFLAR,CITED2,CXCL3,DAXX,EDN1,FAS,GBP4,IFIT2,IFIT3,IL12A,INHBA,LMO4,MDM2,MYC,NFKBIZ,PLK2,PTPRK,RSAD2,SOCS2,SOCS3,SRC,TSC22D1	365 (15)
TRPV4		ion channel		0,594	2,89E-02	FAS,PPARGC1A,SOCS3,THBS1
EIF5A2		translation regulator			4,96E-02	PEAK1
PLG		peptidase		1,912	9,84E-03	CAV1,CCL2,CLIC4,CYR61,EDN1,F3,PRKCE,RAB5A,SERPINE1	303 (19)
PDPK1		kinase		-1,039	9,63E-03	CAV1,CDKN1A,CXCL8,MYC,SERPINE1	321 (20)
PTTG1		transcription regulator		1,000	2,22E-02	CD44,CDKN1A,HIF1A,MDM2,MYC
KDM5B		transcription regulator		-1,571	7,19E-03	CAV1,CD2BP2,CLDN1,CTGF,ERBB3,GADD45A,INSIG1,MCM3,NEDD9,OSER1,PSD3,SPTSSA,SWAP70,TGFB2
GTF2I		transcription regulator			4,08E-04	CDKN1A,MYC,PDIA4,SIRT1,THBS1	313 (15)
LETMD1		other			1,38E-02	CDKN1A,MDM2
CDK8		kinase			4,91E-02	CD44,MAGI1,MYC
PPP3CA		phosphatase			4,76E-02	CA2,CDKN1A,CSRP1,LAMP2,LITAF,PLPP3,SDC4
IFNB1		cytokine		0,273	8,81E-04	BHLHE40,CCL2,CD274,CDKN1A,CXCL8,DAXX,GBP2,GBP4,HMGCR,HMGCS1,IDI1,IFIH1,IFIT2,IFIT3,IL12A,MYC,NOCT,PDK4,RIPK2,RND3,RSAD2,STARD4,STAT4,THBS1,TIMP2,TRAF6	330 (16)
EIF4E		translation regulator	Activated	2,376	1,26E-03	BCLAF1,BIRC2,CDKN1A,DAXX,GPX2,HIF1A,HMOX1,INSIG1,MCL1,MYC,NFKBIA,PIM1,POLR3D,TGFA,TP53BP2,TUSC2	312 (18)
DACH1		transcription regulator	Inhibited	-2,608	2,36E-03	CDKN1A,CXCL3,CXCL8,JUN,KLF4,SERPINE1,TNFAIP3	269 (10)
TCEB3		transcription regulator			7,12E-03	ATF3,CDKN1A	4 (2)
SERPINB7		other			1,38E-02	CCL2,ICAM1
SMURF2		enzyme		-1,953	2,73E-04	NEDD9,SERPINE1,SKIL,SMAD2,TGIF1	153 (10)
HSPD1		enzyme		1,953	2,89E-02	CXCL3,ICAM1,IL12A,SOCS3
NFKB1		transcription regulator	Activated	3,338	8,98E-06	AGO2,ANKRD1,BAMBI,BIRC3,BTG2,CCL2,CDKN1A,CXCL3,CXCL8,DUSP1,FAS,GBP1,GNAI3,HMOX1,ICAM1,IL12A,IL23A,JAG1,MAP3K8,MCL1,MDM2,MYC,NFKBIA,NPPB,SDC4,TANK,TNFAIP3,TSLP,UBE2H	401 (16)
RELA		transcription regulator	Activated	4,337	1,79E-10	AHR,ANKRD1,ARFGAP3,BCL10,BCL2L11,BIRC2,BIRC3,BTG2,CAV1,CBS/CBSL,CCL2,CD44,CDKN1A,CTGF,CXCL3,CXCL8,DUSP1,EDN1,F3,FAS,GBP1,GCH1,GSTA1,GSTA2,HES1,HIF1A,HMOX1,ICAM1,IL12A,IL23A,JUN,KLF10,L3MBTL2,LYN,MDM2,MYC,NAMPT,NFE2L2,NFKBIA,NPPB,PDE4B,SDC4,SMAD7,TANK,TNFAIP3,TNFRSF11B,TP63,TPMT,TSLP,UBE2H	366 (15)
NOS2		enzyme		1,695	8,98E-04	CCL2,CD44,CDKN1A,CXCL3,CXCL8,EDN1,FAS,FOXO1,HIF1A,HMOX1,IFIT3,IRS1,IRS2,KLF6,MAPK8,NFKBIA,PERP,PPARGC1A,SERPINH1,TSPYL2	376 (20)
mir-24		microrna		0,185	3,84E-05	BCL2L11,CDKN1A,CDKN2B,FAF1,MYC,NET1,SERPINE1,SNAI2,TRIB3	177 (9)
mir-10		microrna	Inhibited	-2,067	3,87E-04	AGO2,CCL2,CYR61,ERBB3,FGFR3,GAB2,HIF1A,KLF4,MCL1,SMAD2,TDG,TRA2B	348 (19)
GAST		other		0,739	1,27E-02	ATF4,DLAT,HBEGF,JAG1,JUN,MCM3,SP1,SRC,TGFA
T		transcription regulator			4,91E-02	CD44,MITF,SOX5
LIF		cytokine	Activated	2,194	8,90E-03	AHNAK,ANKRD40,CDKN1A,CXCL8,DCAF11,GATA6,GPCPD1,HBEGF,HES1,HIF1A,JUN,KLF10,MYC,PIM1,RHOU,SOCS2,SOCS3,TNFRSF11B	210 (17)
RPL22		other			2,22E-02	BCL2L11,CDKN1A
BTG1		transcription regulator			4,96E-02	NR3C1
IRF9		transcription regulator		0,489	9,92E-04	CXCL8,GBP1,IFIT2,IFIT3,IL12A,SIRT1,SOCS3	149 (9)
ENTPD1		enzyme			8,15E-03	CXCL3,CXCL8,SERPINE1	237 (17)
IL15		cytokine	Activated	2,177	7,71E-07	AHR,ATF4,BAMBI,BCL2L11,CCL2,CD274,CD44,CD55,CDKN1A,CDKN2B,CTGF,CXCL8,DYRK1A,EDN1,ETS1,FAM160B1,FAS,HLX,HNRNPF,HSPA8,ITGB5,JUN,LYN,MCL1,MTA2,MYC,NFKBIA,NR3C2,PDE4B,PDIA4,PIM1,PPARGC1A,PTP4A1,SIRT1,SMAD2,SMAD7,SOCS2,TFRC,TJP1,ZFP36,ZFP36L1	359 (15)
IRAK3		kinase			4,91E-02	CXCL3,NFKBIA,TNFAIP3
BAG3		other			1,12E-02	CDKN1A,CDKN2B,MCL1
BMP7		growth factor	Activated	2,319	1,10E-04	ACVR1,CCL2,CD44,CDKN1A,CXCL8,EDN1,F3,ICAM1,IRS1,KLF4,NDRG1,PPARGC1A,SERPINE1,SMAD2,SMAD5,SMAD7,SOCS3	282 (14)
BMP6		growth factor	Activated	2,540	1,60E-03	CD44,CDKN1A,CTGF,ERRFI1,FRMD4B,HBEGF,HMOX1,INHBA,KLF4,SERPINE1,SLC20A1,ZEB1	302 (18)
MS4A1		other			3,66E-03	MCL1,MYC,ZFP36L1
IFNG		cytokine	Activated	4,528	1,66E-10	ADM,AHR,ALDH1L1,APOL6,ARFGAP3,ARPP19,ATF3,ATF4,BCL2L11,BIRC2,C10orf10,CAV1,CCL2,CCL28,CD274,CD44,CD55,CDKN1A,CDKN2B,CERS6,CFLAR,CHAC1,CLIC4,CTGF,CTSS,CXADR,CXCL3,CXCL8,DOK1,DUSP1,EDN1,F11R,F2RL1,F3,FAS,FHL2,GBP1,GBP2,GBP4,GCH1,GLUL,GNA13,H6PD,HBEGF,HCP5,HIF1A,HMGCR,HMGCS1,HMOX1,HSPA1A/HSPA1B,HSPA8,ICAM1,IDI1,IFIH1,IFIT2,IFIT3,IFIT5,IL12A,IL17RA,IL23A,INHBA,IRAK2,IRS2,JAG1,JUN,KLF10,KLF4,KLF6,LYN,…	312 (14)
ELF4		transcription regulator	Activated	2,760	1,29E-04	CA2,CDKN1A,CXCL8,DUSP1,KLF4,MANF,MDM2,TAF7	269 (7)
CYP51A1		enzyme			2,39E-02	HMGCR,MSMO1,SC5D
NPHS2		other			7,12E-03	CD2AP,TJP1
NF1		other			1,13E-02	CBS/CBSL,MPZ,MXD1,MYC,RPL21
TBK1		kinase	Activated	3,016	7,22E-03	CXCL3,CXCL8,EDN1,ICAM1,IFIT2,IL12A,INHBA,NFKBIZ,RSAD2,TSC22D1	304 (15)
IFNA2		cytokine	Activated	3,649	3,77E-05	APOL6,CAV1,CCL2,CDKN1A,CDKN2B,FAS,GBP1,GBP2,GEM,GPATCH11,HBEGF,HIF1A,HMGCS1,IFIH1,IFIT2,IFIT3,IFIT5,LYN,MDM2,MET,MYC,RSAD2,SOCS2,SOCS3,STAT4,TNFRSF10D	314 (18)
PRDX2		enzyme			2,94E-02	CCL2,FOXO1,ICAM1
HGF		growth factor	Activated	5,673	6,28E-22	AHR,AKAP12,AKAP13,ATF3,BIRC2,BIRC3,CAV1,CCL2,CCNG1,CD44,CDKN1A,CDKN2B,CFLAR,CHD2,CTGF,CXCL8,CYR61,DDX21,DIAPH2,DYNLL1,DYRK1A,EDN1,EMP1,ERRFI1,ETS1,F3,FEN1,FOXN2,GAB1,GEM,GNA13,HBEGF,HES1,HLX,HMOX1,ICAM1,INHBA,INSIG1,ITGA2,LATS1,LDLR,MAP3K8,MCL1,MDM2,MET,MYC,NAMPT,NCOA2,NOP2,NPC1,NR5A2,NRG1,NRIP1,OCLN,OSMR,PIM1,PKD1,PLPP3,PNRC1,PPP2R2A,PRKAA1,PTPN2,PVR,RAB5A,RHOB,SERPINE1,SGK1,SKIL,SLC19A2,SLC20A1…	325 (15)
TMBIM6		other			2,39E-02	DNAJB9,HMOX1,MAPK8
TNFRSF1A		transmembrane receptor	Activated	2,548	1,43E-05	ABCC3,BIRC3,CCL2,CD44,CDKN1A,CFLAR,CTGF,CXCL3,CXCL8,GSTA1,ICAM1,IL23A,ITGB5,JUN,NFE2L2,SERPINE1,SOCS3,SRC,TGFA	222 (15)
FOS		transcription regulator		0,849	2,15E-13	AFF4,ATF3,ATF7IP,BCAR3,BCL2L11,CA2,CADM1,CCL2,CCNG1,CD44,CFLAR,COBLL1,CREBBP,CTGF,CTNND1,CXCL8,EDN1,EEA1,ENAH,EPS8,F3,GSR,HMOX1,ICAM1,IGFBP1,IL23A,IRS2,JUN,KLF6,LAMP2,LPCAT3,MAPK6,MDM2,MET,MXD1,MYC,MYO5B,NET1,NFE2L2,NFIL3,NIPSNAP1,NR3C1,NR3C2,NR5A2,NRIP1,PARD6B,PIAS1,PLK2,PPP2R2A,PRKCE,PTP4A1,QKI,RAB11FIP1,SERPINE1,SMAD5,SMAD7,SMURF1,SNAI2,SOCS3,STK3,SWAP70,TIPARP,TNFRSF11B,TSLP,UGCG,WEE1,ZAK,ZEB…	424 (18)
FOSL1		transcription regulator		0,818	2,21E-02	ADM,CCL2,CD44,CXCL8,JUN,MET,SERPINE1,SNAI2
PAX3		transcription regulator			8,13E-04	CDKN1A,F2RL1,F3,FILIP1L,HNRNPA3,IRS1,MCC,MDM2,MED21,MET,MITF,NEDD9,PAK2,PRMT2,PTP4A1,RHOB,SNRK,SOX4,STX3,TGFB2,TSC22D1	255 (7)
CD40		transmembrane receptor	Activated	2,405	2,98E-04	BCL2L11,BCL6,BIRC3,CCL2,CD44,CDKN1A,CFLAR,CXCL8,DUSP1,F3,FAS,ICAM1,IL12A,JUN,KLF4,MET,MYC,NFKBIA,PIM1,SERPINE1,SMAD7,TNFAIP3,TNFRSF11B	358 (15)
MIF		cytokine	Activated	2,454	5,07E-03	CCL2,CD44,CXCL3,CXCL8,DUSP1,F2RL1,ICAM1,IL23A,JUN,MET	334 (15)
AR		ligand-dependent nuclear receptor	Activated	2,545	5,71E-04	ADM,ANKRD1,CAV1,CAV2,CDKN1A,CFLAR,CUX1,DNAJB9,DYRK1A,EDN1,ERBB3,F9,FEN1,FKBP4,HMGCR,ITGA2,MSMO1,MTA2,MYC,NDRG1,NPC1,NR3C1,OCLN,PFKFB2,PIGA,RASSF3,RHOB,SERPINE1,SGK1,SLC7A11,SNAI2,TACC2,TGFB2,THBS1,TJP1,TP63,WEE1	400 (20)
BRCA1		transcription regulator	Activated	3,103	8,03E-06	CCNG1,CDKN1A,FAS,FEN1,FHL2,FOXO1,FOXO3,GADD45A,H3F3A/H3F3B,HMOX1,IFIT2,IFIT3,LPIN1,MDM2,MYC,NEDD9,NFE2L2,NR3C1,PERP,POU2F1,SIRT1,TP63,WEE1	349 (21)
WRN		enzyme			1,13E-03	CDKN1A,CXCL8,HIF1A	244 (9)
MAPK1		kinase		-0,263	3,16E-04	APOL6,ATF3,CAV1,CCL2,CDKN1A,CPPED1,CTGF,CXCL8,DUSP1,EMP1,F9,FHL2,GBP1,GBP2,HMOX1,IFIH1,IFIT2,IFIT3,IFIT5,JUN,MBP,MCL1,MITF,NFE2L2,PTPRK,QKI,SETD2,SIRT1,SOCS2,TJP1,TMEM87A,ZAK	259 (15)
M6PR		transporter			4,96E-02	NPC1
EIF2AK2		kinase	Activated	2,204	2,25E-05	ATF3,ATF4,BHLHE40,CDKN1A,CXCL8,FAS,IFIT5,IRS2,MYC,NEDD9,NFKBIA,PPP1R15A,SOCS3,TNFAIP3,ZNF292	282 (17)
PNPT1		enzyme			8,15E-03	CDKN1A,CXCL8,MYC	337 (16)
HDAC1		transcription regulator		0,218	4,13E-04	AKAP12,ATF3,BAMBI,BCL6,CD44,CDKN1A,CXCL8,FABP1,FAS,GABARAPL1,GLUL,HES1,MCM3,MCM7,MDM2,MPZ,MYC,NFKBIA,PFKFB3,PPARGC1A,RHOB,SGK1,SIRT1,SNAI2,TNS1	396 (20)
TAF6		transcription regulator			8,15E-03	CDKN1A,GADD45A,JUN
FSHB		other		1,452	3,11E-03	CTGF,INHBA,ITGB5,SGK1,TJP1
PCBP4		other			4,96E-02	CDKN1A
PTPN1		phosphatase		-0,570	1,72E-04	CFLAR,CXCL3,DUSP1,IL23A,IRS1,IRS2,MET,NFKBIA,PPARGC1A,SMAD7	364 (25)
KLKB1		peptidase			1,13E-03	F3,KLF4,SIRT1
S1PR3		g-protein coupled receptor		1,982	9,92E-04	CD44,ETS1,ICAM1,JUN	305 (18)
SNAI1		transcription regulator		-0,269	1,88E-05	CCL2,CD55,CDKN1A,CFL2,CLDN1,CLDN4,CXCL8,ITGA2,LASP1,LIMA1,OCLN,SNAI2,TMOD3,TP63,TPM4,ZEB1	371 (22)
CFL1		other			1,38E-02	ICAM1,JUN
EGF		growth factor	Activated	3,768	1,77E-10	ACSL4,ATF3,B4GALT5,BIRC2,BTG2,CAV1,CD44,CDKN1A,CFLAR,CTGF,CXCL8,CYR61,DUSP1,EDN1,EIF2AK3,ENAH,ERRFI1,ETS1,F3,GAB2,GADD45A,HBEGF,HES1,HIF1A,HMGCS1,HMOX1,HSD17B1,ICAM1,IDI1,IGFBP1,INHBA,IRS1,ITGA2,JUN,KCTD11,KLF10,LPCAT3,MCL1,MYC,NCOA2,OCLN,PDK4,PLPP3,RAB5A,RHOB,SERPINE1,SMURF1,SNAI2,SOCS3,SOX4,SP1,SP4,TGFA,TGFB3,TGIF1,THBS1,TJP1,TP63,ZFP36	337 (19)
ABL1		kinase		1,635	4,14E-08	BCL2L11,CAV1,CDKN1A,DOK1,FAS,GADD45A,MDM2,MYC,PAK2,TGFB2,TGFB3,TP63	325 (18)
PCGF2		transcription regulator		-1,935	1,01E-01	CDK7,HES1,JAG1,MYC
PLK3		kinase			2,46E-03	CDKN1A,FAS	212 (7)
VTN		other		0,603	3,12E-03	BHLHE40,CDKN1A,CXCL3,F3,IRS1,SERPINE1	217 (16)
HRAS		enzyme		1,609	7,92E-10	ADM,AMOTL2,ATXN1,BCL2L11,BTG2,CAV1,CCNG1,CD44,CDK7,CDKN1A,CDKN2B,CSRP1,CTGF,CTSS,CXCL8,DOK1,DUSP1,EIF4G3,ETS1,F2RL2,FAS,FERMT2,FOXO1,FRMD6,GNA13,HES1,HIF1A,HMOX1,HSPA8,ICAM1,ITGB5,JUN,KLF6,LASP1,LIPG,LPP,LRR1,MAP3K8,MDM2,MET,MSMO1,MYC,NFKBIA,NPPB,PAWR,PDLIM5,RHOB,RNF19B,SERPINE1,SESN3,SH3RF1,SHROOM3,SOX4,SOX5,SP1,TBX3,TDG,TGFB2,TGFB3,THBS1,TSC22D1,TSLP,ZNF217,ZRANB1	387 (19)
STAT5A		transcription regulator		0,675	2,20E-02	BCL6,BIRC3,CDKN1A,CFLAR,FAS,GADD45A,GCNT3,ICAM1,KLF10,KRT80,MCL1,MDM2,MYC,PIM1,RORA,SLC2A1,SOCS2,SOCS3,SP1,TANK,TM4SF1,ZFP36
TOPBP1		other		-1,958	3,00E-03	CDKN1A,CDKN2B,GADD45A,MDM2	327 (15)
CYP1B1		enzyme	Activated	2,000	2,90E-01	HMOX1,QKI,SOCS2,WEE1
MATK		kinase			7,12E-03	LYN,SRC
TNFSF10		cytokine		-0,036	6,63E-04	BIRC2,BIRC3,CFLAR,CXCL8,FADD,JUN,MCL1,NFKBIA,PRKCE,SERPINH1,TFRC,TNFAIP3,TP63	352 (14)
ITK		kinase		0,204	1,87E-02	AHR,ARL4D,CD44,FAS,HIF1A,LYN,MYC,SLC2A1,STAT4
GDF10		growth factor			4,96E-02	SERPINE1
FOXA1		transcription regulator		-1,816	1,41E-02	ERBB3,FKBP4,FNDC3B,HNF4G,IGFBP1,JAG1,LIN52,LYN,MYC,NRIP1,PALM2,RORA,SNAI2
EPO		cytokine	Activated	2,012	4,17E-04	BCL2L11,BCL6,CA2,CDKN1A,EDN1,FABP1,FAS,GLUL,HNRNPF,JUN,KLHL24,LCP1,LDLR,MCL1,MYC,NFIB,NFKBIA,NR3C1,PIM1,SIRT1,SOCS2,SOCS3,SON,STRADB,TFRC,TJP1,TNFRSF11B,UGCG	359 (18)
DDX5		enzyme		1,696	5,28E-03	CDKN1A,JUN,MYC,NET1	334 (14)
EPOR		transmembrane receptor			1,28E-02	JUN,MYC,PIM1,SOCS3
TCL1A		transcription regulator			2,22E-02	IL17RA,MCL1
ARHGAP21		other		1,633	1,86E-02	CITED2,IFIT3,IL12A,LMO4,NFKBIZ,TSC22D1
ERC1		other			7,12E-03	CXCL8,NFKBIA	245 (9)
IL20RA		transmembrane receptor			7,12E-03	CXCL8,ICAM1	237 (14)
ERBB2		kinase	Activated	2,698	4,93E-13	ABHD5,ACSL4,AHNAK,ATF4,BHLHE40,BIRC3,BTG2,CADM1,CDKN1A,CDKN2B,CLDN4,CTGF,CXCL3,CXCL8,DAAM1,DDX10,DOK1,DSG2,EDN1,ELF2,ELL2,EMP1,ERBB3,ETV6,FAM134B,FEN1,FOXO1,GNAI1,H6PD,HBEGF,HES1,HIF1A,HSPA1A/HSPA1B,IRF6,ITGA2,JAG1,JUN,KLF4,KLHDC3,LAMP2,LITAF,MDM2,MITF,MYC,NDRG1,NEDD9,NET1,NFIB,NRG1,PDIA4,PDK4,PFKFB3,PTPRK,QKI,RAB18,RHOB,RNF149,RRAD,SERPINE1,SHROOM3,SLC2A1,SMAD2,SMAD7,SNAI2,SOCS2,SOWAHC,SOX4,SRC,…	357 (19)
TYK2		kinase		1,029	6,66E-04	CD274,DAXX,HIF1A,IL12A,IL23A,OSMR,SOCS3	232 (16)
NOX4		enzyme		1,492	6,10E-06	BCL2L11,CCL2,CXCL8,HIF1A,ICAM1,MCL1,SLC2A1,TGFA	322 (19)
FPR2		g-protein coupled receptor			1,49E-02	CCL2,CXCL8,IL12A
THBS4		other		-0,730	9,63E-03	ATF4,HYOU1,ICAM1,MANF,TGFB2
NFKBIE		transcription regulator			9,92E-04	CCL2,CXCL3,CXCL8,ICAM1	243 (12)
RBCK1		transcription regulator			3,66E-03	ICAM1,MYC,TNFAIP3	324 (13)
KLF5		transcription regulator		1,204	4,64E-02	CDKN1A,DUSP1,HIF1A,MYC,PIAS1,PREB
IL6		cytokine	Activated	4,231	3,69E-08	ABCC3,ACVR1,AHNAK,AHR,APOB,ARL4C,ATF3,BCL2L11,BCL6,BTG2,CCL2,CD44,CDKN1A,CDKN2B,CFLAR,CTGF,CXCL3,CXCL8,DUSP1,DUSP16,ERBB2IP,F3,FAS,GADD45A,GBP2,GLRX,GSTA1,HFE2,HIF1A,HMOX1,ICAM1,IFIT2,IGFBP1,IL12A,IL23A,IRS1,ITGB5,JUN,LDLR,MCL1,MCM3,MET,MYC,NAMPT,NEU3,NFKBIA,NR3C1,PIM1,POU2F1,PPP1R15A,PPRC1,PTGER4,RORA,SC5D,SERPINE1,SGK1,SMAD7,SNX10,SOCS2,SOCS3,SRC,STAT4,TFRC,TGFA,THBS1,TNFRSF11B,TRAF6,WEE1,ZW10	392 (18)
GSK3A		kinase			5,64E-03	CFLAR,IRS1,SERPINE1	323 (17)
GNL2		enzyme			2,22E-02	CDKN1A,MYC
IRF5		transcription regulator	Activated	2,395	2,05E-02	CDKN1A,IFIH1,IFIT2,IFIT3,IL12A,IL23A,NAMPT,RSAD2
PPP5C		phosphatase	Inhibited	-2,000	1,86E-04	AHR,CDKN1A,DUSP1,SGK1	337 (18)
SMARCA4		transcription regulator	Activated	4,246	6,47E-07	AHNAK,AHR,ARL4C,ARRDC4,ATG9A,BAMBI,C19orf12,C8orf4,CCL2,CD44,CDKN1A,CDKN2B,CLDND1,CLK1,CTGF,CTSS,CUL4B,F3,FAS,FHL2,FUT1,GADD45A,GBP1,GNAI3,HCP5,HEXB,ICAM1,IL23A,INHBA,INPP1,IRF6,ITGA7,JUN,KHDRBS3,MAFF,MXD1,MYC,NFKBIZ,PAX8-AS1,PDE4B,PER3,PERP,PLEKHO1,PLPP3,PLS1,PSG4,PTP4A1,SEMA7A,SERPINE1,SERPINH1,SOCS2,TEC,TGFB2,TIMP2,TNFAIP8,UBE2H,ZBED6CL	345 (19)
IL7		cytokine		1,526	1,24E-04	AHR,BCL2L11,CBLB,CCL2,CD274,CDKN1A,CFLAR,CXCL3,FAS,FOXO1,GSR,LYN,MCL1,MYC,PIM1,SLC2A1,SMAD7,SOCS3	313 (17)
TNFSF11		cytokine	Activated	3,428	9,66E-13	AEBP2,AKAP13,CA2,CAV1,CCL2,CD44,CDC42EP4,CDKN1A,CREBRF,CSRP1,CXCL3,CXCL8,DUSP1,DUSP16,ETS1,F3,FAS,FHL2,FOXO1,GCH1,GLRX,HMOX1,ICAM1,JDP2,JUN,MAFB,MYC,NFIL3,NFKBIA,NFKBIZ,PIM1,PTGER4,RCL1,RHOB,SDC4,SERPINE1,SLC20A1,SLC2A1,SOCS3,SRC,TNFRSF11B,TRAF6,ZNF260	349 (14)
CCL11		cytokine		1,236	1,38E-02	CCL2,CCL28,CXCL3,CXCL8,FAS,ICAM1,ITGA2
IL1RL1		transmembrane receptor			4,20E-02	CXCL3,CXCL8,PAWR
GSK3B		kinase		1,043	7,36E-05	BIRC2,BIRC3,CCL2,CDKN1A,CFLAR,HIF1A,IRS2,MAPRE1,MCL1,MPZ,MYC,NFKBIZ,SERPINE1,TCF7L2,TP63	318 (15)
UBL5		other			4,96E-02	MDM4
OSM		cytokine	Activated	3,740	8,31E-09	ABCC3,AHR,ARL4C,BAMBI,BCL10,BHLHE40,CCL2,CDC42EP4,CDKN1A,CLDN4,CXADR,CXCL3,CXCL8,DSC2,ERBB3,F3,FOXN3,GAB1,GBP1,GBP2,GLUL,HBEGF,HIF1A,HMOX1,HSD11B1,ICAM1,IRS1,JAG1,JMJD1C,JUN,KLF10,LDLR,LITAF,MCM7,MYC,NAMPT,NEDD4L,OSMR,PAK2,PDLIM5,PFKFB2,PFKFB3,PPP3CC,PTP4A1,QKI,RORA,SERPINE1,SLC39A7,SMAD5,SOCS3,SON,TM4SF1,TNFRSF11B,ZBTB18,ZBTB43,ZHX2,ZNF266,ZNF330	375 (19)
TFF3		other			1,75E-04	CD55,CLDN1,HIF1A,OCLN,TJP1	181 (8)
RHOA		enzyme		1,101	1,37E-02	CDKN1A,CTGF,CXCL8,ICAM1,JUN,OCLN,RHOB,RND3,SNAI2
RET		kinase		-0,730	2,32E-02	ATF4,CCL2,CXCL8,EIF4G3,FKBP4,HSPA1A/HSPA1B,HSPA8,MET,PER3,RNF11,RNF19A
EGLN3		enzyme			2,94E-02	HIF1A,OCLN,TNFRSF11B
UBE2E1		enzyme			4,96E-02	CDKN1A
IL1B		cytokine	Activated	6,004	5,57E-16	ABCC3,ADM,APOB,APOL6,ATF3,ATF4,BAMBI,BIRC2,BIRC3,BTG2,CCL2,CCL28,CD274,CD44,CD55,CDKN1A,CEBPG,CFLAR,CSRNP1,CTGF,CTSS,CXCL3,CXCL8,DUSP1,EDN1,ERRFI1,F2RL1,F3,FABP1,FAS,FGFR3,FOXO1,GADD45A,GBP1,GBP2,GCH1,GEM,GSTA1,GSTA2,HBEGF,HES1,HEXB,HIF1A,HMOX1,HSD11B1,HSPA1A/HSPA1B,ICAM1,IFIT3,IGFBP1,IL12A,IL23A,INHBA,IRAK2,IRS1,IRS2,JUN,KLF10,LCP1,LDLR,MAP3K8,MCL1,MYC,NAMPT,NCOA2,NFE2L2,NFIL3,NFKBIA,NFKBIZ,NOCT…	378 (14)
CYP2J2		enzyme			4,20E-02	CD44,ICAM1,NFKBIA
P4HA1		enzyme			4,96E-02	AGO2
farnesyl transferase		complex			2,22E-02	HBEGF,KLF6
TFAP2C		transcription regulator	Inhibited	-2,621	6,77E-04	CD44,CDKN1A,CTGF,FKBP4,JAG1,MAGI3,MBP,MYC,THBS1,TNFAIP3
HSPH1		other			7,12E-03	BCL6,MYC
RARA		ligand-dependent nuclear receptor		-0,383	3,51E-04	ACACB,ANO10,C18orf25,CCNT2,CDKN1A,CLN8,CTSS,DUSP1,ELL2,ENAH,FLCN,HCP5,IRF6,JUN,MAFB,MYC,NAV2,NEDD9,ONECUT2,PVR,RSAD2,SETD2,SLC7A11,SMC4,STX3,TP63,ZNF367	355 (20)
CASP8AP2		transcription regulator			7,12E-03	CFLAR,MCL1	141 (7)
FLT3		kinase			1,96E-02	BCL2L11,MCL1,MYC,PIM1,SLC2A1
DYSF		other			1,61E-02	ANKRD1,CD55,CORO1C,CTSS,ERRFI1,GABARAPL1,GNAI3,HSPA1A/HSPA1B,LCP1
RGS1		other			3,54E-02	CITED2,IL23A,INHBA
PARK7		enzyme			2,94E-02	CXCL8,HIF1A,ICAM1
TNRC6A		other		-1,982	3,58E-04	BCL2L11,CDKN1A,LATS1,LATS2
ERF		transcription regulator			3,22E-02	MYC,SEMA7A
ELK1		transcription regulator		1,671	2,62E-03	CDKN1A,JUN,MCL1,SLC2A1,SLC7A11,THBS1,TIPARP,ZFP36	393 (19)
MST1R		kinase		1,980	1,05E-02	CXCL3,JUN,MYC,SMAD2
RELB		transcription regulator		1,320	1,60E-02	BIRC3,CDKN1A,CXCL8,MAP3K8,MYC,NFKBIA,STAT4,TGFA
CFTR		ion channel		-1,154	7,86E-03	CXCL3,CXCL8,FAS,GPX2,GSR,IDI1,NFKBIA,NFKBIZ,SOCS3,TNFAIP3	303 (15)
RSU1		other			2,22E-02	ARHGAP5,CDKN1A
IFNLR1		transmembrane receptor			2,58E-04	ATF3,CXCL3,IFIH1,IFIT2,IFIT3,MYC,RSAD2,THBS1,TNFAIP3	265 (16)
MTPN		transcription regulator		1,561	2,01E-02	EDN1,FADD,FAS,H6PD,JUN,MYC,SERPINE1,TGFB2,TGFB3
KIT		transmembrane receptor		-0,277	5,05E-05	BCL2L11,CD44,CXCL3,HMOX1,ICAM1,IL17RA,MCL1,MITF,MYC,PPP2R2A,SH3BP2,SNAI2,SOCS2,SOCS3,TJP1	244 (17)
C7		other			8,15E-03	CFLAR,CXCL3,ICAM1	176 (7)
DCN		other		-0,114	9,39E-04	CDKN1A,CTGF,DUSP1,HIF1A,ICAM1,IRS1,MET,SERPINE1,THBS1	353 (18)
TXN		enzyme	Activated	2,219	1,33E-02	CDKN1A,CXCL8,HIF1A,HMOX1,ICAM1,NFKBIA
BAG1		other			1,54E-02	CDKN1A,GADD45A,JUN,NEDD4L
EHMT2		transcription regulator			4,64E-02	CDKN1A,MDM2,MYC,SIAH1,ZNF217
CSHL1		transcription regulator		1,457	2,20E-02	CTGF,IGFBP1,SERPINH1,SLC2A1,SOCS2,SOCS3,TRIM24
CDKL2		kinase			4,96E-02	CD44
FASLG		cytokine		-0,519	3,84E-05	CCL2,CD44,CFLAR,CXCL8,FAS,STAT4,TGFB2,TGFB3,TNFRSF11B	334 (13)
ZBTB17		transcription regulator	Activated	2,433	4,06E-06	BHLHE40,BTG3,CDKN1A,CDKN2B,JUN,LDLR,OSMR,ZFP36	260 (7)
ZBTB14		transcription regulator			4,96E-02	MYC
CTNNB1		transcription regulator	Activated	2,961	8,90E-06	AHR,AKAP13,ARFGAP3,BAMBI,BCL2L11,BHLHE40,CADM1,CD44,CDK7,CDKN1A,CDKN2B,CTGF,CXCL8,CYR61,DDX17,DIXDC1,DOK1,EDN1,EPHB4,ERBB3,FAS,FEN1,GCH1,GLUL,GPX2,HES1,IRS1,JUN,MCL1,MITF,MPZ,MYC,NAT8,NR5A2,NRG1,PCDH9,PDE4B,PIGC,PKD1,RAB18,SERPINA5,SERPINE1,SGK1,SMAD7,SNAI2,SOX4,SOX5,TCF12,TCF7L2,TGFA,TGFB3,TGIF1,TIAL1,TJP1,TNFRSF11B,TNIK,TP63,TSC22D1,UGCG,ZEB1	369 (20)
GAPDH		enzyme	Inhibited	-2,000	9,33E-02	CCL2,DUSP1,GEM,IFIT2
HBB		transporter			1,12E-02	CXCL8,ICAM1,SERPINE1
RPS20		other			4,96E-02	MYC
CBX3		transcription regulator			3,54E-02	CDKN1A,ITGA7,MYC
RFWD2		enzyme		-1,091	1,86E-04	CDKN1A,FAS,PPARGC1A,TRIB3	142 (7)
DIABLO		other		-1,966	3,58E-04	BIRC2,BIRC3,CDKN1A,CFLAR	323 (15)
DUSP14		phosphatase			1,91E-02	IL12A,INHBA,NFKBIZ
UBR5		enzyme			4,37E-02	CDKN1A,MDM2
CALCA		other		-0,446	2,13E-03	AHNAK,AKAP13,CCL2,CD44,CXCL8,EDN1,GNG12,LIMA1,LRBA,MTFR1L,RBM14,TNS1	266 (18)
CDC42		enzyme	Activated	2,236	4,38E-03	ATF3,BCL2L11,CTGF,JUN,MAPK8,SOX5	262 (17)
Flt1		kinase			4,96E-02	ATF3
FLT1		kinase		1,667	9,01E-03	BSDC1,CDKN1A,CLIC4,HMOX1,ICAM1,PREB,RDX,THBS1,UBE2H	333 (19)
GCG		other		1,269	7,04E-04	BTG2,CBS/CBSL,CCL2,FAM46A,HMGCR,IGFBP1,LPIN1,NR3C1,PPARGC1A,SLC2A1,SP1	312 (21)
C5		cytokine		1,960	8,89E-07	ATF3,BCL6,CCL2,CD55,CXCL3,CXCL8,EIF2AK3,F3,HIVEP1,ICAM1,IL12A,IL23A,MET,NFE2L2,NFKBIA,PPP1R15A,SERPINE1,SMAD7,TNFAIP3,ZFP36	265 (13)
HIC1		transcription regulator		-0,378	1,02E-02	CA2,CDKN1A,FHL2,INHBA,SIRT1,SLC7A11,SNAPC1,TNFAIP8
HMGB1		transcription regulator		1,306	1,40E-03	CCL2,CCNG1,CDKN1A,CXCL3,CXCL8,GLUL,HIF1A,ICAM1,MDM2,SIRT1,SMAD7	340 (15)
IFNA1/IFNA13		cytokine		1,219	1,84E-02	GEM,IFIH1,IFIT2,MYC,RSAD2,STAT4,UBE2D1
Pou3f1		transcription regulator			1,38E-02	MBP,MPZ
RBPJ		transcription regulator		-0,097	1,17E-03	CD44,CDKN1A,DUSP1,ETS1,GNAI1,HES1,IL12A,IL17RA,INHBA,JAG1,JUN,MAPK6,MYC,SOX4,TGFB2,TGFB3	283 (21)
ZNF708		other			4,37E-02	NEDD9,TGFB3
BRD4		kinase		0,507	3,02E-02	ALDH1B1,BHLHE40,CDKN2B,HMOX1,MCL1,MLF2,MYC,PIM1,SFXN4
TNFRSF13B		transmembrane receptor			4,20E-02	BCL2L11,CFLAR,FAS
MAP3K7		kinase		-0,409	1,29E-03	BIRC3,CXCL8,GBP1,GBP2,GCH1,HMOX1,IFIH1,ITGB5,JUN,SERPINE1	282 (17)
Map3k7		kinase	Activated	2,907	2,09E-03	BHLHE40,CXCL3,EDN1,HBEGF,IFIT2,JUN,NFKBIZ,RSAD2,TSC22D1	313 (18)
Hist1h1a		other	Activated	2,714	3,43E-03	B4GALT5,BHMT,DUSP16,FKBP4,GLUL,MARS,MSL2,PAPD5,PHC3,THAP1,ZNF143
PRR13		other			4,96E-02	THBS1
SREBF2		transcription regulator	Activated	2,568	5,49E-04	CDKN1A,HMGCR,HMGCS1,HSD17B1,IDI1,INSIG1,IRS2,LDLR,MSMO1,SC5D,STARD4	244 (15)
PF4		cytokine		1,824	1,19E-04	CCL2,CDKN1A,CXCL3,CXCL8,F3,ICAM1,KLF4	281 (14)
IL36A		cytokine			1,05E-02	CXCL3,CXCL8,IL12A,IL23A
MAP3K11		kinase			1,12E-02	CXCL8,MYC,SH3RF1
CETP		enzyme			4,20E-02	APOB,HMGCR,LDLR
TAB1		enzyme		-0,934	5,15E-06	BIRC3,CDKN1A,CXCL8,GBP1,GBP2,GCH1,IFIH1,JUN,SERPINE1	320 (17)
ST8SIA1		enzyme			4,37E-02	CDKN1A,HMGCR
BRAF		enzyme		1,210	3,24E-05	BCL2L11,BIRC2,BIRC3,CDKN1A,CXCL8,HIF1A,MCL1,MYC,RND3,THBS1,TSC22D1	312 (19)
ATF2		transcription regulator	Activated	2,792	2,13E-04	ATF3,CXCL8,DUSP1,DUSP10,GADD45A,IL23A,JUN,MCL1,NPPB,PPARGC1A,RHOB,SNAI2,TGFB2	341 (17)
TP53		transcription regulator	Activated	3,963	2,02E-25	AEN,AKAP12,AMOTL2,ARHGAP5,ATF3,ATF4,ATXN1,BAP1,BCL2L11,BHLHE40,BIRC2,BIRC3,BTG2,CAV1,CAV2,CCL2,CCNG1,CD44,CDC42EP3,CDK7,CDKN1A,CERS6,CFLAR,CHMP4C,CITED2,CLIC4,CSRP1,CTGF,CXCL8,CYR61,DLC1,DOK1,DUSP1,DYRK1A,EDN1,EIF2AK3,EIF4G3,EPS8,F11R,F3,FAS,FEN1,FERMT2,FHL2,FKBP4,FOXO1,FOXO3,FUT1,GADD45A,GBP1,GLRX,GLUL,GNA13,GNAI1,GPD1L,GSR,HBEGF,HIF1A,HMGCR,HMGCS1,HMOX1,HSPA1A/HSPA1B,HSPA8,ICAM1,IL12A,IL17RA,IN…	393 (19)
WT1		transcription regulator		0,489	4,49E-08	BTG2,CBS/CBSL,CCL2,CD2AP,CD2BP2,CDKN1A,CLIC4,CREBZF,CTGF,CUL4B,DESI1,DYRK1A,EPS8,ETS1,GSR,HBEGF,IDI1,KLF4,MAPK8,MCL1,MDM2,MYC,NDRG1,NQO2,PDIA4,SERPINE1,SLC20A1,SNAI2,TARDBP,TGFB3,THBS1,TM4SF1,TSC22D1	329 (18)
NPPA		other		0,895	2,61E-03	ADM,DUSP1,EDN1,HMOX1,IL12A,MCL1	326 (18)
ID2		transcription regulator		0,570	2,43E-08	BCL2L11,BCL6,CCNG1,CD44,CDKN1A,DUSP1,DUSP10,FGFR3,FOXO1,FOXO3,HIF1A,ICAM1,IRF6,JDP2,KLF6,KLF7,LMO4,MAP4K3,MPZ,MYC,RORA,SMAD7,SOCS3,SOX13,SOX4,SOX5,STAT4,ZEB1	273 (19)
PDX1		transcription regulator		1,855	1,93E-05	ARL4D,ARRDC4,ATF3,ATG9A,CD44,F3,FUT1,GCH1,GNG12,INSIG1,IRS2,JUN,KLF10,KLF6,MITF,MYC,NR5A2,PDE4B,PTP4A1,RABGAP1L,RSAD2,SLC2A1,TCF7L2	214 (12)
CD28		transmembrane receptor	Inhibited	-2,423	4,73E-06	AHR,BHLHE40,CBLB,CD274,CDK7,CFLAR,CLK1,CXCL8,GBP1,GBP2,HIST1H2AC,HSPA1A/HSPA1B,HSPA8,IL12A,JUN,LCP1,MBD1,MYC,NAMPT,NFKBIA,PCSK7,PDE4B,PDE4D,PTGER4,RAD23B,RORA,SOCS2,SOCS3,SP1,STRN3,SUSD6,TAF1A,TFRC,THBS1,TNFAIP3,TRIM24,TSC22D1	358 (16)
TGFBR2		kinase		1,247	1,60E-05	ATF4,BHLHE40,CD44,CDKN1A,CDKN2B,CLIC4,CTGF,DSG2,HSD11B1,ICAM1,JUN,KCNJ8,NFIB,SERPINE1,SKIL,SMAD7,SOCS3,TAB2,TCF12,TGFB2,TGFB3,TGIF1,THBS1,TNFRSF11B	361 (17)
IL17F		cytokine		1,355	1,13E-02	CCL2,CXCL3,CXCL8,ICAM1,TRAF6
HPSE		enzyme			1,12E-02	CCL2,F3,IRS1
ESR1		ligand-dependent nuclear receptor	Activated	2,100	3,71E-22	ABCC3,AHNAK,AKAP13,ANO10,ARID4A,ARL4D,ATF3,BCL2L11,BCL6,BCLAF1,BIRC3,C18orf25,C8orf4,CA2,CAV1,CAV2,CCL2,CCNG1,CCNT2,CD55,CDC42EP3,CDC5L,CDKN1A,CDKN2B,CEBPG,CFL2,CLDN1,CLDN4,CLN8,CREB1,CREBBP,CTSS,CXADR,CXCL3,CXCL8,DDX17,DDX21,DSG2,DST,DUSP10,EDN1,EEA1,EEF2K,ENAH,ERBB3,F2RL1,FADD,FAS,FKBP4,FLCN,FOXO1,GEM,GLRX,GNA13,GNAQ,GNG12,HBEGF,HCP5,HIF1A,HMGCR,ICAM1,IL12A,IPO7,IRAK2,IRS1,IRS2,JUN,KLHL24,KLHL9…	385 (21)
RHOC		enzyme			2,22E-02	ATF3,CDKN1A
NME1		kinase		-1,505	4,87E-03	CDKN1A,CTGF,MET,RNGTT,SERPINE1,SMAD7,SMO	294 (18)
DEK		transcription regulator			3,58E-04	BIRC3,CXCL8,MCL1,NFKBIA	306 (9)
TLR3		transmembrane receptor	Activated	4,640	4,28E-08	ARRDC4,ATF3,BCAR3,CCL2,CD274,CFLAR,CXCL3,CXCL8,DUSP1,EDN1,FAS,GBP2,GBP4,GCH1,HMOX1,IFIH1,IFIT2,IFIT3,IL12A,IL23A,LIPG,LPIN2,MAP3K8,N4BP1,NFKBIZ,PFKFB3,PLK2,RHOB,RSAD2,SERPINE1,SOCS3,TP63,TSLP,ZNF644	311 (14)
MAP4		other			4,96E-02	HIF1A
HSP90AB1		enzyme			1,28E-02	ATF3,CFLAR,MYC,SNAI2
WNT3A		cytokine	Activated	3,528	2,66E-03	AHR,ARRDC4,CD44,CTGF,CYR61,EDN1,ERBB3,FHL2,IRS1,IRS2,JUN,MITF,MYC,NRG1,RHOU,SDC4,SGMS1,TGFB2,TGFB3,THBS1,TNFRSF11B,TRIB3	305 (17)
MEF2D		transcription regulator		1,409	4,25E-03	CTGF,JUN,MCM3,MEF2A,PPARGC1A,TGFB2,TGFB3	145 (7)
SCP2		transporter		0,000	1,28E-02	AKR1C4,FABP1,HMGCR,LDLR
RRM2B		enzyme			1,38E-02	CDKN1A,TP53INP1
GNA15		enzyme			3,33E-04	AKAP12,CAV2,CXCL8,FHL2,GADD45A,GBP2,GLUL,HES1,HMOX1,MYC,PAWR,TGFB3,TRIB3,ZFP36L1	299 (16)
ZFYVE16		transporter			2,46E-03	CDKN1A,SERPINE1	294 (14)
CSNK2A1		kinase			5,64E-03	AHR,SNAI2,ZFP36	285 (11)
SOD1		enzyme			1,03E-02	ATF1,ATF4,CREBBP,HMOX1,HSPA8,ICAM1,INHBA,JUN,MET,NFE2L2,NFIL3,OCLN,PAWR,RDX,SIRT1,STAT4,TFRC,TNFAIP3
Muscarinic cholinergic receptor		group			4,37E-02	CYR61,JUN
TCF		group			2,83E-02	AKAP13,CD44,DDX17,GPX2,IRS1,MYC,SERPINA5,TSC22D1,UGCG
© 2000-2016 QIAGEN. All rights reserved.

## Sheet: AMPK-Indep_Upstream Regulators
S2 Table. Ingenuity Pathway Analysis (IPA) of RNA-seq data
IPA Upstream Analysis for AMPK-Independent genes
Upstream Regulator	Exp Log Ratio	Molecule Type	Predicted Activation State	Activation z-score	p-value of overlap	Target molecules in the RNA-seq dataset	Mechanistic Network
CSF3	1,377	cytokine	Activated	2,010	7,52E-02	CEBPB,FGB,GADD45B,IL1RN,LBP,ODC1,RORC,VEGFA
RGCC	1,135	other			3,80E-02	ACTA2,CDH1
IL1RN	1,021	cytokine		0,284	4,48E-02	ACTA2,CCL20,CYP2E1,CYP3A5,CYP7A1,NR0B2,VEGFA
NR0B2	0,929	ligand-dependent nuclear receptor		-0,521	9,48E-04	ACADM,AGT,CYP7A1,MTTP,NR0B2,PCK1,SLCO1B1	186 (15)
PER1	0,839	other			1,67E-02	ARNTL,CRY1,PER1
VCAN	0,820	other	Inhibited	-3,434	1,75E-04	ANG,C1R,CCL20,CEBPB,CXCL2,FST,GLB1,IL1RN,LBP,LGALS3,VCAN,VEGFA	168 (15)
JUND	0,777	transcription regulator		0,484	2,76E-02	AGT,JUND,NCF2,SAT1,VEGFA
CYP7A1	0,632	enzyme			6,43E-03	ABCG5,CYP7A1,MTTP	84 (7)
PCK1	0,629	kinase			3,80E-02	ACADM,PCK1
PPARD	0,591	ligand-dependent nuclear receptor		0,931	3,16E-03	ACTA2,ALDH3A2,ANGPTL3,APOA2,AQP3,CEBPB,PCSK9,PPARD,SAT1,TNFRSF12A,VEGFA,VLDLR	167 (19)
NR1D1	0,546	ligand-dependent nuclear receptor			5,07E-03	ARNTL,CRY1,NR1D1,RORC
RORC	0,528	ligand-dependent nuclear receptor		1,982	1,16E-05	ABCG5,APOA5,ARNTL,ASNS,CCL20,CXCL2,CYP2E1,CYP3A5,GADD45B,NNMT,PCK1,RORC,SULT2A1,VEGFA,VLDLR	98 (6)
CEBPB	0,411	transcription regulator	Activated	2,048	6,31E-12	ACTA2,ADH1C,AGT,AKR1B10,AKR1C3,ALB,ALDH1A1,ASNS,BCL2A1,BLNK,CDC6,CEBPB,CP,CRP,CSF3,CXCL2,CYP2E1,DDIT3,DHCR7,HMGA1,HP,HPX,IL1RN,LBP,ODC1,ORM1,PCK1,PLG,PPARD,SAA2,SAT1,SERPINA1,SLC38A2,SULT2A1,TF,UPP1,VCAN,VLDLR	212 (21)
FST	0,384	other		1,237	1,88E-03	APOA2,FST,HP,PLG,SAA1,SERPINA1	109 (9)
CRY2	0,374	enzyme			2,76E-04	ARNTL,CRY1,PCK1,PER1
IGF2	0,354	growth factor		0,394	1,14E-02	APOA2,CDC6,CRY1,DDIT3,DHCR7,EZH1,IGF2,SAT1,SLC38A2,VEGFA
SERPINA1	0,307	other			8,37E-03	CYP7A1,DDIT3,HSPA5,IL1RN	165 (17)
TGM2	0,307	enzyme	Activated	2,121	1,41E-01	BCL2A1,CSF3,FARSB,HLA-B,MT2A,NCF2,SLPI,TRMT13,ZNF566
AZGP1	0,286	transporter			1,67E-02	AZGP1,CDH1,CEBPB
ALB	0,215	transporter		0,405	9,54E-04	ACTA2,AGT,ALB,DDIT3,HSPA5,VEGFA	193 (19)
F2	0,199	peptidase		1,297	2,80E-03	ACTA2,CCL20,CD63,DHRS9,HMGA1,IL15RA,MTSS1,NCF2,PDGFA,SERPINC1,SRF,TNFRSF12A,TRAF3,UCK2,VEGFA	227 (21)
A2M	0,142	transporter		0,000	2,02E-02	CDH1,DDIT3,GADD45B,HSPA5
DDB1	-0,226	other			2,18E-02	BBC3,PYGO2
FECH	-0,267	enzyme			8,37E-03	CYP2E1,CYP2J2,CYP3A5,CYP7A1
HSPA5	-0,303	enzyme		-1,967	7,44E-03	BCL2L2,CDH1,DDIT3,HSPA5	138 (11)
UGT2B4	-0,344	enzyme			2,62E-02	NR0B2
CRY1	-0,364	enzyme			4,20E-03	ARNTL,PCK1,PER1
ACTA2	-0,366	other			1,73E-02	ACTA2,CDH1
KPNB1	-0,370	transporter			2,62E-02	TNFRSF10B
EDEM1	-0,399	enzyme			2,02E-03	DDIT3,HSPA5
NF2	-0,404	other			1,32E-02	CDH1,NF2
ARNTL	-0,504	transcription regulator		0,191	2,57E-02	ARNTL,CRY1,NR1D1,PER1
ALDH1A1	-0,558	enzyme			4,20E-03	ACADM,PCK1,PPARD
CARD9		other			3,22E-02	CSF3,CXCL2
MALSU1		other			3,37E-04	MT-CO1,MT-ND1,MT-ND4
TRIM72		enzyme			2,62E-02	ACTA2
Mmp		group			1,32E-02	PLG,VEGFA
Notch		group		1,091	2,76E-03	ACTA2,AGT,CDH1,GADD45B,ID2,PROX1,VEGFA	164 (15)
Creb		group		0,164	4,28E-02	ATP2A2,BBC3,EIF4EBP2,MAT2A,MT-ND5,ORM1,PCK1,PER1,TF,TMEM184C,VEGFA
Rsk		group			3,97E-03	CEBPB,CXCL2	137 (7)
PI3K (complex)		complex		0,978	7,09E-03	APOA5,BBC3,CDH1,CEBPB,CYP7A1,DDIT3,HIF1AN,IGF2,IL1RN,MT-CO1,MT2A,NQO1,TGM2,TRIM25,VEGFA	211 (19)
P38 MAPK		group		1,861	4,45E-02	BBC3,BCL2A1,CEBPB,DDIT3,FGF21,FST,HP,HSPA5,IL1RN,KLF13,PCK1,SRF,TNFRSF10B,VEGFA,VLDLR
Gsk3		group		1,274	8,14E-03	BBC3,CDH1,DDIT3,GDF15,MICA,TNFRSF10B	167 (14)
STAT5a/b		group		0,692	7,38E-03	BCL2A1,ID2,MMD,MYD88,PCK1,PROX1,STIP1
STAT		group			1,41E-02	A2M,AGT,CRP,LBP
RNA polymerase II		complex			3,01E-03	ARID5A,ASNS,ATP6V0A1,BLNK,CBX5,CDH1,CXCL2,CYP7A1,DDIT3,FGG,GADD45B,GDF15,IL1RN,PCK1,RORC
Pkc(s)		group		0,841	3,45E-03	AQP3,CDC6,CYP2E1,DDIT3,GADD45B,HSPA5,IGF2,MAFK,NQO1,NR1D1,PER1,STC2,VEGFA	201 (19)
MAP2K1/2		group		0,094	2,61E-02	CDH1,DDIT3,HSPA5,PDGFA,VEGFA
CD3		complex		-1,901	1,76E-02	ANG,AQP3,BCL2A1,BTG1,C1R,CCL20,ETS2,GABARAPL2,HPX,HSPA5,IL15RA,MICA,MT-CO1,MT1G,ODC1,PFDN4,RORC,RPS3A,RYK,SLPI,SRPRB,TGM2,TOB2,TPST1,TRIM25,VEGFA
Pka		complex		1,982	4,67E-01	CEBPB,DDIT3,FGF21,PCK1
IL1		group	Activated	2,249	2,61E-05	AKR1C1/AKR1C2,ALB,CCL20,CP,CRP,CSF3,CYP7A1,ELF3,FST,HP,IL1RN,MTTP,ODC1,ORM1,PDGFA,RORC,SAA1,SAA2,SULT2A1,TGM2,TRAF3IP2,VCAN,VEGFA	189 (17)
Jnk		group	Activated	2,289	1,93E-04	A2M,ACTA2,AGT,BTG1,CDH1,DDIT3,GDF15,HSPA5,JUND,NQO1,PLG,TGM2,TNFRSF10B,TNFRSF12A,VCAN	194 (19)
Fgf		group			9,37E-03	CDH1,LPCAT1,ODC1,PER1	95 (7)
Vegf		group		0,977	4,73E-05	A2M,ACTA2,AGFG2,ARNTL,ASNS,BAG2,BCL2A1,CDC6,CDH1,CHST7,CLCF1,CRY1,DDIT3,DUSP5,EFNA1,FST,IL15RA,IL18,LRP8,MT1G,PDE7B,PDGFA,PPARD,RGCC,RGS9,TNFRSF10B,TPST1,TSHZ1,VEGFA	164 (15)
Akt		group	Activated	2,170	7,90E-03	A2M,AQP3,BCL2A1,CEBPB,CP,IGF2,MT-CO1,NR0B2,PCK1,PLG,PPARD,VCAN,VEGFA	205 (19)
N-cor		group		-1,103	1,95E-02	ARNTL,CRP,CXCL2,PCK1,PID1,TBC1D2
PDGF BB		complex	Activated	3,785	2,58E-08	ACTA2,ATP2A2,CCL20,CCNL1,CEBPB,CP,CXCL2,DDIT3,DUSP5,ELOVL2,ETS2,GDF15,HLA-E,IGF2,LBP,LGALS3,MAFK,MAT2A,ODC1,PDGFA,PPARD,RFC5,SAT1,SRF,TGM2,TNFRSF12A,VCAN,VEGFA	215 (20)
Max-Myc		complex			2,62E-02	ODC1
Stat3-Stat3		complex	Activated	2,595	1,92E-06	A2M,CRP,FGA,FGB,FGG,LBP,VEGFA
LXR ligand-LXR-Retinoic acid-RXRα		complex			3,22E-02	ABCG5,CYP7A1
PXR ligand-PXR-Retinoic acid-RXRα		complex		-0,813	8,47E-05	ALDH1A1,ALDH3A2,CYP3A5,CYP7A1,PAPSS2,SLCO1B1,SULT2A1
Nr1h		group		0,180	1,21E-02	ABCG5,AGT,ALDH1A1,ANGPTL3,AQP3,CSF3,CYP7A1,FECH,VLDLR
AMPK		complex	Activated	2,571	7,54E-03	CDH1,IL1RN,MT-ATP6,MT-CO1,MT-CYB,MT-ND1,NR0B2,VEGFA	176 (21)
FXR ligand-FXR-Retinoic acid-RXRα		complex		0,334	3,81E-03	ABCG5,NR0B2,SULT2A1,VLDLR
Rxr		group			1,25E-03	ABCB10,AQP3,CSF3,CYP3A5,CYP7A1,NR0B2,PCK1,SULT2A1,UGT2B4	250 (21)
Tcf 1/3/4		group			3,37E-04	ALB,APOH,TTR
NFkB (complex)		complex	Activated	2,893	7,37E-09	A2M,AGT,ATP2A2,BBC3,BCL2A1,BCL2L2,C1R,CCL20,CDH1,CEBPB,CLCF1,CRP,CSF3,CXCL2,CYP3A5,DDIT3,DUSP5,EFNA1,ELF3,FGG,FST,G0S2,GADD45B,GDF15,IL15RA,IL18,IL1RN,MICA,MTSS1,NCF2,NR1D1,ODC1,PID1,PIM3,PIP5K1A,SAA1,SLPI,TGM2,TNFRSF10B,TRAF3,TRIM38,VEGFA	169 (14)
LDL		complex		0,591	9,36E-03	AP1G1,APOBEC3B,ATP2A2,BCL2A1,CCL20,CXCL2,CYP2J2,DDIT3,G0S2,HSPA5,IL1RN,NR0B2,VEGFA	170 (13)
Insulin		group		0,584	3,29E-03	ACADM,AGT,ALB,CEBPB,CYP7A1,FGB,FGF21,HSPA5,IGF2,MT-ND1,ODC1,OGT,PCK1,PCSK9,PPARD,SLC38A2,VEGFA,VLDLR	232 (21)
NCOR-LXR-Oxysterol-RXR-9 cis RA		complex			2,68E-02	ABCG5,APOA5,CYP7A1
PRKAA		group			4,30E-02	CDH1,NCF2,PCK1
Hnf3		group			4,41E-02	PCK1,TTR
GC-GCR dimer		complex			7,76E-03	AGT,IL1RN,SLPI
PLIN5		other			3,60E-02	ACADM,MAFK,NQO1
T3-TR-RXR		complex		1,026	8,47E-05	AKR1C1/AKR1C2,AKR1C3,APOA5,CYP7A1,FGA,HP,PCK1
ERK		group		1,970	7,63E-03	AGT,CDH1,CXCL2,FST,GDF15,HMGA1,ODC1,PPARD,RORC,TGM2,TNFRSF10B,VCAN,VEGFA	177 (17)
FOXJ2		transcription regulator			2,62E-02	C4BPA
NAP1L1		other			2,68E-02	ALB,TTR
IgG		complex		-0,887	4,25E-03	CEBPB,DDIT3,DHCR7,FST,HLA-E,HSPA5,IL1RN,JUND,LGALS3,STK24,VEGFA	150 (16)
FSH		complex		1,653	1,40E-03	ACTA2,ALDH3A2,AQP3,ARHGEF5,ATP2A2,ATP9A,BCL2L2,DHCR7,EFNA1,FST,IL1RN,MEF2D,MT1X,MT2A,PCK1,STIP1,STK24,TF,TNFRSF10B,UPP1,VEGFA	173 (18)
ORMDL3		other			4,41E-02	ATP2A2,CCL20
TCHP		other			2,62E-02	VEGFA
CPT1C		enzyme			3,22E-02	ACADM,MT-CO3
PNPLA2		enzyme		-0,447	1,00E-03	ACADM,FGF21,HSPA5,MTTP,PCK1	155 (20)
TFAP2D		transcription regulator			2,62E-02	MT2A
NPC1		transporter			2,57E-02	CYP7A1,DDIT3,LGALS3,PCSK9
MT-TM		other			2,93E-05	MT-CO1,MT-CYB,MT-ND1,MT-RNR1,MT-RNR2
SQSTM1		transcription regulator		1,115	5,66E-04	ARID5A,CXCL2,IL15RA,IL18,NQO1,RGCC	100 (8)
FOXL2		transcription regulator		1,960	7,21E-02	BCL2A1,CCL20,CXCL2,FST
CMTM8		cytokine			2,62E-02	CDH1
ATF6B		transcription regulator			3,97E-03	DDIT3,HSPA5	46 (4)
USE1		other			3,97E-03	DDIT3,HSPA5
CYTH2		other			2,62E-02	ARF6
BPIFA1		other			3,80E-02	CCL20,CXCL2
CHI3L1		enzyme			2,97E-02	CDH1,NNMT,VEGFA
GLIPR2		other			3,97E-03	ACTA2,CDH1
SLC51B		transporter			2,62E-02	NR0B2
CYB5R4		enzyme			9,58E-03	DDIT3,HSPA5
SNAI3		transcription regulator			2,62E-02	CDH1
PRDM5		transcription regulator			1,75E-02	APOBEC3B,CYB5D1,ETS2,GADD45B,ID2,MYD88
PRKAG3		other			1,23E-02	ASPH,CLCN3,FBXO6,HSPA5,MAT2A,MID1IP1,MMD,ODC1,RGCC,RORC
PNPLA8		enzyme			1,73E-02	HSPA5,NQO1
MIR17HG		other		1,067	3,26E-03	ACTA2,FZD4,PHLPP2,PKD2
ZNF503		other			2,62E-02	CDH1
IQCB1		other			2,62E-02	BBC3
Collagen(s)		complex		0,391	6,24E-03	CD63,DDIT3,EDEM1,NCOA5,PSAT1
MRPL14		other			5,78E-04	MT-CO1,MT-ND1,MT-ND4
IPCEF1		enzyme			2,62E-02	ARF6
CUZD1		other			2,62E-02	ID2
SLCO1C1		transporter			3,97E-03	ALDH1A1,VEGFA
IGF1R		transmembrane receptor		1,820	1,33E-02	ACADM,ACTA2,CDH1,CEBPB,DDIT3,HSPA5,ID2,IGF2,NDUFV2,VEGFA
VIMP		other			6,43E-03	CEBPB,DDIT3,HSPA5
LOXL3		enzyme			2,62E-02	CDH1
Laminin		complex		0,106	2,19E-02	ACTA2,ETS2,ID2,IGF2
MTF1		transcription regulator			2,68E-02	MT1G,MT2A
CREB3L2		transcription regulator			2,68E-02	HSPA5,SEC24C
MAN2C1		enzyme			2,62E-02	DDIT3
SLC51A		transporter		-0,849	1,33E-04	CYP3A5,CYP7A1,NR0B2,SULT2A1
FH		enzyme			3,80E-02	AKR1C1/AKR1C2,NQO1
LGR5		transmembrane receptor			2,62E-02	AKR1C3
BAHD1		other			2,62E-02	IGF2
WDR1		other			2,62E-02	IL18
RGMB		other			2,62E-02	CDH1
KIF26B		other			2,62E-02	NQO1
CDC73		other			1,62E-03	CDH1,HIST1H1C,HMGA1,IGF2	16 (2)
PLXND1		transmembrane receptor			2,62E-02	VEGFA
PON2		enzyme			2,62E-02	DDIT3
FOXG1		transcription regulator			4,41E-02	FST,PCK1
STK17A		kinase			2,18E-02	MT1M,MT1X
CREB3L4		transcription regulator			6,50E-03	ANG,ID2
DPP3		peptidase			2,62E-02	NQO1
NCEH1		enzyme			6,85E-04	DDIT3,HSPA5
SLC39A13		transporter			2,62E-02	MT1A
CCDC8		other			2,62E-02	BBC3
RGS9BP		other			2,62E-02	RGS9
SBDS		other			6,93E-03	AKR1C1/AKR1C2,AKR1C3,DDIT3,GADD45B,HSPA5,MT2A,MYD88
MALAT1		other			9,58E-03	CDH1,SRF
TLR7		transmembrane receptor		0,782	2,91E-02	BCL2A1,CCL20,CEBPB,CHST9,CXCL2,ETS2,MYD88,TRIM38
Alpha catenin		group	Inhibited	-2,216	2,02E-01	CXCL2,IGF2,SAA1,TGM2,TNFRSF12A
SMAD1/5		group			9,07E-04	CEBPB,ID2,PDGFA
Growth hormone		group		1,005	6,30E-03	ALB,CDH1,CEBPB,CYP7A1,FGF21,GDF15,IGF2,NR1D1,PCK1	193 (20)
9530018H14Rik		other			2,62E-02	CDH1
MBNL2		other			2,62E-02	ABLIM1
Gcn5l		group			3,22E-02	ACADM,BBC3
Cg		complex		0,994	9,35E-04	ACTA2,AKR1B10,AKR1C3,BTG1,CDC6,CDH1,CEBPB,DHCR7,FST,FZD4,G0S2,HMGA1,PUS3,SFRP4,SULT2A1,TNFRSF12A,TSPAN13,UPP1,VCAN,VEGFA	203 (18)
Lh		complex		1,708	8,57E-04	ACTA2,ARHGEF5,ARNTL,ATP2A2,ATP9A,DHCR7,FST,PER1,PRKAR2A,SFRP4,STIP1,STK24,SULT2A1,TNFRSF12A,UPP1,VEGFA	157 (12)
EIF2AK3		kinase		0,057	2,66E-07	ABCF2,ALDH18A1,ANG,ARNTL,ASNS,CEBPB,CLCN3,DDIT3,ETS2,HSPA5,LARS,SEL1L,VEGFA,WARS	189 (16)
ABCB4		transporter		-1,522	1,17E-03	ACTA2,CCL20,ELF3,LGALS3,PDGFA
PRKDC		kinase			1,27E-02	NR1D1,PIM3,TMPRSS2
MRPL12		other	Activated	2,000	1,53E-05	MT-ND1,MT-ND2,MT-RNR1,MT-RNR2
Cebp		complex			3,22E-02	ALB,SULT2A1
Cathepsin		group			2,62E-02	ACTA2
Laminin1		complex			4,41E-02	CDH1,MT1F
CSF		group			6,50E-03	BCL2A1,ORM1
HSF1		transcription regulator		0,072	7,73E-03	CCT4,CDC6,CSF3,DNAJA1,HSPA4L,HSPH1,MAT2A,MICA,STIP1,TRAF3,TTR
STAT3		transcription regulator	Activated	2,241	6,49E-06	A2M,ACTA2,AGT,ALDH1A1,CCL20,CDH1,CEBPB,CRP,CSF3,CXCL2,DDIT3,FGA,FGB,FGG,FST,HNRNPD,HP,ID2,IL1RN,LBP,MICA,MYD88,NEURL3,PCK1,RORC,SAA1,SERPINA1,STC2,TNFRSF10B,VCAN,VEGFA,WARS	178 (16)
PLP1		other			8,37E-03	CCL20,CXCL2,DDIT3,HSPA5	126 (11)
PMF1/PMF1-BGLAP		transcription regulator			2,62E-02	SAT1
MAX		transcription regulator			1,87E-03	CBX5,DDIT3,EZH1,GADD45B,HMGA1,ID2,MTF2,ODC1	8 (2)
E2F1		transcription regulator		0,788	3,75E-02	BBC3,CBX5,CCT4,CDC6,DDX39B,HIST1H2BJ,HMGA1,HMGB2,HNRNPD,MT1G,PSAT1,PTPN4,RBFOX2,RFC5,TRAF3,TRMT13,UCK2,VEGFA
IRS1		enzyme		0,720	1,58E-02	CDH1,CEBPB,DDIT3,ID2,PCK1,PDGFA,RAB9A,VEGFA
NR1H3		ligand-dependent nuclear receptor		-0,190	2,71E-04	ABCG5,ANGPTL3,CRP,CSF3,CYP7A1,IL1RN,MID1IP1,NR0B2,SLCO1B1,VEGFA	217 (16)
Ins1		other		0,813	1,70E-03	ACADM,ADH1C,AGT,ALB,APOA5,CEBPB,CYP2E1,CYP7A1,DDIT3,HP,IGF2,MTTP,ODC1,PCK1,PER1,PPARD,TF,VEGFA	275 (24)
CASP1		peptidase	Inhibited	-2,177	1,36E-03	ACTA2,CDH1,CSF3,CXCL2,IL18	179 (16)
ABCC1		transporter			1,73E-02	NCF2,NQO1
ITGB2		transmembrane receptor		-1,633	9,54E-04	ACTA2,BCL2A1,CSF3,CXCL2,GADD45B,VEGFA	166 (13)
TNFRSF1B		transmembrane receptor		1,387	4,25E-02	CYP3A5,EFNA1,LBP,PDGFA,SAA1
PRKCE		kinase		0,351	6,04E-05	ACTA2,CDH1,CEBPB,CRP,CSF3,HSPA5,ODC1,PDGFA,VEGFA	164 (16)
TFAP2A		transcription regulator			3,71E-02	CDH1,CXCL2,IGF2,MT2A,PPARD,VEGFA
SRI		transporter			2,62E-02	HSPA5
IGF1		growth factor		0,838	9,20E-03	A2M,ACTA2,AKR1C1/AKR1C2,BBC3,BCL2A1,CDH1,CEBPB,DDIT3,HMGA1,HSPA5,ID2,IGF2,IL18,NCF2,ODC1,SLPI,TF,TNFRSF12A,VEGFA	224 (21)
PI3K (family)		group		-0,495	1,27E-03	AKR1B10,AKR1C1/AKR1C2,CDH1,DDIT3,HSPA5,NQO1,TNFRSF10B,VEGFA	176 (16)
NELFB		other			3,80E-02	GADD45B,VEGFA
SOX2		transcription regulator	Inhibited	-3,077	3,48E-02	ALB,ALDH1A1,DUSP5,ELF3,ETS2,FST,GADD45B,ID2,MTF2,MYD88,NF2,SERPINA1,TF,VEGFA
H6PD		enzyme			9,58E-03	DDIT3,HSPA5	97 (10)
ZFYVE9		peptidase			3,97E-03	ACTA2,CDH1
PTEN		phosphatase	Activated	2,118	2,94E-03	AKR1C3,ASPH,BBC3,BTG1,CDK10,CEBPB,CXCL2,EZH1,G0S2,IGF2,JUND,LGALS3,MAFK,MAT2A,MEF2D,MT-ATP6,MT-CYB,MT-ND1,MT2A,SAT1,TEP1,VEGFA	196 (17)
VHL		transcription regulator			4,65E-02	ALDH1A1,BBC3,CDH1,MYL12B,PISD,RHOF,VEGFA
ACTL6A		other			3,28E-02	BBC3,CDH1,ETS2
RIPK2		kinase		1,206	2,35E-03	ABCG5,ACADM,CXCL2,CYP7A1,MTTP,PPARD,RASGRP3	114 (7)
SLC13A1		transporter		1,667	6,88E-04	AKR1C3,ALDH1A1,ARRDC2,C9,CHST7,EDEM1,G0S2,HSPA5,PCK1
CFB		peptidase			7,76E-03	CXCL2,DDIT3,HSPA5
TREM1		transmembrane receptor		0,954	7,10E-05	ASNS,ASPH,CCL20,CEBPB,CXCL2,ETS2,GADD45B,IL15RA,MFN2,MT1E,MT1F,MT1M,MYD88,SPINK1,SYNJ2,WBP5	113 (9)
EPAS1		transcription regulator		0,986	2,85E-02	ABCF2,BBC3,CXCL2,DDIT3,GADD45B,HIST1H1C,HSPA5,NEAT1,STC2,VEGFA
REL		transcription regulator		-1,033	3,96E-02	ARHGEF11,BBC3,BCL2A1,C10orf2,CDC6,CDH1,GADD45B,IL18,RORC,TBCA,TNFRSF10B
FOXA3		transcription regulator			2,98E-03	ACADM,CYP3A5,PCK1,TF,TTR	67 (7)
PRKAA1		kinase		1,510	2,86E-03	ACTA2,ALB,CYP3A5,ELOVL2,MT-CO1,NCF2,SERPINI1,TGM2	28 (3)
PRL		cytokine		1,485	2,50E-02	A2M,AKR1C3,C19orf66,CDH1,DDX39B,ID2,IGF2,ODC1,PIM3,PROX1,RASD1,SPINK1,TRIM25
MYLPF		other			2,62E-02	ACTA2
REV1		enzyme			9,58E-03	BBC3,TNFRSF10B
MKI67		other			2,62E-02	CDH1
NFE2L3		transcription regulator			2,62E-02	NQO1
FGF6		growth factor			2,62E-02	CSF3
PPARG		ligand-dependent nuclear receptor		0,305	2,36E-05	ACADM,ACTA2,AGT,APOA2,AQP3,ATP2A2,CDH1,CEBPB,CSF3,CXCL2,FST,GABARAPL2,GDF15,HP,MTTP,MYD88,NR1D1,ODC1,PCK1,PID1,PPARD,RORC,SAA1,SAT1,SERPINA1,TBC1D2,VEGFA,VLDLR	179 (18)
NREP		other			6,43E-03	ACTA2,PDGFA,VEGFA
PRKAA2		kinase		1,710	1,37E-04	ACTA2,ALB,CDH1,CYP3A5,DDIT3,ELOVL2,HSPA5,MT-CO1,NCF2,SERPINI1,TGM2	147 (15)
LSM10		other			2,62E-02	HIST1H1C
IL11		cytokine			4,16E-02	A2M,BCL2A1,CRP,LBP
GDF2		growth factor		1,938	1,89E-01	GADD45B,ID2,PIM3,PROX1
SMAD1		transcription regulator		-0,543	3,74E-03	ACTA2,CXCL2,GADD45B,PDGFA,VEGFA
TOP1		enzyme			1,73E-02	ASNS,GLB1
MAP2K1		kinase		0,885	1,55E-02	ACTA2,BCL2A1,CRP,DUSP5,HSPA5,JUND,LGALS3,SERPINA1,TGM2,VEGFA
CTF1		cytokine			7,44E-03	A2M,AGT,CRP,LBP	167 (14)
HOMER3		other			2,62E-02	CEBPB
CNGA3		ion channel			2,68E-02	DDIT3,HSPA5
CNGB3		ion channel			9,58E-03	DDIT3,HSPA5
MAT1A		enzyme			1,67E-02	ALB,CYP2E1,SAA1
IL27		cytokine		-0,199	1,96E-02	CCL20,CD63,HLA-B,HLA-E,IL15RA,IL18,IL1RN,RORC
GCK		kinase			4,30E-02	ACADM,CDH1,PCK1
XRCC6		enzyme			4,41E-02	SLC38A2,TMPRSS2
CDK9		kinase			3,91E-02	CXCL2,FGG,ODC1,STC2
HOXA10		transcription regulator		0,632	7,73E-03	ALDH1A1,BCHE,CYP2E1,DHRS9,FST,HLF,HNRNPL,ID2,NCF2,NUDT3,SAT1
TLR4		transmembrane receptor		0,399	1,94E-02	APOBEC3B,ARID5A,CCL20,CDH1,CSF3,CXCL2,CYP3A5,EFNA1,HSPA5,IL15RA,IL18,MYD88,NSMAF,RGCC,SGPL1,TRIM38
SLK		kinase			2,62E-02	DDIT3
ERN2		kinase			6,50E-03	DDIT3,HSPA5
HMOX1		enzyme		-0,022	1,77E-03	ACTA2,ANGPTL3,CXCL2,CYP2E1,DGCR8,IL1RN,NQO1,RORC,VEGFA	128 (15)
SLC10A2		transporter			2,62E-02	CYP7A1
HIF1A		transcription regulator		1,363	1,94E-03	ABCF2,ACTA2,AGT,ASNS,ATP2A2,CDH1,CXCL2,GADD45B,HIST1H1C,HIST1H2BK,HSPA5,ID2,IGF2,MT-CO3,MT-ND1,PDGFA,PHLPP2,RORC,STC2,VEGFA	171 (15)
IL1R1		transmembrane receptor		0,555	3,37E-03	ACTA2,CXCL2,IL18,LBP,ORM1,SAA1	137 (15)
IL5		cytokine		-0,407	7,31E-03	A2M,ASNS,CD63,CLEC2B,DUSP5,HSPA5,HSPH1,KIAA1147,MAT2A,MMD,PDCD2,PSAT1,SLC39A8,UCK2,UPP1
KRT1		other			2,62E-02	IL18
RORA		ligand-dependent nuclear receptor	Activated	2,174	4,57E-04	ABCG5,APOA5,ARNTL,ASNS,CYP2E1,CYP3A5,GADD45B,IL18,NNMT,NR1D1,PCK1,RORC,SULT2A1,VLDLR	109 (9)
UBA2		enzyme			2,62E-02	ALB
MSTN		growth factor		-0,192	8,95E-03	ACTA2,HIST1H4C,IGF2,PID1,VEGFA	146 (12)
IKBKB		kinase		1,757	1,30E-01	CCL20,CDC6,CDH1,CEBPB,CP,CXCL2,IL1RN,MAT2A,VCAN,VEGFA
CEBPA		transcription regulator		1,980	3,64E-10	A2M,ADH1C,AGT,AKR1B10,AKR1C1/AKR1C2,AKR1C3,ALB,ARHGEF5,ASNS,BCL2A1,BTG1,CCL20,CEBPB,CREG1,CSF3,CYP3A5,CYP7A1,DHCR7,G0S2,H1FX,HLA-B,HMGA1,HP,HSPA5,ID2,IL1RN,MT-CO1,MT2A,NF2,PCK1,PPARD,SAA1,SERPINI1,SULT2A1,VCAN,VLDLR	269 (23)
POU2F1		transcription regulator			1,38E-02	A2M,AOX1,BBC3,CRP,CYP2J2,JUND,SAA1,TMPRSS2
RASSF5		other		-1,067	5,79E-03	DNAJA1,PDCD2,SAT1,U2AF1/U2AF1L5
ACOX1		enzyme		-0,104	3,61E-02	ACADM,C9,CD63,DDIT3,ETS2,HSPA5,LGALS3,SERPINA1
MAPK8		kinase		0,895	4,71E-02	CDH1,CEBPB,CRP,CYP7A1,JUND,MAP3K9,MTTP,PPARD
FGF3		growth factor			2,18E-02	CDH1,CSF3
F11R		other			2,62E-02	CDH1
PHLPP1		enzyme			4,41E-02	CXCL2,IL18
FN1		enzyme		0,389	1,84E-02	ACTA2,CCT4,CDH1,CEBPB,CRP,CXCL2,HLA-B,JUND,MAT2A,TGM2,TNFRSF10B
MTOR		kinase		0,913	9,57E-03	ACADM,ATP2A2,CDH1,CEBPB,DDIT3,EFNA1,FGB,MT-CO1,PHLPP2,PPARD,PRKAR2A,RORC,SERPINA1,VEGFA	193 (21)
OSMR		transmembrane receptor		1,982	1,95E-04	ALB,FGB,LBP,SERPINA1	131 (10)
TPM3		other			2,18E-02	TNFRSF10B,VEGFA
HMGN1		transcription regulator			5,79E-03	AZGP1,FGA,G0S2,TTR
PI3		other			2,18E-02	ACTA2,CEBPB
LGALS1		other		-0,218	3,91E-02	ACTA2,ANG,CXCL2,LGALS3
MMP9		peptidase		-0,647	4,76E-03	ACTA2,CDH1,CXCL2,DDIT3,SERPINA1,VEGFA	198 (18)
MPZ		other			1,09E-02	DDIT3,HSPA5,ID2
FLOT2		other			2,62E-02	CDH1
SP1		transcription regulator		0,378	2,45E-02	ACTA2,ALDH3A2,ASNS,ATP2A2,BBC3,CCL20,CDH1,CEBPB,GDF15,HMGA1,HSPA5,IGF2,MAT2A,MFN2,NCF2,PCK1,PDGFA,PPARD,SLC39A8,TNFRSF10B,UFD1L,VEGFA
INHBA		growth factor		-0,724	8,37E-03	ACTA2,AGO1,AKR1C3,ARIH2,CDH1,CHMP4B,ETS2,FST,FSTL3,KLF13,VEGFA	179 (14)
LEP		growth factor	Activated	2,578	1,31E-07	ABCG5,ACADM,AKR1C1/AKR1C2,APOA2,APOH,AQP3,ATP2A2,BCL2A1,CD63,CDH1,CEBPB,CRP,CSF3,CYP2E1,CYP3A5,CYP7A1,FGF21,HPX,HSPA5,IL1RN,JUND,MT-CO3,MT-CYB,MT-ND1,MT-ND4,NCF2,ORM1,PCK1,RFX1,RORC,TTPA,VEGFA	178 (20)
SIAH2		transcription regulator			3,60E-02	AKR1C3,MT1X,TMPRSS2
NR1H4		ligand-dependent nuclear receptor		0,612	1,03E-04	ABCG5,ACTA2,APOA5,CEBPB,CYP3A5,CYP7A1,FGB,MTTP,NR0B2,PCK1,SLCO1B1,SULT2A1,UGT2B4	214 (17)
TSTA3		enzyme			2,62E-02	ACTA2
ASF1B		other			2,62E-02	ASF1A
GNE		kinase			1,32E-02	ASNS,DDIT3
SPI1		transcription regulator		-1,492	8,84E-04	BLNK,ETS2,ID2,IL18,IL1RN,KLF13,LIMD1,MT1A,MT1E,MT1F,MT1G,MT1X,MT2A,NCF2
PROC		peptidase		-1,131	3,20E-02	AGT,BCL2A1,CXCL2,F2
miR-291a-3p (and other miRNAs w/seed AAGUGCU)		mature microrna		-0,777	2,81E-02	CDH1,CMTM4,KLF13,MICA,TBC1D2,VEGFA
miR-515-3p (and other miRNAs w/seed AGUGCCU)		mature microrna			2,02E-03	BCOR,BTG1
mir-223		microrna		-0,707	1,65E-02	ACTA2,GFPT1,ID2,IL1RN,MT1E,MYOF,NQO1,SGPL1
mir-1		microrna		-0,378	2,46E-02	ATP6V0A1,CEBPB,MKL1,PDGFA,TRIM2,UNC119B,VEGFA
mir-210		microrna		-1,936	2,27E-01	CDH1,CDK10,FAM102A,ISCU
mir-506		microrna			2,62E-02	GFRA1
miR-16-5p (and other miRNAs w/seed AGCAGCA)		mature microrna		0,503	6,67E-03	ABCF2,BCL2L2,F2,GFPT1,HMGA1,PISD,PSAT1,SLC38A1,SRPRB,TMEM251,TRMT13,VEGFA
miR-147a (miRNAs w/seed UGUGUGG)		mature microrna			2,62E-02	VEGFA
mir-122		microrna		1,063	8,34E-03	BCL2L2,CYP7A1,GALNT10,H1F0,RCC2,TGM2,WARS
miR-133a-3p (and other miRNAs w/seed UUGGUCC)		mature microrna		0,689	4,43E-02	BCL2L2,SRF,TBL1X,TNFRSF10B
miR-150-5p (and other miRNAs w/seed CUCCCAA)		mature microrna			1,73E-02	CEBPB,VEGFA
miR-125b-5p (and other miRNAs w/seed CCCUGAG)		mature microrna		0,896	3,09E-02	AJUBA,ID2,IL1RN,KLF13,MYD88,SGPL1
miR-504-5p (and other miRNAs w/seed GACCCUG)		mature microrna			2,62E-02	VEGFA
let-7a-5p (and other miRNAs w/seed GAGGUAG)		mature microrna		1,544	4,42E-02	ACTA2,AGO4,ATP6V0A1,F2,HMGA1,NF2,SLC25A32,SLC38A1
miR-126a-3p (and other miRNAs w/seed CGUACCG)		mature microrna			1,73E-02	SPRED1,VEGFA
mir-126		microrna			2,97E-02	CDH1,SPRED1,VEGFA
NUPR1		transcription regulator	Activated	4,382	3,04E-05	APOBEC3B,ATP6V0A1,BTG1,CD63,CEBPB,CHD4,CSTF2T,DDIT3,DGCR8,DIDO1,DSN1,DUSP5,DUSP8,FAM114A1,GDF15,LRP8,MAT2A,MMD,MT1X,MYD88,NR1D1,PHTF1,RUSC2,SAT1,SLC39A8,SRF,TEP1,UPP1,VANGL1,ZC3HAV1
AKT1		kinase		-0,097	1,62E-05	ACTA2,AKR1B10,AKR1C1/AKR1C2,BCL2A1,CDH1,CYP7A1,DHCR7,GDF15,HMGB2,HNRNPL,IGF2,JUND,MT2A,NQO1,PCK1,PLG,SRF,VCAN,VEGFA	193 (20)
TLR2		transmembrane receptor		0,886	4,56E-02	CEBPB,CSF3,CXCL2,IL15RA,IL18,IL1RN,MYD88,TRIM38
HGS		other			2,18E-02	CDH1,SRF
IQSEC1		other			2,62E-02	CDH1
mir-150		microrna			3,28E-02	ACTA2,CXCL2,FZD4
MXI1		transcription regulator			7,76E-03	ID2,LARS,ODC1	9 (3)
REN		peptidase			3,28E-02	AGT,CYP2E1,CYP2J2
F3		transmembrane receptor		1,972	7,93E-02	F2,SERPINC1,TGM2,VEGFA
TGFA		growth factor		1,018	5,33E-03	ALB,CCL20,CEBPB,CXCL2,SERPINA1,SLPI,VEGFA	185 (16)
ATG16L1		enzyme			2,18E-02	CXCL2,IL18
NR1H2		ligand-dependent nuclear receptor		-0,053	3,83E-04	ABCG5,AGT,CRP,CSF3,CYP7A1,IL1RN,LRP8,SULT2A1,VEGFA	151 (20)
MLX		transcription regulator			4,41E-02	FGF21,MID1IP1
NCOA1		transcription regulator		-0,505	1,96E-02	CYP7A1,NR0B2,PCK1,PPARD,RFX1,TLE1,U2AF1/U2AF1L5
TIMELESS		other			2,62E-02	PER1
JUN		transcription regulator		-0,250	6,83E-04	A2M,ASNS,BBC3,BCL2A1,BTG1,CDH1,CYP2J2,CYP7A1,HLA-B,HMGA1,ID2,LBP,LGALS3,MAT2A,MT2A,NCF2,NQO1,NR0B2,SAA1,SLC38A2,SULT2A1,VEGFA,XPO5	198 (16)
CREB1		transcription regulator		1,736	4,06E-02	CAMKK2,CEBPB,CIART,CXCL2,GADD45B,GFRA1,HSPA5,MAT2A,MTSS1,PCK1,PER1,PIM3,RBMX,SAT1,SERPINI1,SFRP4,SYNJ2,TF,UPP1,VEGFA,WBP5
XBP1		transcription regulator		-1,166	1,84E-02	ATP2A2,CXCL2,CYP2E1,DDIT3,EDEM1,GCC1,HSPA5,MGAT2,SERPINA1,SRPRB,TTR
SREBF1		transcription regulator		0,908	2,41E-04	ADH1C,APOA2,APOA5,CEBPB,CYP7A1,DHCR7,HSPA5,LGALS3,MTTP,NCF2,NR0B2,PCK1,PCSK9,TF,VEGFA	202 (25)
S100A9		other	Inhibited	-2,333	2,54E-02	A2M,ALDH1A1,BCHE,CHDH,CP,EFNA1,PER1,PIK3IP1,VCAN
RTN4		other		-0,849	4,70E-02	JUND,MAPRE3,NQO1,VEGFA
APAF1		other			6,50E-03	DDIT3,HSPA5
NCK1		kinase			2,68E-02	DDIT3,HSPA5
FGF1		growth factor		1,363	8,37E-04	AKR1B10,ALB,CDH1,NQO1,ODC1,PDGFA,TGM2,TNFRSF12A,TTR,VEGFA	188 (17)
PPRC1		transcription regulator		1,964	2,98E-02	CCL20,DUSP5,GDF15,SPINK1
TSC2		other		-0,785	4,04E-02	A2M,CP,DDIT3,HSPA5,LGALS3,PHLPP2
POR		enzyme		0,000	3,11E-04	ALDH1A1,ASNS,CYP7A1,DHCR7,ELOVL2,FGL1,GADD45B,HLF,HSPH1,NR0B2,SDS,SLC22A5,TMEM184C,VEGFA
ANXA2		other		0,849	7,44E-03	ANG,PCSK9,PLG,TNFRSF10B	120 (7)
THRB		ligand-dependent nuclear receptor		0,353	2,13E-02	ANGPTL3,APOA2,APOA5,ATP2A2,CXCL2,CYP7A1,FZD4,PCK1,PER1,SFRP4
PLAUR		transmembrane receptor		-0,911	2,33E-03	ACTA2,ANG,CDH1,MT-CO1,PLG	165 (18)
PPARGC1B		transcription regulator		-0,277	3,91E-02	ACADM,MTTP,PCK1,VEGFA
CLDN7		other		-0,170	2,12E-05	ABLIM1,AGT,CCL20,HLA-B,LGALS3,LGR4,MLEC,MT1A,MT1X,MT2A,NNMT,PRSS23,WIPI1
PPARA		ligand-dependent nuclear receptor		-1,196	8,84E-11	ACADM,ALDH3A2,APOA2,APOA5,AQP3,ASNS,C1R,C8A,C9,CD63,CEBPB,CFI,CYP7A1,DHCR7,FGA,FGB,FGF21,FGG,G0S2,HACL1,HIST1H1C,HLA-E,HPX,IL1RN,MAT2A,MMD,MTTP,NCF2,NR1D1,PCK1,PPARD,PTGR1,SAA1,SAT1,SULT2A1,UGT2B4,VEGFA	223 (20)
CDKN2A		transcription regulator		-0,095	2,57E-02	A2M,BBC3,CEBPB,CRP,EFNA1,FST,GLB1,HMGB2,ODC1,PDGFA,RAB9A,TOB2,VEGFA
PER2		transcription regulator			4,41E-02	ARNTL,PER1
BSG		transporter			4,67E-02	CDH1,IL18,VEGFA
ATXN1		transcription regulator			7,76E-03	ATP2A2,HMGB2,INPP5A
PLAU		peptidase		-0,640	1,53E-03	ACTA2,ANG,GDF15,HSPA5,PIM3,PLG,SLPI	155 (12)
ATM		kinase			2,17E-02	BBC3,GADD45B,MICA,TGM2,TNFRSF10B
ITGA9		other			9,58E-03	ACTA2,CDH1
ATP2B2		transporter			9,58E-03	DDIT3,HSPA5	72 (3)
FMO3		enzyme			1,09E-02	ABCG5,FGF21,MTTP
SAP18		transcription regulator			2,62E-02	MTTP
H2AFB3 (includes others)		other	Activated	2,449	2,09E-03	AQP3,BBC3,DHRS9,EFNA1,SAA1,SAA2	86 (7)
GH1		growth factor		0,431	8,98E-03	AGT,ALB,CEBPB,CYP2E1,CYP7A1,DDIT3,FGG,ID2,MT-CYB,MT-ND5,RYK,TF	181 (20)
CXCL12		cytokine		-1,859	2,59E-02	ACTA2,AKR1C3,CDH1,CYP3A5,HNRNPD,MAFK,MAPRE3,STRAP,TF,TNFRSF10B
RLN2		other			4,41E-02	ACTA2,VEGFA
APP		other	Activated	2,680	8,28E-06	ACTA2,ALB,ARF6,ARNTL,BBC3,BCL2L2,C1R,CCL20,CDH1,CP,CUL3,CXCL2,ENSA,ETS2,GDF15,HEATR5A,HIST1H2BD,HLA-E,HMGA1,HSPA5,IGF2,IL18,JUND,KPNB1,LBP,LGALS3,MBD4,MT-ATP6,MT-CO1,MT-CO3,MT-CYB,MT-ND1,MT-ND2,MT-ND4,MT-ND5,NR1D1,PDGFA,PPARD,PRKAR2A,STIP1,TNFRSF10B,TRAF3,TTR,VCAN,VEGFA	195 (17)
CYP4F2		enzyme			1,32E-02	NCF2,VEGFA
NRG1		other	Activated	2,219	2,92E-02	DDIT3,ELF3,EZH1,HMGA1,IGF2,JUND,PDGFA,PLG,TF,TOB2,VEGFA
IL22		cytokine	Activated	2,971	5,86E-04	ACTA2,CXCL2,CYP2E1,FGA,HLA-B,HP,LBP,PDGFA,SAA1	111 (10)
RIMS1		other			2,62E-02	UNC13B
ZNF613		other			2,62E-02	ID2
EGFR		kinase		1,253	2,81E-03	ACTA2,BTG1,CDH1,CEBPB,CUL3,DDIT3,HP,HSPA5,IGF2,JUND,MT1F,MT1M,SLPI,TGM2,TPST1,VCAN,VEGFA	191 (17)
CSF2		cytokine		1,463	1,51E-02	BBC3,BCL2A1,CD63,CDH1,CLCF1,CSF3,CXCL2,DDIT3,GDF15,HSPH1,ID2,IL1RN,MAT2A,MMD,NCAPD2,NDST1,ODC1,PIM3,TGM2,UPP1
SRSF1		other			3,60E-02	CDH1,HNRNPL,VEGFA
PKD1		ion channel		-0,277	6,62E-04	ALDH1A1,ASPH,BHMT2,CLCF1,CXCL2,EZH1,F13B,GATM,NNMT,PCK1,PI4KB,SYNJ2,TTR
CD40LG		cytokine		1,444	1,19E-02	BCL2A1,BTG1,CCL20,CD63,CXCL2,DUSP5,G0S2,ID2,JUND,MT1E,MT1G,MT2A,PREPL,RAB9A,SERPINA10,TGM2,TRAF3,VEGFA
LIPE		enzyme		-1,000	5,12E-03	ADH1C,ALDH1A1,ARNTL,CEBPB,CP,G0S2,ID2,PCK1,PER1	74 (7)
TLR5		transmembrane receptor		1,202	1,55E-02	CCL20,CSF3,CXCL2,MYD88
IL17A		cytokine	Activated	2,425	4,07E-02	ACTA2,BCL2A1,CCL20,CEBPB,CRP,CSF3,CXCL2,IL1RN,SPSB1,VEGFA
IL2		cytokine		-0,580	3,38E-03	BBC3,CDC6,CDH1,CSF3,DUSP5,GADD45B,GART,GDF15,HSPA5,IL18,JUND,KLF13,MMD,NEAT1,POLR1B,RGCC,RORC,SPRED1,STIP1,TNFRSF10B,TNFRSF12A,UCK2,UPP1,VEGFA	159 (13)
CLOCK		transcription regulator			1,36E-04	ABCB10,DDIT3,DUSP8,ESYT1,GADD45B,HSPH1,KLF13,MGAT2,MID1IP1,NR0B2,PER1,SEL1L,SLC30A5
NKX2-3		transcription regulator		-0,535	1,61E-03	ASNS,BCHE,BTG1,C19orf66,CHST7,FBXO6,GDF15,HLA-B,MT1M,MYD88,PAPSS2,PIM3,PSAT1,ZC3HAV1
TNF		cytokine		1,631	5,40E-08	A2M,ACADM,AGFG2,AGT,AKR1B10,ALB,APOBEC3B,AQP3,ATP2A2,BBC3,BCL2A1,BCL2L2,BTG1,CCL20,CDH1,CEBPB,CHST7,CLCF1,CP,CRP,CRY1,CSF3,CXCL2,CYP2E1,CYP7A1,DDIT3,DUSP5,EFNA1,ELF3,FST,G0S2,GADD45B,GDF15,HLA-B,HLA-E,HP,IGF2,IL15RA,IL18,IL1RN,JUND,LBP,LGALS3,LRG1,MAPKAP1,MAT2A,MICA,MMD,MT-CO3,MT-CYB,MT1A,MTTP,MYD88,NCF2,NNMT,NQO1,NR0B2,ODC1,ORM1,PCK1,PDE7B,PDGFA,PIM3,PPARD,PRSS23,RASD1,RGCC,RGS9,SAA1,SAT1,SLPI,S…	144 (13)
SUPT16H		transcription regulator			4,17E-04	AP1G1,DUSP5,HIST1H1C,ID2,PDGFA
MET		kinase		0,409	2,67E-02	AQP3,ARID5A,CDH1,IL15RA,IL18,VEGFA
KRAS		enzyme		-0,460	5,03E-03	AKR1B10,AOX1,CDH1,CEBPB,DDIT3,DUSP5,EFNA1,HSPA5,IGF2,MMD,MT-CO1,MT-ND4,NQO1,PPARD,TNFRSF10B,UPP1,VCAN,VEGFA	203 (23)
HOXB13		transcription regulator			3,94E-02	BCHE,SPINK1,UGT2B7
TRIB3		kinase		0,785	4,64E-05	ASNS,DDIT3,GDF15,PSAT1,PSPH,STC2	61 (5)
PPARGC1A		transcription regulator		0,822	1,68E-03	ACADM,BBC3,CEBPB,CYP3A5,CYP7A1,FGF21,IL1RN,MFN2,MT-CO1,NDUFV2,PCK1,SULT2A1,TNFRSF12A,VEGFA	240 (21)
CD38		enzyme	Inhibited	-2,121	5,34E-02	ASNS,CLCN3,KIAA1147,LGALS3,PDCD2,PSAT1,SLC39A8,UCK2
IL6R		transmembrane receptor	Activated	2,219	1,14E-02	A2M,CXCL2,HP,IGF2,SAA1,VEGFA
KLF4		transcription regulator		0,122	1,54E-02	ACTA2,ALB,ALDH1A1,CDH1,DUSP5,NF2,ODC1,S100A14,SERPINA1,SLPI,TF,VEGFA
LIMA1		other			2,52E-03	CDH1,ID2,VCAN
PIAS4		transcription regulator			3,80E-02	ALB,CXCL2
HFE		transmembrane receptor			1,27E-02	DDIT3,HSPA5,TF
CYP8B1		enzyme			3,97E-03	ABCG5,CYP7A1	25 (5)
PIM1		kinase		-1,067	4,98E-02	ATP2A2,BBC3,GLB1,ID2
FOXM1		transcription regulator		1,095	1,96E-02	CDH1,CRP,CYP7A1,GLB1,PDGFA,VCAN,VEGFA
WFS1		enzyme			6,50E-03	DDIT3,HSPA5
ATF6		transcription regulator		-0,866	2,14E-05	ATP2A2,CEBPB,DDIT3,HSPA5,NR0B2,PCK1,TNFRSF10B,UNC13B,VEGFA	183 (22)
NR1I3		ligand-dependent nuclear receptor		1,169	7,50E-05	ALDH1A1,CYP3A5,CYP7A1,GADD45B,LEAP2,LRG1,PAPSS2,PCK1,SAT1,SULT2A1,TMPRSS2	108 (7)
LONP1		peptidase			3,07E-04	MT-ATP6,MT-ATP8,MT-CO1,MT-CYB,MT-ND4,MT-ND4L,MT-ND5
STAT5B		transcription regulator		1,026	3,01E-02	A2M,AKR1C1/AKR1C2,AKR1C3,ATP2A2,CDH1,CYP3A5,RASD1,TRAF3,WARS
EFEMP1		enzyme			2,02E-03	CDH1,VEGFA
ERN1		kinase		-1,099	3,55E-06	ANG,ATP2A2,CDH1,CEBPB,CXCL2,CYP2E1,DDIT3,EDEM1,HSPA5,SEL1L,TMPRSS2,TNFRSF10B,VEGFA,WARS	134 (10)
S100A8		other		-1,897	5,54E-03	A2M,ALDH1A1,BCHE,CCL20,CHDH,CP,CXCL2,EFNA1,PER1,PIK3IP1,VCAN	150 (12)
INS		other		-0,035	1,11E-06	ACADM,ALDH3A2,AQP3,ASPH,CEBPB,CRP,CUL5,DDIT3,HSPA5,JUND,MT-ND4,OGT,PCK1,VEGFA,VLDLR	177 (22)
TP73		transcription regulator		-0,640	1,68E-04	ACTA2,ARNTL,BBC3,C1R,CDH1,CXCL2,DDIT3,FST,HIST1H2BJ,ID2,INPP4A,LRG1,MIR22HG,P2RX4,SAT1,SERPINA1,TBL1X,TNFRSF10B,TNFRSF12A,TTR,VEGFA	186 (17)
GPS2		transcription regulator			2,77E-02	CCL20,CYP7A1,PID1,TBC1D2
CDKN1A		kinase		-0,946	3,01E-02	ACTA2,BBC3,CDC6,GLB1,HMGB2,HSPA5,LGALS3,MTTP,SAA1,SLC30A5,VEGFA
SOCS6		other			1,46E-02	CXCL2,IL18,RGCC
DIAPH3		enzyme			2,62E-02	SRF
PSEN1		peptidase		1,937	2,18E-02	ALB,ARF6,ATP2A2,C1R,CXCL2,ENSA,FZD4,GADD45B,HIST1H2BD,HLA-E,HSPA5,LRP8,MT-CO1,SLC38A2,STIP1,TNFRSF10B,WARS
ONECUT1		transcription regulator			1,09E-03	APOH,C14orf105,CFI,CYP7A1,HMGB2,HSPH1,MON1B,MYOF,NR0B2,PCK1,PHTF1,PI4KB,PPARD,RORC,SERPINA1,SPINK1,TTR	32 (4)
RAF1		kinase		1,782	9,99E-03	BTG1,CDC6,CRP,DUSP5,FAM171A1,MT1F,MT1M,PCK1,SNRPD1,ST3GAL4,TGM2,VEGFA	159 (13)
NFE2L2		transcription regulator		-1,483	1,91E-03	AKR1B10,ANG,AOX1,CREG1,CXCL2,DDIT3,DDX39B,DHCR7,IL1RN,NCF2,NQO1,NR0B2,P2RX4,PCBP1,PSAT1,SAA1,SAT1,STIP1,TBRG1,TTR,VEGFA	128 (13)
VDR		transcription regulator		0,991	4,36E-03	AGT,CDH1,FGG,IL18,IL1RN,NR0B2,SERPINC1,SULT2A1,TMPRSS2	142 (17)
HNF4A		transcription regulator	Activated	2,192	2,83E-16	A1CF,ABCB10,ABCG5,ACTA2,AGT,AJUBA,AKR1C1/AKR1C2,AKR1C3,ALDH1A1,ANG,APOA2,APOH,AQP3,BNIP1,BTG1,C19orf66,CBX5,CDC6,CDH1,CEBPB,CHST9,CLCN6,CRY1,CSTF2T,CUL5,CYP2E1,CYP2J2,CYP3A5,CYP7A1,DDX39B,DDX47,DSN1,EIF4EBP2,ELF3,ESYT1,EXO5,F13B,FARSB,FGA,FGB,G0S2,GDF15,GOLIM4,GRHL1,HBS1L,HIF1AN,HIST1H2BD,HLA-B,HMGB2,HPX,HSPA4L,HSPA5,HSPH1,KPNB1,LBP,LGALS3,MAT2A,MBD4,MEPCE,MID1IP1,MON1B,MRPL33,MT1X,MT2A,MTF2,MTTP…	231 (13)
RXRA		ligand-dependent nuclear receptor		-0,145	1,29E-06	ACADM,ADH1C,AKR1C1/AKR1C2,ALDH1A1,ANGPTL3,APOA2,APOA5,ASNS,CCL20,CYP3A5,CYP7A1,FGG,MID1IP1,NR0B2,NR1D1,PCK1,PPARD,RORC,SAT1,SULT2A1,TNFRSF10B,VEGFA	241 (21)
FOXO1		transcription regulator		1,834	6,27E-02	A2M,APOA5,ATP6V0A1,BCL2A1,BCL2L2,BLNK,CCL20,CYP7A1,GADD45B,HSPA5,IL18,MTTP,PCK1,PIK3IP1
S100A6		transporter			6,58E-03	CCL20,CDH1,CXCL2,DHRS9
SP3		transcription regulator		-0,247	4,55E-02	ACTA2,ASNS,CCL20,GDF15,HSPA5,IGF2,MAT2A,NCF2,SLC39A8,VEGFA
MGAT3		enzyme			2,18E-02	CDH1,MTTP
ATF3		transcription regulator		-1,121	8,74E-03	ASNS,BBC3,DDIT3,MT2A,PCK1,TNFRSF10B	181 (16)
INPP5K		phosphatase			2,62E-02	IGF2
FOXA2		transcription regulator		1,188	2,76E-03	A2M,ACTA2,ALB,CDH1,FGB,MTTP,PCK1,RORC,SAA1,SERPINA1,TF,TTR	136 (17)
RAC1		enzyme		0,243	1,78E-02	ACTA2,AGT,CDH1,CRP,NF2,SRF,VEGFA
DIRAS3		enzyme			7,76E-03	F2,HMGA1,MT1G
PIAS3		transcription regulator			2,68E-02	FGG,HP
SMAD4		transcription regulator		1,896	2,52E-02	APOA2,BBC3,CCL20,CDH1,FST,FSTL3,GADD45B,HP,ID2,RGCC,VEGFA
ERBB3		kinase		1,397	2,06E-02	ACTA2,HP,IGF2,MICA,SLPI,VEGFA
SP4		transcription regulator			2,14E-02	HSPA5,MAT2A,VEGFA
OGG1		enzyme			9,58E-03	CCL20,CXCL2
TCF3		transcription regulator		0,441	1,19E-02	AZGP1,BLNK,CDH1,ETS2,GADD45B,ID2,JUND,NR0B2,RORC,RPS3A,TF,WBP5
NRG2		growth factor			2,76E-02	IGF2,PDGFA,PLG,TOB2,VEGFA
PGR		ligand-dependent nuclear receptor		0,529	6,96E-04	AKR1C3,AP1G1,BTG1,CDC6,CEBPB,MAT2A,MTSS1,P2RX4,PAPSS2,PDGFA,PISD,RAB9A,SERPINA1,SLC39A8,ST3GAL4,UCK2,VCAN	158 (9)
H19		other			2,62E-02	IGF2
TBX5		transcription regulator		0,156	2,93E-02	ATP2A2,CCL20,CDC6,CXCL2,SRF
E2F3		transcription regulator		1,333	1,65E-06	AKR1C1/AKR1C2,AKR1C3,CCL20,CDC6,ELF3,FAM102A,FST,HIST1H1C,HIST1H2BJ,HMGB2,IGF2,MT1F,MT1G,MT1X,NEAT1,TM9SF2
TERC		other			1,04E-02	ARNTL,CRY1,H1F0,NR1D1
BCL3		transcription regulator		-1,091	2,38E-02	ACADM,AGT,ID2,VLDLR
CARM1		transcription regulator			1,41E-02	CSF3,PCK1,SPINK1,STC2
NLRC4		other			3,80E-02	CXCL2,IL18
ACVRL1		kinase			9,37E-03	EFNA1,GDF15,ID2,VEGFA	86 (7)
RBL2		other		0,762	4,22E-02	ABCF2,CAMKK2,CDC6,MT1G,UCK2,VEGFA
EZH2		transcription regulator	Activated	2,380	4,96E-02	CDH1,CSF3,CXCL2,EFNA1,GDF15,PER1,SAA1,SAA2,SERPINA1,SFRP4,SGPL1,TRIM38
TGFBI		other			2,62E-02	CDH1
EP300		transcription regulator		-0,216	2,57E-02	ACADM,AGT,ARID5A,BBC3,CYP7A1,GFRA1,HLA-B,ID2,IL15RA,MBTPS1,MMD,PCK1,PDGFA,RORC,SPSB1,TMPRSS2,TNFRSF10B,VEGFA
NCOA2		transcription regulator		1,982	2,17E-02	CYP7A1,FGB,FST,NR1D1,PCK1
TRAF6		enzyme			4,98E-02	CRP,CSF3,CXCL2,MAT2A
UCP1		transporter		-0,283	3,31E-03	ALDH18A1,ASNS,CLCN3,DDIT3,FGF21,GDF15,ODC1,PCK1,PSAT1,PSPH
FBXO32		enzyme		-1,698	2,29E-02	ASF1A,CCL20,CXCL2,HPX,HSPA5,LBP
AHR		ligand-dependent nuclear receptor		0,048	5,65E-03	A2M,ACTA2,ALB,CDH1,CRP,HP,HSPA5,HSPH1,LBP,MT2A,NNMT,NQO1,PCK1,RORC,SAA1,SLC22A7,VEGFA	167 (16)
MAPK14		kinase		1,841	1,28E-02	ACTA2,CRP,CYP7A1,EFNA1,IGF2,IL18,JUND,PCK1,TGM2,VEGFA
CEACAM1		other		0,152	1,28E-02	ALDH1A1,ANG,CSF3,VEGFA
DST		other			6,85E-04	DDIT3,HSPA5
SKI		transcription regulator			1,90E-02	ACTA2,CDH1,ODC1
MMP3		peptidase		-1,890	6,39E-03	AGO4,AJUBA,CPSF6,CSTF2T,GEMIN5,RBM39,RC3H1,TFIP11
CEBPG		transcription regulator			2,52E-03	ADH1C,ASNS,DDIT3	137 (7)
HNRNPA2B1		other			1,26E-02	CDH1,CP,ELOVL2,GDF15,MMD,PCSK9,SERPINA1,TLE1,VCAN
STK11		kinase		0,123	2,54E-02	A2M,ALB,ELOVL2,FGG,GADD45B,MAFK,NR1D1,SERPINI1,VEGFA
NLRP12		other		0,000	2,05E-03	CXCL2,HLA-B,HLA-E,IL1RN,TRAF3	134 (13)
CTBP1		enzyme			3,94E-02	CDH1,MMD,VCAN
SATB1		transcription regulator		-0,822	3,01E-02	BCL2A1,BLNK,CDH1,CLEC2B,GADD45B,GDF15,MT1A,PIK3IP1,WARS
IL1A		cytokine	Activated	2,747	1,91E-03	ALDH1A1,ALDH3A2,CCL20,CXCL2,CYP2E1,CYP3A5,IL18,IL1RN,MT2A,ORM1,PDGFA,SAA1,SAA2,SERPINA1	170 (16)
HNF1A		transcription regulator		1,607	1,43E-20	A1CF,ADH1C,AGT,AKR1C1/AKR1C2,AKR1C3,ALB,ANGPTL3,APOA2,APOH,AQP3,C14orf105,C4BPA,C8A,C8B,C9,CPN1,CRP,CYP2E1,CYP7A1,EIF4EBP2,ELF3,ELOVL2,FGA,FGB,FGL1,G0S2,GATM,GOLT1A,HACL1,HPX,HSPA5,LBP,LRRC31,MID1IP1,MON1B,MT1X,MTF2,MTTP,NR0B2,NR1D1,PCK1,PCSK9,PLG,POLR1A,SEL1L,SERPINA1,SERPINA10,SLCO1B1,SLPI,TMPRSS2,TTR,UGT2B7,VLDLR	216 (16)
FAS		transmembrane receptor		-0,507	3,34E-02	ACTA2,BCL2A1,CCL20,CXCL2,EFNA1,IL15RA,IL18,INPP4A,JUND,LGALS3,ORM1,P2RX4,SLPI,SPINK1,TRAF3,VEGFA
FGFR2		kinase		0,246	4,65E-02	CDH1,CYP7A1,FST,ID2,IGF2,SPINK1,TTR
ATF4		transcription regulator		-0,543	6,34E-11	ASNS,BBC3,CEBPB,DDIT3,FGF21,GDF15,HSPA5,LARS,LGALS3,MID1IP1,MT2A,PCK1,PSAT1,PSPH,SEL1L,SLC38A2,STC2,TNFRSF10B,TNFRSF12A,VEGFA,WARS	142 (16)
MAP3K8		kinase		0,728	3,87E-02	CCL20,CSF3,CXCL2,HP,IL18,MKL1,RAB9A,RHOF
HNF1B		transcription regulator			3,69E-03	ALB,CDH1,CPN1,FGB,PCSK9,PKD2,SERPINA1,TTR,UPP1	185 (10)
NR1I2		ligand-dependent nuclear receptor		-1,060	5,98E-06	ABCB10,ALDH1A1,ALDH3A2,ANG,CYP3A5,CYP7A1,MTTP,NR0B2,PAPSS2,PTS,SLC22A7,SLCO1B1,SULT2A1,TF,TGM2	163 (5)
USF2		transcription regulator	Activated	2,226	1,90E-02	AGT,AGTRAP,APOA2,APOA5,RORC
FGF2		growth factor		1,349	9,95E-03	ACTA2,AKR1B10,ALB,ANG,AQP3,CCL20,CDH1,CSF3,DDIT3,IGF2,ODC1,PDGFA,SPINK1,ST3GAL4,TF,TNFRSF12A,VEGFA	177 (15)
APC		enzyme		0,221	1,46E-02	CDH1,CXCL2,DHRS9,ID2,ODC1,PPARD,VEGFA
ACVR1B		kinase			3,22E-02	FST,HP
AFP		transporter			3,22E-02	TNFRSF10B,TNFRSF12A
IKBKG		kinase		1,254	4,17E-02	ATP2A2,BBC3,CEBPB,CP,CXCL2,IL1RN,VEGFA
NFIL3		transcription regulator			2,14E-02	FGF21,GADD45B,ID2
EGR1		transcription regulator		1,375	3,66E-02	ATP2A2,CDH1,CXCL2,GADD45B,GDF15,IGF2,JUND,PDGFA,VEGFA
LEPR		transmembrane receptor		0,240	4,74E-04	ABCG5,ACTA2,APOA2,ATP2A2,BTG1,CD63,CYP2E1,GADD45B,HPX,ID2,IL1RN,MTTP,PPARD	140 (12)
GPD1		enzyme			1,18E-02	ASNS,C8A,C9,CD63,NQO1,PSAT1,VLDLR
SCD		enzyme		0,234	1,78E-02	CEBPB,DDIT3,HSPA5,PCK1,PPARD
RRAS2		enzyme			2,62E-02	CDH1
NLRP3		other		-1,767	3,28E-02	ACTA2,CDH1,CSF3,CXCL2,IL18
HERPUD1		other			2,62E-02	DDIT3
TGFB1		growth factor		1,344	4,52E-04	ACTA2,AKR1C1/AKR1C2,ALB,ALDH18A1,ALDH3A2,ASNS,ATP13A3,BBC3,BTG1,CCL20,CDH1,CEBPB,CHD4,CUL5,CXCL2,CYP7A1,DNAJA1,ELF3,FGF21,FSTL3,GADD45B,GATM,GDF15,GRHL1,H1FX,HMGA1,HNRNPDL,HSPA5,ID2,IGF2,IL18,IL1RN,JUND,LGALS3,MPV17L,MYD88,MYOF,NCAPD2,NCF2,NDST1,NIPA2,NNMT,PCBP1,PDGFA,PPARD,PSPH,RAB9A,RASGRP3,RBFOX2,RFC5,RGCC,RORC,SERPINA1,SLC39A8,SRF,SRSF4,SRSF5,STC2,STRAP,TGM2,TNFRSF12A,TRIM2,UCK2,VCAN,VEGFA	223 (21)
ABCC8		transporter			7,76E-03	ACADM,MT-CO1,MT-CO3
SMAD3		transcription regulator		1,287	2,29E-04	ACTA2,ALB,APOA2,CDH1,CRP,CYP7A1,FST,FSTL3,GADD45B,HP,ID2,JUND,MEF2D,PPARD,TF,VEGFA	188 (16)
SPARC		other		-0,213	7,96E-03	AKR1C3,CDH1,CIART,LRP8,MBD4,SLC22A5,TRIM2,TRIM25
COMMD1		transporter		0,152	3,26E-03	ATP7B,STC2,TF,VEGFA
SMARCB1		transcription regulator	Activated	3,286	4,48E-04	A2M,APOA5,BTG1,CDC6,CDH1,CRP,CYP2E1,ETS2,HP,IL15RA,LBP,PCK1,RFC5	89 (3)
LAMC1		other			5,25E-03	ACTA2,ETS2,IGF2
FGF19		growth factor			1,61E-03	ALDH1A1,CXCL2,CYP7A1,G0S2,IL1RN,NR0B2,SERPINA1,SLPI	136 (13)
GNA13		enzyme			4,41E-02	ACTA2,VEGFA
WWOX		enzyme			1,27E-02	BBC3,TRIM2,VEGFA
KMT2D		transcription regulator		-1,890	1,73E-01	ACADM,ADGRA3,BAG2,CHST7,MFSD9,PTGR1,ZNF250
IKZF1		transcription regulator		1,982	4,32E-01	AJUBA,BLNK,CYP2J2,TSHZ1
CEBPD		transcription regulator		1,067	1,62E-04	AGT,ALB,ASNS,BCL2A1,CCL20,CEBPB,CYP2E1,HP,PDGFA,VLDLR	122 (10)
MXD4		transcription regulator			6,85E-04	ID2,ODC1	8 (2)
KDELR1		transporter			2,62E-02	HSPA5
EIF2AK4		kinase		-1,000	5,79E-03	ASNS,DDIT3,PSAT1,PSPH
ATP2A1		transporter			7,01E-05	ATP2A2,DDIT3,HSPA5	93 (7)
COCH		other			2,18E-02	CXCL2,IL18
GPC1		transmembrane receptor			3,60E-02	EFNA1,ID2,VEGFA
KLB		enzyme			9,58E-03	CYP7A1,NR0B2	39 (4)
MNT		transcription regulator			1,27E-02	DDIT3,GADD45B,ODC1
MYB		transcription regulator		0,000	2,67E-02	CDH1,COPA,HSPA5,IGF2,MAT2A,MTSS1
SIRT1		transcription regulator		-0,949	9,62E-04	ACADM,BBC3,CDH1,DDB1,EDEM1,FGF21,MGAT2,MT-CO1,NR1D1,PCK1,PER1,POLR1A,SDS,SFRP4,TNFRSF10B	195 (21)
NR1D2		ligand-dependent nuclear receptor			1,73E-02	ARNTL,NR1D1
C5AR2		g-protein coupled receptor			3,22E-02	CSF3,CXCL2
ABCB11		transporter			2,02E-03	CYP7A1,NR0B2	133 (13)
PLAGL2		transcription regulator			3,97E-03	IGF2,NCF2
UACA		other			2,18E-02	DDIT3,HSPA5
SLC37A4		transporter			3,97E-03	DDIT3,HSPA5	46 (5)
SSRP1		other			1,91E-04	AP1G1,DUSP5,HIST1H1C,ID2,PDGFA,SRF
NR2F1		ligand-dependent nuclear receptor		1,982	3,52E-05	ACADM,AGT,CDH1,CYP7A1,GDF15,ID2,PCK1	128 (7)
SMPD1		enzyme			4,41E-02	ACTA2,CYP7A1
TCF12		transcription regulator			1,44E-02	AZGP1,BLNK,CDH1,ID2,RPS3A
RPTOR		other			1,67E-02	ACADM,CDH1,MT-CO1
PRNP		other		-1,446	9,36E-03	ETS2,FST,HSPA5,ID2,IGF2,TLE1	124 (7)
VCP		enzyme			3,80E-02	DDIT3,HSPA5
PAPOLA		enzyme			1,72E-04	MT-ATP6,MT-CO1,MT-CO3
UGCG		enzyme			3,80E-02	BBC3,PCK1
HTT		transcription regulator			3,01E-02	ACADM,ACTA2,AGT,ARNTL,ATP2A2,BBC3,C1R,CBX5,CEBPB,DDIT3,DHCR7,DUSP5,HMGA1,HMGB2,HSPA5,IGF2,MBTPS1,MPRIP,MT-CO3,MT-CYB,NFIC,PER1,PPARD,RGS9,SERPINA1,TGM2,ZNF706
TG		other			4,67E-02	CEBPB,CYP7A1,IL18
MAPK7		kinase		-0,152	1,91E-04	BCL2A1,BCL2L2,CXCL2,MEF2D,NQO1,VEGFA	187 (16)
DBP		transcription regulator			4,17E-05	ADH1C,AGT,CYP7A1,NQO1,PER1
APEX1		enzyme			4,20E-03	ABCB10,GFRA1,VEGFA	79 (6)
IL13		cytokine		-0,574	1,13E-02	BCL2A1,CCL20,CEBPB,CFI,CXCL2,G0S2,IL18,IL1RN,MT1X,MTSS1,PDGFA,PID1,RORC,RYK,SERPINA1,SLC43A3,SLPI,TGM2
KITLG		growth factor		-0,152	3,75E-02	BTG1,CIAPIN1,CREG1,ID2,IL18,IL1RN,KPNB1,MID1IP1,PIK3IP1,RCC2,ST3GAL4
LRP1		transmembrane receptor			3,94E-02	C1R,CDH1,DDIT3
MYCN		transcription regulator		0,268	2,86E-02	ALDH1A1,EZH1,HMGA1,ID2,MTF2,ODC1,RPL26,RPS3A,RUSC2,SLC38A2,TGM2,TNFRSF10B
YY1		transcription regulator		-0,125	6,25E-03	ACTA2,CDC6,CDH1,HIST1H4C,HSPA5,MAT2A,NCAPD2,ORM1,PDGFA,PROX1,SRSF5,TBC1D14,TGM2,VEGFA	129 (7)
FDCSP		other			2,62E-02	CDH1
FDFT1		enzyme		-1,000	1,06E-03	ABCG5,CYP7A1,MTTP,PCSK9
SMAD5		transcription regulator			2,97E-02	DIDO1,PDGFA,VEGFA
IL17RA		transmembrane receptor			4,30E-02	CCL20,CSF3,CXCL2
KDM5B		transcription regulator		-0,391	2,98E-03	ASF1A,CLCF1,DDIT3,FST,KLHDC10,MT1E,MT1F,MT1X,SAT1,SNRPD1
EIF4E		translation regulator		-0,669	1,01E-02	CBLC,CEBPB,IL15RA,IL18,KLF13,NUDT3,ODC1,TXNL4B,UPP1
DAP3		other	Activated	3,162	3,76E-14	MT-ATP6,MT-ATP8,MT-CO1,MT-CO3,MT-CYB,MT-ND1,MT-ND2,MT-ND4,MT-ND4L,MT-ND5
ELANE		peptidase			8,37E-03	CXCL2,HSPA5,SERPINA1,SLPI	97 (8)
PRDM1		transcription regulator		0,443	1,91E-03	AQP3,ATP9A,BCL2A1,CCL20,CRP,CSF3,CXCL2,FGA,FGB,FGG,MT2A,PROX1,TRIM38,TTR
NFKB1		transcription regulator		0,751	4,55E-03	A2M,BCL2A1,CCL20,CRP,CXCL2,ELF3,FGG,GFRA1,IL18,IL1RN,MAT2A,MICA,PDGFA,VEGFA	175 (14)
RELA		transcription regulator	Activated	2,214	2,27E-07	A2M,ACTA2,AGT,BBC3,BCL2A1,CCL20,CEBPB,CRP,CXCL2,DDIT3,ELF3,GDF15,HLA-B,IL15RA,IL1RN,MAT2A,MICA,MKL1,MT-CYB,NF2,PCK1,RORC,SAA1,SAA2,SLCO1B1,SRF,TGM2,TNFRSF10B,VEGFA	164 (14)
IL6ST		transmembrane receptor		1,000	4,02E-03	A2M,ALB,ATP2A2,HP,HPX,ORM1	131 (11)
mir-10		microrna		0,642	4,03E-03	BCL2L2,CDH1,IGF2,KLF13,MYD88,SGPL1,VEGFA	189 (19)
LIF		cytokine	Activated	2,400	5,70E-03	A2M,ACTA2,CDH1,CEBPB,CRP,CXCL2,ELF3,FGB,FGG,LBP,PIM3,VEGFA	175 (16)
IL15		cytokine		1,068	1,54E-02	AQP3,BBC3,BTG1,CDH1,CSF3,CXCL2,DUSP5,GABARAPL2,IL15RA,MICA,MT1G,MYD88,PFDN4,PPARD,RPS3A,TNFRSF10B,UPP1
RGS16		other			1,73E-02	CDH1,FGF21
IRAK3		kinase			9,25E-03	BCL2A1,CXCL2,ETS2	119 (7)
BMP7		growth factor	Activated	2,358	1,02E-01	ACTA2,CDH1,CEBPB,ID2,IGF2,VEGFA
BMP6		growth factor		1,981	8,75E-02	ACADM,ACTA2,ID2,TNFRSF12A,VEGFA
IFNG		cytokine	Activated	2,311	1,29E-05	A2M,AGT,ASNS,ATP2A2,AZGP1,BBC3,BCL2A1,BCL2L2,BLNK,BTG1,C1R,CCL20,CD63,CDH1,CEBPB,CHST7,CP,CSF3,CXCL2,CYP2E1,DDB1,DDIT3,DUSP5,ETS2,FECH,FGG,GART,GDF15,HLA-B,HLA-E,HMGA1,IL15RA,IL18,IL1RN,JUND,LGALS3,MAT2A,MED15,MICA,MYD88,NCF2,NEURL3,NQO1,NR1D1,ODC1,PCK1,PDGFA,PI4KB,PIM3,PPARD,RORC,SERPINA1,SLPI,SUMO2,TNFRSF10B,TNFRSF12A,VEGFA,VLDLR,WARS	149 (14)
MAPKAPK3		kinase			2,68E-02	DDIT3,HSPA5
NF1		other			3,60E-02	PCK1,PDGFA,TNFRSF10B
IFNA2		cytokine	Activated	2,028	5,51E-03	C19orf66,C1R,HLA-B,HLA-E,MT-ATP6,MT1F,MT1G,MT1M,MT1X,MT2A,TNFRSF10B,VEGFA,ZC3HAV1
FOXO3		transcription regulator	Activated	2,382	2,87E-01	BBC3,CDH1,DDIT3,GADD45B,LARS,PIK3IP1
HGF		growth factor		0,483	1,92E-02	A2M,ACTA2,ARNTL,ASNS,BAG2,BCL2A1,CDC6,CDH1,CLCF1,CRY1,CUL3,CXCL2,DDIT3,ELF3,IL15RA,LRP8,MAT2A,PDGFA,PPARD,TNFRSF10B,VEGFA
TMBIM6		other			4,20E-03	DDIT3,EDEM1,HSPA5	97 (8)
TNFRSF1A		transmembrane receptor		0,942	4,87E-04	CCL20,CSF3,CXCL2,CYP3A5,EFNA1,LBP,NQO1,PDGFA,RORC,SAA1,VEGFA	142 (15)
FOS		transcription regulator	Activated	3,060	8,50E-04	A2M,AGT,AKR1C3,AQP3,CDH1,CMTM4,CSF3,CYP2J2,FGA,HLA-B,HSPA5,IKBKAP,LGALS3,LRP8,MAFK,MT1A,MT2A,NCF2,NQO1,ODC1,PTS,SFRP4,SLPI,SUMO2,TBCA,TBL1X,VEGFA	173 (13)
PEX5L		ion channel			4,41E-02	CYP7A1,DHCR7
CRTC1		transcription regulator			2,18E-02	NQO1,PER1
PAX3		transcription regulator			3,53E-02	ALDH3A2,ASNS,CDC6,CRY1,G0S2,GLB1,HPX,ID2,NNMT,VCAN
CD40		transmembrane receptor		1,850	1,84E-01	BCL2A1,CSF3,IL15RA,IL18,IL1RN,LGALS3,TXLNA,VEGFA
MIF		cytokine		1,974	1,48E-01	ACTA2,CEBPB,CRP,CXCL2
AR		ligand-dependent nuclear receptor		1,522	7,28E-06	ADGRA3,AKR1C3,ALDH1A1,AQP3,ATP2A2,AZGP1,CAMKK2,CDH1,DHCR7,ELOVL2,ETS2,GDF15,HSPA5,HSPH1,IGF2,MT1X,ODC1,PDGFA,PER1,SLC39A8,SPINK1,SULT2A1,TF,TMPRSS2,TNFRSF12A,TRIM25,VCAN,VEGFA	213 (20)
SLCO1B3		transporter			1,32E-02	BBC3,SLC22A7
EIF2AK2		kinase		1,067	2,67E-02	CEBPB,DDIT3,HIST1H2BD,MT1M,NNMT,ZC3HAV1
CYP27A1		enzyme			1,27E-02	AGT,CYP3A5,CYP7A1
KCNJ11		ion channel			1,33E-03	ACADM,MT-CO1,MT-CO3
RXFP1		g-protein coupled receptor			2,62E-02	ACTA2
NR3C1		ligand-dependent nuclear receptor		1,461	8,99E-07	A2M,ADH1C,AGT,APOA2,BAG2,BCL2L2,BCOR,BTG1,C1R,CEBPB,CLCF1,CXCL2,CYP3A5,CYP7A1,EFNA1,FASTKD1,GADD45B,IL15RA,IL18,JUND,MYD88,NR0B2,NSMAF,PCK1,PDGFA,PER1,PIM3,PTGR1,RASD1,SDS,SERPINA1,SGPL1,SLC38A1,SUMO2,TNFRSF10B,TNFRSF12A,TRAF3,TRAF3IP2,UNC13B,WDR37	187 (17)
EGF		growth factor	Activated	2,483	2,10E-04	AQP3,ARF6,ATP2A2,BBC3,CCL20,CDH1,CEBPB,CLCN3,DDIT3,DUSP5,ELF3,ETS2,EZH1,FST,GFPT1,ID2,IGF2,JUND,ODC1,PER1,PPARD,SERPINA1,ST3GAL4,TGM2,TNFRSF12A,VCAN,VEGFA	157 (14)
PAK1		kinase		0,698	6,58E-03	CDH1,NF2,SRF,VEGFA	106 (11)
FOXF2		transcription regulator			3,80E-02	ACTA2,PDGFA
HRAS		enzyme		1,676	8,48E-03	A2M,ARF6,ASNS,ATP2A2,CDH1,CEBPB,CLCF1,CRP,CXCL2,DDIT3,FSTL3,HLA-B,ID2,IGF2,NQO1,PCK1,PDGFA,PIP5K1A,PRSS23,SRF,TGM2,TNFRSF10B,VCAN,VEGFA,WSB2	180 (17)
STAT5A		transcription regulator	Activated	2,200	3,31E-02	A2M,AKR1C3,BCL2A1,CDH1,CEBPB,CYP2J2,DUSP5,HIST1H1C,ID2,PRSS23,TRAF3,TSPAN13,WARS
FBLN5		other			1,73E-02	CDH1,SERPINA1
NR5A2		ligand-dependent nuclear receptor		-1,691	3,83E-04	ABCG5,CEBPB,CRP,CYP7A1,FGB,GATM,HP,NR0B2,SAA1	181 (6)
ACE2		peptidase			3,80E-02	ACTA2,AGT
FOXA1		transcription regulator		0,428	7,21E-04	ACTA2,AQP3,CDH1,PCK1,PISD,RORC,SLPI,TF,TNFRSF12A,TRIM2,TTR	87 (3)
EPO		cytokine		-0,447	8,03E-03	ADAMTS10,BTG1,CREG1,DDIT3,FECH,IGF2,IL18,KPNB1,MID1IP1,MTF2,PIK3IP1,RCC2,ST3GAL4,TF,VEGFA	132 (8)
OPN4		g-protein coupled receptor			2,62E-02	VEGFA
ARHGAP21		other		1,000	2,57E-02	ARID5A,CXCL2,IL15RA,IL18
EHF		transcription regulator		0,676	4,96E-04	BLNK,CCL20,GLB1,IL1RN,PPARD,SAA1,SAA2,TNFRSF10B,VEGFA
ERBB2		kinase		1,843	1,85E-04	ACTA2,ANG,ARHGEF5,BAG2,CCL20,CDH1,CEBPB,CUL3,CYP2J2,DDIT3,ELF3,FSTL3,FZD4,HIST1H4C,HMGB2,HP,ID2,IGF2,LGALS3,LPCAT1,NCAPD2,NDST1,NNMT,RNF41,SERPINI1,SLPI,ST3GAL4,TNFRSF10B,VCAN,VEGFA,WBP5,WSB2,WWC1	200 (19)
EDN1		cytokine		0,375	5,56E-05	ACTA2,ARF6,ARHGEF11,ATP2A2,BAG2,BCL2A1,CDH1,FST,HSPA5,IL18,MPRIP,ODC1,PDGFA,TGM2,VCAN,VEGFA	165 (16)
ERO1A		enzyme			2,02E-03	CSF3,CXCL2
KLF5		transcription regulator		0,198	4,98E-02	ACADM,ACTA2,PDGFA,TBC1D14
NPAS2		transcription regulator			5,78E-04	ARNTL,CRY1,PER1
IL6		cytokine	Activated	2,906	1,28E-09	A2M,AGT,ALB,ANG,ATP2A2,BBC3,CCL20,CDC6,CDH1,CEBPB,CP,CRP,CXCL2,CYP2E1,CYP3A5,ETS2,FGA,FGB,FGG,FGL1,GADD45B,HP,HPX,HSPA5,ID2,IGF2,IL1RN,JUND,LBP,LRG1,MTTP,MYD88,NCF2,ORM1,PDGFA,PLG,RORC,SAA1,SAA2,SERPINA1,TF,TGM2,TNFRSF10B,TRAF3,TTR,VEGFA,VLDLR,WARS	215 (18)
CDKN1B		kinase		-1,890	9,31E-03	AGTRAP,BLNK,C9,CDH1,HSPA5,LGALS3,LGR4,MRRF
PRKACA		kinase		1,103	2,98E-02	CEBPB,ID2,PCK1,SFRP4
SMARCA4		transcription regulator	Activated	4,252	1,48E-04	A1BG-AS1,A2M,ACTA2,AGT,ALB,ASNS,AZGP1,BCL2A1,C6orf141,CD63,CDC6,CDH1,CEBPB,CLCF1,CP,DHRS9,ETS2,FGG,HLA-B,HLA-E,HYI,IL15RA,LGALS3,MT-ND2,PCSK9,SLC43A3,SPINK1,STXBP6,TMEM171,TSPAN13,TTR	138 (7)
ANPEP		peptidase			1,32E-02	CD63,IL1RN
CTH		enzyme			2,02E-03	DDIT3,HSPA5
GSK3B		kinase		1,948	1,08E-01	ATP2A2,BCL2A1,CDC6,DDIT3,TNFRSF10B
OSM		cytokine		1,775	2,89E-12	A2M,AKR1B10,AKR1C1/AKR1C2,AKR1C3,ALB,ARF6,ASNS,ATP13A3,ATP9A,C1R,C4BPA,CCL20,CDH1,CLEC2B,CRP,CRY1,CSF3,CXCL2,CYP3A5,ETS2,FAM171A1,FGA,FGB,GART,GFPT1,HLA-B,HP,HSPA5,ID2,IL15RA,IL18,LBP,MICA,MT1X,MT2A,MYD88,PDGFA,RBFOX2,RYK,SAA1,SEL1L,SERPINA1,SLPI,VEGFA,ZC3HAV1	133 (14)
TXNIP		other		-0,374	4,63E-03	DHCR7,FGF21,G0S2,MTTP,VEGFA	90 (7)
RHOA		enzyme		0,808	1,56E-02	ACTA2,AGT,CDH1,CEBPB,GDF15,SRF
RET		kinase		-0,479	2,80E-02	BBC3,CCL20,CSF3,DNAJA1,DUSP8,HSPH1,STIP1
ATF5		transcription regulator			1,73E-02	SAA1,SAA2
IL1B		cytokine	Activated	4,137	2,18E-07	A2M,ACTA2,ATP2A2,BCL2A1,C1R,CCL20,CEBPB,CP,CRP,CSF3,CXCL2,CYP2E1,CYP3A5,CYP7A1,DDIT3,DUSP5,EFNA1,ELF3,ETS2,FGB,FGG,FST,G0S2,GADD45B,GDF15,H1FX,HLA-E,HMGA1,HP,IL15RA,IL18,IL1RN,JUND,LBP,MT2A,NQO1,NR0B2,NR1D1,ODC1,ORM1,PIM3,RORC,SAA1,SAA2,SLCO1B1,TCFL5,TGM2,VCAN,VEGFA	144 (14)
NFKBIA		transcription regulator		1,598	8,54E-05	A2M,AZGP1,BCL2A1,BCL2L2,CCL20,CDC6,CDH1,CEBPB,CP,CSF3,CXCL2,DDIT3,GADD45B,HMGA1,HSPA5,IGF2,IL15RA,IL1RN,JRK,MT-CO3,MT-CYB,PDGFA,SAT1,TNFRSF10B,VEGFA,WBP5	167 (15)
RARA		ligand-dependent nuclear receptor		0,777	4,62E-03	ABLIM1,ADH1C,ALDH1A1,CEBPB,CP,CSF3,CYP7A1,FGF21,HIST1H4C,HLA-B,HNRNPD,PCK1,RORC,TNFRSF10B,ZNF544	190 (16)
PA2G4		transcription regulator			1,73E-02	GDF15,TMPRSS2
CFTR		ion channel		-0,728	2,18E-02	ASNS,BLNK,CFI,CYP3A5,LRG1,SAA1
MXD3		transcription regulator			2,02E-03	ID2,ODC1	8 (3)
NEDD9		other		1,000	1,41E-02	ELF3,GDF15,PCK1,TF
CTNNB1		transcription regulator	Activated	2,401	1,20E-01	ACTA2,ALDH1A1,ALDH3A2,ATP6V0A1,BBC3,CDH1,CYP2E1,DDIT3,FST,FSTL3,GADD45B,ID2,IGF2,LGALS3,MEF2D,SAA1,SERPINA1,SFRP4,STARD7,TGM2,TOB2,VCAN,VEGFA
Scgb1b27 (includes others)		other			2,62E-02	F2
ACTG1		other			1,73E-02	ACTA2,MKL1
SLC25A13		transporter			1,31E-02	ASNS,C8A,C9,CD63,NQO1,PSAT1,VLDLR
Cyb5r3		enzyme			2,62E-02	SRF
Hmgn3		other			1,17E-03	APOA2,AZGP1,FGA,SERPINA1,TTR
NCOA6		transcription regulator			1,73E-02	ABCG5,CYP7A1
CUX1		transcription regulator			1,24E-02	CDH1,CYP7A1,HIF1AN,HIST1H4C,HLA-B
CD36		transmembrane receptor		-1,000	3,20E-02	ATP2A2,HSPA5,MTTP,TNFRSF10B
CCR2		g-protein coupled receptor		-1,982	9,07E-02	CXCL2,IL18,SLPI,TXLNA
COL10A1		other			2,62E-02	HSPA5
GCG		other		0,905	1,07E-02	ACADM,CEBPB,FST,ODC1,PCK1,SDS
Rbfox3		other			2,62E-02	RBFOX2
C5		cytokine		1,732	3,17E-02	CD63,CRP,CSF3,CXCL2,GDF15,HSPA5,VEGFA
PPP1R15A		other			1,46E-02	CEBPB,DDIT3,HSPA5
Foxe3		transcription regulator			6,50E-03	PROX1,TTR
MUC1		transmembrane receptor			2,19E-02	ALDH1A1,CDH1,MT1G,PDGFA
ESRRA		ligand-dependent nuclear receptor			3,87E-02	ACADM,ATP2A2,FAM102A,NR0B2,NR1D1,SULT2A1
TBX2		transcription regulator		-1,890	3,48E-03	CCNL1,CDC6,CDH1,DDIT3,NCAPD2,RBM39,SRF
PPBP		cytokine			3,22E-02	SRF,VEGFA
KLK5		peptidase			1,09E-02	CCL20,CXCL2,IL18
YY1AP1		other			3,97E-03	IGF2,WWC1
SIRPA		phosphatase			3,80E-02	CD63,CSF3
PIK3C2A		kinase			2,62E-02	VEGFA
ATF2		transcription regulator		0,919	6,09E-03	ASNS,BCL2A1,DDIT3,FGF21,MAT2A,MT2A,PCK1	131 (7)
TP53		transcription regulator		0,585	8,72E-06	A2M,ACTA2,ALB,ALDH18A1,AQP3,ASNS,ASXL1,BBC3,BCL2A1,BTG1,C9,CCNL1,CDC6,CDH1,CEBPB,CP,DDIT3,DHCR7,DHRS9,DSN1,DUSP5,EFNA1,ENSA,FSTL3,GART,GATM,GDF15,GLB1,HLA-B,HMGB2,HSPH1,ID2,IGF2,INPP4A,JUND,KPNB1,LGALS3,MAPRE3,MPV17L,MT-CYB,MT-ND5,MYOF,NR0B2,ORM1,ORM2,P2RX4,PCK1,PDGFA,PPARD,PRKAR2A,SAT1,SEL1L,SERPINC1,SGPL1,SLPI,STAG1,STIP1,TBL1X,TGM2,TNFRSF10B,UPP1,VCAN,VEGFA,WSB2	220 (20)
WT1		transcription regulator		1,724	3,24E-03	ASNS,BCL2A1,CDH1,EFNA1,HNRNPL,IGF2,JUND,LGALS3,MBTPS1,MT1X,ODC1,PDGFA,VEGFA,WARS	126 (7)
GDF11		growth factor			6,50E-03	ATP2A2,FST	64 (4)
PDX1		transcription regulator		0,870	6,57E-03	ALB,ATP2A2,BBC3,CXCL2,DUSP5,EFNA1,ID2,MT-ND1,NQO1,PAPSS2,PRSS23
TGFBR2		kinase		-0,066	9,78E-03	ACTA2,CDH1,CXCL2,FST,GADD45B,GATM,MYOF,NIPA2,RFC5,TNFRSF12A,VEGFA	177 (15)
IL17F		cytokine		1,969	5,79E-03	CCL20,CSF3,CXCL2,TRAF3IP2	137 (9)
ESR1		ligand-dependent nuclear receptor		-0,044	2,25E-06	ABCG5,ABLIM1,AGGF1,AGT,AQP3,ARHGEF11,ARNTL,BCL2L2,CBLC,CCL20,CDH1,CEBPB,CLCN3,COPA,CP,CYP7A1,DHCR7,DUSP5,EFNA1,FAM102A,FST,GADD45B,GLB1,HIST1H4C,HLA-B,HLA-E,HNRNPD,HPX,HSPH1,IGF2,JUND,KPNB1,LBP,MAP3K9,MEF2D,MMD,NCF2,NF2,NQO1,NR0B2,NR1D1,NUPL2,PDCD2,PPARD,PRSS23,PSAT1,PTPN4,RNF41,RORC,SLC35B4,SLC38A2,SLC39A8,SLCO1B1,STC2,TBRG1,TGM2,TTR,UCK2,VEGFA,WARS,YKT6,ZNF544	212 (18)
MYC		transcription regulator		-1,086	7,61E-04	ALB,ALDH18A1,ASNS,BBC3,BCL2A1,BCOR,CDH1,DDIT3,DDX39B,DUSP5,EZH1,F2,FECH,GADD45B,GART,GFPT1,HLA-B,HLA-E,HMGA1,HNRNPD,HSPH1,ID2,MAT2A,MTF2,NF2,ODC1,PCK1,POLR1B,PPARD,PSAT1,RPL26,RRP1B,SAT1,SERPINA1,SLC38A1,SNRPD1,ST3GAL4,SUMO2,TES,TF,TLE1,TNFRSF10B,VEGFA,VLDLR	180 (17)
RBP2		transporter			2,62E-02	CDH1
ID4		transcription regulator			3,22E-02	BBC3,CDH1
GNA15		enzyme			1,68E-06	ACTA2,CCL20,CP,CXCL2,DDIT3,ELOVL2,HLA-E,LBP,LGALS3,MAFK,MAT2A,ODC1,VCAN	143 (11)
Peg3		other			2,62E-02	VEGFA
SLC25A5		transporter			2,62E-02	TNFRSF10B
HNRNPAB		enzyme			3,80E-02	ACTA2,CDH1
TCF		group			2,67E-02	ALDH1A1,ALDH3A2,LGALS3,SAA1,SERPINA1,TOB2
© 2000-2016 QIAGEN. All rights reserved.

## Sheet: AMPK-Dep_AMPK Signaling CanPath
S2 Table. Ingenuity Pathway Analysis (IPA) of RNA-seq data
"AMPK Signaling" Canonical Pathway for AMPK-Dependent genes
Symbol	Entrez Gene Name	Ensembl	Exp Log Ratio	Exp p-value	Location	Family	Drugs	Entrez Gene ID for Human	Entrez Gene ID for Mouse	Entrez Gene ID for Rat
ACACB	acetyl-CoA carboxylase beta	ENSG00000076555	-0.341264	0.00264279	Cytoplasm	enzyme		32	100705	116719
ACC					Cytoplasm	group
Acetyl-CoA					Other	chemical - endogenous mammalian
Ach					Other	chemical - endogenous mammalian
ACHR					Plasma Membrane	complex
Adiponectin	adiponectin, C1Q and collagen domain containing				Extracellular Space	other		9370	11450	246253
ADP					Other	chemical - endogenous mammalian
ADRα/β					Plasma Membrane	group
AICA riboside					Other	chemical drug
AK					Cytoplasm	group
AKT					Cytoplasm	group	afuresertib, ipatasertib, ONC-201, AT13148, SR-13668, MSC2363318A
AKT1S1	AKT1 substrate 1 (proline rich)				Cytoplasm	other		84335	67605	292887
AMP					Other	chemical - endogenous mammalian
AMPK					Cytoplasm	complex
AMPKα					Cytoplasm	group
AMPKβ					Cytoplasm	group
AMPKγ					Cytoplasm	group
Angiogenesis					Other	function
apoptosis					Other	function
ATF4	activating transcription factor 4	ENSG00000128272	-0.220113	3.36259e-05	Nucleus	transcription regulator		468	11911	79255
Autophagy					Other	function
β-oxidation					Other	function
Ca2+					Other	chemical - endogenous mammalian
Calcineurin A					Other	group
CAMKK2	calcium/calmodulin-dependent protein kinase kinase 2, beta				Cytoplasm	kinase		10645	207565	83506
Carnitine					Other	chemical - endogenous mammalian
CBP					Nucleus	group
CBP-CREB-CRTC2					Other	complex
Cbp/p300-Maf-Nfe2l2					Nucleus	complex
CCNA2	cyclin A2				Nucleus	other		890	12428	114494
CCND1	cyclin D1				Nucleus	transcription regulator	arsenic trioxide/tretinoin, arsenic trioxide/daunorubicin/tretinoin, arsenic trioxide/gemtuzumab ozogamicin/tretinoin, arsenic trioxide/idarubicin/tretinoin, arsenic trioxide	595	12443	58919
cellularsenescence					Other	function
CFTR	cystic fibrosis transmembrane conductance regulator				Plasma Membrane	ion channel	crofelemer, ivacaftor, lumacaftor, ivacaftor/lumacaftor	1080	12638	24255
Chloridetransport					Other	function
CPK	creatine kinase, muscle				Cytoplasm	kinase		1158	12715	24265
CPT1					Cytoplasm	group
CPT2	carnitine palmitoyltransferase 2				Cytoplasm	enzyme	perhexiline	1376	12896	25413
Creatine					Other	chemical - endogenous mammalian
Creatine phosphate					Other	chemical - endogenous mammalian
CREB					Nucleus	group
CREB1	cAMP responsive element binding protein 1	ENSG00000118260	0.338285	0.007755	Nucleus	transcription regulator		1385	12912	81646
CREB5	cAMP responsive element binding protein 5	ENSG00000146592	1.35478	7.57291e-13	Nucleus	transcription regulator		9586	231991	500131
CREBBP	CREB binding protein	ENSG00000005339	0.258424	0.0357898	Nucleus	transcription regulator	PRI-724	1387	12914	54244
CRTC2	CREB regulated transcription coactivator 2				Nucleus	other		200186	74343	310615
DUSP1	dual specificity phosphatase 1	ENSG00000120129	1.55762	1.27361e-81	Nucleus	phosphatase		1843	19252	114856
DUSP10	dual specificity phosphatase 10	ENSG00000143507	2.13741	9.41868e-160	Nucleus	phosphatase		11221	63953	63995
DUSP16	dual specificity phosphatase 16	ENSG00000111266	0.571362	7.6926e-09	Nucleus	phosphatase		80824	70686	297682
EEF2	eukaryotic translation elongation factor 2				Cytoplasm	translation regulator		1938	13629	29565
EEF2K	eukaryotic elongation factor 2 kinase	ENSG00000103319	-0.727443	2.29266e-09	Cytoplasm	kinase		29904	13631	25435
eIF4EBP1	eukaryotic translation initiation factor 4E binding protein 1				Cytoplasm	translation regulator		1978	13685	116636
ELAVL1	ELAV like RNA binding protein 1				Cytoplasm	other		1994	15568	363854
eNOS	nitric oxide synthase 3				Cytoplasm	enzyme	5,6,7,8-tetrahydrobiopterin, GW 273629, targinine	4846	18127	24600
FASN	fatty acid synthase				Cytoplasm	enzyme	TVB-2640, orlistat, cerulenin	2194	14104	50671
Fatty acidbiosynthesis					Other	function
FOXO					Cytoplasm	group
FOXO1	forkhead box O1	ENSG00000150907	1.01066	3.75167e-27	Nucleus	transcription regulator		2308	56458	84482
FOXO3	forkhead box O3	ENSG00000118689	0.689405	4.8253e-09	Nucleus	transcription regulator		2309	56484	294515
fructose-2,6-bisphosphate					Other	chemical - endogenous mammalian
GβL	MTOR associated protein, LST8 homolog				Cytoplasm	other		64223	56716	64226
G-Proteins					Cytoplasm	complex
Glucosetransport					Other	function
GLUT1	solute carrier family 2 (facilitated glucose transporter), member 1	ENSG00000117394	0.728236	0.000627172	Plasma Membrane	transporter		6513	20525	24778
GLUT4	solute carrier family 2 (facilitated glucose transporter), member 4				Plasma Membrane	transporter		6517	20528	25139
Glycogensynthesis					Other	function
GPAT	phosphoribosyl pyrophosphate amidotransferase				Cytoplasm	enzyme	6-mercaptopurine, thioguanine, azathioprine, cyclophosphamide/cytarabine/6-mercaptopurine, amidophosphoribosyltransferase inhibitor	5471	231327	117544
GYS					Cytoplasm	group
Hd-neuronal intranuclear inclusions					Nucleus	complex
HMGCR	3-hydroxy-3-methylglutaryl-CoA reductase	ENSG00000113161	0.363423	0.00204844	Cytoplasm	enzyme	aspirin/pravastatin, ezetimibe/fluvastatin, atorvastatin/niacin, fenofibric acid/rosuvastatin, atorvastatin/ezetimibe, ezetimibe/rosuvastatin, simvastatin/sitagliptin, atorvastatin/choline fenofibrate, choline fenofibrate/simvastatin, fenofibrate/simvastatin, pitavastatin, statin, lovastatin/niacin, ezetimibe/simvastatin, amlodipine/atorvastatin, fluvastatin, cerivastatin, atorvastatin, pravastat…	3156	15357	25675
HNF4α	hepatocyte nuclear factor 4, alpha				Nucleus	transcription regulator		3172	15378	25735
HSL	lipase, hormone-sensitive				Cytoplasm	enzyme		3991	16890	25330
Hypoxia					Other	disease
Inflammation					Other	function
INPP5K	inositol polyphosphate-5-phosphatase K	ENSG00000132376	-0.366577	0.0262247	Cytoplasm	phosphatase		51763	19062	287533
INS					Extracellular Space	group
INSR	insulin receptor				Plasma Membrane	kinase	insulin detemir, INS, canakinumab/INS, insulin aspart/insulin detemir, ceritinib, insulin glargine/insulin lispro, KW-2450, insulin aspart, insulin glulisine, insulin lispro, insulin glargine, protamine zinc insulin	3643	16337	24954
Iodotubercidin					Other	chemical - kinase inhibitor
IRS1,2					Cytoplasm	group
IRS1	insulin receptor substrate 1	ENSG00000169047	0.465422	5.66773e-07	Cytoplasm	enzyme		3667	16367	25467
IRS2	insulin receptor substrate 2	ENSG00000185950	0.976967	7.01255e-22	Cytoplasm	enzyme		8660	384783	29376
Isoproterenol					Other	chemical drug
Leptin	leptin				Extracellular Space	growth factor		3952	16846	25608
Lipolysis					Other	function
Malonyl-CoA					Other	chemical - endogenous mammalian
MCD	malonyl-CoA decarboxylase				Cytoplasm	enzyme		23417	56690	85239
Metformin					Other	chemical drug
MKK3	mitogen-activated protein kinase kinase 3				Cytoplasm	kinase		5606	26397	303200
MKP1/2/3/4					Cytoplasm	group
MKP2/5					Cytoplasm	group
MO25	calcium binding protein 39				Cytoplasm	enzyme		51719	12283
MO25-STK 11-STRAD					Nucleus	complex
mTOR	mechanistic target of rapamycin (serine/threonine kinase)				Nucleus	kinase	ridaforolimus, OSI-027, methotrexate/sirolimus/tacrolimus, dactolisib, AZD2014, apitolisib, PKI-179, everolimus/exemestane, lenalidomide/temsirolimus, cc-223, PF-05212384, imatinib/sirolimus, cyclophosphamide/sirolimus, P7170, cyclosporine A/sirolimus/tacrolimus, everolimus/panobinostat, everolimus/pasireotide, mTOR inhibitor, PWT33597, PQR309, VS-5584, everolimus/prednisone, everolimus/sorafenib…	2475	56717	56718
mTORC1					Cytoplasm	complex	everolimus/panobinostat, DCBCI0901, DS-3078a, ABTL0812, everolimus
Musclecontraction					Other	function
NAD+					Other	chemical - endogenous mammalian
NFE2L2	nuclear factor, erythroid 2 like 2	ENSG00000116044	0.400132	0.00733669	Nucleus	transcription regulator	RTA 408	4780	18024	83619
NO					Other	chemical - endogenous mammalian
O2-					Other	chemical - endogenous mammalian
p21	cyclin-dependent kinase inhibitor 1A (p21, Cip1)	ENSG00000124762	0.90885	1.15996e-32	Nucleus	kinase		1026	12575	114851
p300	E1A binding protein p300				Nucleus	transcription regulator		2033	328572	170915
p38MAPK					Cytoplasm	group
p70S6K	ribosomal protein S6 kinase, 70kDa, polypeptide 1				Cytoplasm	kinase		6198	72508	83840
Palmitoyl carnitine					Other	chemical - endogenous mammalian
Palmitoyl-CoA					Other	chemical - endogenous mammalian
PAWR	PRKC, apoptosis, WT1, regulator	ENSG00000177425	0.383647	2.11161e-07	Nucleus	transcription regulator		5074	114774	64513
PBRM1	polybromo 1	ENSG00000163939	0.240656	0.0227735	Nucleus	other		55193	66923	306254
PCAF	K(lysine) acetyltransferase 2B				Nucleus	transcription regulator		8850	18519	301164
PCAF-SWI/SNF					Nucleus	complex
PDK1	3-phosphoinositide dependent protein kinase 1				Cytoplasm	kinase		5170	18607	81745
PEPCK	phosphoenolpyruvate carboxykinase 2 (mitochondrial)				Cytoplasm	kinase		5106	74551	361042
Peroxynitrite					Other	chemical toxicant
PFK					Cytoplasm	group
PFKFB					Cytoplasm	group
PFKFB2	6-phosphofructo-2-kinase/fructose-2,6-biphosphatase 2	ENSG00000123836	0.375628	0.0499943	Cytoplasm	kinase		5208	18640	24640
PFKFB3	6-phosphofructo-2-kinase/fructose-2,6-biphosphatase 3	ENSG00000170525	0.98734	2.83846e-22	Cytoplasm	kinase	PFK-158	5209	170768	117276
PGC1α	peroxisome proliferator-activated receptor gamma, coactivator 1 alpha	ENSG00000109819	0.82789	1.19528e-08	Nucleus	transcription regulator		10891	19017	83516
phosphatase					Other	group
PI3K					Cytoplasm	complex	copanlisib
PKA					Cytoplasm	complex	PKA inhibitor
PP1-C					Other	group
PP1/PP2A					Cytoplasm	group
PP2A					Cytoplasm	complex
PP2C					Cytoplasm	group
PPM1A	protein phosphatase, Mg2+/Mn2+ dependent 1A	ENSG00000100614	0.342059	0.00123883	Cytoplasm	phosphatase		5494	19042	24666
PPP1CB	protein phosphatase 1, catalytic subunit, beta isozyme	ENSG00000213639	0.275465	0.00488273	Cytoplasm	phosphatase		5500	19046	25594
PPP1R10	protein phosphatase 1 regulatory subunit 10	ENSG00000204569	-0.404781	0.00463437	Nucleus	other		5514	52040	65045
Ppp1r12					Other	group
PPP1R12A	protein phosphatase 1 regulatory subunit 12A	ENSG00000058272	0.417395	3.49971e-05	Cytoplasm	phosphatase		4659	17931
PPP2R2A	protein phosphatase 2 regulatory subunit B, alpha	ENSG00000221914	0.575635	1.52131e-08	Cytoplasm	phosphatase		5520	71978	117104
PPP2R3A	protein phosphatase 2 regulatory subunit B'', alpha	ENSG00000073711	0.402657	0.0477547	Nucleus	phosphatase		5523	235542	363122
PPP3CC	protein phosphatase 3, catalytic subunit, gamma isozyme	ENSG00000120910	0.696236	4.73182e-13	Cytoplasm	phosphatase	voclosporin, tacrolimus, pimecrolimus, cyclosporin A	5533	19057	171378
PRKAA1	protein kinase, AMP-activated, alpha 1 catalytic subunit	ENSG00000132356	0.275114	0.00112163	Cytoplasm	kinase	phenformin	5562	105787	65248
Proteinsynthesis					Other	function
PTPN2	protein tyrosine phosphatase, non-receptor type 2	ENSG00000175354	0.406727	0.0206567	Cytoplasm	phosphatase		5771	19255	117063
RNGTT	RNA guanylyltransferase and 5'-phosphatase	ENSG00000111880	0.376879	0.0138332	Nucleus	phosphatase		8732	24018	313131
Rosiglitazone					Other	chemical drug
RPTOR	regulatory associated protein of MTOR, complex 1				Cytoplasm	other		57521	74370	287871
SHIP					Cytoplasm	group
SIRT1	sirtuin 1	ENSG00000096717	0.823149	6.06676e-14	Nucleus	transcription regulator		23411	93759	309757
SOCS3	suppressor of cytokine signaling 3	ENSG00000184557	0.950253	8.50319e-08	Cytoplasm	phosphatase		9021	12702	89829
SP1	Sp1 transcription factor	ENSG00000185591	0.340932	0.000441066	Nucleus	transcription regulator		6667	20683	24790
SRC	SRC proto-oncogene, non-receptor tyrosine kinase	ENSG00000197122	-0.730267	0.00909527	Cytoplasm	kinase	dasatinib, AZM-475271, saracatinib, nintedanib, KX-01, pexmetinib, AZD0424, bosutinib	6714	20779	83805
Steroidbiosynthesis					Other	function
STK11	serine/threonine kinase 11				Cytoplasm	kinase		6794	20869	314621
STRAD	STE20-related kinase adaptor alpha				Nucleus	kinase		92335	72149	303605
Stressresponse					Other	function
SWI/SNF					Nucleus	complex
TAK1	mitogen-activated protein kinase kinase kinase 7				Cytoplasm	kinase		6885		313121
TBCD1	TBC1 domain family member 1				Nucleus	other		23216	57915	360937
translationelongation					Other	function
Triacylglycerolsynthesis					Other	function
TSC					Cytoplasm	complex
ULK1	unc-51 like autophagy activating kinase 1				Cytoplasm	kinase		8408	22241	360827
WBP11	WW domain binding protein 11	ENSG00000084463	0.373224	0.0357985	Nucleus	phosphatase		51729	60321	297695
ZMP					Other	chemical - endogenous mammalian
© 2000-2016 QIAGEN. All rights reserved.

## Sheet: AMPK-Indep_Acute Phase Resp Sig
S2 Table. Ingenuity Pathway Analysis (IPA) of RNA-seq data
"Acute Phase Response Signaling" Canonical Pathway for AMPK-Independent genes
Symbol	Entrez Gene Name	Ensembl	Exp Log Ratio	Exp p-value	Location	Family	Drugs	Entrez Gene ID for Human	Entrez Gene ID for Mouse	Entrez Gene ID for Rat
A2M	alpha-2-macroglobulin	ENSG00000175899	0.142486	0.047207	Extracellular Space	transporter		2	232345	100911545|24153
Acute phase reaction					Other	function
AGT	angiotensinogen	ENSG00000135744	0.308044	0.000186766	Extracellular Space	growth factor		183	11606	24179
AHSG	alpha-2-HS-glycoprotein				Extracellular Space	other		197	11625	25373
AKT					Cytoplasm	group	afuresertib, ipatasertib, ONC-201, AT13148, SR-13668, MSC2363318A
Albumin	albumin	ENSG00000163631	0.214789	0.0207236	Extracellular Space	transporter	aldoxorubicin	213	11657	24186
AMBP	alpha-1-microglobulin/bikunin precursor				Extracellular Space	transporter		259	11699	25377
APCS	amyloid P component, serum				Extracellular Space	other		325	20219	29339
APOA 1/2					Nucleus	group
APOA2	apolipoprotein A-II	ENSG00000158874	0.275351	0.00317134	Extracellular Space	transporter		336	11807	25649
APOH	apolipoprotein H	ENSG00000091583	0.230005	0.00177988	Extracellular Space	transporter		350	11818	287774
ASK1	mitogen-activated protein kinase kinase kinase 5				Cytoplasm	kinase		4217	26408	365057
c-Fos	FBJ murine osteosarcoma viral oncogene homolog				Nucleus	transcription regulator		2353	14281	314322
c-Jun	jun proto-oncogene				Nucleus	transcription regulator		3725	16476	24516
c-Raf	Raf-1 proto-oncogene, serine/threonine kinase				Cytoplasm	kinase	CHIR-265, vemurafenib, dabrafenib, regorafenib, bortezomib/sorafenib, dexamethasone/lenalidomide/sorafenib, bevacizumab/sorafenib, dabrafenib/trametinib, cytarabine/idarubicin/sorafenib, 5-azacytidine/sorafenib, decitabine/sorafenib, MLN2480, cobimetinib/vemurafenib, everolimus/sorafenib, sorafenib	5894	110157	24703
C1					Other	complex
C1R	complement component 1, r subcomponent	ENSG00000159403	0.241819	0.0306071	Extracellular Space	peptidase	SERPING1	715	667277|50909	312705
C2	complement component 2				Extracellular Space	peptidase		717	12263	24231
C3	complement component 3				Extracellular Space	peptidase	IgG	718	12266	24232
C4					Nucleus	group
C4BP					Cytoplasm	complex
C4BPA	complement component 4 binding protein, alpha	ENSG00000123838	0.256372	0.00172987	Extracellular Space	other		722		24235
C5	complement component 5				Extracellular Space	cytokine	eculizumab, IgG	727	15139
C9	complement component 9	ENSG00000113600	0.325335	6.29945e-08	Extracellular Space	other		735	12279	117512
CFB	complement factor B				Extracellular Space	peptidase		629	14962	294257
Corticosteroid					Other	chemical drug
corticosteroid-GCR					Nucleus	complex
CP	ceruloplasmin (ferroxidase)	ENSG00000047457	0.253945	0.000862963	Extracellular Space	enzyme		1356	12870	24268
CRP	C-reactive protein, pentraxin-related	ENSG00000132693	0.497607	1.95577e-15	Extracellular Space	other		1401	12944	25419
ECSIT	ECSIT signalling integrator				Nucleus	transcription regulator		51295	26940	300447
Elk-1	ELK1, member of ETS oncogene family				Nucleus	transcription regulator		2002	13712	314436
ERK1/2					Cytoplasm	group
F2	coagulation factor II, thrombin	ENSG00000180210	0.198884	0.047207	Extracellular Space	peptidase	enoxaparin, desirudin, dabigatran etexilate, Fibrinogen, ximelagatran, thrombin inhibitor, antithrombin alfa, aspirin/dabigatran etexilate, dabigatran, aspirin/bivalirudin, argatroban, bivalirudin, lepirudin	2147	14061	29251
F8	coagulation factor VIII				Extracellular Space	peptidase	drotrecogin alfa, F9	2157	14069	302470
Ferritin	ferritin, light polypeptide				Cytoplasm	enzyme		2512	434624|14325	29292|100360087|100362384|501644|100359668|499244|100363177|500804
FGA	fibrinogen alpha chain	ENSG00000171560	0.351839	8.68792e-07	Extracellular Space	other	F2	2243	14161	361969
FGB	fibrinogen beta chain	ENSG00000171564	0.403131	1.50295e-16	Extracellular Space	other	F2	2244	110135	24366
FGG	fibrinogen gamma chain	ENSG00000171557	0.372155	7.20113e-10	Extracellular Space	other	F2	2266	99571	24367
FN1	fibronectin 1				Extracellular Space	enzyme	ocriplasmin, L19-IL2 monoclonal antibody-cytokine fusion protein	2335	14268	25661
GCR	nuclear receptor subfamily 3 group C member 1				Nucleus	ligand-dependent nuclear receptor	rimexolone, medrysone, clocortolone pivalate, diflorasone diacetate, fluorometholone, dexamethasone phosphate, cortisone acetate, halcinonide, flurandrenolide, desoximetasone, desonide, prednisolone, clobetasol propionate, fluocinolone acetonide, prednisone, hydrocortisone, triamcinolone, dexamethasone 21-acetate, 11beta hydrocortisone acetate, betamethasone, dexamethasone, budesonide, fluticason…	2908	14815	24413
Glucocorticoid					Other	chemical drug
Glucocorticoid-GCR					Nucleus	complex
GP130	interleukin 6 signal transducer				Plasma Membrane	transmembrane receptor		3572	16195	25205
GRB2	growth factor receptor bound protein 2				Cytoplasm	other		2885	14784	81504
HAMP	hepcidin antimicrobial peptide				Extracellular Space	other	NOX-H94	57817
HMOX					Nucleus	group
HNRPK	heterogeneous nuclear ribonucleoprotein K				Nucleus	transcription regulator		3190	15387	117282
HP	haptoglobin	ENSG00000257017	0.3596	8.80563e-08	Extracellular Space	peptidase		3240	15439	24464
HPX	hemopexin	ENSG00000110169	0.223256	0.00686782	Extracellular Space	transporter		3263	15458	58917
HRG	histidine-rich glycoprotein				Extracellular Space	other		3273
IκB					Cytoplasm	group
IκBα	nuclear factor of kappa light polypeptide gene enhancer in B-cells inhibitor, alpha				Cytoplasm	transcription regulator		4792	18035	25493
IkB-NfkB					Cytoplasm	complex
IKK					Cytoplasm	complex
IL-1					Extracellular Space	group	rilonacept
IL-6	interleukin 6				Extracellular Space	cytokine	tocilizumab, siltuximab	3569	16193	24498
IL-6R	interleukin 6 receptor				Plasma Membrane	transmembrane receptor	tocilizumab	3570	16194	24499
IL18	interleukin 18	ENSG00000150782	-0.304606	0.00148212	Extracellular Space	cytokine		3606	16173	29197
IL1R1	interleukin 1 receptor, type I				Plasma Membrane	transmembrane receptor	anakinra	3554	16177	25663
IL1RAP	interleukin 1 receptor accessory protein				Plasma Membrane	transmembrane receptor		3556	16180	25466
IL1RN	interleukin 1 receptor antagonist	ENSG00000136689	1.02127	4.93678e-07	Extracellular Space	cytokine		3557	16181	60582
IRAK1	interleukin 1 receptor associated kinase 1				Plasma Membrane	kinase		3654	16179	363520
ITIH2	inter-alpha-trypsin inhibitor heavy chain 2				Extracellular Space	other		3698	16425
ITIH3	inter-alpha-trypsin inhibitor heavy chain 3				Extracellular Space	other		3699	16426	50693
ITIH4	inter-alpha-trypsin inhibitor heavy chain family member 4				Extracellular Space	other		3700	16427	54404
JAK2	Janus kinase 2				Cytoplasm	kinase	tofacitinib, pacritinib, ruxolitinib, momelotinib, NS-018, SB-1317, BMS-911543, jak2 inhibitor	3717	16452	24514
JNK1/2					Cytoplasm	group
KLKB1	kallikrein B1				Extracellular Space	peptidase	aprotinin, ecallantide	3818	16621	25048
LBP	lipopolysaccharide binding protein	ENSG00000129988	0.210107	0.0069456	Plasma Membrane	transporter		3929	16803	29469
MBL2	mannose-binding lectin (protein C) 2, soluble				Extracellular Space	other		4153	17195	100911854|64668
MEK1/2					Cytoplasm	group
MEKK1	mitogen-activated protein kinase kinase kinase 1, E3 ubiquitin protein ligase				Cytoplasm	kinase		4214	26401	116667|100912399
MKK3/6					Cytoplasm	group
MKK4/7					Cytoplasm	group
mTOR	mechanistic target of rapamycin (serine/threonine kinase)				Nucleus	kinase	ridaforolimus, OSI-027, methotrexate/sirolimus/tacrolimus, dactolisib, AZD2014, apitolisib, PKI-179, everolimus/exemestane, lenalidomide/temsirolimus, cc-223, PF-05212384, imatinib/sirolimus, cyclophosphamide/sirolimus, P7170, cyclosporine A/sirolimus/tacrolimus, everolimus/panobinostat, everolimus/pasireotide, mTOR inhibitor, PWT33597, PQR309, VS-5584, everolimus/prednisone, everolimus/sorafenib…	2475	56717	56718
MYD88	myeloid differentiation primary response 88	ENSG00000172936	-0.407706	0.0276866	Plasma Membrane	other		4615	17874	301059
NF-κB					Nucleus	complex	NF-kappaB inhibitor, dexanabinol
NF-IL6	CCAAT/enhancer binding protein beta	ENSG00000172216	0.411493	0.00397903	Nucleus	transcription regulator		1051	12608	24253
NIK	mitogen-activated protein kinase kinase kinase 14				Cytoplasm	kinase		9020	53859	360640
NOPP140	nucleolar and coiled-body phosphoprotein 1				Nucleus	transcription regulator		9221		64896
ORM					Nucleus	group
ORM1	orosomucoid 1	ENSG00000229314	0.26296	0.000916394	Extracellular Space	other		5004		24614
ORM2	orosomucoid 2	ENSG00000228278	0.17176	0.0451024	Extracellular Space	other		5005
OSM	oncostatin M				Extracellular Space	cytokine		5008	18413	289747
OSMR	oncostatin M receptor				Plasma Membrane	transmembrane receptor		9180	18414	310132
p38 MAPK					Cytoplasm	group
PDK1	3-phosphoinositide dependent protein kinase 1				Cytoplasm	kinase		5170	18607	81745
PI3K p110					Cytoplasm	group
PI3K p85					Cytoplasm	group
PIP2					Other	chemical - endogenous mammalian
PIP3					Other	chemical - endogenous mammalian
PLG	plasminogen	ENSG00000122194	0.247645	0.0133489	Extracellular Space	peptidase	tenecteplase, PLAT, tranexamic acid, aprotinin, 6-aminocaproic acid, reteplase	5340	18815	85253
Ras					Cytoplasm	group	ras inhibitor
RBP					Cytoplasm	group
RIP	receptor interacting serine/threonine kinase 1				Plasma Membrane	kinase		8737	19766	306886
SAA					Nucleus	group
SAA1	serum amyloid A1	ENSG00000173432	0.338888	0.000538671	Extracellular Space	transporter		6288	20209|20208
SAA2	serum amyloid A2	ENSG00000134339	0.264218	0.00868744	Extracellular Space	other		6289
SERPINA1	serpin peptidase inhibitor, clade A (alpha-1 antiproteinase, antitrypsin), member 1	ENSG00000197249	0.307102	0.00052278	Extracellular Space	other		5265	20703|20704|20702|20701|20700	24648
SERPINA3	serpin peptidase inhibitor, clade A (alpha-1 antiproteinase, antitrypsin), member 3				Extracellular Space	other		12	16625|20717|20714|20716	24795
SERPIND1	serpin peptidase inhibitor, clade D (heparin cofactor), member 1				Extracellular Space	other	ardeparin, glucuronyl glucosamine glycan sulfate	3053	15160	79224
SERPINE1	serpin peptidase inhibitor, clade E (nexin, plasminogen activator inhibitor type 1), member 1				Extracellular Space	other	drotrecogin alfa	5054	18787	24617
SERPINF					Other	group
SERPING1	serpin peptidase inhibitor, clade G (C1 inhibitor), member 1				Extracellular Space	other		710	12258	295703
SHC	SHC (Src homology 2 domain containing) transforming protein 1				Cytoplasm	kinase		6464	20416	85385
SHP2	protein tyrosine phosphatase, non-receptor type 11				Cytoplasm	phosphatase		5781	19247	25622
SOCS					Cytoplasm	group
SOCS3	suppressor of cytokine signaling 3				Cytoplasm	phosphatase		9021	12702	89829
SOD2	superoxide dismutase 2, mitochondrial				Cytoplasm	enzyme		6648	20656	24787
SOS					Cytoplasm	group
STAT3	signal transducer and activator of transcription 3 (acute-phase response factor)				Nucleus	transcription regulator		6774	20848	25125
Stat3 dimer					Nucleus	complex
TAB1	TGF-beta activated kinase 1/MAP3K7 binding protein 1				Cytoplasm	enzyme		10454	66513	315139
TAK1	mitogen-activated protein kinase kinase kinase 7				Cytoplasm	kinase		6885		313121
TCF1/3/4					Nucleus	group
TF	transferrin	ENSG00000091513	0.172803	0.00834436	Extracellular Space	transporter	ferric carboxymaltose	7018	22041	24825
TNF-α	tumor necrosis factor				Extracellular Space	cytokine	adalimumab, etanercept, infliximab, certolizumab, golimumab, infliximab/methotrexate, dexamethasone/thalidomide, dexamethasone/pomalidomide, cyclophosphamide/dexamethasone/thalidomide, golimumab/methotrexate, bortezomib/dexamethasone/thalidomide, rituximab/thalidomide, bortezomib/thalidomide, prednisone/thalidomide, adalimumab/methotrexate, pomalidomide, thalidomide	7124	21926	24835
TNFR					Plasma Membrane	group
TRADD	TNFRSF1A-associated via death domain				Cytoplasm	other		8717	71609	246756
TRAF2	TNF receptor associated factor 2				Cytoplasm	enzyme		7186	22030	311786
TRAF6	TNF receptor associated factor 6				Cytoplasm	enzyme		7189	22034	311245
TTR	transthyretin	ENSG00000118271	0.217886	0.00558056	Extracellular Space	transporter		7276	22139	24856
Ursolic acid					Other	chemical drug
vWF	von Willebrand factor				Extracellular Space	other		7450	22371	116669
© 2000-2016 QIAGEN. All rights reserved.
