# Supplementary material for: Genomic Characterization of Metformin Hepatic Response
Source: PLoS Genet. 2016 Nov 30;12(11):e1006449. doi: 10.1371/journal.pgen.1006449 (PMC5130177; doi:10.1371/journal.pgen.1006449)
Supplement: S3 Table — (XLSX) [file pgen.1006449.s010.xlsx]

## Sheet: cluster 1
S3 Table. David Results from RNA-seq cluster 1.
Annotation Cluster 1	Enrichment Score: 3.7913284566547145
Category	Term	Count	%	PValue	Genes	List Total	Pop Hits	Pop Total	Fold Enrichment	Bonferroni	Benjamini	FDR
GOTERM_BP_FAT	GO:0009611~response to wounding	22	14.0127	1.32643e-08	ENSG00000115009, ENSG00000112658, ENSG00000171560, ENSG00000175899, ENSG00000197461, ENSG00000171564, ENSG00000091513, ENSG00000123838, ENSG00000169902, ENSG00000171557, ENSG00000117601, ENSG00000122194, ENSG00000113600, ENSG00000157131, ENSG00000136689, ENSG00000140093, ENSG00000021852, ENSG00000038427, ENSG00000091583, ENSG00000081041, ENSG00000205403, ENSG00000132693	125	530	13528	4.49232	1.38346e-05	1.38346e-05	2.10696e-05
GOTERM_BP_FAT	GO:0006958~complement activation, classical pathway	6	3.82166	5.94122e-06	ENSG00000157131, ENSG00000021852, ENSG00000123838, ENSG00000132693, ENSG00000205403, ENSG00000113600	125	29	13528	22.3912	0.00617755	0.00309356	0.0094369
GOTERM_BP_FAT	GO:0002455~humoral immune response mediated by circulating immunoglobulin	6	3.82166	8.37676e-06	ENSG00000157131, ENSG00000021852, ENSG00000123838, ENSG00000132693, ENSG00000205403, ENSG00000113600	125	31	13528	20.9466	0.00869894	0.0029081	0.0133052
GOTERM_BP_FAT	GO:0002526~acute inflammatory response	8	5.09554	3.18084e-05	ENSG00000157131, ENSG00000175899, ENSG00000021852, ENSG00000091513, ENSG00000123838, ENSG00000132693, ENSG00000205403, ENSG00000113600	125	98	13528	8.83461	0.0326324	0.00825988	0.0505141
GOTERM_BP_FAT	GO:0019835~cytolysis	5	3.18471	3.56698e-05	ENSG00000157131, ENSG00000204520, ENSG00000021852, ENSG00000113600, ENSG00000108960	125	21	13528	25.7676	0.0365207	0.00741323	0.0566445
GOTERM_BP_FAT	GO:0006956~complement activation	6	3.82166	3.8692e-05	ENSG00000157131, ENSG00000021852, ENSG00000123838, ENSG00000132693, ENSG00000205403, ENSG00000113600	125	42	13528	15.4606	0.0395531	0.00670352	0.0614426
GOTERM_BP_FAT	GO:0002541~activation of plasma proteins involved in acute inflammatory response	6	3.82166	4.34638e-05	ENSG00000157131, ENSG00000021852, ENSG00000123838, ENSG00000132693, ENSG00000205403, ENSG00000113600	125	43	13528	15.101	0.0443215	0.00645533	0.0690177
GOTERM_BP_FAT	GO:0006952~defense response	18	11.465	4.47576e-05	ENSG00000115009, ENSG00000175899, ENSG00000197903, ENSG00000091513, ENSG00000123838, ENSG00000169902, ENSG00000124635, ENSG00000113600, ENSG00000128394, ENSG00000157131, ENSG00000136689, ENSG00000187990, ENSG00000204520, ENSG00000021852, ENSG00000197697, ENSG00000081041, ENSG00000205403, ENSG00000132693, ENSG00000164406	125	615	13528	3.16753	0.0456103	0.0058184	0.0710714
GOTERM_BP_FAT	GO:0002250~adaptive immune response	7	4.4586	7.31972e-05	ENSG00000157131, ENSG00000112715, ENSG00000021852, ENSG00000123838, ENSG00000132693, ENSG00000205403, ENSG00000113600	125	77	13528	9.83855	0.0735058	0.00760568	0.116207
GOTERM_BP_FAT	GO:0002460~adaptive immune response based on somatic recombination of immune receptors built from immunoglobulin superfamily domains	7	4.4586	7.31972e-05	ENSG00000157131, ENSG00000112715, ENSG00000021852, ENSG00000123838, ENSG00000132693, ENSG00000205403, ENSG00000113600	125	77	13528	9.83855	0.0735058	0.00760568	0.116207
GOTERM_BP_FAT	GO:0006959~humoral immune response	7	4.4586	8.45449e-05	ENSG00000157131, ENSG00000021852, ENSG00000123838, ENSG00000056972, ENSG00000132693, ENSG00000205403, ENSG00000113600	125	79	13528	9.58947	0.0844076	0.00798468	0.134211
GOTERM_BP_FAT	GO:0016064~immunoglobulin mediated immune response	6	3.82166	0.000131762	ENSG00000157131, ENSG00000021852, ENSG00000123838, ENSG00000132693, ENSG00000205403, ENSG00000113600	125	54	13528	12.0249	0.128411	0.00976888	0.209092
GOTERM_BP_FAT	GO:0051605~protein maturation by peptide bond cleavage	7	4.4586	0.000135736	ENSG00000157131, ENSG00000021852, ENSG00000123838, ENSG00000091583, ENSG00000132693, ENSG00000205403, ENSG00000113600	125	86	13528	8.80893	0.132017	0.00939443	0.215392
GOTERM_BP_FAT	GO:0019724~B cell mediated immunity	6	3.82166	0.00015684	ENSG00000157131, ENSG00000021852, ENSG00000123838, ENSG00000132693, ENSG00000205403, ENSG00000113600	125	56	13528	11.5954	0.150916	0.00957721	0.248842
GOTERM_BP_FAT	GO:0006954~inflammatory response	12	7.64331	0.000196192	ENSG00000115009, ENSG00000157131, ENSG00000136689, ENSG00000175899, ENSG00000021852, ENSG00000091513, ENSG00000169902, ENSG00000123838, ENSG00000081041, ENSG00000132693, ENSG00000205403, ENSG00000113600	125	325	13528	3.99596	0.185066	0.0101802	0.311186
GOTERM_BP_FAT	GO:0002253~activation of immune response	7	4.4586	0.000221481	ENSG00000157131, ENSG00000204520, ENSG00000021852, ENSG00000123838, ENSG00000132693, ENSG00000205403, ENSG00000113600	125	94	13528	8.05923	0.206285	0.0104464	0.351232
GOTERM_BP_FAT	GO:0002252~immune effector process	8	5.09554	0.00023	ENSG00000157131, ENSG00000204520, ENSG00000021852, ENSG00000123838, ENSG00000056972, ENSG00000132693, ENSG00000205403, ENSG00000113600	125	134	13528	6.46113	0.213307	0.010377	0.364719
GOTERM_BP_FAT	GO:0002449~lymphocyte mediated immunity	6	3.82166	0.000448712	ENSG00000157131, ENSG00000021852, ENSG00000123838, ENSG00000132693, ENSG00000205403, ENSG00000113600	125	70	13528	9.27634	0.373816	0.017188	0.71038
GOTERM_BP_FAT	GO:0016485~protein processing	7	4.4586	0.000569299	ENSG00000157131, ENSG00000021852, ENSG00000123838, ENSG00000091583, ENSG00000132693, ENSG00000205403, ENSG00000113600	125	112	13528	6.764	0.447857	0.0202727	0.900481
GOTERM_BP_FAT	GO:0051604~protein maturation	7	4.4586	0.000893094	ENSG00000157131, ENSG00000021852, ENSG00000123838, ENSG00000091583, ENSG00000132693, ENSG00000205403, ENSG00000113600	125	122	13528	6.20957	0.6062	0.0296144	1.40924
GOTERM_BP_FAT	GO:0002443~leukocyte mediated immunity	6	3.82166	0.00114931	ENSG00000157131, ENSG00000021852, ENSG00000123838, ENSG00000132693, ENSG00000205403, ENSG00000113600	125	86	13528	7.55051	0.698632	0.0356936	1.81009
GOTERM_BP_FAT	GO:0048584~positive regulation of response to stimulus	9	5.73248	0.00147743	ENSG00000157131, ENSG00000112715, ENSG00000204520, ENSG00000021852, ENSG00000123838, ENSG00000198959, ENSG00000132693, ENSG00000205403, ENSG00000113600	125	236	13528	4.12719	0.786068	0.0443426	2.32119
GOTERM_BP_FAT	GO:0006955~immune response	16	10.1911	0.00159823	ENSG00000115009, ENSG00000204592, ENSG00000112715, ENSG00000123838, ENSG00000056972, ENSG00000108342, ENSG00000160862, ENSG00000113600, ENSG00000128394, ENSG00000157131, ENSG00000136689, ENSG00000204520, ENSG00000021852, ENSG00000081041, ENSG00000205403, ENSG00000132693	125	690	13528	2.50954	0.81143	0.0465471	2.50873
GOTERM_BP_FAT	GO:0050778~positive regulation of immune response	7	4.4586	0.00216629	ENSG00000157131, ENSG00000204520, ENSG00000021852, ENSG00000123838, ENSG00000132693, ENSG00000205403, ENSG00000113600	125	145	13528	5.22461	0.895847	0.0577866	3.38612
GOTERM_BP_FAT	GO:0002684~positive regulation of immune system process	8	5.09554	0.00630782	ENSG00000157131, ENSG00000112715, ENSG00000204520, ENSG00000021852, ENSG00000123838, ENSG00000132693, ENSG00000205403, ENSG00000113600	125	238	13528	3.63778	0.998639	0.13101	9.56274
GOTERM_BP_FAT	GO:0006957~complement activation, alternative pathway	3	1.91083	0.0080942	ENSG00000157131, ENSG00000021852, ENSG00000113600	125	15	13528	21.6448	0.999792	0.147802	12.111
GOTERM_BP_FAT	GO:0045087~innate immune response	6	3.82166	0.00878441	ENSG00000157131, ENSG00000128394, ENSG00000021852, ENSG00000123838, ENSG00000205403, ENSG00000113600	125	138	13528	4.70539	0.999899	0.156688	13.0774
Annotation Cluster 2	Enrichment Score: 3.2002266667575046
Category	Term	Count	%	PValue	Genes	List Total	Pop Hits	Pop Total	Fold Enrichment	Bonferroni	Benjamini	FDR
GOTERM_BP_FAT	GO:0034621~cellular macromolecular complex subunit organization	13	8.28025	0.000106315	ENSG00000188987, ENSG00000171560, ENSG00000167088, ENSG00000197903, ENSG00000100650, ENSG00000171564, ENSG00000171557, ENSG00000124635, ENSG00000184825, ENSG00000189060, ENSG00000187990, ENSG00000158373, ENSG00000197697, ENSG00000148187	125	357	13528	3.94093	0.104965	0.0091985	0.168743
GOTERM_BP_FAT	GO:0006334~nucleosome assembly	7	4.4586	0.000119114	ENSG00000184825, ENSG00000188987, ENSG00000189060, ENSG00000187990, ENSG00000158373, ENSG00000197903, ENSG00000197697, ENSG00000124635	125	84	13528	9.01867	0.116835	0.00951168	0.189039
GOTERM_BP_FAT	GO:0031497~chromatin assembly	7	4.4586	0.000144709	ENSG00000184825, ENSG00000188987, ENSG00000189060, ENSG00000187990, ENSG00000158373, ENSG00000197903, ENSG00000197697, ENSG00000124635	125	87	13528	8.70768	0.140103	0.00938956	0.229616
GOTERM_BP_FAT	GO:0034622~cellular macromolecular complex assembly	12	7.64331	0.000162334	ENSG00000184825, ENSG00000188987, ENSG00000167088, ENSG00000171560, ENSG00000189060, ENSG00000187990, ENSG00000158373, ENSG00000197903, ENSG00000171564, ENSG00000100650, ENSG00000197697, ENSG00000171557, ENSG00000124635	125	318	13528	4.08392	0.155769	0.00936303	0.257549
GOTERM_BP_FAT	GO:0065004~protein-DNA complex assembly	7	4.4586	0.00018541	ENSG00000184825, ENSG00000188987, ENSG00000189060, ENSG00000187990, ENSG00000158373, ENSG00000197903, ENSG00000197697, ENSG00000124635	125	91	13528	8.32492	0.175848	0.0101273	0.294108
GOTERM_BP_FAT	GO:0034728~nucleosome organization	7	4.4586	0.000208892	ENSG00000184825, ENSG00000188987, ENSG00000189060, ENSG00000187990, ENSG00000158373, ENSG00000197903, ENSG00000197697, ENSG00000124635	125	93	13528	8.14589	0.195792	0.0103224	0.331299
GOTERM_BP_FAT	GO:0043933~macromolecular complex subunit organization	18	11.465	0.000255212	ENSG00000188987, ENSG00000164758, ENSG00000171560, ENSG00000167088, ENSG00000197903, ENSG00000171564, ENSG00000100650, ENSG00000171557, ENSG00000198959, ENSG00000124635, ENSG00000135124, ENSG00000184825, ENSG00000039068, ENSG00000187990, ENSG00000189060, ENSG00000116882, ENSG00000158373, ENSG00000197697, ENSG00000148187	125	710	13528	2.74371	0.23373	0.0110312	0.404623
GOTERM_BP_FAT	GO:0065003~macromolecular complex assembly	17	10.828	0.00037244	ENSG00000188987, ENSG00000164758, ENSG00000171560, ENSG00000167088, ENSG00000197903, ENSG00000100650, ENSG00000171564, ENSG00000171557, ENSG00000198959, ENSG00000124635, ENSG00000135124, ENSG00000184825, ENSG00000039068, ENSG00000187990, ENSG00000189060, ENSG00000116882, ENSG00000158373, ENSG00000197697	125	665	13528	2.76663	0.321946	0.0148323	0.589965
GOTERM_BP_FAT	GO:0006323~DNA packaging	7	4.4586	0.000717137	ENSG00000184825, ENSG00000188987, ENSG00000189060, ENSG00000187990, ENSG00000158373, ENSG00000197903, ENSG00000197697, ENSG00000124635	125	117	13528	6.47494	0.526803	0.024633	1.13308
GOTERM_BP_FAT	GO:0006333~chromatin assembly or disassembly	7	4.4586	0.00110061	ENSG00000184825, ENSG00000188987, ENSG00000189060, ENSG00000187990, ENSG00000158373, ENSG00000197903, ENSG00000197697, ENSG00000124635	125	127	13528	5.9651	0.68291	0.0352563	1.73402
GOTERM_BP_FAT	GO:0006325~chromatin organization	8	5.09554	0.0590468	ENSG00000184825, ENSG00000188987, ENSG00000189060, ENSG00000187990, ENSG00000158373, ENSG00000197903, ENSG00000197697, ENSG00000124635, ENSG00000108799	125	378	13528	2.29046	1	0.571038	61.9687
GOTERM_BP_FAT	GO:0051276~chromosome organization	9	5.73248	0.0775116	ENSG00000184825, ENSG00000188987, ENSG00000189060, ENSG00000187990, ENSG00000158373, ENSG00000197903, ENSG00000197697, ENSG00000129566, ENSG00000124635, ENSG00000108799	125	485	13528	2.00828	1	0.650717	72.2398
Annotation Cluster 3	Enrichment Score: 2.591760506098299
Category	Term	Count	%	PValue	Genes	List Total	Pop Hits	Pop Total	Fold Enrichment	Bonferroni	Benjamini	FDR
GOTERM_BP_FAT	GO:0007584~response to nutrient	7	4.4586	0.0018142	ENSG00000047457, ENSG00000147162, ENSG00000175899, ENSG00000197461, ENSG00000143420, ENSG00000175197, ENSG00000117601	125	140	13528	5.4112	0.84952	0.0512492	2.84318
GOTERM_BP_FAT	GO:0031667~response to nutrient levels	8	5.09554	0.00223906	ENSG00000047457, ENSG00000147162, ENSG00000175899, ENSG00000197461, ENSG00000143420, ENSG00000175197, ENSG00000117601, ENSG00000163631	125	197	13528	4.39488	0.903476	0.0581862	3.49798
GOTERM_BP_FAT	GO:0009991~response to extracellular stimulus	8	5.09554	0.00413016	ENSG00000047457, ENSG00000147162, ENSG00000175899, ENSG00000197461, ENSG00000143420, ENSG00000175197, ENSG00000117601, ENSG00000163631	125	220	13528	3.93542	0.986656	0.0934475	6.3627
Annotation Cluster 4	Enrichment Score: 2.16455399399511
Category	Term	Count	%	PValue	Genes	List Total	Pop Hits	Pop Total	Fold Enrichment	Bonferroni	Benjamini	FDR
GOTERM_BP_FAT	GO:0000375~RNA splicing, via transesterification reactions	7	4.4586	0.00283401	ENSG00000160201, ENSG00000167088, ENSG00000138668, ENSG00000116350, ENSG00000100650, ENSG00000169564, ENSG00000104824	125	153	13528	4.95142	0.948184	0.0713298	4.40796
GOTERM_BP_FAT	GO:0000377~RNA splicing, via transesterification reactions with bulged adenosine as nucleophile	7	4.4586	0.00283401	ENSG00000160201, ENSG00000167088, ENSG00000138668, ENSG00000116350, ENSG00000100650, ENSG00000169564, ENSG00000104824	125	153	13528	4.95142	0.948184	0.0713298	4.40796
GOTERM_BP_FAT	GO:0000398~nuclear mRNA splicing, via spliceosome	7	4.4586	0.00283401	ENSG00000160201, ENSG00000167088, ENSG00000138668, ENSG00000116350, ENSG00000100650, ENSG00000169564, ENSG00000104824	125	153	13528	4.95142	0.948184	0.0713298	4.40796
GOTERM_BP_FAT	GO:0008380~RNA splicing	9	5.73248	0.00461399	ENSG00000160201, ENSG00000167088, ENSG00000131051, ENSG00000138668, ENSG00000116350, ENSG00000100650, ENSG00000167978, ENSG00000169564, ENSG00000104824	125	284	13528	3.42963	0.991962	0.101645	7.08272
GOTERM_BP_FAT	GO:0016071~mRNA metabolic process	10	6.36943	0.00698234	ENSG00000160201, ENSG00000167088, ENSG00000112715, ENSG00000131051, ENSG00000138668, ENSG00000116350, ENSG00000100650, ENSG00000167978, ENSG00000169564, ENSG00000104824	125	370	13528	2.92497	0.99933	0.135983	10.533
GOTERM_BP_FAT	GO:0006397~mRNA processing	9	5.73248	0.00940914	ENSG00000160201, ENSG00000167088, ENSG00000131051, ENSG00000138668, ENSG00000116350, ENSG00000100650, ENSG00000167978, ENSG00000169564, ENSG00000104824	125	321	13528	3.03432	0.999948	0.164125	13.9436
GOTERM_MF_FAT	GO:0003723~RNA binding	14	8.9172	0.0109165	ENSG00000160201, ENSG00000167088, ENSG00000116350, ENSG00000100650, ENSG00000167978, ENSG00000104824, ENSG00000152795, ENSG00000129566, ENSG00000128394, ENSG00000131051, ENSG00000138668, ENSG00000179750, ENSG00000169564, ENSG00000145425	116	718	12983	2.18233	0.968839	0.68532	13.7432
GOTERM_BP_FAT	GO:0006396~RNA processing	10	6.36943	0.0640696	ENSG00000160201, ENSG00000167088, ENSG00000131051, ENSG00000138668, ENSG00000116350, ENSG00000100650, ENSG00000167978, ENSG00000169564, ENSG00000104824, ENSG00000152795	125	547	13528	1.9785	1	0.592169	65.0684
Annotation Cluster 5	Enrichment Score: 2.030683514514119
Category	Term	Count	%	PValue	Genes	List Total	Pop Hits	Pop Total	Fold Enrichment	Bonferroni	Benjamini	FDR
GOTERM_MF_FAT	GO:0043498~cell surface binding	7	4.4586	1.70401e-07	ENSG00000171560, ENSG00000112715, ENSG00000197461, ENSG00000171564, ENSG00000171557, ENSG00000091583, ENSG00000132693	116	29	12983	27.0158	5.38452e-05	5.38452e-05	0.00022951
GOTERM_BP_FAT	GO:0042060~wound healing	10	6.36943	6.48244e-05	ENSG00000112658, ENSG00000171560, ENSG00000197461, ENSG00000140093, ENSG00000171564, ENSG00000171557, ENSG00000117601, ENSG00000091583, ENSG00000122194, ENSG00000113600	125	191	13528	5.66618	0.0653789	0.00748452	0.102921
GOTERM_BP_FAT	GO:0007596~blood coagulation	7	4.4586	0.000345131	ENSG00000171560, ENSG00000171564, ENSG00000171557, ENSG00000117601, ENSG00000091583, ENSG00000122194, ENSG00000113600	125	102	13528	7.42714	0.302348	0.0142982	0.546818
GOTERM_BP_FAT	GO:0050817~coagulation	7	4.4586	0.000345131	ENSG00000171560, ENSG00000171564, ENSG00000171557, ENSG00000117601, ENSG00000091583, ENSG00000122194, ENSG00000113600	125	102	13528	7.42714	0.302348	0.0142982	0.546818
GOTERM_MF_FAT	GO:0043499~eukaryotic cell surface binding	4	2.54777	0.00042052	ENSG00000171560, ENSG00000171564, ENSG00000171557, ENSG00000091583	116	17	12983	26.3347	0.124458	0.064296	0.56491
GOTERM_BP_FAT	GO:0007599~hemostasis	7	4.4586	0.000469077	ENSG00000171560, ENSG00000171564, ENSG00000171557, ENSG00000117601, ENSG00000091583, ENSG00000122194, ENSG00000113600	125	108	13528	7.01452	0.386983	0.0173254	0.742509
GOTERM_BP_FAT	GO:0050878~regulation of body fluid levels	7	4.4586	0.00188087	ENSG00000171560, ENSG00000171564, ENSG00000171557, ENSG00000117601, ENSG00000091583, ENSG00000122194, ENSG00000113600	125	141	13528	5.37282	0.859647	0.0516865	2.9462
GOTERM_BP_FAT	GO:0030168~platelet activation	3	1.91083	0.0345625	ENSG00000171560, ENSG00000171564, ENSG00000171557	125	32	13528	10.146	1	0.441402	42.8059
GOTERM_BP_FAT	GO:0010035~response to inorganic substance	6	3.82166	0.0403536	ENSG00000171560, ENSG00000175899, ENSG00000197461, ENSG00000175197, ENSG00000171564, ENSG00000171557	125	205	13528	3.16753	1	0.483638	48.0188
GOTERM_BP_FAT	GO:0001775~cell activation	7	4.4586	0.0485953	ENSG00000171560, ENSG00000204520, ENSG00000197461, ENSG00000171564, ENSG00000171557, ENSG00000175505, ENSG00000135124	125	287	13528	2.63961	1	0.523961	54.6744
GOTERM_BP_FAT	GO:0051260~protein homooligomerization	4	2.54777	0.0566727	ENSG00000039068, ENSG00000116882, ENSG00000198959, ENSG00000135124	125	95	13528	4.5568	1	0.560583	60.4155
GOTERM_BP_FAT	GO:0051258~protein polymerization	3	1.91083	0.0741697	ENSG00000171560, ENSG00000171564, ENSG00000171557	125	49	13528	6.62596	1	0.643167	70.5986
GOTERM_BP_FAT	GO:0051592~response to calcium ion	3	1.91083	0.0904475	ENSG00000171560, ENSG00000171564, ENSG00000171557	125	55	13528	5.90313	1	0.70056	77.818
GOTERM_BP_FAT	GO:0006461~protein complex assembly	8	5.09554	0.181417	ENSG00000039068, ENSG00000164758, ENSG00000116882, ENSG00000171560, ENSG00000171564, ENSG00000171557, ENSG00000198959, ENSG00000135124	125	505	13528	1.71444	1	0.863094	95.8404
GOTERM_BP_FAT	GO:0070271~protein complex biogenesis	8	5.09554	0.181417	ENSG00000039068, ENSG00000164758, ENSG00000116882, ENSG00000171560, ENSG00000171564, ENSG00000171557, ENSG00000198959, ENSG00000135124	125	505	13528	1.71444	1	0.863094	95.8404
GOTERM_MF_FAT	GO:0030674~protein binding, bridging	3	1.91083	0.202473	ENSG00000171560, ENSG00000171564, ENSG00000171557	116	94	12983	3.57199	1	0.988532	95.2508
GOTERM_BP_FAT	GO:0051259~protein oligomerization	4	2.54777	0.214143	ENSG00000039068, ENSG00000116882, ENSG00000198959, ENSG00000135124	125	174	13528	2.48791	1	0.889722	97.8243
GOTERM_BP_FAT	GO:0010038~response to metal ion	3	1.91083	0.331619	ENSG00000171560, ENSG00000171564, ENSG00000171557	125	129	13528	2.51684	1	0.96054	99.8338
GOTERM_BP_FAT	GO:0043623~cellular protein complex assembly	3	1.91083	0.438834	ENSG00000171560, ENSG00000171564, ENSG00000171557	125	162	13528	2.00415	1	0.984772	99.9897
Annotation Cluster 6	Enrichment Score: 1.6661053923546356
Category	Term	Count	%	PValue	Genes	List Total	Pop Hits	Pop Total	Fold Enrichment	Bonferroni	Benjamini	FDR
GOTERM_BP_FAT	GO:0008219~cell death	15	9.55414	0.00610618	ENSG00000105327, ENSG00000140379, ENSG00000056972, ENSG00000113734, ENSG00000198959, ENSG00000122194, ENSG00000108960, ENSG00000113600, ENSG00000099860, ENSG00000006327, ENSG00000157131, ENSG00000116604, ENSG00000204520, ENSG00000021852, ENSG00000165527	125	719	13528	2.2578	0.998319	0.129664	9.27079
GOTERM_BP_FAT	GO:0016265~death	15	9.55414	0.00647922	ENSG00000105327, ENSG00000140379, ENSG00000056972, ENSG00000113734, ENSG00000198959, ENSG00000122194, ENSG00000108960, ENSG00000113600, ENSG00000099860, ENSG00000006327, ENSG00000157131, ENSG00000116604, ENSG00000204520, ENSG00000021852, ENSG00000165527	125	724	13528	2.24221	0.998864	0.131725	9.81021
GOTERM_BP_FAT	GO:0012501~programmed cell death	11	7.00637	0.0540124	ENSG00000099860, ENSG00000006327, ENSG00000116604, ENSG00000105327, ENSG00000140379, ENSG00000113734, ENSG00000056972, ENSG00000198959, ENSG00000122194, ENSG00000165527, ENSG00000113600	125	611	13528	1.94839	1	0.552623	58.6046
GOTERM_BP_FAT	GO:0006915~apoptosis	10	6.36943	0.101343	ENSG00000099860, ENSG00000006327, ENSG00000116604, ENSG00000105327, ENSG00000140379, ENSG00000113734, ENSG00000056972, ENSG00000122194, ENSG00000165527, ENSG00000113600	125	602	13528	1.79774	1	0.730491	81.6825
Annotation Cluster 7	Enrichment Score: 1.6211507255187438
Category	Term	Count	%	PValue	Genes	List Total	Pop Hits	Pop Total	Fold Enrichment	Bonferroni	Benjamini	FDR
GOTERM_BP_FAT	GO:0042981~regulation of apoptosis	16	10.1911	0.00670725	ENSG00000112715, ENSG00000105327, ENSG00000140379, ENSG00000113734, ENSG00000198959, ENSG00000163631, ENSG00000196588, ENSG00000122194, ENSG00000135124, ENSG00000113600, ENSG00000039068, ENSG00000175197, ENSG00000133639, ENSG00000145425, ENSG00000175505, ENSG00000091583	125	804	13528	2.15371	0.999105	0.133462	10.1385
GOTERM_BP_FAT	GO:0043067~regulation of programmed cell death	16	10.1911	0.00732407	ENSG00000112715, ENSG00000105327, ENSG00000140379, ENSG00000113734, ENSG00000198959, ENSG00000163631, ENSG00000196588, ENSG00000122194, ENSG00000135124, ENSG00000113600, ENSG00000039068, ENSG00000175197, ENSG00000133639, ENSG00000145425, ENSG00000175505, ENSG00000091583	125	812	13528	2.13249	0.999532	0.139581	11.0208
GOTERM_BP_FAT	GO:0010941~regulation of cell death	16	10.1911	0.00756683	ENSG00000112715, ENSG00000105327, ENSG00000140379, ENSG00000113734, ENSG00000198959, ENSG00000163631, ENSG00000196588, ENSG00000122194, ENSG00000135124, ENSG00000113600, ENSG00000039068, ENSG00000175197, ENSG00000133639, ENSG00000145425, ENSG00000175505, ENSG00000091583	125	815	13528	2.12464	0.999637	0.141312	11.3658
GOTERM_BP_FAT	GO:0043066~negative regulation of apoptosis	8	5.09554	0.0443155	ENSG00000112715, ENSG00000140379, ENSG00000113734, ENSG00000175505, ENSG00000091583, ENSG00000198959, ENSG00000163631, ENSG00000196588	125	354	13528	2.44574	1	0.506198	51.3249
GOTERM_BP_FAT	GO:0043069~negative regulation of programmed cell death	8	5.09554	0.047164	ENSG00000112715, ENSG00000140379, ENSG00000113734, ENSG00000175505, ENSG00000091583, ENSG00000198959, ENSG00000163631, ENSG00000196588	125	359	13528	2.41168	1	0.523376	53.579
GOTERM_BP_FAT	GO:0060548~negative regulation of cell death	8	5.09554	0.0477474	ENSG00000112715, ENSG00000140379, ENSG00000113734, ENSG00000175505, ENSG00000091583, ENSG00000198959, ENSG00000163631, ENSG00000196588	125	360	13528	2.40498	1	0.52267	54.0285
GOTERM_BP_FAT	GO:0006916~anti-apoptosis	5	3.18471	0.120954	ENSG00000112715, ENSG00000140379, ENSG00000113734, ENSG00000198959, ENSG00000196588	125	206	13528	2.6268	1	0.779266	87.098
Annotation Cluster 8	Enrichment Score: 1.3114286631285683
Category	Term	Count	%	PValue	Genes	List Total	Pop Hits	Pop Total	Fold Enrichment	Bonferroni	Benjamini	FDR
GOTERM_BP_FAT	GO:0031099~regeneration	5	3.18471	0.00367281	ENSG00000171560, ENSG00000140093, ENSG00000038427, ENSG00000091583, ENSG00000122194	125	69	13528	7.84232	0.978459	0.085384	5.67728
GOTERM_BP_FAT	GO:0042246~tissue regeneration	3	1.91083	0.0345625	ENSG00000171560, ENSG00000140093, ENSG00000122194	125	32	13528	10.146	1	0.441402	42.8059
GOTERM_BP_FAT	GO:0048589~developmental growth	3	1.91083	0.189707	ENSG00000171560, ENSG00000140093, ENSG00000122194	125	87	13528	3.73186	1	0.868865	96.4614
GOTERM_BP_FAT	GO:0040007~growth	4	2.54777	0.235829	ENSG00000172893, ENSG00000171560, ENSG00000140093, ENSG00000122194	125	183	13528	2.36555	1	0.909072	98.6051
Annotation Cluster 9	Enrichment Score: 1.2540599313608531
Category	Term	Count	%	PValue	Genes	List Total	Pop Hits	Pop Total	Fold Enrichment	Bonferroni	Benjamini	FDR
GOTERM_BP_FAT	GO:0042981~regulation of apoptosis	16	10.1911	0.00670725	ENSG00000112715, ENSG00000105327, ENSG00000140379, ENSG00000113734, ENSG00000198959, ENSG00000163631, ENSG00000196588, ENSG00000122194, ENSG00000135124, ENSG00000113600, ENSG00000039068, ENSG00000175197, ENSG00000133639, ENSG00000145425, ENSG00000175505, ENSG00000091583	125	804	13528	2.15371	0.999105	0.133462	10.1385
GOTERM_BP_FAT	GO:0043067~regulation of programmed cell death	16	10.1911	0.00732407	ENSG00000112715, ENSG00000105327, ENSG00000140379, ENSG00000113734, ENSG00000198959, ENSG00000163631, ENSG00000196588, ENSG00000122194, ENSG00000135124, ENSG00000113600, ENSG00000039068, ENSG00000175197, ENSG00000133639, ENSG00000145425, ENSG00000175505, ENSG00000091583	125	812	13528	2.13249	0.999532	0.139581	11.0208
GOTERM_BP_FAT	GO:0010941~regulation of cell death	16	10.1911	0.00756683	ENSG00000112715, ENSG00000105327, ENSG00000140379, ENSG00000113734, ENSG00000198959, ENSG00000163631, ENSG00000196588, ENSG00000122194, ENSG00000135124, ENSG00000113600, ENSG00000039068, ENSG00000175197, ENSG00000133639, ENSG00000145425, ENSG00000175505, ENSG00000091583	125	815	13528	2.12464	0.999637	0.141312	11.3658
GOTERM_BP_FAT	GO:0012501~programmed cell death	11	7.00637	0.0540124	ENSG00000099860, ENSG00000006327, ENSG00000116604, ENSG00000105327, ENSG00000140379, ENSG00000113734, ENSG00000056972, ENSG00000198959, ENSG00000122194, ENSG00000165527, ENSG00000113600	125	611	13528	1.94839	1	0.552623	58.6046
GOTERM_BP_FAT	GO:0006917~induction of apoptosis	6	3.82166	0.17069	ENSG00000105327, ENSG00000145425, ENSG00000113734, ENSG00000198959, ENSG00000122194, ENSG00000113600	125	320	13528	2.0292	1	0.855253	94.8849
GOTERM_BP_FAT	GO:0012502~induction of programmed cell death	6	3.82166	0.172206	ENSG00000105327, ENSG00000145425, ENSG00000113734, ENSG00000198959, ENSG00000122194, ENSG00000113600	125	321	13528	2.02288	1	0.855218	95.0314
GOTERM_BP_FAT	GO:0043065~positive regulation of apoptosis	7	4.4586	0.202341	ENSG00000175197, ENSG00000105327, ENSG00000145425, ENSG00000113734, ENSG00000198959, ENSG00000122194, ENSG00000113600	125	430	13528	1.76179	1	0.882767	97.2431
GOTERM_BP_FAT	GO:0043068~positive regulation of programmed cell death	7	4.4586	0.206634	ENSG00000175197, ENSG00000105327, ENSG00000145425, ENSG00000113734, ENSG00000198959, ENSG00000122194, ENSG00000113600	125	433	13528	1.74958	1	0.88639	97.4696
GOTERM_BP_FAT	GO:0010942~positive regulation of cell death	7	4.4586	0.209514	ENSG00000175197, ENSG00000105327, ENSG00000145425, ENSG00000113734, ENSG00000198959, ENSG00000122194, ENSG00000113600	125	435	13528	1.74154	1	0.888021	97.6116
Annotation Cluster 10	Enrichment Score: 1.2464498068500571
Category	Term	Count	%	PValue	Genes	List Total	Pop Hits	Pop Total	Fold Enrichment	Bonferroni	Benjamini	FDR
GOTERM_BP_FAT	GO:0032101~regulation of response to external stimulus	7	4.4586	0.00342808	ENSG00000112715, ENSG00000175899, ENSG00000197461, ENSG00000117601, ENSG00000091583, ENSG00000198959, ENSG00000122194	125	159	13528	4.76458	0.97217	0.0836498	5.30858
GOTERM_BP_FAT	GO:0030195~negative regulation of blood coagulation	3	1.91083	0.018595	ENSG00000197461, ENSG00000091583, ENSG00000122194	125	23	13528	14.1162	1	0.290688	25.7812
GOTERM_BP_FAT	GO:0010594~regulation of endothelial cell migration	3	1.91083	0.0217891	ENSG00000112715, ENSG00000091583, ENSG00000122194	125	25	13528	12.9869	1	0.327101	29.5266
GOTERM_BP_FAT	GO:0050819~negative regulation of coagulation	3	1.91083	0.0234652	ENSG00000197461, ENSG00000091583, ENSG00000122194	125	26	13528	12.4874	1	0.342797	31.4205
GOTERM_BP_FAT	GO:0030193~regulation of blood coagulation	3	1.91083	0.042877	ENSG00000197461, ENSG00000091583, ENSG00000122194	125	36	13528	9.01867	1	0.499698	50.148
GOTERM_BP_FAT	GO:0050818~regulation of coagulation	3	1.91083	0.0541928	ENSG00000197461, ENSG00000091583, ENSG00000122194	125	41	13528	7.91883	1	0.548897	58.7298
GOTERM_BP_FAT	GO:0051241~negative regulation of multicellular organismal process	5	3.18471	0.0640314	ENSG00000112715, ENSG00000197461, ENSG00000091583, ENSG00000122194, ENSG00000135124	125	164	13528	3.29951	1	0.596727	65.0457
GOTERM_BP_FAT	GO:0030334~regulation of cell migration	4	2.54777	0.202293	ENSG00000112715, ENSG00000197461, ENSG00000091583, ENSG00000122194	125	169	13528	2.56151	1	0.884984	97.2405
GOTERM_BP_FAT	GO:0040012~regulation of locomotion	4	2.54777	0.257887	ENSG00000112715, ENSG00000197461, ENSG00000091583, ENSG00000122194	125	192	13528	2.25467	1	0.923533	99.124
GOTERM_BP_FAT	GO:0051270~regulation of cell motion	4	2.54777	0.260357	ENSG00000112715, ENSG00000197461, ENSG00000091583, ENSG00000122194	125	193	13528	2.24298	1	0.924099	99.1692
GOTERM_BP_FAT	GO:0042127~regulation of cell proliferation	10	6.36943	0.295395	ENSG00000172893, ENSG00000112715, ENSG00000197461, ENSG00000133639, ENSG00000115738, ENSG00000091583, ENSG00000198959, ENSG00000108342, ENSG00000122194, ENSG00000160862	125	787	13528	1.37515	1	0.942324	99.6157
Annotation Cluster 11	Enrichment Score: 1.2462693481793583
Category	Term	Count	%	PValue	Genes	List Total	Pop Hits	Pop Total	Fold Enrichment	Bonferroni	Benjamini	FDR
GOTERM_BP_FAT	GO:0060249~anatomical structure homeostasis	5	3.18471	0.0163077	ENSG00000112658, ENSG00000112715, ENSG00000129566, ENSG00000122194, ENSG00000135124	125	106	13528	5.10491	1	0.263786	22.9853
GOTERM_BP_FAT	GO:0051241~negative regulation of multicellular organismal process	5	3.18471	0.0640314	ENSG00000112715, ENSG00000197461, ENSG00000091583, ENSG00000122194, ENSG00000135124	125	164	13528	3.29951	1	0.596727	65.0457
GOTERM_MF_FAT	GO:0042803~protein homodimerization activity	6	3.82166	0.174746	ENSG00000128394, ENSG00000112658, ENSG00000112715, ENSG00000197461, ENSG00000150787, ENSG00000135124	116	334	12983	2.01058	1	0.990615	92.4746
Annotation Cluster 12	Enrichment Score: 1.1051495825966844
Category	Term	Count	%	PValue	Genes	List Total	Pop Hits	Pop Total	Fold Enrichment	Bonferroni	Benjamini	FDR
GOTERM_BP_FAT	GO:0032101~regulation of response to external stimulus	7	4.4586	0.00342808	ENSG00000112715, ENSG00000175899, ENSG00000197461, ENSG00000117601, ENSG00000091583, ENSG00000198959, ENSG00000122194	125	159	13528	4.76458	0.97217	0.0836498	5.30858
GOTERM_MF_FAT	GO:0030246~carbohydrate binding	7	4.4586	0.0944476	ENSG00000110852, ENSG00000112715, ENSG00000131981, ENSG00000038427, ENSG00000117601, ENSG00000091583, ENSG00000116663	116	354	12983	2.21316	1	0.99462	73.717
GOTERM_MF_FAT	GO:0005539~glycosaminoglycan binding	4	2.54777	0.127631	ENSG00000112715, ENSG00000038427, ENSG00000117601, ENSG00000091583	116	140	12983	3.19778	1	0.991722	84.1037
GOTERM_MF_FAT	GO:0001871~pattern binding	4	2.54777	0.156294	ENSG00000112715, ENSG00000038427, ENSG00000117601, ENSG00000091583	116	154	12983	2.90708	1	0.995348	89.8638
GOTERM_MF_FAT	GO:0030247~polysaccharide binding	4	2.54777	0.156294	ENSG00000112715, ENSG00000038427, ENSG00000117601, ENSG00000091583	116	154	12983	2.90708	1	0.995348	89.8638
GOTERM_MF_FAT	GO:0008201~heparin binding	3	1.91083	0.231749	ENSG00000112715, ENSG00000117601, ENSG00000091583	116	103	12983	3.25988	1	0.984478	97.1302
Annotation Cluster 13	Enrichment Score: 0.9684218671328512
Category	Term	Count	%	PValue	Genes	List Total	Pop Hits	Pop Total	Fold Enrichment	Bonferroni	Benjamini	FDR
GOTERM_BP_FAT	GO:0051345~positive regulation of hydrolase activity	6	3.82166	0.0244608	ENSG00000105327, ENSG00000108370, ENSG00000034713, ENSG00000091583, ENSG00000198959, ENSG00000113600	125	179	13528	3.62762	1	0.349814	32.5226
GOTERM_BP_FAT	GO:0051336~regulation of hydrolase activity	8	5.09554	0.035476	ENSG00000039068, ENSG00000152689, ENSG00000105327, ENSG00000108370, ENSG00000034713, ENSG00000091583, ENSG00000198959, ENSG00000113600	125	337	13528	2.56912	1	0.444925	43.6595
GOTERM_BP_FAT	GO:0043085~positive regulation of catalytic activity	7	4.4586	0.342074	ENSG00000099860, ENSG00000105327, ENSG00000108370, ENSG00000034713, ENSG00000091583, ENSG00000198959, ENSG00000113600	125	520	13528	1.45686	1	0.964326	99.8706
GOTERM_BP_FAT	GO:0044093~positive regulation of molecular function	7	4.4586	0.450596	ENSG00000099860, ENSG00000105327, ENSG00000108370, ENSG00000034713, ENSG00000091583, ENSG00000198959, ENSG00000113600	125	586	13528	1.29278	1	0.985729	99.9926
Annotation Cluster 14	Enrichment Score: 0.9318700413948903
Category	Term	Count	%	PValue	Genes	List Total	Pop Hits	Pop Total	Fold Enrichment	Bonferroni	Benjamini	FDR
GOTERM_BP_FAT	GO:0051336~regulation of hydrolase activity	8	5.09554	0.035476	ENSG00000039068, ENSG00000152689, ENSG00000105327, ENSG00000108370, ENSG00000034713, ENSG00000091583, ENSG00000198959, ENSG00000113600	125	337	13528	2.56912	1	0.444925	43.6595
GOTERM_BP_FAT	GO:0043281~regulation of caspase activity	3	1.91083	0.163488	ENSG00000039068, ENSG00000105327, ENSG00000113600	125	79	13528	4.10977	1	0.847519	94.1317
GOTERM_BP_FAT	GO:0052548~regulation of endopeptidase activity	3	1.91083	0.173245	ENSG00000039068, ENSG00000105327, ENSG00000113600	125	82	13528	3.95941	1	0.85434	95.1295
GOTERM_BP_FAT	GO:0052547~regulation of peptidase activity	3	1.91083	0.186397	ENSG00000039068, ENSG00000105327, ENSG00000113600	125	86	13528	3.77526	1	0.866115	96.2247
Annotation Cluster 15	Enrichment Score: 0.8027804105964069
Category	Term	Count	%	PValue	Genes	List Total	Pop Hits	Pop Total	Fold Enrichment	Bonferroni	Benjamini	FDR
GOTERM_BP_FAT	GO:0048545~response to steroid hormone stimulus	5	3.18471	0.10006	ENSG00000136689, ENSG00000175899, ENSG00000197461, ENSG00000108370, ENSG00000120054	125	192	13528	2.81833	1	0.729925	81.2628
GOTERM_BP_FAT	GO:0010033~response to organic substance	11	7.00637	0.125247	ENSG00000039068, ENSG00000112658, ENSG00000136689, ENSG00000175899, ENSG00000197461, ENSG00000175197, ENSG00000108370, ENSG00000091513, ENSG00000115738, ENSG00000120054, ENSG00000135124	125	721	13528	1.65113	1	0.78791	88.0633
GOTERM_BP_FAT	GO:0051384~response to glucocorticoid stimulus	3	1.91083	0.160259	ENSG00000136689, ENSG00000175899, ENSG00000120054	125	78	13528	4.16246	1	0.844155	93.7613
GOTERM_BP_FAT	GO:0009719~response to endogenous stimulus	7	4.4586	0.16796	ENSG00000112658, ENSG00000136689, ENSG00000175899, ENSG00000197461, ENSG00000175197, ENSG00000108370, ENSG00000120054	125	405	13528	1.87054	1	0.853073	94.6107
GOTERM_BP_FAT	GO:0031960~response to corticosteroid stimulus	3	1.91083	0.183095	ENSG00000136689, ENSG00000175899, ENSG00000120054	125	85	13528	3.81967	1	0.86329	95.9738
GOTERM_BP_FAT	GO:0009725~response to hormone stimulus	6	3.82166	0.246937	ENSG00000112658, ENSG00000136689, ENSG00000175899, ENSG00000197461, ENSG00000108370, ENSG00000120054	125	367	13528	1.76933	1	0.916735	98.8946
Annotation Cluster 16	Enrichment Score: 0.7805764098208456
Category	Term	Count	%	PValue	Genes	List Total	Pop Hits	Pop Total	Fold Enrichment	Bonferroni	Benjamini	FDR
GOTERM_BP_FAT	GO:0001568~blood vessel development	6	3.82166	0.0748229	ENSG00000172893, ENSG00000006327, ENSG00000112658, ENSG00000112715, ENSG00000197461, ENSG00000198959	125	245	13528	2.65038	1	0.641835	70.9264
GOTERM_BP_FAT	GO:0001944~vasculature development	6	3.82166	0.0810493	ENSG00000172893, ENSG00000006327, ENSG00000112658, ENSG00000112715, ENSG00000197461, ENSG00000198959	125	251	13528	2.58703	1	0.663232	73.8834
GOTERM_BP_FAT	GO:0048514~blood vessel morphogenesis	5	3.18471	0.12884	ENSG00000006327, ENSG00000112658, ENSG00000112715, ENSG00000197461, ENSG00000198959	125	211	13528	2.56455	1	0.794206	88.8187
GOTERM_BP_FAT	GO:0001525~angiogenesis	4	2.54777	0.15455	ENSG00000006327, ENSG00000112658, ENSG00000112715, ENSG00000197461	125	148	13528	2.92497	1	0.83556	93.0525
GOTERM_BP_FAT	GO:0030324~lung development	3	1.91083	0.229947	ENSG00000172893, ENSG00000112715, ENSG00000197461	125	99	13528	3.27952	1	0.906504	98.4244
GOTERM_BP_FAT	GO:0030323~respiratory tube development	3	1.91083	0.240109	ENSG00000172893, ENSG00000112715, ENSG00000197461	125	102	13528	3.18306	1	0.9117	98.7242
GOTERM_BP_FAT	GO:0060541~respiratory system development	3	1.91083	0.260493	ENSG00000172893, ENSG00000112715, ENSG00000197461	125	108	13528	3.00622	1	0.922612	99.1716
GOTERM_BP_FAT	GO:0035295~tube development	4	2.54777	0.327835	ENSG00000172893, ENSG00000112658, ENSG00000112715, ENSG00000197461	125	220	13528	1.96771	1	0.959719	99.8182
Annotation Cluster 17	Enrichment Score: 0.6264708391271191
Category	Term	Count	%	PValue	Genes	List Total	Pop Hits	Pop Total	Fold Enrichment	Bonferroni	Benjamini	FDR
GOTERM_MF_FAT	GO:0005125~cytokine activity	6	3.82166	0.0295973	ENSG00000115009, ENSG00000136689, ENSG00000112715, ENSG00000175505, ENSG00000081041, ENSG00000108342	116	195	12983	3.44377	0.999925	0.906844	33.2796
GOTERM_MF_FAT	GO:0008083~growth factor activity	4	2.54777	0.17132	ENSG00000112715, ENSG00000197461, ENSG00000175505, ENSG00000108342	116	161	12983	2.78068	1	0.992907	92.0427
GOTERM_BP_FAT	GO:0030099~myeloid cell differentiation	3	1.91083	0.209724	ENSG00000112715, ENSG00000115738, ENSG00000108342	125	93	13528	3.4911	1	0.88611	97.6217
GOTERM_BP_FAT	GO:0030097~hemopoiesis	4	2.54777	0.36797	ENSG00000112715, ENSG00000115738, ENSG00000175505, ENSG00000108342	125	236	13528	1.83431	1	0.969592	99.9316
GOTERM_BP_FAT	GO:0048534~hemopoietic or lymphoid organ development	4	2.54777	0.427312	ENSG00000112715, ENSG00000115738, ENSG00000175505, ENSG00000108342	125	260	13528	1.66498	1	0.983809	99.9857
GOTERM_BP_FAT	GO:0002520~immune system development	4	2.54777	0.46582	ENSG00000112715, ENSG00000115738, ENSG00000175505, ENSG00000108342	125	276	13528	1.56846	1	0.98722	99.9953
GOTERM_BP_FAT	GO:0008284~positive regulation of cell proliferation	5	3.18471	0.528714	ENSG00000112715, ENSG00000197461, ENSG00000115738, ENSG00000198959, ENSG00000108342	125	414	13528	1.30705	1	0.992583	99.9994
Annotation Cluster 18	Enrichment Score: 0.47456004346564257
Category	Term	Count	%	PValue	Genes	List Total	Pop Hits	Pop Total	Fold Enrichment	Bonferroni	Benjamini	FDR
GOTERM_MF_FAT	GO:0004252~serine-type endopeptidase activity	4	2.54777	0.156294	ENSG00000184012, ENSG00000129566, ENSG00000205403, ENSG00000122194	116	154	12983	2.90708	1	0.995348	89.8638
GOTERM_MF_FAT	GO:0008236~serine-type peptidase activity	4	2.54777	0.209369	ENSG00000184012, ENSG00000129566, ENSG00000205403, ENSG00000122194	116	178	12983	2.51511	1	0.987309	95.775
GOTERM_MF_FAT	GO:0017171~serine hydrolase activity	4	2.54777	0.213968	ENSG00000184012, ENSG00000129566, ENSG00000205403, ENSG00000122194	116	180	12983	2.48716	1	0.985399	96.0943
GOTERM_MF_FAT	GO:0070011~peptidase activity, acting on L-amino acid peptides	6	3.82166	0.539164	ENSG00000184012, ENSG00000070010, ENSG00000120054, ENSG00000129566, ENSG00000205403, ENSG00000122194	116	549	12983	1.2232	1	0.999254	99.9971
GOTERM_MF_FAT	GO:0008233~peptidase activity	6	3.82166	0.579233	ENSG00000184012, ENSG00000070010, ENSG00000120054, ENSG00000129566, ENSG00000205403, ENSG00000122194	116	574	12983	1.16992	1	0.999499	99.9991
GOTERM_MF_FAT	GO:0004175~endopeptidase activity	4	2.54777	0.649921	ENSG00000184012, ENSG00000129566, ENSG00000205403, ENSG00000122194	116	375	12983	1.19384	1	0.999797	99.9999
Annotation Cluster 19	Enrichment Score: 0.47101331840521055
Category	Term	Count	%	PValue	Genes	List Total	Pop Hits	Pop Total	Fold Enrichment	Bonferroni	Benjamini	FDR
GOTERM_MF_FAT	GO:0003712~transcription cofactor activity	6	3.82166	0.219458	ENSG00000126368, ENSG00000164758, ENSG00000175197, ENSG00000133639, ENSG00000196781, ENSG00000196588	116	363	12983	1.84996	1	0.983768	96.4461
GOTERM_MF_FAT	GO:0008134~transcription factor binding	7	4.4586	0.302601	ENSG00000126368, ENSG00000112658, ENSG00000164758, ENSG00000175197, ENSG00000133639, ENSG00000196781, ENSG00000196588	116	513	12983	1.52721	1	0.98949	99.2204
GOTERM_MF_FAT	GO:0003714~transcription corepressor activity	3	1.91083	0.36863	ENSG00000126368, ENSG00000175197, ENSG00000196781	116	145	12983	2.31564	1	0.995402	99.7958
GOTERM_MF_FAT	GO:0016564~transcription repressor activity	4	2.54777	0.5335	ENSG00000126368, ENSG00000175197, ENSG00000196781, ENSG00000115738	116	316	12983	1.41674	1	0.999325	99.9965
Annotation Cluster 20	Enrichment Score: 0.42660630022201657
Category	Term	Count	%	PValue	Genes	List Total	Pop Hits	Pop Total	Fold Enrichment	Bonferroni	Benjamini	FDR
GOTERM_BP_FAT	GO:0006508~proteolysis	17	10.828	0.0312222	ENSG00000184012, ENSG00000163121, ENSG00000188612, ENSG00000123838, ENSG00000070010, ENSG00000129566, ENSG00000122194, ENSG00000113600, ENSG00000161243, ENSG00000157131, ENSG00000021852, ENSG00000171621, ENSG00000120054, ENSG00000091583, ENSG00000205403, ENSG00000132693, ENSG00000116663	125	1054	13528	1.74555	1	0.418626	39.5804
GOTERM_BP_FAT	GO:0051603~proteolysis involved in cellular protein catabolic process	7	4.4586	0.473335	ENSG00000161243, ENSG00000163121, ENSG00000188612, ENSG00000070010, ENSG00000171621, ENSG00000122194, ENSG00000116663	125	600	13528	1.26261	1	0.98772	99.9962
GOTERM_BP_FAT	GO:0044257~cellular protein catabolic process	7	4.4586	0.478177	ENSG00000161243, ENSG00000163121, ENSG00000188612, ENSG00000070010, ENSG00000171621, ENSG00000122194, ENSG00000116663	125	603	13528	1.25633	1	0.988133	99.9967
GOTERM_BP_FAT	GO:0044265~cellular macromolecule catabolic process	8	5.09554	0.499447	ENSG00000161243, ENSG00000163121, ENSG00000188612, ENSG00000138668, ENSG00000070010, ENSG00000171621, ENSG00000122194, ENSG00000116663	125	725	13528	1.1942	1	0.990786	99.9983
GOTERM_BP_FAT	GO:0030163~protein catabolic process	7	4.4586	0.508532	ENSG00000161243, ENSG00000163121, ENSG00000188612, ENSG00000070010, ENSG00000171621, ENSG00000122194, ENSG00000116663	125	622	13528	1.21795	1	0.991077	99.9987
GOTERM_BP_FAT	GO:0009057~macromolecule catabolic process	8	5.09554	0.579461	ENSG00000161243, ENSG00000163121, ENSG00000188612, ENSG00000138668, ENSG00000070010, ENSG00000171621, ENSG00000122194, ENSG00000116663	125	781	13528	1.10857	1	0.995672	99.9999
GOTERM_BP_FAT	GO:0043632~modification-dependent macromolecule catabolic process	6	3.82166	0.609604	ENSG00000161243, ENSG00000163121, ENSG00000188612, ENSG00000070010, ENSG00000171621, ENSG00000116663	125	574	13528	1.13126	1	0.996441	100
GOTERM_BP_FAT	GO:0019941~modification-dependent protein catabolic process	6	3.82166	0.609604	ENSG00000161243, ENSG00000163121, ENSG00000188612, ENSG00000070010, ENSG00000171621, ENSG00000116663	125	574	13528	1.13126	1	0.996441	100
Annotation Cluster 21	Enrichment Score: 0.42605007146995544
Category	Term	Count	%	PValue	Genes	List Total	Pop Hits	Pop Total	Fold Enrichment	Bonferroni	Benjamini	FDR
GOTERM_MF_FAT	GO:0004867~serine-type endopeptidase inhibitor activity	3	1.91083	0.196025	ENSG00000175899, ENSG00000140093, ENSG00000117601	116	92	12983	3.64964	1	0.989913	94.7067
GOTERM_MF_FAT	GO:0004866~endopeptidase inhibitor activity	3	1.91083	0.36863	ENSG00000175899, ENSG00000140093, ENSG00000117601	116	145	12983	2.31564	1	0.995402	99.7958
GOTERM_MF_FAT	GO:0030414~peptidase inhibitor activity	3	1.91083	0.393887	ENSG00000175899, ENSG00000140093, ENSG00000117601	116	153	12983	2.19456	1	0.996485	99.8822
GOTERM_MF_FAT	GO:0004857~enzyme inhibitor activity	3	1.91083	0.694263	ENSG00000175899, ENSG00000140093, ENSG00000117601	116	270	12983	1.24358	1	0.999892	100
Annotation Cluster 22	Enrichment Score: 0.3773309084714577
Category	Term	Count	%	PValue	Genes	List Total	Pop Hits	Pop Total	Fold Enrichment	Bonferroni	Benjamini	FDR
GOTERM_BP_FAT	GO:0009967~positive regulation of signal transduction	5	3.18471	0.285733	ENSG00000112715, ENSG00000056972, ENSG00000175505, ENSG00000198959, ENSG00000135124	125	295	13528	1.83431	1	0.936931	99.5229
GOTERM_BP_FAT	GO:0010647~positive regulation of cell communication	5	3.18471	0.356301	ENSG00000112715, ENSG00000056972, ENSG00000175505, ENSG00000198959, ENSG00000135124	125	329	13528	1.64474	1	0.967576	99.9086
GOTERM_BP_FAT	GO:0010740~positive regulation of protein kinase cascade	3	1.91083	0.454301	ENSG00000056972, ENSG00000175505, ENSG00000198959	125	167	13528	1.94414	1	0.985997	99.9934
GOTERM_BP_FAT	GO:0010627~regulation of protein kinase cascade	3	1.91083	0.6692	ENSG00000056972, ENSG00000175505, ENSG00000198959	125	249	13528	1.3039	1	0.997695	100
Annotation Cluster 23	Enrichment Score: 0.36641602542817736
Category	Term	Count	%	PValue	Genes	List Total	Pop Hits	Pop Total	Fold Enrichment	Bonferroni	Benjamini	FDR
GOTERM_BP_FAT	GO:0006974~response to DNA damage stimulus	6	3.82166	0.257283	ENSG00000204520, ENSG00000175197, ENSG00000105327, ENSG00000122547, ENSG00000121671, ENSG00000116663	125	373	13528	1.74087	1	0.924622	99.1126
GOTERM_BP_FAT	GO:0033554~cellular response to stress	8	5.09554	0.262517	ENSG00000204520, ENSG00000175197, ENSG00000105327, ENSG00000122547, ENSG00000038427, ENSG00000121671, ENSG00000163631, ENSG00000116663	125	566	13528	1.52967	1	0.922799	99.2069
GOTERM_BP_FAT	GO:0006259~DNA metabolic process	5	3.18471	0.686692	ENSG00000122547, ENSG00000121671, ENSG00000129566, ENSG00000141905, ENSG00000116663	125	506	13528	1.06941	1	0.997986	100
GOTERM_BP_FAT	GO:0006281~DNA repair	3	1.91083	0.737915	ENSG00000122547, ENSG00000121671, ENSG00000116663	125	284	13528	1.14321	1	0.999006	100
Annotation Cluster 24	Enrichment Score: 0.3429584055234169
Category	Term	Count	%	PValue	Genes	List Total	Pop Hits	Pop Total	Fold Enrichment	Bonferroni	Benjamini	FDR
GOTERM_BP_FAT	GO:0006366~transcription from RNA polymerase II promoter	4	2.54777	0.362967	ENSG00000164758, ENSG00000175197, ENSG00000108924, ENSG00000141905	125	234	13528	1.84998	1	0.968516	99.9225
GOTERM_BP_FAT	GO:0006351~transcription, DNA-dependent	4	2.54777	0.503178	ENSG00000164758, ENSG00000175197, ENSG00000108924, ENSG00000141905	125	292	13528	1.48252	1	0.990969	99.9985
GOTERM_BP_FAT	GO:0032774~RNA biosynthetic process	4	2.54777	0.512313	ENSG00000164758, ENSG00000175197, ENSG00000108924, ENSG00000141905	125	296	13528	1.46249	1	0.990999	99.9989
Annotation Cluster 25	Enrichment Score: 0.3349593704726316
Category	Term	Count	%	PValue	Genes	List Total	Pop Hits	Pop Total	Fold Enrichment	Bonferroni	Benjamini	FDR
GOTERM_BP_FAT	GO:0045597~positive regulation of cell differentiation	4	2.54777	0.350438	ENSG00000006327, ENSG00000112658, ENSG00000133639, ENSG00000115738	125	229	13528	1.89038	1	0.966072	99.8944
GOTERM_BP_FAT	GO:0006928~cell motion	6	3.82166	0.441462	ENSG00000006327, ENSG00000112658, ENSG00000170873, ENSG00000133639, ENSG00000038427, ENSG00000165527	125	475	13528	1.36704	1	0.984405	99.9904
GOTERM_BP_FAT	GO:0016477~cell migration	4	2.54777	0.46582	ENSG00000006327, ENSG00000112658, ENSG00000133639, ENSG00000038427	125	276	13528	1.56846	1	0.98722	99.9953
GOTERM_BP_FAT	GO:0051094~positive regulation of developmental process	4	2.54777	0.470557	ENSG00000006327, ENSG00000112658, ENSG00000133639, ENSG00000115738	125	278	13528	1.55718	1	0.987631	99.9959
GOTERM_BP_FAT	GO:0048870~cell motility	4	2.54777	0.536976	ENSG00000006327, ENSG00000112658, ENSG00000133639, ENSG00000038427	125	307	13528	1.41008	1	0.993181	99.9995
GOTERM_BP_FAT	GO:0051674~localization of cell	4	2.54777	0.536976	ENSG00000006327, ENSG00000112658, ENSG00000133639, ENSG00000038427	125	307	13528	1.41008	1	0.993181	99.9995
Annotation Cluster 26	Enrichment Score: 0.3235965272470241
Category	Term	Count	%	PValue	Genes	List Total	Pop Hits	Pop Total	Fold Enrichment	Bonferroni	Benjamini	FDR
GOTERM_MF_FAT	GO:0046983~protein dimerization activity	9	5.73248	0.107949	ENSG00000128394, ENSG00000112658, ENSG00000112715, ENSG00000197461, ENSG00000175197, ENSG00000150787, ENSG00000198517, ENSG00000108924, ENSG00000135124	116	542	12983	1.85849	1	0.99424	78.5313
GOTERM_MF_FAT	GO:0042803~protein homodimerization activity	6	3.82166	0.174746	ENSG00000128394, ENSG00000112658, ENSG00000112715, ENSG00000197461, ENSG00000150787, ENSG00000135124	116	334	12983	2.01058	1	0.990615	92.4746
GOTERM_BP_FAT	GO:0051173~positive regulation of nitrogen compound metabolic process	8	5.09554	0.377596	ENSG00000112658, ENSG00000112715, ENSG00000197461, ENSG00000175197, ENSG00000157557, ENSG00000141905, ENSG00000196588, ENSG00000135124	125	644	13528	1.3444	1	0.971503	99.9464
GOTERM_BP_FAT	GO:0031328~positive regulation of cellular biosynthetic process	8	5.09554	0.439698	ENSG00000112658, ENSG00000112715, ENSG00000197461, ENSG00000175197, ENSG00000157557, ENSG00000141905, ENSG00000196588, ENSG00000135124	125	685	13528	1.26393	1	0.984498	99.9899
GOTERM_BP_FAT	GO:0009891~positive regulation of biosynthetic process	8	5.09554	0.454764	ENSG00000112658, ENSG00000112715, ENSG00000197461, ENSG00000175197, ENSG00000157557, ENSG00000141905, ENSG00000196588, ENSG00000135124	125	695	13528	1.24574	1	0.985675	99.9935
GOTERM_MF_FAT	GO:0042802~identical protein binding	7	4.4586	0.503121	ENSG00000128394, ENSG00000112658, ENSG00000164758, ENSG00000112715, ENSG00000197461, ENSG00000150787, ENSG00000135124	116	640	12983	1.22415	1	0.999368	99.9919
GOTERM_BP_FAT	GO:0045935~positive regulation of nucleobase, nucleoside, nucleotide and nucleic acid metabolic process	7	4.4586	0.511693	ENSG00000112658, ENSG00000112715, ENSG00000197461, ENSG00000175197, ENSG00000157557, ENSG00000141905, ENSG00000196588	125	624	13528	1.21405	1	0.99119	99.9989
GOTERM_BP_FAT	GO:0010557~positive regulation of macromolecule biosynthetic process	7	4.4586	0.558157	ENSG00000112658, ENSG00000112715, ENSG00000197461, ENSG00000175197, ENSG00000157557, ENSG00000141905, ENSG00000196588	125	654	13528	1.15836	1	0.994628	99.9998
GOTERM_BP_FAT	GO:0045941~positive regulation of transcription	6	3.82166	0.593888	ENSG00000112658, ENSG00000112715, ENSG00000175197, ENSG00000157557, ENSG00000141905, ENSG00000196588	125	564	13528	1.15132	1	0.996157	99.9999
GOTERM_BP_FAT	GO:0010628~positive regulation of gene expression	6	3.82166	0.6204	ENSG00000112658, ENSG00000112715, ENSG00000175197, ENSG00000157557, ENSG00000141905, ENSG00000196588	125	581	13528	1.11763	1	0.996462	100
GOTERM_BP_FAT	GO:0010604~positive regulation of macromolecule metabolic process	8	5.09554	0.677427	ENSG00000112658, ENSG00000112715, ENSG00000197461, ENSG00000175197, ENSG00000157557, ENSG00000175505, ENSG00000141905, ENSG00000196588	125	857	13528	1.01026	1	0.997858	100
GOTERM_BP_FAT	GO:0045893~positive regulation of transcription, DNA-dependent	4	2.54777	0.817948	ENSG00000112658, ENSG00000112715, ENSG00000157557, ENSG00000141905	125	477	13528	0.907539	1	0.999762	100
GOTERM_BP_FAT	GO:0051254~positive regulation of RNA metabolic process	4	2.54777	0.82234	ENSG00000112658, ENSG00000112715, ENSG00000157557, ENSG00000141905	125	481	13528	0.899992	1	0.99978	100
GOTERM_BP_FAT	GO:0045944~positive regulation of transcription from RNA polymerase II promoter	3	1.91083	0.858227	ENSG00000112658, ENSG00000112715, ENSG00000141905	125	371	13528	0.875127	1	0.999883	100
Annotation Cluster 27	Enrichment Score: 0.31165373846980593
Category	Term	Count	%	PValue	Genes	List Total	Pop Hits	Pop Total	Fold Enrichment	Bonferroni	Benjamini	FDR
GOTERM_MF_FAT	GO:0003924~GTPase activity	6	3.82166	0.0395058	ENSG00000108551, ENSG00000139725, ENSG00000123595, ENSG00000198959, ENSG00000165527, ENSG00000172432	116	211	12983	3.18263	0.999997	0.921717	41.8936
GOTERM_BP_FAT	GO:0007264~small GTPase mediated signal transduction	6	3.82166	0.148619	ENSG00000108551, ENSG00000152689, ENSG00000139725, ENSG00000123595, ENSG00000165527, ENSG00000172432	125	305	13528	2.129	1	0.832247	92.2366
GOTERM_MF_FAT	GO:0005525~GTP binding	6	3.82166	0.234017	ENSG00000108551, ENSG00000139725, ENSG00000123595, ENSG00000198959, ENSG00000165527, ENSG00000172432	116	372	12983	1.8052	1	0.981896	97.2422
GOTERM_MF_FAT	GO:0032561~guanyl ribonucleotide binding	6	3.82166	0.250512	ENSG00000108551, ENSG00000139725, ENSG00000123595, ENSG00000198959, ENSG00000165527, ENSG00000172432	116	382	12983	1.75794	1	0.984108	97.943
GOTERM_MF_FAT	GO:0019001~guanyl nucleotide binding	6	3.82166	0.250512	ENSG00000108551, ENSG00000139725, ENSG00000123595, ENSG00000198959, ENSG00000165527, ENSG00000172432	116	382	12983	1.75794	1	0.984108	97.943
GOTERM_MF_FAT	GO:0000166~nucleotide binding	21	13.3758	0.527465	ENSG00000160201, ENSG00000139725, ENSG00000011021, ENSG00000116350, ENSG00000100650, ENSG00000104824, ENSG00000198959, ENSG00000152795, ENSG00000129566, ENSG00000135124, ENSG00000102572, ENSG00000016391, ENSG00000108551, ENSG00000123595, ENSG00000116604, ENSG00000116882, ENSG00000131051, ENSG00000138668, ENSG00000121671, ENSG00000165527, ENSG00000172432	116	2245	12983	1.04694	1	0.99939	99.9959
GOTERM_MF_FAT	GO:0017076~purine nucleotide binding	11	7.00637	0.981806	ENSG00000102572, ENSG00000108551, ENSG00000016391, ENSG00000139725, ENSG00000123595, ENSG00000011021, ENSG00000198959, ENSG00000129566, ENSG00000165527, ENSG00000135124, ENSG00000172432	116	1918	12983	0.641891	1	1	100
GOTERM_MF_FAT	GO:0032555~purine ribonucleotide binding	10	6.36943	0.98706	ENSG00000102572, ENSG00000108551, ENSG00000139725, ENSG00000123595, ENSG00000011021, ENSG00000198959, ENSG00000129566, ENSG00000165527, ENSG00000135124, ENSG00000172432	116	1836	12983	0.609599	1	1	100
GOTERM_MF_FAT	GO:0032553~ribonucleotide binding	10	6.36943	0.98706	ENSG00000102572, ENSG00000108551, ENSG00000139725, ENSG00000123595, ENSG00000011021, ENSG00000198959, ENSG00000129566, ENSG00000165527, ENSG00000135124, ENSG00000172432	116	1836	12983	0.609599	1	1	100
GOTERM_MF_FAT	GO:0030554~adenyl nucleotide binding	6	3.82166	0.99891	ENSG00000102572, ENSG00000016391, ENSG00000011021, ENSG00000198959, ENSG00000129566, ENSG00000135124	116	1577	12983	0.42583	1	1	100
GOTERM_MF_FAT	GO:0001883~purine nucleoside binding	6	3.82166	0.999089	ENSG00000102572, ENSG00000016391, ENSG00000011021, ENSG00000198959, ENSG00000129566, ENSG00000135124	116	1601	12983	0.419447	1	1	100
GOTERM_MF_FAT	GO:0001882~nucleoside binding	6	3.82166	0.999161	ENSG00000102572, ENSG00000016391, ENSG00000011021, ENSG00000198959, ENSG00000129566, ENSG00000135124	116	1612	12983	0.416585	1	1	100
GOTERM_MF_FAT	GO:0005524~ATP binding	5	3.18471	0.999423	ENSG00000102572, ENSG00000011021, ENSG00000198959, ENSG00000129566, ENSG00000135124	116	1477	12983	0.378884	1	1	100
GOTERM_MF_FAT	GO:0032559~adenyl ribonucleotide binding	5	3.18471	0.999508	ENSG00000102572, ENSG00000011021, ENSG00000198959, ENSG00000129566, ENSG00000135124	116	1497	12983	0.373822	1	1	100
Annotation Cluster 28	Enrichment Score: 0.24102072103010627
Category	Term	Count	%	PValue	Genes	List Total	Pop Hits	Pop Total	Fold Enrichment	Bonferroni	Benjamini	FDR
GOTERM_BP_FAT	GO:0019725~cellular homeostasis	8	5.09554	0.136273	ENSG00000047457, ENSG00000112658, ENSG00000011021, ENSG00000175197, ENSG00000091513, ENSG00000198959, ENSG00000122194, ENSG00000135124	125	466	13528	1.85792	1	0.806598	90.2416
GOTERM_BP_FAT	GO:0042592~homeostatic process	11	7.00637	0.150945	ENSG00000047457, ENSG00000112658, ENSG00000011021, ENSG00000112715, ENSG00000175197, ENSG00000091513, ENSG00000115738, ENSG00000198959, ENSG00000129566, ENSG00000122194, ENSG00000135124	125	751	13528	1.58517	1	0.834121	92.5667
GOTERM_BP_FAT	GO:0030005~cellular di-, tri-valent inorganic cation homeostasis	3	1.91083	0.61906	ENSG00000047457, ENSG00000091513, ENSG00000198959	125	227	13528	1.43027	1	0.9965	100
GOTERM_BP_FAT	GO:0055066~di-, tri-valent inorganic cation homeostasis	3	1.91083	0.647094	ENSG00000047457, ENSG00000091513, ENSG00000198959	125	239	13528	1.35846	1	0.997443	100
GOTERM_BP_FAT	GO:0006873~cellular ion homeostasis	4	2.54777	0.670719	ENSG00000047457, ENSG00000091513, ENSG00000198959, ENSG00000135124	125	374	13528	1.15748	1	0.99768	100
GOTERM_BP_FAT	GO:0030003~cellular cation homeostasis	3	1.91083	0.679831	ENSG00000047457, ENSG00000091513, ENSG00000198959	125	254	13528	1.27824	1	0.997877	100
GOTERM_BP_FAT	GO:0055082~cellular chemical homeostasis	4	2.54777	0.681222	ENSG00000047457, ENSG00000091513, ENSG00000198959, ENSG00000135124	125	380	13528	1.1392	1	0.997859	100
GOTERM_BP_FAT	GO:0048878~chemical homeostasis	5	3.18471	0.6956	ENSG00000047457, ENSG00000112715, ENSG00000091513, ENSG00000198959, ENSG00000135124	125	512	13528	1.05688	1	0.998217	100
GOTERM_BP_FAT	GO:0050801~ion homeostasis	4	2.54777	0.728517	ENSG00000047457, ENSG00000091513, ENSG00000198959, ENSG00000135124	125	409	13528	1.05843	1	0.998847	100
GOTERM_BP_FAT	GO:0055080~cation homeostasis	3	1.91083	0.741452	ENSG00000047457, ENSG00000091513, ENSG00000198959	125	286	13528	1.13522	1	0.999041	100
GOTERM_BP_FAT	GO:0006812~cation transport	4	2.54777	0.887261	ENSG00000047457, ENSG00000091513, ENSG00000136888, ENSG00000135124	125	553	13528	0.782814	1	0.999948	100
GOTERM_BP_FAT	GO:0006811~ion transport	5	3.18471	0.927063	ENSG00000047457, ENSG00000011021, ENSG00000091513, ENSG00000136888, ENSG00000135124	125	768	13528	0.704583	1	0.999991	100
GOTERM_BP_FAT	GO:0030001~metal ion transport	3	1.91083	0.930103	ENSG00000047457, ENSG00000091513, ENSG00000135124	125	465	13528	0.698219	1	0.999992	100
Annotation Cluster 29	Enrichment Score: 0.2336612751442318
Category	Term	Count	%	PValue	Genes	List Total	Pop Hits	Pop Total	Fold Enrichment	Bonferroni	Benjamini	FDR
GOTERM_BP_FAT	GO:0030030~cell projection organization	5	3.18471	0.437242	ENSG00000039068, ENSG00000170873, ENSG00000197461, ENSG00000038427, ENSG00000165527	125	368	13528	1.47043	1	0.984902	99.9892
GOTERM_BP_FAT	GO:0006928~cell motion	6	3.82166	0.441462	ENSG00000006327, ENSG00000112658, ENSG00000170873, ENSG00000133639, ENSG00000038427, ENSG00000165527	125	475	13528	1.36704	1	0.984405	99.9904
GOTERM_BP_FAT	GO:0007155~cell adhesion	6	3.82166	0.77548	ENSG00000039068, ENSG00000006327, ENSG00000170873, ENSG00000038427, ENSG00000160862, ENSG00000165527	125	700	13528	0.927634	1	0.999481	100
GOTERM_BP_FAT	GO:0022610~biological adhesion	6	3.82166	0.77655	ENSG00000039068, ENSG00000006327, ENSG00000170873, ENSG00000038427, ENSG00000160862, ENSG00000165527	125	701	13528	0.926311	1	0.999455	100
Annotation Cluster 30	Enrichment Score: 0.225309960578375
Category	Term	Count	%	PValue	Genes	List Total	Pop Hits	Pop Total	Fold Enrichment	Bonferroni	Benjamini	FDR
GOTERM_BP_FAT	GO:0006935~chemotaxis	3	1.91083	0.432582	ENSG00000115009, ENSG00000197461, ENSG00000081041	125	160	13528	2.0292	1	0.984426	99.9877
GOTERM_BP_FAT	GO:0042330~taxis	3	1.91083	0.432582	ENSG00000115009, ENSG00000197461, ENSG00000081041	125	160	13528	2.0292	1	0.984426	99.9877
GOTERM_BP_FAT	GO:0007626~locomotory behavior	3	1.91083	0.719616	ENSG00000115009, ENSG00000197461, ENSG00000081041	125	274	13528	1.18493	1	0.998682	100
GOTERM_BP_FAT	GO:0007610~behavior	3	1.91083	0.93223	ENSG00000115009, ENSG00000197461, ENSG00000081041	125	469	13528	0.692264	1	0.999992	100
Annotation Cluster 31	Enrichment Score: 0.22325752952423453
Category	Term	Count	%	PValue	Genes	List Total	Pop Hits	Pop Total	Fold Enrichment	Bonferroni	Benjamini	FDR
GOTERM_MF_FAT	GO:0043565~sequence-specific DNA binding	8	5.09554	0.291852	ENSG00000126368, ENSG00000112658, ENSG00000116604, ENSG00000175197, ENSG00000157557, ENSG00000138668, ENSG00000198517, ENSG00000108924	116	607	12983	1.47509	1	0.989368	99.0421
GOTERM_MF_FAT	GO:0030528~transcription regulator activity	16	10.1911	0.360954	ENSG00000112658, ENSG00000164758, ENSG00000196781, ENSG00000198517, ENSG00000108924, ENSG00000196588, ENSG00000126368, ENSG00000039068, ENSG00000099917, ENSG00000116604, ENSG00000175197, ENSG00000133639, ENSG00000157557, ENSG00000138668, ENSG00000115738, ENSG00000141905	116	1512	12983	1.18436	1	0.99567	99.7597
GOTERM_MF_FAT	GO:0003677~DNA binding	21	13.3758	0.60098	ENSG00000188987, ENSG00000112658, ENSG00000197903, ENSG00000198517, ENSG00000152795, ENSG00000108924, ENSG00000163631, ENSG00000124635, ENSG00000184825, ENSG00000126368, ENSG00000116604, ENSG00000187990, ENSG00000189060, ENSG00000175197, ENSG00000138668, ENSG00000122547, ENSG00000157557, ENSG00000158373, ENSG00000197697, ENSG00000169564, ENSG00000108799, ENSG00000141905	116	2331	12983	1.00831	1	0.999609	99.9996
GOTERM_BP_FAT	GO:0006350~transcription	19	12.1019	0.660765	ENSG00000112658, ENSG00000164758, ENSG00000196781, ENSG00000198517, ENSG00000152795, ENSG00000108924, ENSG00000196588, ENSG00000126368, ENSG00000128394, ENSG00000099917, ENSG00000171456, ENSG00000116604, ENSG00000175197, ENSG00000131051, ENSG00000138668, ENSG00000163660, ENSG00000121671, ENSG00000141905, ENSG00000108799	125	2101	13528	0.978703	1	0.997594	100
GOTERM_BP_FAT	GO:0045449~regulation of transcription	23	14.6497	0.698133	ENSG00000112658, ENSG00000164758, ENSG00000112715, ENSG00000196781, ENSG00000198517, ENSG00000152795, ENSG00000108924, ENSG00000196588, ENSG00000126368, ENSG00000108551, ENSG00000099917, ENSG00000171456, ENSG00000116604, ENSG00000175197, ENSG00000131051, ENSG00000138668, ENSG00000163660, ENSG00000133639, ENSG00000157557, ENSG00000115738, ENSG00000121671, ENSG00000108799, ENSG00000141905	125	2601	13528	0.956998	1	0.998238	100
GOTERM_MF_FAT	GO:0003700~transcription factor activity	8	5.09554	0.769754	ENSG00000126368, ENSG00000112658, ENSG00000116604, ENSG00000175197, ENSG00000157557, ENSG00000198517, ENSG00000108924, ENSG00000141905	116	975	12983	0.918338	1	0.999979	100
GOTERM_BP_FAT	GO:0006355~regulation of transcription, DNA-dependent	14	8.9172	0.842469	ENSG00000112658, ENSG00000112715, ENSG00000196781, ENSG00000198517, ENSG00000108924, ENSG00000126368, ENSG00000108551, ENSG00000099917, ENSG00000116604, ENSG00000175197, ENSG00000157557, ENSG00000138668, ENSG00000115738, ENSG00000141905	125	1773	13528	0.854561	1	0.999843	100
GOTERM_BP_FAT	GO:0051252~regulation of RNA metabolic process	14	8.9172	0.864118	ENSG00000112658, ENSG00000112715, ENSG00000196781, ENSG00000198517, ENSG00000108924, ENSG00000126368, ENSG00000108551, ENSG00000099917, ENSG00000116604, ENSG00000175197, ENSG00000157557, ENSG00000138668, ENSG00000115738, ENSG00000141905	125	1813	13528	0.835707	1	0.999892	100
Annotation Cluster 32	Enrichment Score: 0.1452145075040424
Category	Term	Count	%	PValue	Genes	List Total	Pop Hits	Pop Total	Fold Enrichment	Bonferroni	Benjamini	FDR
GOTERM_BP_FAT	GO:0030036~actin cytoskeleton organization	3	1.91083	0.616649	ENSG00000139725, ENSG00000170873, ENSG00000165527	125	226	13528	1.4366	1	0.996482	100
GOTERM_BP_FAT	GO:0030029~actin filament-based process	3	1.91083	0.651605	ENSG00000139725, ENSG00000170873, ENSG00000165527	125	241	13528	1.34719	1	0.99738	100
GOTERM_BP_FAT	GO:0007010~cytoskeleton organization	3	1.91083	0.912712	ENSG00000139725, ENSG00000170873, ENSG00000165527	125	436	13528	0.744661	1	0.999982	100
Annotation Cluster 33	Enrichment Score: 0.13914526400742797
Category	Term	Count	%	PValue	Genes	List Total	Pop Hits	Pop Total	Fold Enrichment	Bonferroni	Benjamini	FDR
GOTERM_BP_FAT	GO:0042325~regulation of phosphorylation	5	3.18471	0.622785	ENSG00000099860, ENSG00000184545, ENSG00000197461, ENSG00000102760, ENSG00000175505	125	466	13528	1.1612	1	0.99648	100
GOTERM_BP_FAT	GO:0019220~regulation of phosphate metabolic process	5	3.18471	0.654112	ENSG00000099860, ENSG00000184545, ENSG00000197461, ENSG00000102760, ENSG00000175505	125	485	13528	1.11571	1	0.997402	100
GOTERM_BP_FAT	GO:0051174~regulation of phosphorus metabolic process	5	3.18471	0.654112	ENSG00000099860, ENSG00000184545, ENSG00000197461, ENSG00000102760, ENSG00000175505	125	485	13528	1.11571	1	0.997402	100
GOTERM_BP_FAT	GO:0007243~protein kinase cascade	4	2.54777	0.66358	ENSG00000099860, ENSG00000152689, ENSG00000184545, ENSG00000175505	125	370	13528	1.16999	1	0.997628	100
GOTERM_BP_FAT	GO:0045859~regulation of protein kinase activity	3	1.91083	0.828858	ENSG00000099860, ENSG00000184545, ENSG00000102760	125	345	13528	0.941078	1	0.999793	100
GOTERM_BP_FAT	GO:0043549~regulation of kinase activity	3	1.91083	0.843031	ENSG00000099860, ENSG00000184545, ENSG00000102760	125	357	13528	0.909445	1	0.99984	100
GOTERM_BP_FAT	GO:0051338~regulation of transferase activity	3	1.91083	0.85926	ENSG00000099860, ENSG00000184545, ENSG00000102760	125	372	13528	0.872774	1	0.999883	100
Annotation Cluster 34	Enrichment Score: 0.10497944628021579
Category	Term	Count	%	PValue	Genes	List Total	Pop Hits	Pop Total	Fold Enrichment	Bonferroni	Benjamini	FDR
GOTERM_BP_FAT	GO:0045892~negative regulation of transcription, DNA-dependent	4	2.54777	0.637728	ENSG00000108551, ENSG00000196781, ENSG00000115738, ENSG00000141905	125	356	13528	1.216	1	0.997123	100
GOTERM_BP_FAT	GO:0051253~negative regulation of RNA metabolic process	4	2.54777	0.648972	ENSG00000108551, ENSG00000196781, ENSG00000115738, ENSG00000141905	125	362	13528	1.19585	1	0.997353	100
GOTERM_BP_FAT	GO:0000122~negative regulation of transcription from RNA polymerase II promoter	3	1.91083	0.704221	ENSG00000196781, ENSG00000115738, ENSG00000141905	125	266	13528	1.22057	1	0.998366	100
GOTERM_BP_FAT	GO:0031327~negative regulation of cellular biosynthetic process	5	3.18471	0.761663	ENSG00000108551, ENSG00000197461, ENSG00000196781, ENSG00000115738, ENSG00000141905	125	561	13528	0.964563	1	0.999346	100
GOTERM_BP_FAT	GO:0009890~negative regulation of biosynthetic process	5	3.18471	0.776052	ENSG00000108551, ENSG00000197461, ENSG00000196781, ENSG00000115738, ENSG00000141905	125	573	13528	0.944363	1	0.999468	100
GOTERM_BP_FAT	GO:0016481~negative regulation of transcription	4	2.54777	0.797046	ENSG00000108551, ENSG00000196781, ENSG00000115738, ENSG00000141905	125	459	13528	0.943129	1	0.999637	100
GOTERM_BP_FAT	GO:0006357~regulation of transcription from RNA polymerase II promoter	6	3.82166	0.80302	ENSG00000099917, ENSG00000112658, ENSG00000112715, ENSG00000196781, ENSG00000115738, ENSG00000141905	125	727	13528	0.893183	1	0.999675	100
GOTERM_BP_FAT	GO:0010629~negative regulation of gene expression	4	2.54777	0.845891	ENSG00000108551, ENSG00000196781, ENSG00000115738, ENSG00000141905	125	504	13528	0.858921	1	0.999841	100
GOTERM_BP_FAT	GO:0045934~negative regulation of nucleobase, nucleoside, nucleotide and nucleic acid metabolic process	4	2.54777	0.853431	ENSG00000108551, ENSG00000196781, ENSG00000115738, ENSG00000141905	125	512	13528	0.8455	1	0.999869	100
GOTERM_BP_FAT	GO:0051172~negative regulation of nitrogen compound metabolic process	4	2.54777	0.859765	ENSG00000108551, ENSG00000196781, ENSG00000115738, ENSG00000141905	125	519	13528	0.834096	1	0.99988	100
GOTERM_BP_FAT	GO:0010558~negative regulation of macromolecule biosynthetic process	4	2.54777	0.882785	ENSG00000108551, ENSG00000196781, ENSG00000115738, ENSG00000141905	125	547	13528	0.7914	1	0.99994	100
GOTERM_BP_FAT	GO:0010605~negative regulation of macromolecule metabolic process	5	3.18471	0.910113	ENSG00000108551, ENSG00000175899, ENSG00000196781, ENSG00000115738, ENSG00000141905	125	734	13528	0.737221	1	0.99998	100
Annotation Cluster 35	Enrichment Score: 0.06439831693790936
Category	Term	Count	%	PValue	Genes	List Total	Pop Hits	Pop Total	Fold Enrichment	Bonferroni	Benjamini	FDR
GOTERM_BP_FAT	GO:0015031~protein transport	6	3.82166	0.834723	ENSG00000123595, ENSG00000101421, ENSG00000034713, ENSG00000121671, ENSG00000056972, ENSG00000165527	125	762	13528	0.852157	1	0.999818	100
GOTERM_BP_FAT	GO:0045184~establishment of protein localization	6	3.82166	0.840544	ENSG00000123595, ENSG00000101421, ENSG00000034713, ENSG00000121671, ENSG00000056972, ENSG00000165527	125	769	13528	0.844401	1	0.999841	100
GOTERM_BP_FAT	GO:0008104~protein localization	6	3.82166	0.913486	ENSG00000123595, ENSG00000101421, ENSG00000034713, ENSG00000121671, ENSG00000056972, ENSG00000165527	125	882	13528	0.736218	1	0.999982	100
Annotation Cluster 36	Enrichment Score: 0.04085987993576052
Category	Term	Count	%	PValue	Genes	List Total	Pop Hits	Pop Total	Fold Enrichment	Bonferroni	Benjamini	FDR
GOTERM_MF_FAT	GO:0005509~calcium ion binding	9	5.73248	0.572883	ENSG00000118680, ENSG00000039068, ENSG00000152689, ENSG00000038427, ENSG00000171557, ENSG00000198959, ENSG00000132693, ENSG00000127527, ENSG00000122194	116	919	12983	1.09608	1	0.999538	99.9989
GOTERM_MF_FAT	GO:0046914~transition metal ion binding	15	9.55414	0.996567	ENSG00000047457, ENSG00000160201, ENSG00000126368, ENSG00000152689, ENSG00000128394, ENSG00000171456, ENSG00000163121, ENSG00000150787, ENSG00000136003, ENSG00000120963, ENSG00000091513, ENSG00000179750, ENSG00000120054, ENSG00000163631, ENSG00000135124	116	2785	12983	0.602814	1	1	100
GOTERM_MF_FAT	GO:0008270~zinc ion binding	11	7.00637	0.998187	ENSG00000160201, ENSG00000126368, ENSG00000128394, ENSG00000152689, ENSG00000171456, ENSG00000163121, ENSG00000150787, ENSG00000120963, ENSG00000179750, ENSG00000120054, ENSG00000135124	116	2311	12983	0.532733	1	1	100
GOTERM_MF_FAT	GO:0043167~ion binding	24	15.2866	0.999134	ENSG00000118680, ENSG00000047457, ENSG00000160201, ENSG00000152689, ENSG00000011021, ENSG00000163121, ENSG00000150787, ENSG00000136003, ENSG00000091513, ENSG00000171557, ENSG00000198959, ENSG00000163631, ENSG00000122194, ENSG00000135124, ENSG00000126368, ENSG00000039068, ENSG00000128394, ENSG00000171456, ENSG00000120963, ENSG00000179750, ENSG00000038427, ENSG00000120054, ENSG00000127527, ENSG0000…	116	4241	12983	0.633374	1	1	100
GOTERM_MF_FAT	GO:0046872~metal ion binding	23	14.6497	0.999272	ENSG00000118680, ENSG00000160201, ENSG00000047457, ENSG00000152689, ENSG00000163121, ENSG00000150787, ENSG00000136003, ENSG00000091513, ENSG00000171557, ENSG00000198959, ENSG00000163631, ENSG00000122194, ENSG00000135124, ENSG00000126368, ENSG00000039068, ENSG00000128394, ENSG00000171456, ENSG00000120963, ENSG00000179750, ENSG00000038427, ENSG00000120054, ENSG00000127527, ENSG00000132693	116	4140	12983	0.621791	1	1	100
GOTERM_MF_FAT	GO:0043169~cation binding	23	14.6497	0.999422	ENSG00000118680, ENSG00000160201, ENSG00000047457, ENSG00000152689, ENSG00000163121, ENSG00000150787, ENSG00000136003, ENSG00000091513, ENSG00000171557, ENSG00000198959, ENSG00000163631, ENSG00000122194, ENSG00000135124, ENSG00000126368, ENSG00000039068, ENSG00000128394, ENSG00000171456, ENSG00000120963, ENSG00000179750, ENSG00000038427, ENSG00000120054, ENSG00000127527, ENSG00000132693	116	4179	12983	0.615988	1	1	100

## Sheet: cluster 2
S3 Table. David Results from RNA-seq cluster 2.
Annotation Cluster 1	Enrichment Score: 2.3963631526664155
Category	Term	Count	%	PValue	Genes	List Total	Pop Hits	Pop Total	Fold Enrichment	Bonferroni	Benjamini	FDR
GOTERM_BP_FAT	GO:0016071~mRNA metabolic process	10	8	0.00106702	ENSG00000134186, ENSG00000178764, ENSG00000170144, ENSG00000128016, ENSG00000169813, ENSG00000164548, ENSG00000133226, ENSG00000136527, ENSG00000117614, ENSG00000092199	95	370	13528	3.84865	0.747443	0.497449	1.72622
GOTERM_BP_FAT	GO:0006397~mRNA processing	9	7.2	0.00174724	ENSG00000134186, ENSG00000170144, ENSG00000128016, ENSG00000169813, ENSG00000164548, ENSG00000133226, ENSG00000136527, ENSG00000117614, ENSG00000092199	95	321	13528	3.99252	0.895038	0.528287	2.81204
GOTERM_BP_FAT	GO:0008380~RNA splicing	8	6.4	0.00360692	ENSG00000134186, ENSG00000170144, ENSG00000169813, ENSG00000164548, ENSG00000133226, ENSG00000136527, ENSG00000117614, ENSG00000092199	95	284	13528	4.01127	0.990512	0.6879	5.72341
GOTERM_BP_FAT	GO:0000375~RNA splicing, via transesterification reactions	6	4.8	0.00424326	ENSG00000170144, ENSG00000169813, ENSG00000164548, ENSG00000133226, ENSG00000136527, ENSG00000092199	95	153	13528	5.58431	0.995836	0.665875	6.70068
GOTERM_BP_FAT	GO:0000377~RNA splicing, via transesterification reactions with bulged adenosine as nucleophile	6	4.8	0.00424326	ENSG00000170144, ENSG00000169813, ENSG00000164548, ENSG00000133226, ENSG00000136527, ENSG00000092199	95	153	13528	5.58431	0.995836	0.665875	6.70068
GOTERM_BP_FAT	GO:0000398~nuclear mRNA splicing, via spliceosome	6	4.8	0.00424326	ENSG00000170144, ENSG00000169813, ENSG00000164548, ENSG00000133226, ENSG00000136527, ENSG00000092199	95	153	13528	5.58431	0.995836	0.665875	6.70068
GOTERM_BP_FAT	GO:0006396~RNA processing	11	8.8	0.00461722	ENSG00000134186, ENSG00000170144, ENSG00000128016, ENSG00000135900, ENSG00000169813, ENSG00000164548, ENSG00000133226, ENSG00000136527, ENSG00000113272, ENSG00000117614, ENSG00000092199	95	547	13528	2.86362	0.997434	0.573523	7.27054
GOTERM_MF_FAT	GO:0003723~RNA binding	11	8.8	0.0284418	ENSG00000184863, ENSG00000148840, ENSG00000170144, ENSG00000128016, ENSG00000135900, ENSG00000169813, ENSG00000164548, ENSG00000133226, ENSG00000122026, ENSG00000136527, ENSG00000092199	92	718	12983	2.162	0.999432	0.976165	31.4034
Annotation Cluster 2	Enrichment Score: 2.333477884648955
Category	Term	Count	%	PValue	Genes	List Total	Pop Hits	Pop Total	Fold Enrichment	Bonferroni	Benjamini	FDR
GOTERM_BP_FAT	GO:0034383~low-density lipoprotein particle clearance	3	2.4	0.000284041	ENSG00000130164, ENSG00000084674, ENSG00000100292	95	4	13528	106.8	0.306622	0.306622	0.462281
GOTERM_BP_FAT	GO:0034381~lipoprotein particle clearance	3	2.4	0.00538043	ENSG00000130164, ENSG00000084674, ENSG00000100292	95	16	13528	26.7	0.999045	0.580739	8.42345
GOTERM_BP_FAT	GO:0048878~chemical homeostasis	8	6.4	0.0653685	ENSG00000130164, ENSG00000049759, ENSG00000112096, ENSG00000169047, ENSG00000084674, ENSG00000100292, ENSG00000148737, ENSG00000151623	95	512	13528	2.225	1	0.861994	66.8008
Annotation Cluster 3	Enrichment Score: 1.4668180202228043
Category	Term	Count	%	PValue	Genes	List Total	Pop Hits	Pop Total	Fold Enrichment	Bonferroni	Benjamini	FDR
GOTERM_BP_FAT	GO:0051098~regulation of binding	5	4	0.0218885	ENSG00000137504, ENSG00000090339, ENSG00000157168, ENSG00000100292, ENSG00000073803	95	153	13528	4.65359	1	0.742944	30.3007
GOTERM_BP_FAT	GO:0051090~regulation of transcription factor activity	4	3.2	0.0349064	ENSG00000137504, ENSG00000090339, ENSG00000100292, ENSG00000073803	95	103	13528	5.5301	1	0.771763	43.9832
GOTERM_BP_FAT	GO:0051101~regulation of DNA binding	4	3.2	0.0520504	ENSG00000137504, ENSG00000090339, ENSG00000100292, ENSG00000073803	95	121	13528	4.70744	1	0.836871	58.1829
Annotation Cluster 4	Enrichment Score: 1.2698737345176523
Category	Term	Count	%	PValue	Genes	List Total	Pop Hits	Pop Total	Fold Enrichment	Bonferroni	Benjamini	FDR
GOTERM_BP_FAT	GO:0030324~lung development	4	3.2	0.0315725	ENSG00000105971, ENSG00000114861, ENSG00000117594, ENSG00000114315	95	99	13528	5.75354	1	0.796178	40.742
GOTERM_BP_FAT	GO:0030323~respiratory tube development	4	3.2	0.0340565	ENSG00000105971, ENSG00000114861, ENSG00000117594, ENSG00000114315	95	102	13528	5.58431	1	0.785646	43.1731
GOTERM_BP_FAT	GO:0060541~respiratory system development	4	3.2	0.0393202	ENSG00000105971, ENSG00000114861, ENSG00000117594, ENSG00000114315	95	108	13528	5.27407	1	0.781462	48.0186
GOTERM_BP_FAT	GO:0035295~tube development	4	3.2	0.196962	ENSG00000105971, ENSG00000114861, ENSG00000117594, ENSG00000114315	95	220	13528	2.58909	1	0.962662	97.2062
Annotation Cluster 5	Enrichment Score: 1.1309346795444222
Category	Term	Count	%	PValue	Genes	List Total	Pop Hits	Pop Total	Fold Enrichment	Bonferroni	Benjamini	FDR
GOTERM_MF_FAT	GO:0016566~specific transcriptional repressor activity	4	3.2	0.00201197	ENSG00000114861, ENSG00000137504, ENSG00000135334, ENSG00000148737	92	36	12983	15.68	0.406445	0.406445	2.59662
GOTERM_BP_FAT	GO:0042127~regulation of cell proliferation	13	10.4	0.00817019	ENSG00000105971, ENSG00000157168, ENSG00000112096, ENSG00000135334, ENSG00000169047, ENSG00000114423, ENSG00000100292, ENSG00000114315, ENSG00000114861, ENSG00000198625, ENSG00000117595, ENSG00000092330, ENSG00000035862	95	787	13528	2.35222	0.999974	0.652664	12.5242
GOTERM_BP_FAT	GO:0048732~gland development	5	4	0.014492	ENSG00000105971, ENSG00000157168, ENSG00000169047, ENSG00000117595, ENSG00000114315	95	135	13528	5.27407	1	0.648443	21.1879
GOTERM_BP_FAT	GO:0045934~negative regulation of nucleobase, nucleoside, nucleotide and nucleic acid metabolic process	9	7.2	0.025899	ENSG00000114861, ENSG00000137504, ENSG00000178764, ENSG00000166848, ENSG00000157168, ENSG00000135334, ENSG00000198625, ENSG00000114315, ENSG00000092330	95	512	13528	2.50312	1	0.770212	34.8185
GOTERM_BP_FAT	GO:0051172~negative regulation of nitrogen compound metabolic process	9	7.2	0.0277855	ENSG00000114861, ENSG00000137504, ENSG00000178764, ENSG00000166848, ENSG00000157168, ENSG00000135334, ENSG00000198625, ENSG00000114315, ENSG00000092330	95	519	13528	2.46936	1	0.779848	36.8472
GOTERM_BP_FAT	GO:0010605~negative regulation of macromolecule metabolic process	10	8	0.06856	ENSG00000114861, ENSG00000137504, ENSG00000178764, ENSG00000166848, ENSG00000157168, ENSG00000135334, ENSG00000198625, ENSG00000103035, ENSG00000114315, ENSG00000092330	95	734	13528	1.94005	1	0.869245	68.6023
GOTERM_BP_FAT	GO:0010558~negative regulation of macromolecule biosynthetic process	8	6.4	0.0859908	ENSG00000114861, ENSG00000137504, ENSG00000178764, ENSG00000157168, ENSG00000135334, ENSG00000198625, ENSG00000114315, ENSG00000092330	95	547	13528	2.08263	1	0.910595	76.9282
GOTERM_BP_FAT	GO:0031327~negative regulation of cellular biosynthetic process	8	6.4	0.0951824	ENSG00000114861, ENSG00000137504, ENSG00000178764, ENSG00000157168, ENSG00000135334, ENSG00000198625, ENSG00000114315, ENSG00000092330	95	561	13528	2.03066	1	0.924117	80.4348
GOTERM_BP_FAT	GO:0016481~negative regulation of transcription	7	5.6	0.0999178	ENSG00000114861, ENSG00000137504, ENSG00000178764, ENSG00000157168, ENSG00000135334, ENSG00000198625, ENSG00000114315	95	459	13528	2.17168	1	0.926426	82.0396
GOTERM_BP_FAT	GO:0009890~negative regulation of biosynthetic process	8	6.4	0.103485	ENSG00000114861, ENSG00000137504, ENSG00000178764, ENSG00000157168, ENSG00000135334, ENSG00000198625, ENSG00000114315, ENSG00000092330	95	573	13528	1.98813	1	0.926289	83.166
GOTERM_BP_FAT	GO:0010629~negative regulation of gene expression	7	5.6	0.13815	ENSG00000114861, ENSG00000137504, ENSG00000178764, ENSG00000157168, ENSG00000135334, ENSG00000198625, ENSG00000114315	95	504	13528	1.97778	1	0.949933	91.1519
GOTERM_BP_FAT	GO:0008284~positive regulation of cell proliferation	6	4.8	0.160974	ENSG00000114861, ENSG00000157168, ENSG00000135334, ENSG00000169047, ENSG00000198625, ENSG00000114315	95	414	13528	2.06377	1	0.951027	94.2887
GOTERM_MF_FAT	GO:0016564~transcription repressor activity	5	4	0.181082	ENSG00000114861, ENSG00000137504, ENSG00000135334, ENSG00000148737, ENSG00000114315	92	316	12983	2.2329	1	0.98659	92.644
GOTERM_MF_FAT	GO:0043565~sequence-specific DNA binding	7	5.6	0.252331	ENSG00000114861, ENSG00000137504, ENSG00000178764, ENSG00000166848, ENSG00000151623, ENSG00000092330, ENSG00000139083	92	607	12983	1.62741	1	0.99097	97.7601
GOTERM_BP_FAT	GO:0000122~negative regulation of transcription from RNA polymerase II promoter	4	3.2	0.281768	ENSG00000114861, ENSG00000178764, ENSG00000198625, ENSG00000114315	95	266	13528	2.14135	1	0.976298	99.5475
GOTERM_BP_FAT	GO:0045892~negative regulation of transcription, DNA-dependent	4	3.2	0.451452	ENSG00000114861, ENSG00000178764, ENSG00000198625, ENSG00000114315	95	356	13528	1.6	1	0.995016	99.9944
GOTERM_BP_FAT	GO:0051253~negative regulation of RNA metabolic process	4	3.2	0.462352	ENSG00000114861, ENSG00000178764, ENSG00000198625, ENSG00000114315	95	362	13528	1.57348	1	0.995169	99.996
Annotation Cluster 6	Enrichment Score: 1.0388089747358193
Category	Term	Count	%	PValue	Genes	List Total	Pop Hits	Pop Total	Fold Enrichment	Bonferroni	Benjamini	FDR
GOTERM_BP_FAT	GO:0030879~mammary gland development	4	3.2	0.00955	ENSG00000105971, ENSG00000157168, ENSG00000169047, ENSG00000117595	95	63	13528	9.04127	0.999996	0.613827	14.4881
GOTERM_BP_FAT	GO:0042311~vasodilation	3	2.4	0.0139307	ENSG00000105971, ENSG00000112096, ENSG00000131979	95	26	13528	16.4308	1	0.677025	20.4524
GOTERM_BP_FAT	GO:0050880~regulation of blood vessel size	3	2.4	0.0523704	ENSG00000105971, ENSG00000112096, ENSG00000131979	95	53	13528	8.06038	1	0.831004	58.4126
GOTERM_BP_FAT	GO:0035150~regulation of tube size	3	2.4	0.0523704	ENSG00000105971, ENSG00000112096, ENSG00000131979	95	53	13528	8.06038	1	0.831004	58.4126
GOTERM_BP_FAT	GO:0003018~vascular process in circulatory system	3	2.4	0.0614496	ENSG00000105971, ENSG00000112096, ENSG00000131979	95	58	13528	7.36552	1	0.863826	64.4559
GOTERM_BP_FAT	GO:0065003~macromolecular complex assembly	9	7.2	0.0908471	ENSG00000105971, ENSG00000112096, ENSG00000132475, ENSG00000157168, ENSG00000169047, ENSG00000198625, ENSG00000084674, ENSG00000134058, ENSG00000131979	95	665	13528	1.92722	1	0.918361	78.8484
GOTERM_BP_FAT	GO:0043933~macromolecular complex subunit organization	9	7.2	0.120055	ENSG00000105971, ENSG00000112096, ENSG00000132475, ENSG00000157168, ENSG00000169047, ENSG00000198625, ENSG00000084674, ENSG00000134058, ENSG00000131979	95	710	13528	1.80507	1	0.941713	87.5825
GOTERM_BP_FAT	GO:0051259~protein oligomerization	4	3.2	0.120744	ENSG00000105971, ENSG00000112096, ENSG00000169047, ENSG00000131979	95	174	13528	3.27356	1	0.939874	87.74
GOTERM_BP_FAT	GO:0006461~protein complex assembly	7	5.6	0.13907	ENSG00000105971, ENSG00000112096, ENSG00000157168, ENSG00000169047, ENSG00000198625, ENSG00000134058, ENSG00000131979	95	505	13528	1.97386	1	0.948671	91.3046
GOTERM_BP_FAT	GO:0070271~protein complex biogenesis	7	5.6	0.13907	ENSG00000105971, ENSG00000112096, ENSG00000157168, ENSG00000169047, ENSG00000198625, ENSG00000134058, ENSG00000131979	95	505	13528	1.97386	1	0.948671	91.3046
GOTERM_BP_FAT	GO:0003013~circulatory system process	4	3.2	0.139437	ENSG00000105971, ENSG00000112096, ENSG00000100292, ENSG00000131979	95	186	13528	3.06237	1	0.946754	91.3649
GOTERM_BP_FAT	GO:0008015~blood circulation	4	3.2	0.139437	ENSG00000105971, ENSG00000112096, ENSG00000100292, ENSG00000131979	95	186	13528	3.06237	1	0.946754	91.3649
GOTERM_BP_FAT	GO:0008217~regulation of blood pressure	3	2.4	0.153242	ENSG00000112096, ENSG00000100292, ENSG00000131979	95	100	13528	4.272	1	0.951193	93.3669
GOTERM_BP_FAT	GO:0051186~cofactor metabolic process	4	3.2	0.154062	ENSG00000049239, ENSG00000112096, ENSG00000100292, ENSG00000131979	95	195	13528	2.92103	1	0.949978	93.4709
GOTERM_BP_FAT	GO:0050877~neurological system process	3	2.4	0.998507	ENSG00000105971, ENSG00000112096, ENSG00000131979	95	1210	13528	0.353058	1	1	100
Annotation Cluster 7	Enrichment Score: 1.0222262848367971
Category	Term	Count	%	PValue	Genes	List Total	Pop Hits	Pop Total	Fold Enrichment	Bonferroni	Benjamini	FDR
GOTERM_BP_FAT	GO:0045449~regulation of transcription	29	23.2	0.00894137	ENSG00000178764, ENSG00000049246, ENSG00000135334, ENSG00000100292, ENSG00000141026, ENSG00000134058, ENSG00000114861, ENSG00000148840, ENSG00000178338, ENSG00000117595, ENSG00000073803, ENSG00000115641, ENSG00000157168, ENSG00000112096, ENSG00000070476, ENSG00000114315, ENSG00000151623, ENSG00000189067, ENSG00000139083, ENSG00000137504, ENSG00000166848, ENSG00000090339, ENSG00000133773, ENSG0000…	95	2601	13528	1.5877	0.999991	0.61893	13.627
GOTERM_BP_FAT	GO:0006357~regulation of transcription from RNA polymerase II promoter	12	9.6	0.0118787	ENSG00000114861, ENSG00000178764, ENSG00000112096, ENSG00000115641, ENSG00000135334, ENSG00000198625, ENSG00000100292, ENSG00000141026, ENSG00000148737, ENSG00000114315, ENSG00000134058, ENSG00000189067	95	727	13528	2.35048	1	0.667209	17.7091
GOTERM_BP_FAT	GO:0031328~positive regulation of cellular biosynthetic process	11	8.8	0.0203631	ENSG00000090339, ENSG00000112096, ENSG00000115641, ENSG00000135334, ENSG00000169047, ENSG00000100292, ENSG00000070476, ENSG00000148737, ENSG00000117595, ENSG00000114315, ENSG00000134058	95	685	13528	2.28672	1	0.752348	28.5064
GOTERM_BP_FAT	GO:0009891~positive regulation of biosynthetic process	11	8.8	0.0222649	ENSG00000090339, ENSG00000112096, ENSG00000115641, ENSG00000135334, ENSG00000169047, ENSG00000100292, ENSG00000070476, ENSG00000148737, ENSG00000117595, ENSG00000114315, ENSG00000134058	95	695	13528	2.25381	1	0.732667	30.7369
GOTERM_BP_FAT	GO:0051173~positive regulation of nitrogen compound metabolic process	10	8	0.0347292	ENSG00000090339, ENSG00000112096, ENSG00000115641, ENSG00000135334, ENSG00000070476, ENSG00000148737, ENSG00000117595, ENSG00000114315, ENSG00000134058, ENSG00000092330	95	644	13528	2.21118	1	0.78101	43.8152
GOTERM_BP_FAT	GO:0010604~positive regulation of macromolecule metabolic process	12	9.6	0.0350708	ENSG00000115641, ENSG00000135334, ENSG00000169047, ENSG00000114423, ENSG00000103035, ENSG00000100292, ENSG00000070476, ENSG00000148737, ENSG00000117595, ENSG00000114315, ENSG00000134058, ENSG00000092330	95	857	13528	1.99393	1	0.762613	44.1387
GOTERM_BP_FAT	GO:0051252~regulation of RNA metabolic process	20	16	0.0419384	ENSG00000178764, ENSG00000112096, ENSG00000115641, ENSG00000135334, ENSG00000049246, ENSG00000169813, ENSG00000100292, ENSG00000141026, ENSG00000114315, ENSG00000134058, ENSG00000151623, ENSG00000189067, ENSG00000139083, ENSG00000114861, ENSG00000137504, ENSG00000198625, ENSG00000128016, ENSG00000148737, ENSG00000178338, ENSG00000117595	95	1813	13528	1.57088	1	0.793583	50.2818
GOTERM_BP_FAT	GO:0006350~transcription	22	17.6	0.0507291	ENSG00000178764, ENSG00000115641, ENSG00000135334, ENSG00000049246, ENSG00000141026, ENSG00000070476, ENSG00000114315, ENSG00000134058, ENSG00000151623, ENSG00000189067, ENSG00000139083, ENSG00000114861, ENSG00000137504, ENSG00000148840, ENSG00000133773, ENSG00000168264, ENSG00000148737, ENSG00000178338, ENSG00000117595, ENSG00000146278, ENSG00000163875, ENSG00000166012	95	2101	13528	1.4911	1	0.836949	57.222
GOTERM_BP_FAT	GO:0010557~positive regulation of macromolecule biosynthetic process	9	7.2	0.0844149	ENSG00000115641, ENSG00000135334, ENSG00000169047, ENSG00000100292, ENSG00000070476, ENSG00000148737, ENSG00000117595, ENSG00000114315, ENSG00000134058	95	654	13528	1.95963	1	0.910964	76.2708
GOTERM_BP_FAT	GO:0006355~regulation of transcription, DNA-dependent	18	14.4	0.103189	ENSG00000178764, ENSG00000112096, ENSG00000115641, ENSG00000135334, ENSG00000049246, ENSG00000100292, ENSG00000141026, ENSG00000114315, ENSG00000134058, ENSG00000151623, ENSG00000189067, ENSG00000139083, ENSG00000114861, ENSG00000137504, ENSG00000198625, ENSG00000148737, ENSG00000178338, ENSG00000117595	95	1773	13528	1.44569	1	0.929263	83.0753
GOTERM_BP_FAT	GO:0045935~positive regulation of nucleobase, nucleoside, nucleotide and nucleic acid metabolic process	8	6.4	0.142991	ENSG00000115641, ENSG00000135334, ENSG00000070476, ENSG00000148737, ENSG00000117595, ENSG00000114315, ENSG00000134058, ENSG00000092330	95	624	13528	1.82564	1	0.948629	91.9286
GOTERM_MF_FAT	GO:0030528~transcription regulator activity	15	12	0.169121	ENSG00000178764, ENSG00000157168, ENSG00000115641, ENSG00000135334, ENSG00000141026, ENSG00000070476, ENSG00000114315, ENSG00000134058, ENSG00000151623, ENSG00000189067, ENSG00000139083, ENSG00000114861, ENSG00000137504, ENSG00000148737, ENSG00000117595	92	1512	12983	1.4	1	0.987251	91.11
GOTERM_BP_FAT	GO:0045941~positive regulation of transcription	7	5.6	0.198152	ENSG00000115641, ENSG00000135334, ENSG00000070476, ENSG00000148737, ENSG00000117595, ENSG00000114315, ENSG00000134058	95	564	13528	1.76738	1	0.962067	97.273
GOTERM_BP_FAT	GO:0010628~positive regulation of gene expression	7	5.6	0.216739	ENSG00000115641, ENSG00000135334, ENSG00000070476, ENSG00000148737, ENSG00000117595, ENSG00000114315, ENSG00000134058	95	581	13528	1.71566	1	0.966153	98.1398
GOTERM_BP_FAT	GO:0045893~positive regulation of transcription, DNA-dependent	5	4	0.424307	ENSG00000115641, ENSG00000135334, ENSG00000148737, ENSG00000114315, ENSG00000134058	95	477	13528	1.49266	1	0.994245	99.9877
GOTERM_BP_FAT	GO:0051254~positive regulation of RNA metabolic process	5	4	0.43057	ENSG00000115641, ENSG00000135334, ENSG00000148737, ENSG00000114315, ENSG00000134058	95	481	13528	1.48025	1	0.994604	99.9897
GOTERM_BP_FAT	GO:0045944~positive regulation of transcription from RNA polymerase II promoter	4	3.2	0.478529	ENSG00000135334, ENSG00000148737, ENSG00000114315, ENSG00000134058	95	371	13528	1.53531	1	0.995853	99.9976
GOTERM_MF_FAT	GO:0008134~transcription factor binding	5	4	0.486846	ENSG00000185104, ENSG00000115641, ENSG00000157168, ENSG00000148737, ENSG00000134058	92	513	12983	1.37543	1	0.999253	99.9836
GOTERM_MF_FAT	GO:0016563~transcription activator activity	3	2.4	0.787102	ENSG00000115641, ENSG00000070476, ENSG00000134058	92	410	12983	1.03258	1	0.999995	100
Annotation Cluster 8	Enrichment Score: 0.9841461587371403
Category	Term	Count	%	PValue	Genes	List Total	Pop Hits	Pop Total	Fold Enrichment	Bonferroni	Benjamini	FDR
GOTERM_BP_FAT	GO:0051674~localization of cell	6	4.8	0.0626152	ENSG00000105971, ENSG00000090339, ENSG00000163734, ENSG00000079308, ENSG00000084674, ENSG00000073008	95	307	13528	2.78306	1	0.862549	65.1691
GOTERM_BP_FAT	GO:0048870~cell motility	6	4.8	0.0626152	ENSG00000105971, ENSG00000090339, ENSG00000163734, ENSG00000079308, ENSG00000084674, ENSG00000073008	95	307	13528	2.78306	1	0.862549	65.1691
GOTERM_BP_FAT	GO:0016477~cell migration	5	4	0.125751	ENSG00000105971, ENSG00000090339, ENSG00000163734, ENSG00000079308, ENSG00000073008	95	276	13528	2.57971	1	0.941563	88.8304
GOTERM_BP_FAT	GO:0006928~cell motion	6	4.8	0.234717	ENSG00000105971, ENSG00000090339, ENSG00000163734, ENSG00000079308, ENSG00000084674, ENSG00000073008	95	475	13528	1.79874	1	0.969286	98.7263
Annotation Cluster 9	Enrichment Score: 0.9732299180006856
Category	Term	Count	%	PValue	Genes	List Total	Pop Hits	Pop Total	Fold Enrichment	Bonferroni	Benjamini	FDR
GOTERM_MF_FAT	GO:0019900~kinase binding	5	4	0.0369972	ENSG00000185104, ENSG00000105971, ENSG00000169047, ENSG00000148737, ENSG00000073803	92	179	12983	3.94189	0.999943	0.961407	38.8885
GOTERM_MF_FAT	GO:0019899~enzyme binding	8	6.4	0.0739801	ENSG00000171132, ENSG00000185104, ENSG00000105971, ENSG00000169047, ENSG00000084674, ENSG00000100292, ENSG00000148737, ENSG00000073803	92	523	12983	2.15862	1	0.981339	63.3601
GOTERM_MF_FAT	GO:0019901~protein kinase binding	4	3.2	0.0842641	ENSG00000185104, ENSG00000169047, ENSG00000148737, ENSG00000073803	92	147	12983	3.83999	1	0.942149	68.3338
GOTERM_BP_FAT	GO:0007243~protein kinase cascade	6	4.8	0.115019	ENSG00000185104, ENSG00000154310, ENSG00000169047, ENSG00000128016, ENSG00000100292, ENSG00000073803	95	370	13528	2.30919	1	0.93691	86.3711
GOTERM_BP_FAT	GO:0007242~intracellular signaling cascade	10	8	0.513044	ENSG00000171132, ENSG00000185104, ENSG00000154310, ENSG00000115641, ENSG00000169047, ENSG00000128016, ENSG00000114423, ENSG00000100292, ENSG00000134058, ENSG00000073803	95	1256	13528	1.13376	1	0.997482	99.9992
Annotation Cluster 10	Enrichment Score: 0.8868509634642516
Category	Term	Count	%	PValue	Genes	List Total	Pop Hits	Pop Total	Fold Enrichment	Bonferroni	Benjamini	FDR
GOTERM_BP_FAT	GO:0009894~regulation of catabolic process	5	4	0.00446144	ENSG00000185104, ENSG00000049759, ENSG00000169047, ENSG00000198625, ENSG00000114423	95	96	13528	7.41667	0.99686	0.617341	7.03355
GOTERM_BP_FAT	GO:0042176~regulation of protein catabolic process	4	3.2	0.00561398	ENSG00000185104, ENSG00000049759, ENSG00000198625, ENSG00000114423	95	52	13528	10.9538	0.999295	0.553499	8.77356
GOTERM_BP_FAT	GO:0044265~cellular macromolecule catabolic process	11	8.8	0.0287499	ENSG00000130164, ENSG00000185104, ENSG00000178764, ENSG00000049759, ENSG00000119318, ENSG00000128016, ENSG00000084674, ENSG00000114423, ENSG00000103035, ENSG00000163162, ENSG00000134058	95	725	13528	2.16055	1	0.777777	37.8613
GOTERM_BP_FAT	GO:0009057~macromolecule catabolic process	11	8.8	0.0442972	ENSG00000130164, ENSG00000185104, ENSG00000178764, ENSG00000049759, ENSG00000119318, ENSG00000128016, ENSG00000084674, ENSG00000114423, ENSG00000103035, ENSG00000163162, ENSG00000134058	95	781	13528	2.00563	1	0.802554	52.2411
GOTERM_BP_FAT	GO:0043161~proteasomal ubiquitin-dependent protein catabolic process	3	2.4	0.158099	ENSG00000185104, ENSG00000119318, ENSG00000103035	95	102	13528	4.18824	1	0.950097	93.961
GOTERM_BP_FAT	GO:0010498~proteasomal protein catabolic process	3	2.4	0.158099	ENSG00000185104, ENSG00000119318, ENSG00000103035	95	102	13528	4.18824	1	0.950097	93.961
GOTERM_BP_FAT	GO:0043632~modification-dependent macromolecule catabolic process	6	4.8	0.368792	ENSG00000185104, ENSG00000049759, ENSG00000119318, ENSG00000114423, ENSG00000103035, ENSG00000163162	95	574	13528	1.4885	1	0.990969	99.945
GOTERM_BP_FAT	GO:0019941~modification-dependent protein catabolic process	6	4.8	0.368792	ENSG00000185104, ENSG00000049759, ENSG00000119318, ENSG00000114423, ENSG00000103035, ENSG00000163162	95	574	13528	1.4885	1	0.990969	99.945
GOTERM_BP_FAT	GO:0051603~proteolysis involved in cellular protein catabolic process	6	4.8	0.404976	ENSG00000185104, ENSG00000049759, ENSG00000119318, ENSG00000114423, ENSG00000103035, ENSG00000163162	95	600	13528	1.424	1	0.992966	99.979
GOTERM_BP_FAT	GO:0044257~cellular protein catabolic process	6	4.8	0.409144	ENSG00000185104, ENSG00000049759, ENSG00000119318, ENSG00000114423, ENSG00000103035, ENSG00000163162	95	603	13528	1.41692	1	0.993175	99.9813
GOTERM_BP_FAT	GO:0030163~protein catabolic process	6	4.8	0.435447	ENSG00000185104, ENSG00000049759, ENSG00000119318, ENSG00000114423, ENSG00000103035, ENSG00000163162	95	622	13528	1.37363	1	0.994427	99.9911
GOTERM_BP_FAT	GO:0006511~ubiquitin-dependent protein catabolic process	3	2.4	0.503659	ENSG00000185104, ENSG00000119318, ENSG00000103035	95	242	13528	1.76529	1	0.997158	99.9989
GOTERM_BP_FAT	GO:0006508~proteolysis	7	5.6	0.750554	ENSG00000101981, ENSG00000185104, ENSG00000049759, ENSG00000119318, ENSG00000114423, ENSG00000103035, ENSG00000163162	95	1054	13528	0.945731	1	0.999952	100
Annotation Cluster 11	Enrichment Score: 0.8721523709272232
Category	Term	Count	%	PValue	Genes	List Total	Pop Hits	Pop Total	Fold Enrichment	Bonferroni	Benjamini	FDR
GOTERM_BP_FAT	GO:0043627~response to estrogen stimulus	4	3.2	0.0366392	ENSG00000130164, ENSG00000105971, ENSG00000104267, ENSG00000100292	95	105	13528	5.42476	1	0.767305	45.6013
GOTERM_BP_FAT	GO:0010033~response to organic substance	10	8	0.0627169	ENSG00000130164, ENSG00000105971, ENSG00000104267, ENSG00000115641, ENSG00000135334, ENSG00000169047, ENSG00000084674, ENSG00000100292, ENSG00000137094, ENSG00000131979	95	721	13528	1.97503	1	0.856524	65.2307
GOTERM_BP_FAT	GO:0009725~response to hormone stimulus	6	4.8	0.112149	ENSG00000130164, ENSG00000105971, ENSG00000104267, ENSG00000115641, ENSG00000169047, ENSG00000100292	95	367	13528	2.32807	1	0.935301	85.632
GOTERM_BP_FAT	GO:0048545~response to steroid hormone stimulus	4	3.2	0.149133	ENSG00000130164, ENSG00000105971, ENSG00000104267, ENSG00000100292	95	192	13528	2.96667	1	0.951052	92.822
GOTERM_BP_FAT	GO:0009719~response to endogenous stimulus	6	4.8	0.151016	ENSG00000130164, ENSG00000105971, ENSG00000104267, ENSG00000115641, ENSG00000169047, ENSG00000100292	95	405	13528	2.10963	1	0.950939	93.0767
GOTERM_BP_FAT	GO:0009967~positive regulation of signal transduction	4	3.2	0.336971	ENSG00000105971, ENSG00000169047, ENSG00000100292, ENSG00000189067	95	295	13528	1.93085	1	0.986987	99.8772
GOTERM_BP_FAT	GO:0010647~positive regulation of cell communication	4	3.2	0.401439	ENSG00000105971, ENSG00000169047, ENSG00000100292, ENSG00000189067	95	329	13528	1.73131	1	0.993085	99.9769
Annotation Cluster 12	Enrichment Score: 0.820256414782467
Category	Term	Count	%	PValue	Genes	List Total	Pop Hits	Pop Total	Fold Enrichment	Bonferroni	Benjamini	FDR
GOTERM_BP_FAT	GO:0008203~cholesterol metabolic process	3	2.4	0.13414	ENSG00000130164, ENSG00000186480, ENSG00000084674	95	92	13528	4.64348	1	0.9475	90.4558
GOTERM_BP_FAT	GO:0016125~sterol metabolic process	3	2.4	0.155666	ENSG00000130164, ENSG00000186480, ENSG00000084674	95	101	13528	4.2297	1	0.949601	93.67
GOTERM_BP_FAT	GO:0008202~steroid metabolic process	4	3.2	0.16576	ENSG00000130164, ENSG00000186480, ENSG00000084674, ENSG00000117594	95	202	13528	2.8198	1	0.953756	94.7975
Annotation Cluster 13	Enrichment Score: 0.7831400790960666
Category	Term	Count	%	PValue	Genes	List Total	Pop Hits	Pop Total	Fold Enrichment	Bonferroni	Benjamini	FDR
GOTERM_BP_FAT	GO:0042692~muscle cell differentiation	4	3.2	0.0520504	ENSG00000105971, ENSG00000114861, ENSG00000157168, ENSG00000148737	95	121	13528	4.70744	1	0.836871	58.1829
GOTERM_BP_FAT	GO:0051146~striated muscle cell differentiation	3	2.4	0.12481	ENSG00000105971, ENSG00000114861, ENSG00000157168	95	88	13528	4.85455	1	0.942962	88.6328
GOTERM_BP_FAT	GO:0014706~striated muscle tissue development	3	2.4	0.200388	ENSG00000105971, ENSG00000114861, ENSG00000157168	95	119	13528	3.58992	1	0.962208	97.3944
GOTERM_BP_FAT	GO:0060537~muscle tissue development	3	2.4	0.215632	ENSG00000105971, ENSG00000114861, ENSG00000157168	95	125	13528	3.4176	1	0.967945	98.0965
GOTERM_BP_FAT	GO:0007517~muscle organ development	3	2.4	0.432555	ENSG00000105971, ENSG00000114861, ENSG00000157168	95	211	13528	2.02464	1	0.994371	99.9903
Annotation Cluster 14	Enrichment Score: 0.7548069688730774
Category	Term	Count	%	PValue	Genes	List Total	Pop Hits	Pop Total	Fold Enrichment	Bonferroni	Benjamini	FDR
GOTERM_MF_FAT	GO:0042802~identical protein binding	9	7.2	0.0795063	ENSG00000105971, ENSG00000114861, ENSG00000115641, ENSG00000164548, ENSG00000070476, ENSG00000131979, ENSG00000073803, ENSG00000182197, ENSG00000092199	92	640	12983	1.98449	1	0.972017	66.1159
GOTERM_MF_FAT	GO:0042803~protein homodimerization activity	5	4	0.206759	ENSG00000105971, ENSG00000114861, ENSG00000131979, ENSG00000073803, ENSG00000182197	92	334	12983	2.11257	1	0.986228	95.1482
GOTERM_MF_FAT	GO:0046983~protein dimerization activity	6	4.8	0.330912	ENSG00000105971, ENSG00000114861, ENSG00000084674, ENSG00000131979, ENSG00000073803, ENSG00000182197	92	542	12983	1.56221	1	0.997806	99.4749
Annotation Cluster 15	Enrichment Score: 0.691769149548406
Category	Term	Count	%	PValue	Genes	List Total	Pop Hits	Pop Total	Fold Enrichment	Bonferroni	Benjamini	FDR
GOTERM_BP_FAT	GO:0010035~response to inorganic substance	6	4.8	0.0140804	ENSG00000049759, ENSG00000112096, ENSG00000104267, ENSG00000084674, ENSG00000100292, ENSG00000104419	95	205	13528	4.1678	1	0.658775	20.6492
GOTERM_BP_FAT	GO:0007588~excretion	3	2.4	0.0614496	ENSG00000049759, ENSG00000100292, ENSG00000151623	95	58	13528	7.36552	1	0.863826	64.4559
GOTERM_BP_FAT	GO:0048878~chemical homeostasis	8	6.4	0.0653685	ENSG00000130164, ENSG00000049759, ENSG00000112096, ENSG00000169047, ENSG00000084674, ENSG00000100292, ENSG00000148737, ENSG00000151623	95	512	13528	2.225	1	0.861994	66.8008
GOTERM_BP_FAT	GO:0042592~homeostatic process	10	8	0.0767073	ENSG00000130164, ENSG00000049759, ENSG00000166848, ENSG00000112096, ENSG00000169047, ENSG00000084674, ENSG00000100292, ENSG00000148737, ENSG00000151623, ENSG00000092330	95	751	13528	1.89614	1	0.893156	72.794
GOTERM_BP_FAT	GO:0055080~cation homeostasis	4	3.2	0.319801	ENSG00000049759, ENSG00000112096, ENSG00000100292, ENSG00000151623	95	286	13528	1.99161	1	0.985149	99.8137
GOTERM_BP_FAT	GO:0046903~secretion	4	3.2	0.346505	ENSG00000049759, ENSG00000104267, ENSG00000100292, ENSG00000151623	95	300	13528	1.89867	1	0.988418	99.9031
GOTERM_BP_FAT	GO:0050801~ion homeostasis	4	3.2	0.54421	ENSG00000049759, ENSG00000112096, ENSG00000100292, ENSG00000151623	95	409	13528	1.39267	1	0.998355	99.9997
GOTERM_BP_FAT	GO:0006873~cellular ion homeostasis	3	2.4	0.737763	ENSG00000049759, ENSG00000112096, ENSG00000151623	95	374	13528	1.14225	1	0.999942	100
GOTERM_BP_FAT	GO:0055082~cellular chemical homeostasis	3	2.4	0.745786	ENSG00000049759, ENSG00000112096, ENSG00000151623	95	380	13528	1.12421	1	0.999951	100
GOTERM_BP_FAT	GO:0019725~cellular homeostasis	3	2.4	0.839617	ENSG00000049759, ENSG00000112096, ENSG00000151623	95	466	13528	0.916738	1	0.999997	100
Annotation Cluster 16	Enrichment Score: 0.634451855752339
Category	Term	Count	%	PValue	Genes	List Total	Pop Hits	Pop Total	Fold Enrichment	Bonferroni	Benjamini	FDR
GOTERM_BP_FAT	GO:0043065~positive regulation of apoptosis	6	4.8	0.179318	ENSG00000171132, ENSG00000185104, ENSG00000112378, ENSG00000120910, ENSG00000100292, ENSG00000131979	95	430	13528	1.98698	1	0.961833	96.0176
GOTERM_BP_FAT	GO:0043068~positive regulation of programmed cell death	6	4.8	0.182844	ENSG00000171132, ENSG00000185104, ENSG00000112378, ENSG00000120910, ENSG00000100292, ENSG00000131979	95	433	13528	1.97321	1	0.961362	96.2877
GOTERM_BP_FAT	GO:0010942~positive regulation of cell death	6	4.8	0.18521	ENSG00000171132, ENSG00000185104, ENSG00000112378, ENSG00000120910, ENSG00000100292, ENSG00000131979	95	435	13528	1.96414	1	0.961592	96.4592
GOTERM_BP_FAT	GO:0042981~regulation of apoptosis	9	7.2	0.195098	ENSG00000171132, ENSG00000185104, ENSG00000112096, ENSG00000157168, ENSG00000112378, ENSG00000120910, ENSG00000100292, ENSG00000148737, ENSG00000131979	95	804	13528	1.59403	1	0.962794	97.0986
GOTERM_BP_FAT	GO:0043067~regulation of programmed cell death	9	7.2	0.202267	ENSG00000171132, ENSG00000185104, ENSG00000112096, ENSG00000157168, ENSG00000112378, ENSG00000120910, ENSG00000100292, ENSG00000148737, ENSG00000131979	95	812	13528	1.57833	1	0.962104	97.4925
GOTERM_BP_FAT	GO:0010941~regulation of cell death	9	7.2	0.204983	ENSG00000171132, ENSG00000185104, ENSG00000112096, ENSG00000157168, ENSG00000112378, ENSG00000120910, ENSG00000100292, ENSG00000148737, ENSG00000131979	95	815	13528	1.57252	1	0.962574	97.6282
GOTERM_BP_FAT	GO:0008219~cell death	8	6.4	0.232588	ENSG00000185104, ENSG00000112096, ENSG00000112378, ENSG00000198625, ENSG00000112996, ENSG00000120910, ENSG00000100292, ENSG00000189067	95	719	13528	1.58442	1	0.970339	98.6672
GOTERM_BP_FAT	GO:0016265~death	8	6.4	0.237779	ENSG00000185104, ENSG00000112096, ENSG00000112378, ENSG00000198625, ENSG00000112996, ENSG00000120910, ENSG00000100292, ENSG00000189067	95	724	13528	1.57348	1	0.967653	98.8069
GOTERM_BP_FAT	GO:0006915~apoptosis	7	5.6	0.2405	ENSG00000185104, ENSG00000112096, ENSG00000112378, ENSG00000198625, ENSG00000112996, ENSG00000120910, ENSG00000189067	95	602	13528	1.65581	1	0.968022	98.8745
GOTERM_BP_FAT	GO:0012501~programmed cell death	7	5.6	0.250926	ENSG00000185104, ENSG00000112096, ENSG00000112378, ENSG00000198625, ENSG00000112996, ENSG00000120910, ENSG00000189067	95	611	13528	1.63142	1	0.9682	99.1017
GOTERM_BP_FAT	GO:0006917~induction of apoptosis	4	3.2	0.384487	ENSG00000171132, ENSG00000112378, ENSG00000100292, ENSG00000131979	95	320	13528	1.78	1	0.992166	99.9635
GOTERM_BP_FAT	GO:0012502~induction of programmed cell death	4	3.2	0.386376	ENSG00000171132, ENSG00000112378, ENSG00000100292, ENSG00000131979	95	321	13528	1.77445	1	0.992112	99.9653
Annotation Cluster 17	Enrichment Score: 0.5947274210343121
Category	Term	Count	%	PValue	Genes	List Total	Pop Hits	Pop Total	Fold Enrichment	Bonferroni	Benjamini	FDR
GOTERM_BP_FAT	GO:0033554~cellular response to stress	8	6.4	0.0985944	ENSG00000154310, ENSG00000166848, ENSG00000112096, ENSG00000186480, ENSG00000119318, ENSG00000100292, ENSG00000134058, ENSG00000073803	95	566	13528	2.01272	1	0.927451	81.604
GOTERM_BP_FAT	GO:0006974~response to DNA damage stimulus	5	4	0.260617	ENSG00000166848, ENSG00000112096, ENSG00000119318, ENSG00000100292, ENSG00000134058	95	373	13528	1.90885	1	0.969038	99.2736
GOTERM_BP_FAT	GO:0006259~DNA metabolic process	6	4.8	0.275434	ENSG00000114861, ENSG00000166848, ENSG00000112096, ENSG00000119318, ENSG00000134058, ENSG00000092330	95	506	13528	1.68854	1	0.974655	99.4779
GOTERM_BP_FAT	GO:0006281~DNA repair	3	2.4	0.590496	ENSG00000112096, ENSG00000119318, ENSG00000134058	95	284	13528	1.50423	1	0.999178	100
Annotation Cluster 18	Enrichment Score: 0.5689995548529391
Category	Term	Count	%	PValue	Genes	List Total	Pop Hits	Pop Total	Fold Enrichment	Bonferroni	Benjamini	FDR
GOTERM_BP_FAT	GO:0033674~positive regulation of kinase activity	4	3.2	0.216697	ENSG00000157168, ENSG00000124145, ENSG00000169047, ENSG00000073803	95	231	13528	2.4658	1	0.967351	98.1382
GOTERM_BP_FAT	GO:0044093~positive regulation of molecular function	7	5.6	0.22232	ENSG00000090339, ENSG00000157168, ENSG00000124145, ENSG00000169047, ENSG00000103035, ENSG00000131979, ENSG00000073803	95	586	13528	1.70102	1	0.968189	98.3446
GOTERM_BP_FAT	GO:0042325~regulation of phosphorylation	6	4.8	0.223243	ENSG00000171132, ENSG00000157168, ENSG00000124145, ENSG00000169047, ENSG00000134058, ENSG00000073803	95	466	13528	1.83348	1	0.96754	98.3764
GOTERM_BP_FAT	GO:0051347~positive regulation of transferase activity	4	3.2	0.233147	ENSG00000157168, ENSG00000124145, ENSG00000169047, ENSG00000073803	95	240	13528	2.37333	1	0.969548	98.683
GOTERM_BP_FAT	GO:0043549~regulation of kinase activity	5	4	0.236378	ENSG00000157168, ENSG00000124145, ENSG00000169047, ENSG00000134058, ENSG00000073803	95	357	13528	1.9944	1	0.969075	98.7706
GOTERM_BP_FAT	GO:0051174~regulation of phosphorus metabolic process	6	4.8	0.247663	ENSG00000171132, ENSG00000157168, ENSG00000124145, ENSG00000169047, ENSG00000134058, ENSG00000073803	95	485	13528	1.76165	1	0.967553	99.0357
GOTERM_BP_FAT	GO:0019220~regulation of phosphate metabolic process	6	4.8	0.247663	ENSG00000171132, ENSG00000157168, ENSG00000124145, ENSG00000169047, ENSG00000134058, ENSG00000073803	95	485	13528	1.76165	1	0.967553	99.0357
GOTERM_BP_FAT	GO:0051338~regulation of transferase activity	5	4	0.259087	ENSG00000157168, ENSG00000124145, ENSG00000169047, ENSG00000134058, ENSG00000073803	95	372	13528	1.91398	1	0.970221	99.2487
GOTERM_BP_FAT	GO:0043085~positive regulation of catalytic activity	6	4.8	0.294314	ENSG00000157168, ENSG00000124145, ENSG00000169047, ENSG00000103035, ENSG00000131979, ENSG00000073803	95	520	13528	1.64308	1	0.979214	99.6606
GOTERM_BP_FAT	GO:0045859~regulation of protein kinase activity	4	3.2	0.431253	ENSG00000157168, ENSG00000124145, ENSG00000134058, ENSG00000073803	95	345	13528	1.65101	1	0.99446	99.9899
GOTERM_BP_FAT	GO:0045860~positive regulation of protein kinase activity	3	2.4	0.460731	ENSG00000157168, ENSG00000124145, ENSG00000073803	95	223	13528	1.9157	1	0.995215	99.9958
Annotation Cluster 19	Enrichment Score: 0.5311615549640057
Category	Term	Count	%	PValue	Genes	List Total	Pop Hits	Pop Total	Fold Enrichment	Bonferroni	Benjamini	FDR
GOTERM_BP_FAT	GO:0006916~anti-apoptosis	4	3.2	0.172561	ENSG00000112096, ENSG00000157168, ENSG00000100292, ENSG00000148737	95	206	13528	2.76505	1	0.958035	95.4477
GOTERM_BP_FAT	GO:0042981~regulation of apoptosis	9	7.2	0.195098	ENSG00000171132, ENSG00000185104, ENSG00000112096, ENSG00000157168, ENSG00000112378, ENSG00000120910, ENSG00000100292, ENSG00000148737, ENSG00000131979	95	804	13528	1.59403	1	0.962794	97.0986
GOTERM_BP_FAT	GO:0043067~regulation of programmed cell death	9	7.2	0.202267	ENSG00000171132, ENSG00000185104, ENSG00000112096, ENSG00000157168, ENSG00000112378, ENSG00000120910, ENSG00000100292, ENSG00000148737, ENSG00000131979	95	812	13528	1.57833	1	0.962104	97.4925
GOTERM_BP_FAT	GO:0010941~regulation of cell death	9	7.2	0.204983	ENSG00000171132, ENSG00000185104, ENSG00000112096, ENSG00000157168, ENSG00000112378, ENSG00000120910, ENSG00000100292, ENSG00000148737, ENSG00000131979	95	815	13528	1.57252	1	0.962574	97.6282
GOTERM_BP_FAT	GO:0009611~response to wounding	6	4.8	0.307942	ENSG00000101981, ENSG00000112096, ENSG00000157168, ENSG00000163734, ENSG00000158769, ENSG00000100292	95	530	13528	1.61208	1	0.982668	99.753
GOTERM_BP_FAT	GO:0051046~regulation of secretion	3	2.4	0.410929	ENSG00000157168, ENSG00000100292, ENSG00000148737	95	202	13528	2.11485	1	0.99312	99.9822
GOTERM_BP_FAT	GO:0043066~negative regulation of apoptosis	4	3.2	0.4478	ENSG00000112096, ENSG00000157168, ENSG00000100292, ENSG00000148737	95	354	13528	1.60904	1	0.994903	99.9938
GOTERM_BP_FAT	GO:0043069~negative regulation of programmed cell death	4	3.2	0.456913	ENSG00000112096, ENSG00000157168, ENSG00000100292, ENSG00000148737	95	359	13528	1.58663	1	0.995267	99.9953
GOTERM_BP_FAT	GO:0060548~negative regulation of cell death	4	3.2	0.458728	ENSG00000112096, ENSG00000157168, ENSG00000100292, ENSG00000148737	95	360	13528	1.58222	1	0.995234	99.9955
Annotation Cluster 20	Enrichment Score: 0.5251298205380633
Category	Term	Count	%	PValue	Genes	List Total	Pop Hits	Pop Total	Fold Enrichment	Bonferroni	Benjamini	FDR
GOTERM_BP_FAT	GO:0001568~blood vessel development	4	3.2	0.242385	ENSG00000084674, ENSG00000100292, ENSG00000148737, ENSG00000138639	95	245	13528	2.3249	1	0.96688	98.9192
GOTERM_BP_FAT	GO:0001944~vasculature development	4	3.2	0.25355	ENSG00000084674, ENSG00000100292, ENSG00000148737, ENSG00000138639	95	251	13528	2.26932	1	0.968512	99.1517
GOTERM_BP_FAT	GO:0048514~blood vessel morphogenesis	3	2.4	0.432555	ENSG00000084674, ENSG00000100292, ENSG00000138639	95	211	13528	2.02464	1	0.994371	99.9903
Annotation Cluster 21	Enrichment Score: 0.5222408853604834
Category	Term	Count	%	PValue	Genes	List Total	Pop Hits	Pop Total	Fold Enrichment	Bonferroni	Benjamini	FDR
GOTERM_BP_FAT	GO:0002684~positive regulation of immune system process	4	3.2	0.22947	ENSG00000114861, ENSG00000090339, ENSG00000114423, ENSG00000073008	95	238	13528	2.39328	1	0.969807	98.5761
GOTERM_BP_FAT	GO:0045321~leukocyte activation	4	3.2	0.236834	ENSG00000114861, ENSG00000090339, ENSG00000114423, ENSG00000104419	95	242	13528	2.35372	1	0.968236	98.7826
GOTERM_BP_FAT	GO:0001775~cell activation	4	3.2	0.321709	ENSG00000114861, ENSG00000090339, ENSG00000114423, ENSG00000104419	95	287	13528	1.98467	1	0.984543	99.8221
GOTERM_BP_FAT	GO:0006955~immune response	7	5.6	0.346878	ENSG00000114861, ENSG00000090339, ENSG00000163734, ENSG00000135334, ENSG00000114423, ENSG00000162645, ENSG00000131979	95	690	13528	1.44464	1	0.988065	99.904
GOTERM_BP_FAT	GO:0046649~lymphocyte activation	3	2.4	0.403632	ENSG00000114861, ENSG00000090339, ENSG00000114423	95	199	13528	2.14673	1	0.993072	99.9782
Annotation Cluster 22	Enrichment Score: 0.4821503557511146
Category	Term	Count	%	PValue	Genes	List Total	Pop Hits	Pop Total	Fold Enrichment	Bonferroni	Benjamini	FDR
GOTERM_BP_FAT	GO:0046777~protein amino acid autophosphorylation	4	3.2	0.0213006	ENSG00000105971, ENSG00000013441, ENSG00000113240, ENSG00000073803	95	85	13528	6.70118	1	0.75034	29.6142
GOTERM_MF_FAT	GO:0004672~protein kinase activity	9	7.2	0.0619416	ENSG00000171132, ENSG00000105971, ENSG00000154310, ENSG00000013441, ENSG00000169047, ENSG00000113240, ENSG00000004799, ENSG00000134058, ENSG00000073803	92	606	12983	2.09584	1	0.984082	56.6257
GOTERM_MF_FAT	GO:0004713~protein tyrosine kinase activity	4	3.2	0.110922	ENSG00000105971, ENSG00000013441, ENSG00000169047, ENSG00000113240	92	166	12983	3.40047	1	0.966069	78.4728
GOTERM_BP_FAT	GO:0006468~protein amino acid phosphorylation	8	6.4	0.181227	ENSG00000171132, ENSG00000105971, ENSG00000154310, ENSG00000013441, ENSG00000113240, ENSG00000004799, ENSG00000134058, ENSG00000073803	95	667	13528	1.70795	1	0.961705	96.166
GOTERM_MF_FAT	GO:0004674~protein serine/threonine kinase activity	6	4.8	0.183632	ENSG00000171132, ENSG00000154310, ENSG00000013441, ENSG00000113240, ENSG00000134058, ENSG00000073803	92	430	12983	1.96911	1	0.982441	92.9376
GOTERM_BP_FAT	GO:0016310~phosphorylation	9	7.2	0.191556	ENSG00000171132, ENSG00000105971, ENSG00000154310, ENSG00000013441, ENSG00000131100, ENSG00000113240, ENSG00000004799, ENSG00000134058, ENSG00000073803	95	800	13528	1.602	1	0.961729	96.8831
GOTERM_BP_FAT	GO:0006796~phosphate metabolic process	9	7.2	0.364127	ENSG00000171132, ENSG00000105971, ENSG00000154310, ENSG00000013441, ENSG00000131100, ENSG00000113240, ENSG00000004799, ENSG00000134058, ENSG00000073803	95	973	13528	1.31716	1	0.990617	99.9379
GOTERM_BP_FAT	GO:0006793~phosphorus metabolic process	9	7.2	0.364127	ENSG00000171132, ENSG00000105971, ENSG00000154310, ENSG00000013441, ENSG00000131100, ENSG00000113240, ENSG00000004799, ENSG00000134058, ENSG00000073803	95	973	13528	1.31716	1	0.990617	99.9379
GOTERM_MF_FAT	GO:0000166~nucleotide binding	18	14.4	0.404744	ENSG00000171132, ENSG00000154310, ENSG00000013441, ENSG00000169813, ENSG00000113240, ENSG00000004799, ENSG00000134058, ENSG00000136527, ENSG00000162645, ENSG00000166833, ENSG00000148840, ENSG00000170144, ENSG00000139131, ENSG00000086544, ENSG00000164548, ENSG00000131979, ENSG00000092199, ENSG00000073803	92	2245	12983	1.13147	1	0.998791	99.886
GOTERM_MF_FAT	GO:0005524~ATP binding	10	8	0.72121	ENSG00000171132, ENSG00000154310, ENSG00000013441, ENSG00000166833, ENSG00000139131, ENSG00000086544, ENSG00000113240, ENSG00000004799, ENSG00000134058, ENSG00000073803	92	1477	12983	0.955447	1	0.999995	100
GOTERM_MF_FAT	GO:0032559~adenyl ribonucleotide binding	10	8	0.736216	ENSG00000171132, ENSG00000154310, ENSG00000013441, ENSG00000166833, ENSG00000139131, ENSG00000086544, ENSG00000113240, ENSG00000004799, ENSG00000134058, ENSG00000073803	92	1497	12983	0.942682	1	0.999993	100
GOTERM_MF_FAT	GO:0032553~ribonucleotide binding	12	9.6	0.757179	ENSG00000171132, ENSG00000154310, ENSG00000013441, ENSG00000166833, ENSG00000139131, ENSG00000086544, ENSG00000113240, ENSG00000004799, ENSG00000134058, ENSG00000162645, ENSG00000131979, ENSG00000073803	92	1836	12983	0.92235	1	0.999995	100
GOTERM_MF_FAT	GO:0032555~purine ribonucleotide binding	12	9.6	0.757179	ENSG00000171132, ENSG00000154310, ENSG00000013441, ENSG00000166833, ENSG00000139131, ENSG00000086544, ENSG00000113240, ENSG00000004799, ENSG00000134058, ENSG00000162645, ENSG00000131979, ENSG00000073803	92	1836	12983	0.92235	1	0.999995	100
GOTERM_MF_FAT	GO:0030554~adenyl nucleotide binding	10	8	0.790886	ENSG00000171132, ENSG00000154310, ENSG00000013441, ENSG00000166833, ENSG00000139131, ENSG00000086544, ENSG00000113240, ENSG00000004799, ENSG00000134058, ENSG00000073803	92	1577	12983	0.894861	1	0.999991	100
GOTERM_MF_FAT	GO:0001883~purine nucleoside binding	10	8	0.80561	ENSG00000171132, ENSG00000154310, ENSG00000013441, ENSG00000166833, ENSG00000139131, ENSG00000086544, ENSG00000113240, ENSG00000004799, ENSG00000134058, ENSG00000073803	92	1601	12983	0.881446	1	0.99999	100
GOTERM_MF_FAT	GO:0017076~purine nucleotide binding	12	9.6	0.806463	ENSG00000171132, ENSG00000154310, ENSG00000013441, ENSG00000166833, ENSG00000139131, ENSG00000086544, ENSG00000113240, ENSG00000004799, ENSG00000134058, ENSG00000162645, ENSG00000131979, ENSG00000073803	92	1918	12983	0.882917	1	0.999986	100
GOTERM_MF_FAT	GO:0001882~nucleoside binding	10	8	0.812103	ENSG00000171132, ENSG00000154310, ENSG00000013441, ENSG00000166833, ENSG00000139131, ENSG00000086544, ENSG00000113240, ENSG00000004799, ENSG00000134058, ENSG00000073803	92	1612	12983	0.875432	1	0.999985	100
Annotation Cluster 23	Enrichment Score: 0.4354318356872726
Category	Term	Count	%	PValue	Genes	List Total	Pop Hits	Pop Total	Fold Enrichment	Bonferroni	Benjamini	FDR
GOTERM_BP_FAT	GO:0030334~regulation of cell migration	3	2.4	0.328667	ENSG00000090339, ENSG00000169047, ENSG00000100292	95	169	13528	2.52781	1	0.985665	99.8496
GOTERM_BP_FAT	GO:0040012~regulation of locomotion	3	2.4	0.386449	ENSG00000090339, ENSG00000169047, ENSG00000100292	95	192	13528	2.225	1	0.991824	99.9653
GOTERM_BP_FAT	GO:0051270~regulation of cell motion	3	2.4	0.388917	ENSG00000090339, ENSG00000169047, ENSG00000100292	95	193	13528	2.21347	1	0.991849	99.9676
Annotation Cluster 24	Enrichment Score: 0.4001276608694901
Category	Term	Count	%	PValue	Genes	List Total	Pop Hits	Pop Total	Fold Enrichment	Bonferroni	Benjamini	FDR
GOTERM_MF_FAT	GO:0043565~sequence-specific DNA binding	7	5.6	0.252331	ENSG00000114861, ENSG00000137504, ENSG00000178764, ENSG00000166848, ENSG00000151623, ENSG00000092330, ENSG00000139083	92	607	12983	1.62741	1	0.99097	97.7601
GOTERM_MF_FAT	GO:0003677~DNA binding	18	14.4	0.470792	ENSG00000178764, ENSG00000119318, ENSG00000070476, ENSG00000133226, ENSG00000114315, ENSG00000151623, ENSG00000139083, ENSG00000114861, ENSG00000137504, ENSG00000166848, ENSG00000132475, ENSG00000128016, ENSG00000148737, ENSG00000178338, ENSG00000117595, ENSG00000092330, ENSG00000156639, ENSG00000166012	92	2331	12983	1.08973	1	0.999228	99.9755
GOTERM_MF_FAT	GO:0003700~transcription factor activity	8	6.4	0.530661	ENSG00000114861, ENSG00000137504, ENSG00000178764, ENSG00000070476, ENSG00000148737, ENSG00000117595, ENSG00000151623, ENSG00000139083	92	975	12983	1.1579	1	0.999605	99.9949
Annotation Cluster 25	Enrichment Score: 0.2980012553691501
Category	Term	Count	%	PValue	Genes	List Total	Pop Hits	Pop Total	Fold Enrichment	Bonferroni	Benjamini	FDR
GOTERM_BP_FAT	GO:0009611~response to wounding	6	4.8	0.307942	ENSG00000101981, ENSG00000112096, ENSG00000157168, ENSG00000163734, ENSG00000158769, ENSG00000100292	95	530	13528	1.61208	1	0.982668	99.753
GOTERM_BP_FAT	GO:0006952~defense response	5	4	0.624208	ENSG00000163734, ENSG00000135334, ENSG00000158769, ENSG00000100292, ENSG00000131979	95	615	13528	1.15772	1	0.999544	100
GOTERM_BP_FAT	GO:0006954~inflammatory response	3	2.4	0.664046	ENSG00000163734, ENSG00000158769, ENSG00000100292	95	325	13528	1.31446	1	0.999744	100
Annotation Cluster 26	Enrichment Score: 0.22881874920034775
Category	Term	Count	%	PValue	Genes	List Total	Pop Hits	Pop Total	Fold Enrichment	Bonferroni	Benjamini	FDR
GOTERM_MF_FAT	GO:0008270~zinc ion binding	19	15.2	0.350809	ENSG00000171132, ENSG00000145692, ENSG00000178764, ENSG00000115641, ENSG00000120910, ENSG00000114423, ENSG00000159176, ENSG00000070476, ENSG00000120162, ENSG00000163162, ENSG00000151623, ENSG00000080561, ENSG00000114861, ENSG00000104267, ENSG00000198625, ENSG00000128016, ENSG00000178338, ENSG00000156639, ENSG00000131979	92	2311	12983	1.16022	1	0.998004	99.646
GOTERM_MF_FAT	GO:0046914~transition metal ion binding	22	17.6	0.39228	ENSG00000171132, ENSG00000168216, ENSG00000145692, ENSG00000178764, ENSG00000112096, ENSG00000115641, ENSG00000120910, ENSG00000114423, ENSG00000159176, ENSG00000100292, ENSG00000070476, ENSG00000120162, ENSG00000163162, ENSG00000151623, ENSG00000080561, ENSG00000114861, ENSG00000104267, ENSG00000198625, ENSG00000128016, ENSG00000178338, ENSG00000156639, ENSG00000131979	92	2785	12983	1.11477	1	0.998874	99.8506
GOTERM_MF_FAT	GO:0046872~metal ion binding	27	21.6	0.784902	ENSG00000178764, ENSG00000103381, ENSG00000114423, ENSG00000120910, ENSG00000100292, ENSG00000120162, ENSG00000163162, ENSG00000101981, ENSG00000114861, ENSG00000178338, ENSG00000073803, ENSG00000171132, ENSG00000168216, ENSG00000145692, ENSG00000115641, ENSG00000112096, ENSG00000159176, ENSG00000070476, ENSG00000151623, ENSG00000130164, ENSG00000080561, ENSG00000104267, ENSG00000106868, ENSG0000…	92	4140	12983	0.920345	1	0.999996	100
GOTERM_MF_FAT	GO:0043169~cation binding	27	21.6	0.802319	ENSG00000178764, ENSG00000103381, ENSG00000114423, ENSG00000120910, ENSG00000100292, ENSG00000120162, ENSG00000163162, ENSG00000101981, ENSG00000114861, ENSG00000178338, ENSG00000073803, ENSG00000171132, ENSG00000168216, ENSG00000145692, ENSG00000115641, ENSG00000112096, ENSG00000159176, ENSG00000070476, ENSG00000151623, ENSG00000130164, ENSG00000080561, ENSG00000104267, ENSG00000106868, ENSG0000…	92	4179	12983	0.911756	1	0.999991	100
GOTERM_MF_FAT	GO:0043167~ion binding	27	21.6	0.828089	ENSG00000178764, ENSG00000103381, ENSG00000114423, ENSG00000120910, ENSG00000100292, ENSG00000120162, ENSG00000163162, ENSG00000101981, ENSG00000114861, ENSG00000178338, ENSG00000073803, ENSG00000171132, ENSG00000168216, ENSG00000145692, ENSG00000115641, ENSG00000112096, ENSG00000159176, ENSG00000070476, ENSG00000151623, ENSG00000130164, ENSG00000080561, ENSG00000104267, ENSG00000106868, ENSG0000…	92	4241	12983	0.898427	1	0.999985	100
Annotation Cluster 27	Enrichment Score: 0.14834696759709018
Category	Term	Count	%	PValue	Genes	List Total	Pop Hits	Pop Total	Fold Enrichment	Bonferroni	Benjamini	FDR
GOTERM_BP_FAT	GO:0008104~protein localization	7	5.6	0.581355	ENSG00000185104, ENSG00000166848, ENSG00000086065, ENSG00000084674, ENSG00000114423, ENSG00000092330, ENSG00000167987	95	882	13528	1.13016	1	0.999062	99.9999
GOTERM_BP_FAT	GO:0034613~cellular protein localization	3	2.4	0.783996	ENSG00000166848, ENSG00000114423, ENSG00000092330	95	411	13528	1.03942	1	0.999981	100
GOTERM_BP_FAT	GO:0070727~cellular macromolecule localization	3	2.4	0.787416	ENSG00000166848, ENSG00000114423, ENSG00000092330	95	414	13528	1.03188	1	0.999982	100
Annotation Cluster 28	Enrichment Score: 0.1067484891903628
Category	Term	Count	%	PValue	Genes	List Total	Pop Hits	Pop Total	Fold Enrichment	Bonferroni	Benjamini	FDR
GOTERM_BP_FAT	GO:0008104~protein localization	7	5.6	0.581355	ENSG00000185104, ENSG00000166848, ENSG00000086065, ENSG00000084674, ENSG00000114423, ENSG00000092330, ENSG00000167987	95	882	13528	1.13016	1	0.999062	99.9999
GOTERM_BP_FAT	GO:0015031~protein transport	4	3.2	0.90545	ENSG00000086065, ENSG00000084674, ENSG00000114423, ENSG00000167987	95	762	13528	0.747507	1	1	100
GOTERM_BP_FAT	GO:0045184~establishment of protein localization	4	3.2	0.90876	ENSG00000086065, ENSG00000084674, ENSG00000114423, ENSG00000167987	95	769	13528	0.740702	1	1	100

## Sheet: cluster 3
S3 Table. David Results from RNA-seq cluster 3.
Annotation Cluster 1	Enrichment Score: 6.964480713648568
Category	Term	Count	%	PValue	Genes	List Total	Pop Hits	Pop Total	Fold Enrichment	Bonferroni	Benjamini	FDR
GOTERM_BP_FAT	GO:0006357~regulation of transcription from RNA polymerase II promoter	57	10.1604	4.45092e-10	ENSG00000101665, ENSG00000118260, ENSG00000141448, ENSG00000151923, ENSG00000153879, ENSG00000163602, ENSG00000178913, ENSG00000124788, ENSG00000147862, ENSG00000118689, ENSG00000166478, ENSG00000109381, ENSG00000105866, ENSG00000116833, ENSG00000065526, ENSG00000143190, ENSG00000113916, ENSG00000113658, ENSG00000005339, ENSG00000120616, ENSG00000118922, ENSG00000119547, ENSG00000100603, ENSG0000…	428	727	13528	2.47817	9.84542e-07	9.84542e-07	7.74257e-07
GOTERM_MF_FAT	GO:0030528~transcription regulator activity	91	16.221	1.65165e-09	ENSG00000120948, ENSG00000032219, ENSG00000101665, ENSG00000141448, ENSG00000118260, ENSG00000151923, ENSG00000053254, ENSG00000059728, ENSG00000153879, ENSG00000163602, ENSG00000143498, ENSG00000139154, ENSG00000178913, ENSG00000124788, ENSG00000104447, ENSG00000147862, ENSG00000196428, ENSG00000166526, ENSG00000118689, ENSG00000198815, ENSG00000166478, ENSG00000113580, ENSG00000185650, ENSG0000…	413	1512	12983	1.89197	8.68767e-07	8.68767e-07	2.39539e-06
GOTERM_BP_FAT	GO:0045893~positive regulation of transcription, DNA-dependent	41	7.30838	1.67417e-08	ENSG00000140396, ENSG00000136997, ENSG00000118260, ENSG00000141448, ENSG00000196586, ENSG00000148516, ENSG00000178913, ENSG00000124788, ENSG00000147862, ENSG00000118689, ENSG00000100614, ENSG00000164442, ENSG00000137413, ENSG00000116044, ENSG00000136826, ENSG00000162775, ENSG00000033800, ENSG00000116833, ENSG00000134532, ENSG00000188342, ENSG00000143190, ENSG00000163635, ENSG00000001167, ENSG0000…	428	477	13528	2.71679	3.7032e-05	1.85162e-05	2.91229e-05
GOTERM_BP_FAT	GO:0051254~positive regulation of RNA metabolic process	41	7.30838	2.1403e-08	ENSG00000140396, ENSG00000136997, ENSG00000118260, ENSG00000141448, ENSG00000196586, ENSG00000148516, ENSG00000178913, ENSG00000124788, ENSG00000147862, ENSG00000118689, ENSG00000100614, ENSG00000164442, ENSG00000137413, ENSG00000116044, ENSG00000136826, ENSG00000162775, ENSG00000033800, ENSG00000116833, ENSG00000134532, ENSG00000188342, ENSG00000143190, ENSG00000163635, ENSG00000001167, ENSG0000…	428	481	13528	2.69419	4.73423e-05	1.5781e-05	3.72314e-05
GOTERM_BP_FAT	GO:0045941~positive regulation of transcription	45	8.02139	2.72041e-08	ENSG00000140396, ENSG00000136997, ENSG00000118260, ENSG00000141448, ENSG00000196586, ENSG00000148516, ENSG00000178913, ENSG00000124788, ENSG00000147862, ENSG00000100614, ENSG00000118689, ENSG00000164442, ENSG00000137413, ENSG00000116044, ENSG00000136826, ENSG00000033800, ENSG00000162775, ENSG00000116833, ENSG00000134532, ENSG00000188342, ENSG00000143190, ENSG00000163635, ENSG00000001167, ENSG0000…	428	564	13528	2.52187	6.01737e-05	1.50438e-05	4.73227e-05
GOTERM_BP_FAT	GO:0009891~positive regulation of biosynthetic process	51	9.09091	3.90616e-08	ENSG00000141448, ENSG00000118260, ENSG00000153879, ENSG00000178913, ENSG00000124788, ENSG00000147862, ENSG00000118689, ENSG00000116044, ENSG00000116833, ENSG00000143190, ENSG00000122779, ENSG00000113658, ENSG00000005339, ENSG00000120616, ENSG00000118922, ENSG00000172493, ENSG00000048649, ENSG00000119547, ENSG00000115548, ENSG00000196792, ENSG00000185591, ENSG00000073282, ENSG00000175387, ENSG0000…	428	695	13528	2.3194	8.64006e-05	1.72807e-05	6.79494e-05
GOTERM_MF_FAT	GO:0003700~transcription factor activity	64	11.4082	3.94029e-08	ENSG00000120948, ENSG00000032219, ENSG00000101665, ENSG00000141448, ENSG00000118260, ENSG00000053254, ENSG00000059728, ENSG00000153879, ENSG00000178913, ENSG00000104447, ENSG00000147862, ENSG00000196428, ENSG00000166526, ENSG00000118689, ENSG00000198815, ENSG00000113580, ENSG00000185650, ENSG00000116044, ENSG00000109381, ENSG00000105866, ENSG00000116833, ENSG00000197780, ENSG00000065526, ENSG0000…	413	975	12983	2.06348	2.07257e-05	1.03629e-05	5.71461e-05
GOTERM_BP_FAT	GO:0045449~regulation of transcription	129	22.9947	3.94295e-08	ENSG00000120948, ENSG00000032219, ENSG00000101665, ENSG00000141448, ENSG00000152894, ENSG00000053254, ENSG00000163602, ENSG00000143498, ENSG00000099246, ENSG00000204524, ENSG00000104447, ENSG00000124788, ENSG00000196428, ENSG00000166526, ENSG00000023608, ENSG00000118689, ENSG00000113580, ENSG00000104221, ENSG00000109381, ENSG00000082258, ENSG00000116833, ENSG00000029153, ENSG00000113916, ENSG0000…	428	2601	13528	1.56761	8.72141e-05	1.45362e-05	6.85892e-05
GOTERM_BP_FAT	GO:0010557~positive regulation of macromolecule biosynthetic process	49	8.7344	4.08839e-08	ENSG00000140396, ENSG00000136997, ENSG00000118260, ENSG00000141448, ENSG00000185950, ENSG00000020577, ENSG00000196586, ENSG00000153879, ENSG00000148516, ENSG00000178913, ENSG00000124788, ENSG00000147862, ENSG00000100614, ENSG00000118689, ENSG00000164442, ENSG00000137413, ENSG00000116044, ENSG00000136826, ENSG00000162775, ENSG00000033800, ENSG00000116833, ENSG00000177425, ENSG00000134532, ENSG0000…	428	654	13528	2.36814	9.0431e-05	1.29192e-05	7.11193e-05
GOTERM_BP_FAT	GO:0010604~positive regulation of macromolecule metabolic process	58	10.3387	6.3216e-08	ENSG00000105974, ENSG00000101665, ENSG00000141448, ENSG00000118260, ENSG00000109686, ENSG00000153879, ENSG00000178913, ENSG00000124788, ENSG00000147862, ENSG00000118689, ENSG00000116044, ENSG00000116833, ENSG00000143190, ENSG00000122779, ENSG00000113658, ENSG00000005339, ENSG00000120616, ENSG00000118922, ENSG00000172493, ENSG00000048649, ENSG00000119547, ENSG00000115548, ENSG00000196792, ENSG0000…	428	857	13528	2.13913	0.000139824	1.74791e-05	0.000109967
GOTERM_BP_FAT	GO:0010628~positive regulation of gene expression	45	8.02139	6.35247e-08	ENSG00000140396, ENSG00000136997, ENSG00000118260, ENSG00000141448, ENSG00000196586, ENSG00000148516, ENSG00000178913, ENSG00000124788, ENSG00000147862, ENSG00000100614, ENSG00000118689, ENSG00000164442, ENSG00000137413, ENSG00000116044, ENSG00000136826, ENSG00000033800, ENSG00000162775, ENSG00000116833, ENSG00000134532, ENSG00000188342, ENSG00000143190, ENSG00000163635, ENSG00000001167, ENSG0000…	428	581	13528	2.44808	0.000140507	1.56128e-05	0.000110504
GOTERM_BP_FAT	GO:0031328~positive regulation of cellular biosynthetic process	50	8.91266	6.51219e-08	ENSG00000141448, ENSG00000118260, ENSG00000153879, ENSG00000178913, ENSG00000124788, ENSG00000147862, ENSG00000118689, ENSG00000116044, ENSG00000116833, ENSG00000143190, ENSG00000122779, ENSG00000113658, ENSG00000005339, ENSG00000120616, ENSG00000118922, ENSG00000172493, ENSG00000048649, ENSG00000119547, ENSG00000115548, ENSG00000196792, ENSG00000185591, ENSG00000073282, ENSG00000175387, ENSG0000…	428	685	13528	2.30712	0.000144039	1.44049e-05	0.000113282
GOTERM_BP_FAT	GO:0006350~transcription	109	19.4296	7.76709e-08	ENSG00000120948, ENSG00000032219, ENSG00000101665, ENSG00000141448, ENSG00000053254, ENSG00000163602, ENSG00000143498, ENSG00000204524, ENSG00000104447, ENSG00000166526, ENSG00000023608, ENSG00000118689, ENSG00000113580, ENSG00000104221, ENSG00000109381, ENSG00000082258, ENSG00000213079, ENSG00000116833, ENSG00000029153, ENSG00000113916, ENSG00000113658, ENSG00000005339, ENSG00000120616, ENSG0000…	428	2101	13528	1.6398	0.000171793	1.56188e-05	0.000135112
GOTERM_BP_FAT	GO:0051252~regulation of RNA metabolic process	97	17.2906	1.33297e-07	ENSG00000032219, ENSG00000101665, ENSG00000118260, ENSG00000141448, ENSG00000151923, ENSG00000053254, ENSG00000153879, ENSG00000163602, ENSG00000099246, ENSG00000139154, ENSG00000204524, ENSG00000178913, ENSG00000124788, ENSG00000104447, ENSG00000147862, ENSG00000196428, ENSG00000166526, ENSG00000118689, ENSG00000198815, ENSG00000166478, ENSG00000113580, ENSG00000185650, ENSG00000116044, ENSG0000…	428	1813	13528	1.69108	0.000294809	2.45707e-05	0.000231875
GOTERM_BP_FAT	GO:0045935~positive regulation of nucleobase, nucleoside, nucleotide and nucleic acid metabolic process	46	8.19964	1.86081e-07	ENSG00000140396, ENSG00000136997, ENSG00000118260, ENSG00000141448, ENSG00000196586, ENSG00000153879, ENSG00000148516, ENSG00000178913, ENSG00000124788, ENSG00000147862, ENSG00000100614, ENSG00000118689, ENSG00000164442, ENSG00000137413, ENSG00000116044, ENSG00000136826, ENSG00000033800, ENSG00000162775, ENSG00000116833, ENSG00000134532, ENSG00000188342, ENSG00000143190, ENSG00000163635, ENSG0000…	428	624	13528	2.33004	0.000411527	2.94004e-05	0.000323696
GOTERM_BP_FAT	GO:0006355~regulation of transcription, DNA-dependent	94	16.7558	3.45573e-07	ENSG00000032219, ENSG00000101665, ENSG00000141448, ENSG00000118260, ENSG00000151923, ENSG00000053254, ENSG00000153879, ENSG00000163602, ENSG00000099246, ENSG00000139154, ENSG00000204524, ENSG00000178913, ENSG00000124788, ENSG00000104447, ENSG00000147862, ENSG00000196428, ENSG00000166526, ENSG00000118689, ENSG00000198815, ENSG00000166478, ENSG00000113580, ENSG00000116044, ENSG00000131931, ENSG0000…	428	1773	13528	1.67575	0.000764116	4.24662e-05	0.000601138
GOTERM_BP_FAT	GO:0051173~positive regulation of nitrogen compound metabolic process	46	8.19964	4.54431e-07	ENSG00000140396, ENSG00000136997, ENSG00000118260, ENSG00000141448, ENSG00000196586, ENSG00000153879, ENSG00000148516, ENSG00000178913, ENSG00000124788, ENSG00000147862, ENSG00000100614, ENSG00000118689, ENSG00000164442, ENSG00000137413, ENSG00000116044, ENSG00000136826, ENSG00000033800, ENSG00000162775, ENSG00000116833, ENSG00000134532, ENSG00000188342, ENSG00000143190, ENSG00000163635, ENSG0000…	428	644	13528	2.25768	0.0010047	5.29039e-05	0.000790499
GOTERM_BP_FAT	GO:0045944~positive regulation of transcription from RNA polymerase II promoter	32	5.7041	7.85748e-07	ENSG00000140396, ENSG00000136997, ENSG00000118260, ENSG00000141448, ENSG00000196586, ENSG00000148516, ENSG00000178913, ENSG00000124788, ENSG00000147862, ENSG00000118689, ENSG00000164442, ENSG00000136826, ENSG00000162775, ENSG00000116833, ENSG00000134532, ENSG00000143190, ENSG00000188342, ENSG00000163635, ENSG00000005339, ENSG00000113658, ENSG00000120616, ENSG00000001167, ENSG00000118922, ENSG0000…	428	371	13528	2.72625	0.00173657	8.69e-05	0.00136683
GOTERM_MF_FAT	GO:0016563~transcription activator activity	33	5.88235	2.53543e-06	ENSG00000140396, ENSG00000141448, ENSG00000152382, ENSG00000148516, ENSG00000178913, ENSG00000147862, ENSG00000111727, ENSG00000118689, ENSG00000140262, ENSG00000164442, ENSG00000137413, ENSG00000116044, ENSG00000109381, ENSG00000105866, ENSG00000136826, ENSG00000033800, ENSG00000116833, ENSG00000065526, ENSG00000143190, ENSG00000005339, ENSG00000113658, ENSG00000120616, ENSG00000122779, ENSG0000…	413	410	12983	2.5302	0.00133275	0.000333354	0.00367708
GOTERM_MF_FAT	GO:0003677~DNA binding	110	19.6078	8.61875e-06	ENSG00000120948, ENSG00000032219, ENSG00000101665, ENSG00000141448, ENSG00000053254, ENSG00000163602, ENSG00000143498, ENSG00000204524, ENSG00000086827, ENSG00000104447, ENSG00000196428, ENSG00000166526, ENSG00000023608, ENSG00000118689, ENSG00000156502, ENSG00000113580, ENSG00000109381, ENSG00000038219, ENSG00000116833, ENSG00000029153, ENSG00000113916, ENSG00000113658, ENSG00000005339, ENSG0000…	413	2331	12983	1.48346	0.00452322	0.000906285	0.0124991
GOTERM_MF_FAT	GO:0043565~sequence-specific DNA binding	37	6.59537	0.000230629	ENSG00000136997, ENSG00000101665, ENSG00000118260, ENSG00000141448, ENSG00000197063, ENSG00000053254, ENSG00000153879, ENSG00000148516, ENSG00000172292, ENSG00000178913, ENSG00000086827, ENSG00000104447, ENSG00000068305, ENSG00000118689, ENSG00000140262, ENSG00000198815, ENSG00000113580, ENSG00000116044, ENSG00000164815, ENSG00000131931, ENSG00000109381, ENSG00000136826, ENSG00000177426, ENSG0000…	413	607	12983	1.91619	0.114254	0.0150512	0.333961
Annotation Cluster 2	Enrichment Score: 4.878201662589645
Category	Term	Count	%	PValue	Genes	List Total	Pop Hits	Pop Total	Fold Enrichment	Bonferroni	Benjamini	FDR
GOTERM_BP_FAT	GO:0006357~regulation of transcription from RNA polymerase II promoter	57	10.1604	4.45092e-10	ENSG00000101665, ENSG00000118260, ENSG00000141448, ENSG00000151923, ENSG00000153879, ENSG00000163602, ENSG00000178913, ENSG00000124788, ENSG00000147862, ENSG00000118689, ENSG00000166478, ENSG00000109381, ENSG00000105866, ENSG00000116833, ENSG00000065526, ENSG00000143190, ENSG00000113916, ENSG00000113658, ENSG00000005339, ENSG00000120616, ENSG00000118922, ENSG00000119547, ENSG00000100603, ENSG0000…	428	727	13528	2.47817	9.84542e-07	9.84542e-07	7.74257e-07
GOTERM_MF_FAT	GO:0016564~transcription repressor activity	31	5.52585	8.39939e-08	ENSG00000032219, ENSG00000140396, ENSG00000053254, ENSG00000059728, ENSG00000163602, ENSG00000148516, ENSG00000139154, ENSG00000178913, ENSG00000124788, ENSG00000104447, ENSG00000095951, ENSG00000164442, ENSG00000109381, ENSG00000136826, ENSG00000177426, ENSG00000033800, ENSG00000135679, ENSG00000065526, ENSG00000177425, ENSG00000143190, ENSG00000135111, ENSG00000120616, ENSG00000122779, ENSG0000…	413	316	12983	3.0839	4.41798e-05	1.47268e-05	0.000121817
GOTERM_BP_FAT	GO:0010629~negative regulation of gene expression	37	6.59537	4.13139e-06	ENSG00000032219, ENSG00000140396, ENSG00000136997, ENSG00000101665, ENSG00000152894, ENSG00000123908, ENSG00000053254, ENSG00000172059, ENSG00000134744, ENSG00000163602, ENSG00000148516, ENSG00000081923, ENSG00000178913, ENSG00000104447, ENSG00000124788, ENSG00000095951, ENSG00000164442, ENSG00000136826, ENSG00000177426, ENSG00000162775, ENSG00000135679, ENSG00000065526, ENSG00000177425, ENSG0000…	428	504	13528	2.32039	0.00909702	0.000435079	0.00718649
GOTERM_BP_FAT	GO:0045892~negative regulation of transcription, DNA-dependent	29	5.16934	8.60151e-06	ENSG00000140396, ENSG00000032219, ENSG00000101665, ENSG00000053254, ENSG00000172059, ENSG00000148516, ENSG00000163602, ENSG00000178913, ENSG00000104447, ENSG00000095951, ENSG00000164442, ENSG00000136826, ENSG00000177426, ENSG00000162775, ENSG00000135679, ENSG00000065526, ENSG00000177425, ENSG00000143190, ENSG00000135111, ENSG00000120616, ENSG00000122779, ENSG00000113916, ENSG00000118922, ENSG0000…	428	356	13528	2.57477	0.0188468	0.000864473	0.0149617
GOTERM_BP_FAT	GO:0016481~negative regulation of transcription	34	6.06061	9.12857e-06	ENSG00000032219, ENSG00000140396, ENSG00000101665, ENSG00000152894, ENSG00000053254, ENSG00000172059, ENSG00000163602, ENSG00000148516, ENSG00000081923, ENSG00000178913, ENSG00000104447, ENSG00000124788, ENSG00000095951, ENSG00000164442, ENSG00000136826, ENSG00000177426, ENSG00000162775, ENSG00000135679, ENSG00000065526, ENSG00000177425, ENSG00000143190, ENSG00000120616, ENSG00000135111, ENSG0000…	428	459	13528	2.34129	0.01999	0.000877549	0.0158784
GOTERM_BP_FAT	GO:0051253~negative regulation of RNA metabolic process	29	5.16934	1.16796e-05	ENSG00000140396, ENSG00000032219, ENSG00000101665, ENSG00000053254, ENSG00000172059, ENSG00000148516, ENSG00000163602, ENSG00000178913, ENSG00000104447, ENSG00000095951, ENSG00000164442, ENSG00000136826, ENSG00000177426, ENSG00000162775, ENSG00000135679, ENSG00000065526, ENSG00000177425, ENSG00000143190, ENSG00000135111, ENSG00000120616, ENSG00000122779, ENSG00000113916, ENSG00000118922, ENSG0000…	428	362	13528	2.53209	0.0255045	0.0010759	0.0203152
GOTERM_BP_FAT	GO:0031327~negative regulation of cellular biosynthetic process	37	6.59537	4.2613e-05	ENSG00000032219, ENSG00000140396, ENSG00000105974, ENSG00000101665, ENSG00000152894, ENSG00000123908, ENSG00000053254, ENSG00000172059, ENSG00000163602, ENSG00000148516, ENSG00000081923, ENSG00000178913, ENSG00000104447, ENSG00000124788, ENSG00000095951, ENSG00000164442, ENSG00000136826, ENSG00000177426, ENSG00000162775, ENSG00000135679, ENSG00000065526, ENSG00000177425, ENSG00000143190, ENSG0000…	428	561	13528	2.08463	0.0899557	0.00336084	0.0741013
GOTERM_BP_FAT	GO:0051172~negative regulation of nitrogen compound metabolic process	35	6.23886	4.64096e-05	ENSG00000032219, ENSG00000140396, ENSG00000105974, ENSG00000101665, ENSG00000152894, ENSG00000053254, ENSG00000172059, ENSG00000163602, ENSG00000148516, ENSG00000081923, ENSG00000178913, ENSG00000104447, ENSG00000124788, ENSG00000095951, ENSG00000164442, ENSG00000136826, ENSG00000177426, ENSG00000162775, ENSG00000135679, ENSG00000065526, ENSG00000177425, ENSG00000143190, ENSG00000113916, ENSG0000…	428	519	13528	2.13153	0.0975667	0.00353376	0.0807009
GOTERM_BP_FAT	GO:0009890~negative regulation of biosynthetic process	37	6.59537	6.67293e-05	ENSG00000032219, ENSG00000140396, ENSG00000105974, ENSG00000101665, ENSG00000152894, ENSG00000123908, ENSG00000053254, ENSG00000172059, ENSG00000163602, ENSG00000148516, ENSG00000081923, ENSG00000178913, ENSG00000104447, ENSG00000124788, ENSG00000095951, ENSG00000164442, ENSG00000136826, ENSG00000177426, ENSG00000162775, ENSG00000135679, ENSG00000065526, ENSG00000177425, ENSG00000143190, ENSG0000…	428	573	13528	2.04097	0.137233	0.00490826	0.116015
GOTERM_BP_FAT	GO:0045934~negative regulation of nucleobase, nucleoside, nucleotide and nucleic acid metabolic process	34	6.06061	8.22053e-05	ENSG00000032219, ENSG00000140396, ENSG00000101665, ENSG00000152894, ENSG00000053254, ENSG00000172059, ENSG00000163602, ENSG00000148516, ENSG00000081923, ENSG00000178913, ENSG00000104447, ENSG00000124788, ENSG00000095951, ENSG00000164442, ENSG00000136826, ENSG00000177426, ENSG00000162775, ENSG00000135679, ENSG00000065526, ENSG00000177425, ENSG00000143190, ENSG00000120616, ENSG00000135111, ENSG0000…	428	512	13528	2.09893	0.16627	0.00584881	0.142903
GOTERM_BP_FAT	GO:0010558~negative regulation of macromolecule biosynthetic process	35	6.23886	0.000129766	ENSG00000032219, ENSG00000140396, ENSG00000101665, ENSG00000152894, ENSG00000123908, ENSG00000053254, ENSG00000172059, ENSG00000163602, ENSG00000148516, ENSG00000081923, ENSG00000178913, ENSG00000104447, ENSG00000124788, ENSG00000095951, ENSG00000164442, ENSG00000136826, ENSG00000177426, ENSG00000162775, ENSG00000135679, ENSG00000065526, ENSG00000177425, ENSG00000143190, ENSG00000113916, ENSG0000…	428	547	13528	2.02242	0.249534	0.00893056	0.225494
GOTERM_BP_FAT	GO:0010605~negative regulation of macromolecule metabolic process	40	7.13012	0.000971516	ENSG00000032219, ENSG00000140396, ENSG00000136997, ENSG00000105974, ENSG00000101665, ENSG00000152894, ENSG00000072401, ENSG00000123908, ENSG00000182372, ENSG00000053254, ENSG00000172059, ENSG00000134744, ENSG00000163602, ENSG00000148516, ENSG00000081923, ENSG00000178913, ENSG00000104447, ENSG00000124788, ENSG00000095951, ENSG00000164442, ENSG00000136826, ENSG00000177426, ENSG00000162775, ENSG0000…	428	734	13528	1.72248	0.88352	0.0456644	1.6766
GOTERM_BP_FAT	GO:0000122~negative regulation of transcription from RNA polymerase II promoter	19	3.38681	0.00197789	ENSG00000140396, ENSG00000177426, ENSG00000162775, ENSG00000101665, ENSG00000135679, ENSG00000177425, ENSG00000120616, ENSG00000113916, ENSG00000172059, ENSG00000118922, ENSG00000171681, ENSG00000163602, ENSG00000148516, ENSG00000178913, ENSG00000196792, ENSG00000179456, ENSG00000073282, ENSG00000095951, ENSG00000164442	428	266	13528	2.25768	0.987467	0.0793087	3.38539
Annotation Cluster 3	Enrichment Score: 4.388517076036684
Category	Term	Count	%	PValue	Genes	List Total	Pop Hits	Pop Total	Fold Enrichment	Bonferroni	Benjamini	FDR
GOTERM_BP_FAT	GO:0006351~transcription, DNA-dependent	25	4.45633	1.84818e-05	ENSG00000120948, ENSG00000032219, ENSG00000136997, ENSG00000118260, ENSG00000172059, ENSG00000102804, ENSG00000143498, ENSG00000178913, ENSG00000104447, ENSG00000113580, ENSG00000116044, ENSG00000104221, ENSG00000082258, ENSG00000197780, ENSG00000213079, ENSG00000188342, ENSG00000134532, ENSG00000122779, ENSG00000001167, ENSG00000168495, ENSG00000048649, ENSG00000085274, ENSG00000164749, ENSG0000…	428	292	13528	2.70612	0.0400577	0.00163395	0.032145
GOTERM_BP_FAT	GO:0032774~RNA biosynthetic process	25	4.45633	2.31347e-05	ENSG00000120948, ENSG00000032219, ENSG00000136997, ENSG00000118260, ENSG00000172059, ENSG00000102804, ENSG00000143498, ENSG00000178913, ENSG00000104447, ENSG00000113580, ENSG00000116044, ENSG00000104221, ENSG00000082258, ENSG00000197780, ENSG00000213079, ENSG00000188342, ENSG00000134532, ENSG00000122779, ENSG00000001167, ENSG00000168495, ENSG00000048649, ENSG00000085274, ENSG00000164749, ENSG0000…	428	296	13528	2.66955	0.0498872	0.00196632	0.0402362
GOTERM_BP_FAT	GO:0006366~transcription from RNA polymerase II promoter	20	3.56506	0.00015975	ENSG00000120948, ENSG00000116044, ENSG00000032219, ENSG00000136997, ENSG00000082258, ENSG00000197780, ENSG00000213079, ENSG00000134532, ENSG00000188342, ENSG00000122779, ENSG00000001167, ENSG00000172059, ENSG00000102804, ENSG00000143498, ENSG00000178913, ENSG00000104447, ENSG00000164749, ENSG00000113580, ENSG00000100644, ENSG00000118985	428	234	13528	2.70149	0.297701	0.0106518	0.277529
Annotation Cluster 4	Enrichment Score: 3.445958221915884
Category	Term	Count	%	PValue	Genes	List Total	Pop Hits	Pop Total	Fold Enrichment	Bonferroni	Benjamini	FDR
GOTERM_BP_FAT	GO:0006915~apoptosis	45	8.02139	1.75657e-07	ENSG00000118246, ENSG00000136997, ENSG00000164741, ENSG00000181026, ENSG00000141448, ENSG00000151923, ENSG00000026103, ENSG00000143384, ENSG00000172059, ENSG00000173848, ENSG00000081026, ENSG00000164761, ENSG00000163602, ENSG00000126821, ENSG00000179021, ENSG00000077684, ENSG00000068305, ENSG00000118689, ENSG00000164543, ENSG00000164754, ENSG00000196470, ENSG00000177425, ENSG00000107643, ENSG0000…	428	602	13528	2.36269	0.000388479	2.98883e-05	0.000305563
GOTERM_BP_FAT	GO:0012501~programmed cell death	45	8.02139	2.70111e-07	ENSG00000118246, ENSG00000136997, ENSG00000164741, ENSG00000181026, ENSG00000141448, ENSG00000151923, ENSG00000026103, ENSG00000143384, ENSG00000172059, ENSG00000173848, ENSG00000081026, ENSG00000164761, ENSG00000163602, ENSG00000126821, ENSG00000179021, ENSG00000077684, ENSG00000068305, ENSG00000118689, ENSG00000164543, ENSG00000164754, ENSG00000196470, ENSG00000177425, ENSG00000107643, ENSG0000…	428	611	13528	2.32788	0.000597306	3.98315e-05	0.000469868
GOTERM_BP_FAT	GO:0008219~cell death	50	8.91266	2.83534e-07	ENSG00000120948, ENSG00000141448, ENSG00000026103, ENSG00000151923, ENSG00000143384, ENSG00000173848, ENSG00000081026, ENSG00000164761, ENSG00000163602, ENSG00000124788, ENSG00000118689, ENSG00000164754, ENSG00000164938, ENSG00000143878, ENSG00000182985, ENSG00000139132, ENSG00000003402, ENSG00000104375, ENSG00000081913, ENSG00000198964, ENSG00000180370, ENSG00000073282, ENSG00000145779, ENSG0000…	428	719	13528	2.19802	0.00062698	3.91978e-05	0.000493218
GOTERM_BP_FAT	GO:0016265~death	50	8.91266	3.44237e-07	ENSG00000120948, ENSG00000141448, ENSG00000026103, ENSG00000151923, ENSG00000143384, ENSG00000173848, ENSG00000081026, ENSG00000164761, ENSG00000163602, ENSG00000124788, ENSG00000118689, ENSG00000164754, ENSG00000164938, ENSG00000143878, ENSG00000182985, ENSG00000139132, ENSG00000003402, ENSG00000104375, ENSG00000081913, ENSG00000198964, ENSG00000180370, ENSG00000073282, ENSG00000145779, ENSG0000…	428	724	13528	2.18284	0.000761161	4.47902e-05	0.000598813
GOTERM_BP_FAT	GO:0043065~positive regulation of apoptosis	29	5.16934	0.000240154	ENSG00000136997, ENSG00000164741, ENSG00000181026, ENSG00000026103, ENSG00000151923, ENSG00000173848, ENSG00000153879, ENSG00000026508, ENSG00000091436, ENSG00000118689, ENSG00000164543, ENSG00000113580, ENSG00000154447, ENSG00000107643, ENSG00000177425, ENSG00000164938, ENSG00000182985, ENSG00000113916, ENSG00000153094, ENSG00000139132, ENSG00000003402, ENSG00000170776, ENSG00000104375, ENSG0000…	428	430	13528	2.13167	0.412151	0.0155046	0.416937
GOTERM_BP_FAT	GO:0043068~positive regulation of programmed cell death	29	5.16934	0.000267488	ENSG00000136997, ENSG00000164741, ENSG00000181026, ENSG00000026103, ENSG00000151923, ENSG00000173848, ENSG00000153879, ENSG00000026508, ENSG00000091436, ENSG00000118689, ENSG00000164543, ENSG00000113580, ENSG00000154447, ENSG00000107643, ENSG00000177425, ENSG00000164938, ENSG00000182985, ENSG00000113916, ENSG00000153094, ENSG00000139132, ENSG00000003402, ENSG00000170776, ENSG00000104375, ENSG0000…	428	433	13528	2.1169	0.446649	0.0167654	0.464289
GOTERM_BP_FAT	GO:0010942~positive regulation of cell death	29	5.16934	0.000290898	ENSG00000136997, ENSG00000164741, ENSG00000181026, ENSG00000026103, ENSG00000151923, ENSG00000173848, ENSG00000153879, ENSG00000026508, ENSG00000091436, ENSG00000118689, ENSG00000164543, ENSG00000113580, ENSG00000154447, ENSG00000107643, ENSG00000177425, ENSG00000164938, ENSG00000182985, ENSG00000113916, ENSG00000153094, ENSG00000139132, ENSG00000003402, ENSG00000170776, ENSG00000104375, ENSG0000…	428	435	13528	2.10717	0.474582	0.0177179	0.504826
GOTERM_BP_FAT	GO:0006917~induction of apoptosis	22	3.92157	0.00126921	ENSG00000136997, ENSG00000164741, ENSG00000181026, ENSG00000154447, ENSG00000107643, ENSG00000026103, ENSG00000151923, ENSG00000164938, ENSG00000182985, ENSG00000153094, ENSG00000173848, ENSG00000153879, ENSG00000139132, ENSG00000170776, ENSG00000003402, ENSG00000143514, ENSG00000029363, ENSG00000118689, ENSG00000073282, ENSG00000164543, ENSG00000142867, ENSG00000143669	428	320	13528	2.17301	0.939752	0.0580206	2.18503
GOTERM_BP_FAT	GO:0012502~induction of programmed cell death	22	3.92157	0.00132548	ENSG00000136997, ENSG00000164741, ENSG00000181026, ENSG00000154447, ENSG00000107643, ENSG00000026103, ENSG00000151923, ENSG00000164938, ENSG00000182985, ENSG00000153094, ENSG00000173848, ENSG00000153879, ENSG00000139132, ENSG00000170776, ENSG00000003402, ENSG00000143514, ENSG00000029363, ENSG00000118689, ENSG00000073282, ENSG00000164543, ENSG00000142867, ENSG00000143669	428	321	13528	2.16624	0.946811	0.0592923	2.28084
GOTERM_BP_FAT	GO:0042981~regulation of apoptosis	41	7.30838	0.00288964	ENSG00000136997, ENSG00000164741, ENSG00000159140, ENSG00000118260, ENSG00000181026, ENSG00000151923, ENSG00000182372, ENSG00000026103, ENSG00000143384, ENSG00000173848, ENSG00000153879, ENSG00000026508, ENSG00000091436, ENSG00000115267, ENSG00000118689, ENSG00000164543, ENSG00000113580, ENSG00000164442, ENSG00000154447, ENSG00000177425, ENSG00000107643, ENSG00000164938, ENSG00000182985, ENSG0000…	428	804	13528	1.61182	0.99834	0.111783	4.90932
GOTERM_BP_FAT	GO:0043067~regulation of programmed cell death	41	7.30838	0.00341514	ENSG00000136997, ENSG00000164741, ENSG00000159140, ENSG00000118260, ENSG00000181026, ENSG00000151923, ENSG00000182372, ENSG00000026103, ENSG00000143384, ENSG00000173848, ENSG00000153879, ENSG00000026508, ENSG00000091436, ENSG00000115267, ENSG00000118689, ENSG00000164543, ENSG00000113580, ENSG00000164442, ENSG00000154447, ENSG00000177425, ENSG00000107643, ENSG00000164938, ENSG00000182985, ENSG0000…	428	812	13528	1.59594	0.999483	0.126397	5.77735
GOTERM_BP_FAT	GO:0010941~regulation of cell death	41	7.30838	0.00363221	ENSG00000136997, ENSG00000164741, ENSG00000159140, ENSG00000118260, ENSG00000181026, ENSG00000151923, ENSG00000182372, ENSG00000026103, ENSG00000143384, ENSG00000173848, ENSG00000153879, ENSG00000026508, ENSG00000091436, ENSG00000115267, ENSG00000118689, ENSG00000164543, ENSG00000113580, ENSG00000164442, ENSG00000154447, ENSG00000177425, ENSG00000107643, ENSG00000164938, ENSG00000182985, ENSG0000…	428	815	13528	1.59007	0.999681	0.129578	6.13372
GOTERM_BP_FAT	GO:0043066~negative regulation of apoptosis	18	3.20856	0.0565976	ENSG00000136997, ENSG00000159140, ENSG00000107643, ENSG00000026103, ENSG00000182372, ENSG00000135111, ENSG00000113916, ENSG00000143384, ENSG00000003402, ENSG00000150907, ENSG00000198964, ENSG00000104312, ENSG00000073282, ENSG00000145779, ENSG00000115170, ENSG00000103429, ENSG00000142867, ENSG00000164442	428	354	13528	1.60716	1	0.609647	63.7054
GOTERM_BP_FAT	GO:0006916~anti-apoptosis	12	2.13904	0.0618457	ENSG00000003402, ENSG00000136997, ENSG00000159140, ENSG00000150907, ENSG00000104312, ENSG00000026103, ENSG00000073282, ENSG00000145779, ENSG00000135111, ENSG00000143384, ENSG00000103429, ENSG00000164442	428	206	13528	1.84121	1	0.627502	67.0619
GOTERM_BP_FAT	GO:0043069~negative regulation of programmed cell death	18	3.20856	0.0626947	ENSG00000136997, ENSG00000159140, ENSG00000107643, ENSG00000026103, ENSG00000182372, ENSG00000135111, ENSG00000113916, ENSG00000143384, ENSG00000003402, ENSG00000150907, ENSG00000198964, ENSG00000104312, ENSG00000073282, ENSG00000145779, ENSG00000115170, ENSG00000103429, ENSG00000142867, ENSG00000164442	428	359	13528	1.58478	1	0.627573	67.5766
GOTERM_BP_FAT	GO:0060548~negative regulation of cell death	18	3.20856	0.0639432	ENSG00000136997, ENSG00000159140, ENSG00000107643, ENSG00000026103, ENSG00000182372, ENSG00000135111, ENSG00000113916, ENSG00000143384, ENSG00000003402, ENSG00000150907, ENSG00000198964, ENSG00000104312, ENSG00000073282, ENSG00000145779, ENSG00000115170, ENSG00000103429, ENSG00000142867, ENSG00000164442	428	360	13528	1.58037	1	0.63003	68.3197
Annotation Cluster 5	Enrichment Score: 3.121172360958394
Category	Term	Count	%	PValue	Genes	List Total	Pop Hits	Pop Total	Fold Enrichment	Bonferroni	Benjamini	FDR
GOTERM_BP_FAT	GO:0008104~protein localization	51	9.09091	3.83884e-05	ENSG00000105974, ENSG00000086300, ENSG00000152894, ENSG00000168172, ENSG00000119396, ENSG00000129472, ENSG00000102910, ENSG00000136738, ENSG00000099246, ENSG00000086827, ENSG00000104447, ENSG00000111266, ENSG00000118507, ENSG00000108599, ENSG00000172007, ENSG00000137575, ENSG00000139370, ENSG00000166900, ENSG00000143878, ENSG00000113916, ENSG00000127603, ENSG00000130340, ENSG00000156675, ENSG0000…	428	882	13528	1.82764	0.0814112	0.00314012	0.0667572
GOTERM_BP_FAT	GO:0015031~protein transport	43	7.66488	0.000300832	ENSG00000112851, ENSG00000086300, ENSG00000131016, ENSG00000168172, ENSG00000182606, ENSG00000119396, ENSG00000205339, ENSG00000196586, ENSG00000129472, ENSG00000102910, ENSG00000132549, ENSG00000138802, ENSG00000136738, ENSG00000099246, ENSG00000086827, ENSG00000104447, ENSG00000167306, ENSG00000127328, ENSG00000111266, ENSG00000197969, ENSG00000080371, ENSG00000162928, ENSG00000164695, ENSG0000…	428	762	13528	1.78362	0.486004	0.0178268	0.522022
GOTERM_BP_FAT	GO:0045184~establishment of protein localization	43	7.66488	0.000368679	ENSG00000112851, ENSG00000086300, ENSG00000131016, ENSG00000168172, ENSG00000182606, ENSG00000119396, ENSG00000205339, ENSG00000196586, ENSG00000129472, ENSG00000102910, ENSG00000132549, ENSG00000138802, ENSG00000136738, ENSG00000099246, ENSG00000086827, ENSG00000104447, ENSG00000167306, ENSG00000127328, ENSG00000111266, ENSG00000197969, ENSG00000080371, ENSG00000162928, ENSG00000164695, ENSG0000…	428	769	13528	1.76739	0.557656	0.0212362	0.639398
GOTERM_BP_FAT	GO:0046907~intracellular transport	38	6.77362	0.000470908	ENSG00000119787, ENSG00000112851, ENSG00000109686, ENSG00000131016, ENSG00000168172, ENSG00000182606, ENSG00000119396, ENSG00000205339, ENSG00000196586, ENSG00000102910, ENSG00000138802, ENSG00000136738, ENSG00000086827, ENSG00000104447, ENSG00000124788, ENSG00000127328, ENSG00000111266, ENSG00000197969, ENSG00000162928, ENSG00000117758, ENSG00000137575, ENSG00000131558, ENSG00000141458, ENSG0000…	428	657	13528	1.82813	0.647214	0.025711	0.81601
GOTERM_BP_FAT	GO:0034613~cellular protein localization	26	4.63458	0.00134198	ENSG00000112851, ENSG00000152894, ENSG00000131016, ENSG00000182606, ENSG00000205339, ENSG00000196586, ENSG00000102910, ENSG00000138802, ENSG00000136738, ENSG00000104447, ENSG00000086827, ENSG00000127328, ENSG00000111266, ENSG00000162928, ENSG00000117758, ENSG00000137575, ENSG00000131558, ENSG00000166900, ENSG00000110723, ENSG00000113916, ENSG00000127603, ENSG00000130340, ENSG00000082898, ENSG0000…	428	411	13528	1.9995	0.94872	0.0588204	2.30892
GOTERM_BP_FAT	GO:0070727~cellular macromolecule localization	26	4.63458	0.00148992	ENSG00000112851, ENSG00000152894, ENSG00000131016, ENSG00000182606, ENSG00000205339, ENSG00000196586, ENSG00000102910, ENSG00000138802, ENSG00000136738, ENSG00000104447, ENSG00000086827, ENSG00000127328, ENSG00000111266, ENSG00000162928, ENSG00000117758, ENSG00000137575, ENSG00000131558, ENSG00000166900, ENSG00000110723, ENSG00000113916, ENSG00000127603, ENSG00000130340, ENSG00000082898, ENSG0000…	428	414	13528	1.98501	0.963049	0.0626232	2.56037
GOTERM_BP_FAT	GO:0006605~protein targeting	16	2.85205	0.0034229	ENSG00000112851, ENSG00000131558, ENSG00000137575, ENSG00000131016, ENSG00000182606, ENSG00000205339, ENSG00000113916, ENSG00000196586, ENSG00000127603, ENSG00000102910, ENSG00000104447, ENSG00000111266, ENSG00000082898, ENSG00000198742, ENSG00000162928, ENSG00000008952	428	215	13528	2.35218	0.999492	0.124588	5.79011
GOTERM_BP_FAT	GO:0006886~intracellular protein transport	22	3.92157	0.00782008	ENSG00000117758, ENSG00000112851, ENSG00000131558, ENSG00000137575, ENSG00000131016, ENSG00000166900, ENSG00000110723, ENSG00000182606, ENSG00000205339, ENSG00000113916, ENSG00000196586, ENSG00000130340, ENSG00000127603, ENSG00000102910, ENSG00000138802, ENSG00000136738, ENSG00000104447, ENSG00000111266, ENSG00000082898, ENSG00000198742, ENSG00000008952, ENSG00000162928	428	374	13528	1.85926	1	0.228327	12.7653
Annotation Cluster 6	Enrichment Score: 2.757200319822146
Category	Term	Count	%	PValue	Genes	List Total	Pop Hits	Pop Total	Fold Enrichment	Bonferroni	Benjamini	FDR
GOTERM_BP_FAT	GO:0030029~actin filament-based process	19	3.38681	0.000643343	ENSG00000106299, ENSG00000111859, ENSG00000164741, ENSG00000137575, ENSG00000158092, ENSG00000136167, ENSG00000151491, ENSG00000151914, ENSG00000050405, ENSG00000113916, ENSG00000196586, ENSG00000073712, ENSG00000100592, ENSG00000139132, ENSG00000147202, ENSG00000138771, ENSG00000180370, ENSG00000134324, ENSG00000172602	428	241	13528	2.49188	0.759138	0.0333257	1.11324
GOTERM_BP_FAT	GO:0007010~cytoskeleton organization	28	4.99109	0.000671614	ENSG00000105974, ENSG00000111859, ENSG00000106299, ENSG00000112851, ENSG00000164741, ENSG00000168172, ENSG00000158092, ENSG00000136167, ENSG00000182372, ENSG00000050405, ENSG00000100592, ENSG00000073712, ENSG00000086827, ENSG00000138162, ENSG00000138771, ENSG00000137575, ENSG00000151491, ENSG00000151914, ENSG00000113916, ENSG00000127603, ENSG00000116957, ENSG00000139132, ENSG00000147202, ENSG0000…	428	436	13528	2.02984	0.773749	0.0339703	1.16189
GOTERM_BP_FAT	GO:0030036~actin cytoskeleton organization	18	3.20856	0.000835783	ENSG00000106299, ENSG00000111859, ENSG00000164741, ENSG00000137575, ENSG00000158092, ENSG00000136167, ENSG00000151491, ENSG00000151914, ENSG00000050405, ENSG00000113916, ENSG00000073712, ENSG00000100592, ENSG00000139132, ENSG00000147202, ENSG00000138771, ENSG00000180370, ENSG00000134324, ENSG00000172602	428	226	13528	2.51741	0.842688	0.0402674	1.44396
GOTERM_BP_FAT	GO:0007015~actin filament organization	7	1.24777	0.0259145	ENSG00000106299, ENSG00000111859, ENSG00000158092, ENSG00000180370, ENSG00000136167, ENSG00000050405, ENSG00000172602	428	72	13528	3.07295	1	0.450502	36.6654
Annotation Cluster 7	Enrichment Score: 2.75249089513277
Category	Term	Count	%	PValue	Genes	List Total	Pop Hits	Pop Total	Fold Enrichment	Bonferroni	Benjamini	FDR
GOTERM_MF_FAT	GO:0016564~transcription repressor activity	31	5.52585	8.39939e-08	ENSG00000032219, ENSG00000140396, ENSG00000053254, ENSG00000059728, ENSG00000163602, ENSG00000148516, ENSG00000139154, ENSG00000178913, ENSG00000124788, ENSG00000104447, ENSG00000095951, ENSG00000164442, ENSG00000109381, ENSG00000136826, ENSG00000177426, ENSG00000033800, ENSG00000135679, ENSG00000065526, ENSG00000177425, ENSG00000143190, ENSG00000135111, ENSG00000120616, ENSG00000122779, ENSG0000…	413	316	12983	3.0839	4.41798e-05	1.47268e-05	0.000121817
GOTERM_MF_FAT	GO:0003712~transcription cofactor activity	21	3.74332	0.0120811	ENSG00000140396, ENSG00000105866, ENSG00000033800, ENSG00000177426, ENSG00000118260, ENSG00000065526, ENSG00000152382, ENSG00000177425, ENSG00000122779, ENSG00000005339, ENSG00000059728, ENSG00000118922, ENSG00000171681, ENSG00000163602, ENSG00000148516, ENSG00000139154, ENSG00000178913, ENSG00000111727, ENSG00000152944, ENSG00000142867, ENSG00000164442	413	363	12983	1.8186	0.998327	0.217998	16.1616
GOTERM_MF_FAT	GO:0008134~transcription factor binding	27	4.81283	0.0125183	ENSG00000140396, ENSG00000141448, ENSG00000118260, ENSG00000152382, ENSG00000059728, ENSG00000153879, ENSG00000148516, ENSG00000163602, ENSG00000099246, ENSG00000139154, ENSG00000178913, ENSG00000111727, ENSG00000164442, ENSG00000105866, ENSG00000177426, ENSG00000033800, ENSG00000065526, ENSG00000177425, ENSG00000005339, ENSG00000122779, ENSG00000118922, ENSG00000171681, ENSG00000143514, ENSG0000…	413	513	12983	1.65452	0.998675	0.210733	16.6982
GOTERM_MF_FAT	GO:0003714~transcription corepressor activity	11	1.96078	0.0171982	ENSG00000139154, ENSG00000033800, ENSG00000177426, ENSG00000065526, ENSG00000177425, ENSG00000059728, ENSG00000118922, ENSG00000171681, ENSG00000164442, ENSG00000163602, ENSG00000148516	413	145	12983	2.38479	0.999891	0.262261	22.2441
GOTERM_MF_FAT	GO:0003713~transcription coactivator activity	12	2.13904	0.0790974	ENSG00000140396, ENSG00000105866, ENSG00000178913, ENSG00000033800, ENSG00000152382, ENSG00000111727, ENSG00000122779, ENSG00000005339, ENSG00000152944, ENSG00000142867, ENSG00000164442, ENSG00000148516	413	214	12983	1.76276	1	0.594639	69.7315
Annotation Cluster 8	Enrichment Score: 2.585609438468034
Category	Term	Count	%	PValue	Genes	List Total	Pop Hits	Pop Total	Fold Enrichment	Bonferroni	Benjamini	FDR
GOTERM_BP_FAT	GO:0070271~protein complex biogenesis	30	5.34759	0.00141218	ENSG00000119787, ENSG00000106299, ENSG00000136997, ENSG00000105974, ENSG00000102780, ENSG00000049245, ENSG00000158092, ENSG00000026103, ENSG00000205339, ENSG00000178913, ENSG00000086827, ENSG00000124171, ENSG00000139517, ENSG00000162928, ENSG00000151276, ENSG00000198087, ENSG00000104221, ENSG00000153721, ENSG00000197780, ENSG00000135679, ENSG00000188342, ENSG00000005339, ENSG00000122779, ENSG0000…	428	505	13528	1.87767	0.956105	0.0606049	2.42832
GOTERM_BP_FAT	GO:0006461~protein complex assembly	30	5.34759	0.00141218	ENSG00000119787, ENSG00000106299, ENSG00000136997, ENSG00000105974, ENSG00000102780, ENSG00000049245, ENSG00000158092, ENSG00000026103, ENSG00000205339, ENSG00000178913, ENSG00000086827, ENSG00000124171, ENSG00000139517, ENSG00000162928, ENSG00000151276, ENSG00000198087, ENSG00000104221, ENSG00000153721, ENSG00000197780, ENSG00000135679, ENSG00000188342, ENSG00000005339, ENSG00000122779, ENSG0000…	428	505	13528	1.87767	0.956105	0.0606049	2.42832
GOTERM_BP_FAT	GO:0065003~macromolecular complex assembly	35	6.23886	0.00383466	ENSG00000119787, ENSG00000106299, ENSG00000136997, ENSG00000105974, ENSG00000102780, ENSG00000049245, ENSG00000158092, ENSG00000026103, ENSG00000205339, ENSG00000178913, ENSG00000086827, ENSG00000124171, ENSG00000139517, ENSG00000162928, ENSG00000151276, ENSG00000198087, ENSG00000104221, ENSG00000153721, ENSG00000197780, ENSG00000135679, ENSG00000188342, ENSG00000135250, ENSG00000184678, ENSG0000…	428	665	13528	1.66355	0.999796	0.13415	6.46493
GOTERM_BP_FAT	GO:0043933~macromolecular complex subunit organization	36	6.41711	0.00594366	ENSG00000119787, ENSG00000106299, ENSG00000136997, ENSG00000105974, ENSG00000102780, ENSG00000049245, ENSG00000158092, ENSG00000026103, ENSG00000205339, ENSG00000178913, ENSG00000086827, ENSG00000124171, ENSG00000139517, ENSG00000162928, ENSG00000151276, ENSG00000198087, ENSG00000101670, ENSG00000104221, ENSG00000153721, ENSG00000197780, ENSG00000135679, ENSG00000188342, ENSG00000135250, ENSG0000…	428	710	13528	1.60263	0.999998	0.188857	9.85053
Annotation Cluster 9	Enrichment Score: 2.2516181161875353
Category	Term	Count	%	PValue	Genes	List Total	Pop Hits	Pop Total	Fold Enrichment	Bonferroni	Benjamini	FDR
GOTERM_MF_FAT	GO:0003924~GTPase activity	16	2.85205	0.00302307	ENSG00000119787, ENSG00000181467, ENSG00000166128, ENSG00000119396, ENSG00000143878, ENSG00000162654, ENSG00000134108, ENSG00000127955, ENSG00000156052, ENSG00000099246, ENSG00000065135, ENSG00000144566, ENSG00000117228, ENSG00000140598, ENSG00000116954, ENSG00000172602	413	211	12983	2.38376	0.796592	0.0947407	4.296
GOTERM_MF_FAT	GO:0005525~GTP binding	23	4.09982	0.00384177	ENSG00000119787, ENSG00000172007, ENSG00000111880, ENSG00000181467, ENSG00000166128, ENSG00000119396, ENSG00000143878, ENSG00000162654, ENSG00000134108, ENSG00000185305, ENSG00000129472, ENSG00000127955, ENSG00000156052, ENSG00000099246, ENSG00000065135, ENSG00000126858, ENSG00000144566, ENSG00000117228, ENSG00000140598, ENSG00000116641, ENSG00000080371, ENSG00000116954, ENSG00000172602	413	372	12983	1.94361	0.867961	0.112279	5.4295
GOTERM_MF_FAT	GO:0019001~guanyl nucleotide binding	23	4.09982	0.00531396	ENSG00000119787, ENSG00000172007, ENSG00000111880, ENSG00000181467, ENSG00000166128, ENSG00000119396, ENSG00000143878, ENSG00000162654, ENSG00000134108, ENSG00000185305, ENSG00000129472, ENSG00000127955, ENSG00000156052, ENSG00000099246, ENSG00000065135, ENSG00000126858, ENSG00000144566, ENSG00000117228, ENSG00000140598, ENSG00000116641, ENSG00000080371, ENSG00000116954, ENSG00000172602	413	382	12983	1.89273	0.939348	0.137142	7.43638
GOTERM_MF_FAT	GO:0032561~guanyl ribonucleotide binding	23	4.09982	0.00531396	ENSG00000119787, ENSG00000172007, ENSG00000111880, ENSG00000181467, ENSG00000166128, ENSG00000119396, ENSG00000143878, ENSG00000162654, ENSG00000134108, ENSG00000185305, ENSG00000129472, ENSG00000127955, ENSG00000156052, ENSG00000099246, ENSG00000065135, ENSG00000126858, ENSG00000144566, ENSG00000117228, ENSG00000140598, ENSG00000116641, ENSG00000080371, ENSG00000116954, ENSG00000172602	413	382	12983	1.89273	0.939348	0.137142	7.43638
GOTERM_BP_FAT	GO:0007264~small GTPase mediated signal transduction	18	3.20856	0.0168304	ENSG00000172007, ENSG00000137575, ENSG00000181467, ENSG00000108061, ENSG00000166128, ENSG00000119396, ENSG00000143878, ENSG00000134108, ENSG00000129472, ENSG00000137936, ENSG00000099246, ENSG00000137962, ENSG00000126858, ENSG00000144566, ENSG00000080371, ENSG00000136237, ENSG00000116954, ENSG00000172602	428	305	13528	1.86536	1	0.367373	25.5665
Annotation Cluster 10	Enrichment Score: 1.9018121386666416
Category	Term	Count	%	PValue	Genes	List Total	Pop Hits	Pop Total	Fold Enrichment	Bonferroni	Benjamini	FDR
GOTERM_BP_FAT	GO:0031329~regulation of cellular catabolic process	9	1.60428	0.000627036	ENSG00000213639, ENSG00000164197, ENSG00000101665, ENSG00000109686, ENSG00000135679, ENSG00000141458, ENSG00000185950, ENSG00000011198, ENSG00000100644	428	61	13528	4.6634	0.750286	0.0332738	1.08517
GOTERM_BP_FAT	GO:0031331~positive regulation of cellular catabolic process	7	1.24777	0.000832198	ENSG00000164197, ENSG00000101665, ENSG00000109686, ENSG00000135679, ENSG00000185950, ENSG00000011198, ENSG00000100644	428	36	13528	6.1459	0.841434	0.0409905	1.43781
GOTERM_BP_FAT	GO:0009894~regulation of catabolic process	10	1.78253	0.00327924	ENSG00000213639, ENSG00000164197, ENSG00000101665, ENSG00000109686, ENSG00000135679, ENSG00000141458, ENSG00000185950, ENSG00000082898, ENSG00000011198, ENSG00000100644	428	96	13528	3.29245	0.999301	0.123748	5.55358
GOTERM_BP_FAT	GO:0009896~positive regulation of catabolic process	7	1.24777	0.00423389	ENSG00000164197, ENSG00000101665, ENSG00000109686, ENSG00000135679, ENSG00000185950, ENSG00000011198, ENSG00000100644	428	49	13528	4.51535	0.999916	0.142605	7.11488
GOTERM_BP_FAT	GO:0032436~positive regulation of proteasomal ubiquitin-dependent protein catabolic process	3	0.534759	0.0187887	ENSG00000164197, ENSG00000101665, ENSG00000135679	428	7	13528	13.5461	1	0.386061	28.1038
GOTERM_BP_FAT	GO:0045862~positive regulation of proteolysis	4	0.713012	0.0429438	ENSG00000164197, ENSG00000101665, ENSG00000109686, ENSG00000135679	428	25	13528	5.0572	1	0.551753	53.3987
GOTERM_BP_FAT	GO:0032434~regulation of proteasomal ubiquitin-dependent protein catabolic process	3	0.534759	0.0452798	ENSG00000164197, ENSG00000101665, ENSG00000135679	428	11	13528	8.62022	1	0.568351	55.3382
GOTERM_BP_FAT	GO:0045732~positive regulation of protein catabolic process	4	0.713012	0.0521681	ENSG00000164197, ENSG00000101665, ENSG00000109686, ENSG00000135679	428	27	13528	4.68259	1	0.592551	60.624
GOTERM_BP_FAT	GO:0042176~regulation of protein catabolic process	5	0.891266	0.0811005	ENSG00000164197, ENSG00000101665, ENSG00000109686, ENSG00000135679, ENSG00000082898	428	52	13528	3.03918	1	0.689415	77.0369
GOTERM_BP_FAT	GO:0030162~regulation of proteolysis	5	0.891266	0.0856481	ENSG00000164197, ENSG00000101665, ENSG00000109686, ENSG00000135679, ENSG00000182372	428	53	13528	2.98184	1	0.703321	78.9356
Annotation Cluster 11	Enrichment Score: 1.854811148697355
Category	Term	Count	%	PValue	Genes	List Total	Pop Hits	Pop Total	Fold Enrichment	Bonferroni	Benjamini	FDR
GOTERM_BP_FAT	GO:0001701~in utero embryonic development	14	2.49554	0.00388185	ENSG00000137413, ENSG00000141448, ENSG00000197063, ENSG00000135111, ENSG00000153094, ENSG00000152601, ENSG00000185591, ENSG00000152944, ENSG00000107372, ENSG00000175387, ENSG00000104067, ENSG00000115170, ENSG00000100644, ENSG00000164442	428	176	13528	2.51423	0.999817	0.133583	6.54199
GOTERM_BP_FAT	GO:0043009~chordate embryonic development	19	3.38681	0.0177397	ENSG00000137413, ENSG00000177426, ENSG00000164741, ENSG00000141448, ENSG00000197063, ENSG00000135111, ENSG00000153094, ENSG00000148516, ENSG00000152601, ENSG00000138771, ENSG00000185591, ENSG00000175387, ENSG00000152944, ENSG00000107372, ENSG00000104067, ENSG00000115170, ENSG00000142867, ENSG00000100644, ENSG00000164442	428	331	13528	1.81433	1	0.379367	26.7549
GOTERM_BP_FAT	GO:0048598~embryonic morphogenesis	18	3.20856	0.01781	ENSG00000136997, ENSG00000136826, ENSG00000177426, ENSG00000164741, ENSG00000162407, ENSG00000143190, ENSG00000135111, ENSG00000196586, ENSG00000127603, ENSG00000148516, ENSG00000152601, ENSG00000156052, ENSG00000138771, ENSG00000073282, ENSG00000185591, ENSG00000175387, ENSG00000115170, ENSG00000142867	428	307	13528	1.85321	1	0.377009	26.8461
GOTERM_BP_FAT	GO:0009792~embryonic development ending in birth or egg hatching	19	3.38681	0.0192585	ENSG00000137413, ENSG00000177426, ENSG00000164741, ENSG00000141448, ENSG00000197063, ENSG00000135111, ENSG00000153094, ENSG00000148516, ENSG00000152601, ENSG00000138771, ENSG00000185591, ENSG00000175387, ENSG00000152944, ENSG00000107372, ENSG00000104067, ENSG00000115170, ENSG00000142867, ENSG00000100644, ENSG00000164442	428	334	13528	1.79803	1	0.39008	28.7002
GOTERM_BP_FAT	GO:0035295~tube development	14	2.49554	0.0225255	ENSG00000177426, ENSG00000164741, ENSG00000141448, ENSG00000135111, ENSG00000153094, ENSG00000026508, ENSG00000147862, ENSG00000138771, ENSG00000118523, ENSG00000073282, ENSG00000185591, ENSG00000175387, ENSG00000115170, ENSG00000142867	428	220	13528	2.01138	1	0.432349	32.721
Annotation Cluster 12	Enrichment Score: 1.765989745683546
Category	Term	Count	%	PValue	Genes	List Total	Pop Hits	Pop Total	Fold Enrichment	Bonferroni	Benjamini	FDR
GOTERM_MF_FAT	GO:0032553~ribonucleotide binding	80	14.2602	0.0025541	ENSG00000119787, ENSG00000105976, ENSG00000104343, ENSG00000100201, ENSG00000181004, ENSG00000163788, ENSG00000068366, ENSG00000119396, ENSG00000150867, ENSG00000081026, ENSG00000185305, ENSG00000129472, ENSG00000186591, ENSG00000102910, ENSG00000107968, ENSG00000124784, ENSG00000135605, ENSG00000136021, ENSG00000099246, ENSG00000160584, ENSG00000065135, ENSG00000134070, ENSG00000115977, ENSG0000…	413	1836	12983	1.36975	0.739506	0.0916122	3.64102
GOTERM_MF_FAT	GO:0032555~purine ribonucleotide binding	80	14.2602	0.0025541	ENSG00000119787, ENSG00000105976, ENSG00000104343, ENSG00000100201, ENSG00000181004, ENSG00000163788, ENSG00000068366, ENSG00000119396, ENSG00000150867, ENSG00000081026, ENSG00000185305, ENSG00000129472, ENSG00000186591, ENSG00000102910, ENSG00000107968, ENSG00000124784, ENSG00000135605, ENSG00000136021, ENSG00000099246, ENSG00000160584, ENSG00000065135, ENSG00000134070, ENSG00000115977, ENSG0000…	413	1836	12983	1.36975	0.739506	0.0916122	3.64102
GOTERM_MF_FAT	GO:0004674~protein serine/threonine kinase activity	26	4.63458	0.00266615	ENSG00000101782, ENSG00000163788, ENSG00000124784, ENSG00000107968, ENSG00000160584, ENSG00000134070, ENSG00000091436, ENSG00000115977, ENSG00000198796, ENSG00000164543, ENSG00000107643, ENSG00000150457, ENSG00000135250, ENSG00000211455, ENSG00000170776, ENSG00000104375, ENSG00000069020, ENSG00000204256, ENSG00000170145, ENSG00000180370, ENSG00000104312, ENSG00000157540, ENSG00000115170, ENSG0000…	413	430	12983	1.90077	0.754453	0.0893692	3.79788
GOTERM_MF_FAT	GO:0017076~purine nucleotide binding	81	14.4385	0.0053734	ENSG00000119787, ENSG00000104687, ENSG00000105976, ENSG00000104343, ENSG00000100201, ENSG00000181004, ENSG00000163788, ENSG00000068366, ENSG00000119396, ENSG00000150867, ENSG00000081026, ENSG00000185305, ENSG00000129472, ENSG00000186591, ENSG00000102910, ENSG00000107968, ENSG00000124784, ENSG00000135605, ENSG00000136021, ENSG00000099246, ENSG00000160584, ENSG00000065135, ENSG00000134070, ENSG0000…	413	1918	12983	1.32758	0.941224	0.13212	7.51657
GOTERM_BP_FAT	GO:0007243~protein kinase cascade	22	3.92157	0.00708643	ENSG00000105974, ENSG00000033800, ENSG00000105976, ENSG00000136560, ENSG00000107643, ENSG00000150457, ENSG00000135250, ENSG00000109458, ENSG00000211455, ENSG00000139132, ENSG00000135605, ENSG00000104375, ENSG00000134070, ENSG00000170145, ENSG00000111266, ENSG00000091436, ENSG00000163877, ENSG00000164543, ENSG00000170677, ENSG00000132356, ENSG00000142867, ENSG00000011566	428	370	13528	1.87936	1	0.212072	11.6364
GOTERM_MF_FAT	GO:0000166~nucleotide binding	91	16.221	0.00926183	ENSG00000120948, ENSG00000119787, ENSG00000119314, ENSG00000104687, ENSG00000105976, ENSG00000104343, ENSG00000100201, ENSG00000181004, ENSG00000151923, ENSG00000163788, ENSG00000068366, ENSG00000119396, ENSG00000150867, ENSG00000081026, ENSG00000185305, ENSG00000129472, ENSG00000186591, ENSG00000102910, ENSG00000107968, ENSG00000124784, ENSG00000135605, ENSG00000136021, ENSG00000099246, ENSG0000…	413	2245	12983	1.27424	0.992512	0.199464	12.6241
GOTERM_MF_FAT	GO:0004672~protein kinase activity	31	5.52585	0.0106143	ENSG00000118246, ENSG00000105976, ENSG00000101782, ENSG00000163788, ENSG00000107968, ENSG00000135605, ENSG00000124784, ENSG00000136021, ENSG00000160584, ENSG00000134070, ENSG00000091436, ENSG00000115977, ENSG00000198796, ENSG00000164543, ENSG00000107643, ENSG00000150457, ENSG00000135250, ENSG00000122779, ENSG00000211455, ENSG00000170776, ENSG00000104375, ENSG00000069020, ENSG00000204256, ENSG0000…	413	606	12983	1.6081	0.99635	0.208538	14.3381
GOTERM_BP_FAT	GO:0006468~protein amino acid phosphorylation	33	5.88235	0.0119596	ENSG00000101665, ENSG00000105976, ENSG00000118260, ENSG00000101782, ENSG00000163788, ENSG00000109458, ENSG00000107968, ENSG00000135605, ENSG00000136021, ENSG00000160584, ENSG00000134070, ENSG00000091436, ENSG00000115977, ENSG00000198796, ENSG00000164543, ENSG00000107643, ENSG00000150457, ENSG00000135250, ENSG00000122779, ENSG00000211455, ENSG00000139132, ENSG00000104375, ENSG00000069020, ENSG0000…	428	667	13528	1.56379	1	0.316277	18.8846
GOTERM_BP_FAT	GO:0006796~phosphate metabolic process	44	7.84314	0.0157348	ENSG00000105976, ENSG00000101665, ENSG00000118260, ENSG00000152894, ENSG00000171100, ENSG00000101782, ENSG00000163788, ENSG00000109458, ENSG00000150867, ENSG00000175354, ENSG00000107968, ENSG00000136021, ENSG00000135605, ENSG00000160584, ENSG00000134070, ENSG00000091436, ENSG00000111266, ENSG00000115977, ENSG00000198796, ENSG00000100614, ENSG00000112245, ENSG00000164543, ENSG00000111880, ENSG0000…	428	973	13528	1.42932	1	0.355014	24.1104
GOTERM_BP_FAT	GO:0006793~phosphorus metabolic process	44	7.84314	0.0157348	ENSG00000105976, ENSG00000101665, ENSG00000118260, ENSG00000152894, ENSG00000171100, ENSG00000101782, ENSG00000163788, ENSG00000109458, ENSG00000150867, ENSG00000175354, ENSG00000107968, ENSG00000136021, ENSG00000135605, ENSG00000160584, ENSG00000134070, ENSG00000091436, ENSG00000111266, ENSG00000115977, ENSG00000198796, ENSG00000100614, ENSG00000112245, ENSG00000164543, ENSG00000111880, ENSG0000…	428	973	13528	1.42932	1	0.355014	24.1104
GOTERM_MF_FAT	GO:0005524~ATP binding	58	10.3387	0.0679714	ENSG00000105976, ENSG00000104343, ENSG00000181004, ENSG00000100201, ENSG00000163788, ENSG00000068366, ENSG00000150867, ENSG00000081026, ENSG00000186591, ENSG00000102910, ENSG00000107968, ENSG00000136021, ENSG00000135605, ENSG00000124784, ENSG00000099246, ENSG00000160584, ENSG00000134070, ENSG00000115977, ENSG00000198796, ENSG00000156502, ENSG00000151276, ENSG00000156976, ENSG00000133789, ENSG0000…	413	1477	12983	1.23445	1	0.560801	63.9727
GOTERM_BP_FAT	GO:0016310~phosphorylation	34	6.06061	0.0688793	ENSG00000101665, ENSG00000105976, ENSG00000118260, ENSG00000101782, ENSG00000163788, ENSG00000109458, ENSG00000150867, ENSG00000107968, ENSG00000135605, ENSG00000136021, ENSG00000160584, ENSG00000134070, ENSG00000091436, ENSG00000115977, ENSG00000198796, ENSG00000164543, ENSG00000107643, ENSG00000150457, ENSG00000135250, ENSG00000122779, ENSG00000211455, ENSG00000139132, ENSG00000104375, ENSG0000…	428	800	13528	1.34332	1	0.646039	71.1035
GOTERM_MF_FAT	GO:0001883~purine nucleoside binding	62	11.0517	0.0722778	ENSG00000104687, ENSG00000105976, ENSG00000104343, ENSG00000181004, ENSG00000100201, ENSG00000163788, ENSG00000068366, ENSG00000150867, ENSG00000081026, ENSG00000186591, ENSG00000102910, ENSG00000107968, ENSG00000136021, ENSG00000135605, ENSG00000124784, ENSG00000099246, ENSG00000160584, ENSG00000134070, ENSG00000115977, ENSG00000198796, ENSG00000156502, ENSG00000151276, ENSG00000156976, ENSG0000…	413	1601	12983	1.21738	1	0.575936	66.3131
GOTERM_MF_FAT	GO:0001882~nucleoside binding	62	11.0517	0.0812075	ENSG00000104687, ENSG00000105976, ENSG00000104343, ENSG00000181004, ENSG00000100201, ENSG00000163788, ENSG00000068366, ENSG00000150867, ENSG00000081026, ENSG00000186591, ENSG00000102910, ENSG00000107968, ENSG00000136021, ENSG00000135605, ENSG00000124784, ENSG00000099246, ENSG00000160584, ENSG00000134070, ENSG00000115977, ENSG00000198796, ENSG00000156502, ENSG00000151276, ENSG00000156976, ENSG0000…	413	1612	12983	1.20907	1	0.597144	70.722
GOTERM_MF_FAT	GO:0032559~adenyl ribonucleotide binding	58	10.3387	0.0821311	ENSG00000105976, ENSG00000104343, ENSG00000181004, ENSG00000100201, ENSG00000163788, ENSG00000068366, ENSG00000150867, ENSG00000081026, ENSG00000186591, ENSG00000102910, ENSG00000107968, ENSG00000136021, ENSG00000135605, ENSG00000124784, ENSG00000099246, ENSG00000160584, ENSG00000134070, ENSG00000115977, ENSG00000198796, ENSG00000156502, ENSG00000151276, ENSG00000156976, ENSG00000133789, ENSG0000…	413	1497	12983	1.21795	1	0.594069	71.146
GOTERM_MF_FAT	GO:0030554~adenyl nucleotide binding	59	10.5169	0.12752	ENSG00000104687, ENSG00000105976, ENSG00000104343, ENSG00000181004, ENSG00000100201, ENSG00000163788, ENSG00000068366, ENSG00000150867, ENSG00000081026, ENSG00000186591, ENSG00000102910, ENSG00000107968, ENSG00000136021, ENSG00000135605, ENSG00000124784, ENSG00000099246, ENSG00000160584, ENSG00000134070, ENSG00000115977, ENSG00000198796, ENSG00000156502, ENSG00000151276, ENSG00000156976, ENSG0000…	413	1577	12983	1.1761	1	0.703638	86.1714
Annotation Cluster 13	Enrichment Score: 1.6825557240354716
Category	Term	Count	%	PValue	Genes	List Total	Pop Hits	Pop Total	Fold Enrichment	Bonferroni	Benjamini	FDR
GOTERM_BP_FAT	GO:0046513~ceramide biosynthetic process	4	0.713012	0.0107084	ENSG00000172292, ENSG00000148154, ENSG00000198964, ENSG00000182372	428	15	13528	8.42866	1	0.295464	17.079
GOTERM_BP_FAT	GO:0046520~sphingoid biosynthetic process	4	0.713012	0.0128756	ENSG00000172292, ENSG00000148154, ENSG00000198964, ENSG00000182372	428	16	13528	7.90187	1	0.324757	20.1828
GOTERM_BP_FAT	GO:0046519~sphingoid metabolic process	6	1.06952	0.0132489	ENSG00000126821, ENSG00000172292, ENSG00000148154, ENSG00000198964, ENSG00000182372, ENSG00000049860	428	45	13528	4.21433	1	0.325218	20.7062
GOTERM_BP_FAT	GO:0030148~sphingolipid biosynthetic process	5	0.891266	0.0156922	ENSG00000172292, ENSG00000148154, ENSG00000165389, ENSG00000198964, ENSG00000182372	428	31	13528	5.09798	1	0.357806	24.0532
GOTERM_BP_FAT	GO:0046467~membrane lipid biosynthetic process	5	0.891266	0.0214861	ENSG00000172292, ENSG00000148154, ENSG00000165389, ENSG00000198964, ENSG00000182372	428	34	13528	4.64816	1	0.42072	31.4655
GOTERM_BP_FAT	GO:0006665~sphingolipid metabolic process	7	1.24777	0.0309006	ENSG00000126821, ENSG00000172292, ENSG00000148154, ENSG00000165389, ENSG00000198964, ENSG00000182372, ENSG00000049860	428	75	13528	2.95003	1	0.48379	42.0743
GOTERM_BP_FAT	GO:0006643~membrane lipid metabolic process	7	1.24777	0.0426567	ENSG00000126821, ENSG00000172292, ENSG00000148154, ENSG00000165389, ENSG00000198964, ENSG00000182372, ENSG00000049860	428	81	13528	2.73151	1	0.555285	53.1549
GOTERM_BP_FAT	GO:0006672~ceramide metabolic process	5	0.891266	0.0426667	ENSG00000172292, ENSG00000148154, ENSG00000198964, ENSG00000182372, ENSG00000049860	428	42	13528	3.76279	1	0.552357	53.1634
Annotation Cluster 14	Enrichment Score: 1.514620750737335
Category	Term	Count	%	PValue	Genes	List Total	Pop Hits	Pop Total	Fold Enrichment	Bonferroni	Benjamini	FDR
GOTERM_BP_FAT	GO:0031122~cytoplasmic microtubule organization	4	0.713012	0.00155349	ENSG00000168172, ENSG00000138162, ENSG00000151914, ENSG00000127603	428	8	13528	15.8037	0.967903	0.0639948	2.66821
GOTERM_BP_FAT	GO:0031110~regulation of microtubule polymerization or depolymerization	4	0.713012	0.0731884	ENSG00000105974, ENSG00000101367, ENSG00000151914, ENSG00000127603	428	31	13528	4.07838	1	0.659626	73.3436
GOTERM_MF_FAT	GO:0008017~microtubule binding	6	1.06952	0.078223	ENSG00000120948, ENSG00000101367, ENSG00000168172, ENSG00000151914, ENSG00000127603, ENSG00000153094	413	72	12983	2.61965	1	0.598107	69.312
GOTERM_MF_FAT	GO:0015631~tubulin binding	7	1.24777	0.0982728	ENSG00000120948, ENSG00000101367, ENSG00000168172, ENSG00000151914, ENSG00000127603, ENSG00000134108, ENSG00000153094	413	100	12983	2.20051	1	0.648789	77.6923
Annotation Cluster 15	Enrichment Score: 1.4177447938613201
Category	Term	Count	%	PValue	Genes	List Total	Pop Hits	Pop Total	Fold Enrichment	Bonferroni	Benjamini	FDR
GOTERM_BP_FAT	GO:0031122~cytoplasmic microtubule organization	4	0.713012	0.00155349	ENSG00000168172, ENSG00000138162, ENSG00000151914, ENSG00000127603	428	8	13528	15.8037	0.967903	0.0639948	2.66821
GOTERM_BP_FAT	GO:0032886~regulation of microtubule-based process	6	1.06952	0.0186753	ENSG00000105974, ENSG00000101367, ENSG00000138162, ENSG00000082898, ENSG00000151914, ENSG00000127603	428	49	13528	3.8703	1	0.387737	27.9592
GOTERM_BP_FAT	GO:0000226~microtubule cytoskeleton organization	8	1.42602	0.183308	ENSG00000116957, ENSG00000105974, ENSG00000086827, ENSG00000168172, ENSG00000138162, ENSG00000151914, ENSG00000116641, ENSG00000127603	428	147	13528	1.72013	1	0.841701	97.0473
GOTERM_BP_FAT	GO:0007017~microtubule-based process	10	1.78253	0.40111	ENSG00000116957, ENSG00000105974, ENSG00000086827, ENSG00000168172, ENSG00000126858, ENSG00000138162, ENSG00000151914, ENSG00000116641, ENSG00000127603, ENSG00000162928	428	253	13528	1.24931	1	0.958643	99.9866
Annotation Cluster 16	Enrichment Score: 1.3550842654369113
Category	Term	Count	%	PValue	Genes	List Total	Pop Hits	Pop Total	Fold Enrichment	Bonferroni	Benjamini	FDR
GOTERM_BP_FAT	GO:0008202~steroid metabolic process	14	2.49554	0.0118145	ENSG00000081923, ENSG00000116833, ENSG00000141458, ENSG00000125629, ENSG00000116678, ENSG00000067064, ENSG00000182372, ENSG00000112972, ENSG00000012174, ENSG00000113580, ENSG00000052802, ENSG00000132356, ENSG00000109929, ENSG00000182827	428	202	13528	2.19062	1	0.316825	18.6771
GOTERM_BP_FAT	GO:0016125~sterol metabolic process	9	1.60428	0.014499	ENSG00000125629, ENSG00000116678, ENSG00000067064, ENSG00000182372, ENSG00000112972, ENSG00000012174, ENSG00000132356, ENSG00000052802, ENSG00000109929	428	101	13528	2.81651	1	0.346286	22.4356
GOTERM_BP_FAT	GO:0016126~sterol biosynthetic process	5	0.891266	0.0236715	ENSG00000067064, ENSG00000112972, ENSG00000132356, ENSG00000052802, ENSG00000109929	428	35	13528	4.51535	1	0.437852	34.08
GOTERM_BP_FAT	GO:0008203~cholesterol metabolic process	7	1.24777	0.0706939	ENSG00000125629, ENSG00000116678, ENSG00000067064, ENSG00000182372, ENSG00000112972, ENSG00000012174, ENSG00000132356	428	92	13528	2.40492	1	0.648767	72.0676
GOTERM_BP_FAT	GO:0006694~steroid biosynthetic process	6	1.06952	0.13079	ENSG00000067064, ENSG00000112972, ENSG00000132356, ENSG00000052802, ENSG00000182827, ENSG00000109929	428	85	13528	2.23112	1	0.784531	91.2694
GOTERM_BP_FAT	GO:0006695~cholesterol biosynthetic process	3	0.534759	0.197496	ENSG00000067064, ENSG00000112972, ENSG00000132356	428	26	13528	3.64702	1	0.858371	97.8232
Annotation Cluster 17	Enrichment Score: 1.2818835496041625
Category	Term	Count	%	PValue	Genes	List Total	Pop Hits	Pop Total	Fold Enrichment	Bonferroni	Benjamini	FDR
GOTERM_BP_FAT	GO:0006397~mRNA processing	20	3.56506	0.00652644	ENSG00000120948, ENSG00000116754, ENSG00000119314, ENSG00000112531, ENSG00000163510, ENSG00000213079, ENSG00000111880, ENSG00000123908, ENSG00000188342, ENSG00000033030, ENSG00000083896, ENSG00000135250, ENSG00000131773, ENSG00000152601, ENSG00000163605, ENSG00000096401, ENSG00000100603, ENSG00000115524, ENSG00000146457, ENSG00000084463	428	321	13528	1.96931	0.999999	0.199747	10.7655
GOTERM_BP_FAT	GO:0016071~mRNA metabolic process	22	3.92157	0.00708643	ENSG00000185650, ENSG00000120948, ENSG00000116754, ENSG00000119314, ENSG00000112531, ENSG00000163510, ENSG00000213079, ENSG00000111880, ENSG00000123908, ENSG00000188342, ENSG00000033030, ENSG00000083896, ENSG00000135250, ENSG00000131773, ENSG00000153879, ENSG00000152601, ENSG00000163605, ENSG00000096401, ENSG00000100603, ENSG00000115524, ENSG00000146457, ENSG00000084463	428	370	13528	1.87936	1	0.212072	11.6364
GOTERM_BP_FAT	GO:0006396~RNA processing	28	4.99109	0.0145843	ENSG00000120948, ENSG00000083223, ENSG00000119314, ENSG00000100201, ENSG00000123908, ENSG00000033030, ENSG00000083896, ENSG00000131773, ENSG00000134744, ENSG00000124788, ENSG00000146457, ENSG00000162927, ENSG00000084463, ENSG00000116754, ENSG00000112531, ENSG00000111880, ENSG00000213079, ENSG00000163510, ENSG00000188342, ENSG00000135250, ENSG00000152601, ENSG00000096401, ENSG00000163605, ENSG0000…	428	547	13528	1.61793	1	0.3443	22.5524
GOTERM_BP_FAT	GO:0008380~RNA splicing	16	2.85205	0.035725	ENSG00000120948, ENSG00000116754, ENSG00000112531, ENSG00000163510, ENSG00000188342, ENSG00000033030, ENSG00000083896, ENSG00000135250, ENSG00000152601, ENSG00000096401, ENSG00000163605, ENSG00000100603, ENSG00000115524, ENSG00000146457, ENSG00000116954, ENSG00000084463	428	284	13528	1.7807	1	0.512508	46.891
GOTERM_BP_FAT	GO:0000375~RNA splicing, via transesterification reactions	7	1.24777	0.353415	ENSG00000152601, ENSG00000116754, ENSG00000100603, ENSG00000188342, ENSG00000115524, ENSG00000083896, ENSG00000135250	428	153	13528	1.44609	1	0.943339	99.9492
GOTERM_BP_FAT	GO:0000377~RNA splicing, via transesterification reactions with bulged adenosine as nucleophile	7	1.24777	0.353415	ENSG00000152601, ENSG00000116754, ENSG00000100603, ENSG00000188342, ENSG00000115524, ENSG00000083896, ENSG00000135250	428	153	13528	1.44609	1	0.943339	99.9492
GOTERM_BP_FAT	GO:0000398~nuclear mRNA splicing, via spliceosome	7	1.24777	0.353415	ENSG00000152601, ENSG00000116754, ENSG00000100603, ENSG00000188342, ENSG00000115524, ENSG00000083896, ENSG00000135250	428	153	13528	1.44609	1	0.943339	99.9492
Annotation Cluster 18	Enrichment Score: 1.2483689688901325
Category	Term	Count	%	PValue	Genes	List Total	Pop Hits	Pop Total	Fold Enrichment	Bonferroni	Benjamini	FDR
GOTERM_BP_FAT	GO:0032886~regulation of microtubule-based process	6	1.06952	0.0186753	ENSG00000105974, ENSG00000101367, ENSG00000138162, ENSG00000082898, ENSG00000151914, ENSG00000127603	428	49	13528	3.8703	1	0.387737	27.9592
GOTERM_BP_FAT	GO:0070507~regulation of microtubule cytoskeleton organization	5	0.891266	0.0426667	ENSG00000105974, ENSG00000101367, ENSG00000082898, ENSG00000151914, ENSG00000127603	428	42	13528	3.76279	1	0.552357	53.1634
GOTERM_BP_FAT	GO:0051493~regulation of cytoskeleton organization	9	1.60428	0.0663562	ENSG00000105974, ENSG00000164741, ENSG00000101367, ENSG00000158092, ENSG00000082898, ENSG00000151914, ENSG00000137710, ENSG00000050405, ENSG00000127603	428	136	13528	2.09167	1	0.636694	69.7107
GOTERM_BP_FAT	GO:0031110~regulation of microtubule polymerization or depolymerization	4	0.713012	0.0731884	ENSG00000105974, ENSG00000101367, ENSG00000151914, ENSG00000127603	428	31	13528	4.07838	1	0.659626	73.3436
GOTERM_BP_FAT	GO:0033043~regulation of organelle organization	11	1.96078	0.148073	ENSG00000105974, ENSG00000136997, ENSG00000178913, ENSG00000164741, ENSG00000101367, ENSG00000158092, ENSG00000082898, ENSG00000151914, ENSG00000137710, ENSG00000050405, ENSG00000127603	428	217	13528	1.60222	1	0.801832	93.8437
Annotation Cluster 19	Enrichment Score: 1.2351877970760932
Category	Term	Count	%	PValue	Genes	List Total	Pop Hits	Pop Total	Fold Enrichment	Bonferroni	Benjamini	FDR
GOTERM_MF_FAT	GO:0004721~phosphoprotein phosphatase activity	12	2.13904	0.0161568	ENSG00000213639, ENSG00000175354, ENSG00000152894, ENSG00000221914, ENSG00000111880, ENSG00000081913, ENSG00000162407, ENSG00000171100, ENSG00000111266, ENSG00000058272, ENSG00000100614, ENSG00000112245	413	165	12983	2.28624	0.99981	0.255799	21.0406
GOTERM_MF_FAT	GO:0016791~phosphatase activity	15	2.6738	0.0278009	ENSG00000111880, ENSG00000152894, ENSG00000162407, ENSG00000171100, ENSG00000175354, ENSG00000213639, ENSG00000126821, ENSG00000221914, ENSG00000081913, ENSG00000111266, ENSG00000058272, ENSG00000100614, ENSG00000112245, ENSG00000101577, ENSG00000134324	413	249	12983	1.89373	1	0.370891	33.5625
GOTERM_MF_FAT	GO:0004722~protein serine/threonine phosphatase activity	5	0.891266	0.05366	ENSG00000213639, ENSG00000221914, ENSG00000081913, ENSG00000171100, ENSG00000100614	413	45	12983	3.49287	1	0.507164	55.0622
GOTERM_BP_FAT	GO:0006470~protein amino acid dephosphorylation	9	1.60428	0.0598037	ENSG00000213639, ENSG00000175354, ENSG00000152894, ENSG00000221914, ENSG00000111880, ENSG00000171100, ENSG00000111266, ENSG00000100614, ENSG00000112245	428	133	13528	2.13885	1	0.619939	65.7923
GOTERM_BP_FAT	GO:0016311~dephosphorylation	9	1.60428	0.114636	ENSG00000213639, ENSG00000175354, ENSG00000152894, ENSG00000221914, ENSG00000111880, ENSG00000171100, ENSG00000111266, ENSG00000100614, ENSG00000112245	428	154	13528	1.84719	1	0.768627	87.9729
GOTERM_MF_FAT	GO:0004725~protein tyrosine phosphatase activity	6	1.06952	0.234833	ENSG00000175354, ENSG00000152894, ENSG00000111880, ENSG00000171100, ENSG00000111266, ENSG00000112245	413	104	12983	1.81361	1	0.846981	97.9388
Annotation Cluster 20	Enrichment Score: 1.2121324496753667
Category	Term	Count	%	PValue	Genes	List Total	Pop Hits	Pop Total	Fold Enrichment	Bonferroni	Benjamini	FDR
GOTERM_BP_FAT	GO:0006325~chromatin organization	20	3.56506	0.0309679	ENSG00000032219, ENSG00000152382, ENSG00000163635, ENSG00000184678, ENSG00000120616, ENSG00000005339, ENSG00000181555, ENSG00000147050, ENSG00000048649, ENSG00000163939, ENSG00000139154, ENSG00000077684, ENSG00000127337, ENSG00000115548, ENSG00000135999, ENSG00000180596, ENSG00000055609, ENSG00000180573, ENSG00000113580, ENSG00000173575	428	378	13528	1.67235	1	0.481312	42.1443
GOTERM_BP_FAT	GO:0016568~chromatin modification	15	2.6738	0.0520092	ENSG00000152382, ENSG00000163635, ENSG00000005339, ENSG00000120616, ENSG00000181555, ENSG00000147050, ENSG00000048649, ENSG00000163939, ENSG00000139154, ENSG00000077684, ENSG00000127337, ENSG00000115548, ENSG00000135999, ENSG00000055609, ENSG00000113580	428	274	13528	1.73034	1	0.594187	60.5091
GOTERM_BP_FAT	GO:0051276~chromosome organization	23	4.09982	0.0567954	ENSG00000032219, ENSG00000113810, ENSG00000152382, ENSG00000163635, ENSG00000152684, ENSG00000184678, ENSG00000120616, ENSG00000005339, ENSG00000181555, ENSG00000147050, ENSG00000048649, ENSG00000163939, ENSG00000139154, ENSG00000086827, ENSG00000077684, ENSG00000127337, ENSG00000115548, ENSG00000135999, ENSG00000180596, ENSG00000055609, ENSG00000180573, ENSG00000113580, ENSG00000173575	428	485	13528	1.49891	1	0.608295	63.8375
GOTERM_BP_FAT	GO:0016570~histone modification	8	1.42602	0.0914466	ENSG00000077684, ENSG00000127337, ENSG00000115548, ENSG00000152382, ENSG00000163635, ENSG00000005339, ENSG00000120616, ENSG00000181555	428	122	13528	2.07262	1	0.714991	81.1423
GOTERM_BP_FAT	GO:0016569~covalent chromatin modification	8	1.42602	0.10396	ENSG00000077684, ENSG00000127337, ENSG00000115548, ENSG00000152382, ENSG00000163635, ENSG00000005339, ENSG00000120616, ENSG00000181555	428	126	13528	2.00682	1	0.748323	85.1845
Annotation Cluster 21	Enrichment Score: 1.165654886282499
Category	Term	Count	%	PValue	Genes	List Total	Pop Hits	Pop Total	Fold Enrichment	Bonferroni	Benjamini	FDR
GOTERM_BP_FAT	GO:0007178~transmembrane receptor protein serine/threonine kinase signaling pathway	9	1.60428	0.0161635	ENSG00000095739, ENSG00000101665, ENSG00000152894, ENSG00000118260, ENSG00000072401, ENSG00000198742, ENSG00000175387, ENSG00000113658, ENSG00000115170	428	103	13528	2.76182	1	0.359181	24.6833
GOTERM_MF_FAT	GO:0048185~activin binding	3	0.534759	0.0457192	ENSG00000101665, ENSG00000198742, ENSG00000115170	413	11	12983	8.57341	1	0.459567	49.2725
GOTERM_BP_FAT	GO:0030509~BMP signaling pathway	5	0.891266	0.0492995	ENSG00000101665, ENSG00000072401, ENSG00000198742, ENSG00000113658, ENSG00000115170	428	44	13528	3.59176	1	0.579748	58.4987
GOTERM_MF_FAT	GO:0046332~SMAD binding	5	0.891266	0.0573617	ENSG00000101665, ENSG00000198742, ENSG00000005339, ENSG00000175387, ENSG00000115170	413	46	12983	3.41694	1	0.514516	57.5453
GOTERM_BP_FAT	GO:0030278~regulation of ossification	3	0.534759	0.710606	ENSG00000198742, ENSG00000113658, ENSG00000115170	428	78	13528	1.21567	1	0.996856	100
Annotation Cluster 22	Enrichment Score: 1.1617222861010343
Category	Term	Count	%	PValue	Genes	List Total	Pop Hits	Pop Total	Fold Enrichment	Bonferroni	Benjamini	FDR
GOTERM_BP_FAT	GO:0010906~regulation of glucose metabolic process	5	0.891266	0.0236715	ENSG00000213639, ENSG00000185950, ENSG00000128989, ENSG00000113580, ENSG00000100644	428	35	13528	4.51535	1	0.437852	34.08
GOTERM_BP_FAT	GO:0043255~regulation of carbohydrate biosynthetic process	4	0.713012	0.0272288	ENSG00000213639, ENSG00000185950, ENSG00000128989, ENSG00000113580	428	21	13528	6.02047	1	0.463728	38.1355
GOTERM_BP_FAT	GO:0010675~regulation of cellular carbohydrate metabolic process	5	0.891266	0.0310126	ENSG00000213639, ENSG00000185950, ENSG00000128989, ENSG00000113580, ENSG00000100644	428	38	13528	4.15888	1	0.478618	42.1907
GOTERM_BP_FAT	GO:0006109~regulation of carbohydrate metabolic process	5	0.891266	0.033725	ENSG00000213639, ENSG00000185950, ENSG00000128989, ENSG00000113580, ENSG00000100644	428	39	13528	4.05224	1	0.498363	44.9419
GOTERM_BP_FAT	GO:0010565~regulation of cellular ketone metabolic process	5	0.891266	0.105033	ENSG00000105974, ENSG00000185950, ENSG00000128989, ENSG00000113580, ENSG00000132356	428	57	13528	2.77259	1	0.750123	85.4901
GOTERM_BP_FAT	GO:0010907~positive regulation of glucose metabolic process	3	0.534759	0.119532	ENSG00000185950, ENSG00000128989, ENSG00000100644	428	19	13528	4.99065	1	0.776384	89.0788
GOTERM_BP_FAT	GO:0045913~positive regulation of carbohydrate metabolic process	3	0.534759	0.130159	ENSG00000185950, ENSG00000128989, ENSG00000100644	428	20	13528	4.74112	1	0.786103	91.1585
GOTERM_BP_FAT	GO:0010676~positive regulation of cellular carbohydrate metabolic process	3	0.534759	0.130159	ENSG00000185950, ENSG00000128989, ENSG00000100644	428	20	13528	4.74112	1	0.786103	91.1585
GOTERM_BP_FAT	GO:0043467~regulation of generation of precursor metabolites and energy	3	0.534759	0.244342	ENSG00000213639, ENSG00000185950, ENSG00000100644	428	30	13528	3.16075	1	0.888932	99.2354
Annotation Cluster 23	Enrichment Score: 1.1308707420940753
Category	Term	Count	%	PValue	Genes	List Total	Pop Hits	Pop Total	Fold Enrichment	Bonferroni	Benjamini	FDR
GOTERM_BP_FAT	GO:0007498~mesoderm development	7	1.24777	0.0291742	ENSG00000115109, ENSG00000136826, ENSG00000073282, ENSG00000135111, ENSG00000175387, ENSG00000115170, ENSG00000127603	428	74	13528	2.9899	1	0.47381	40.2528
GOTERM_BP_FAT	GO:0048332~mesoderm morphogenesis	5	0.891266	0.0310126	ENSG00000136826, ENSG00000135111, ENSG00000175387, ENSG00000115170, ENSG00000127603	428	38	13528	4.15888	1	0.478618	42.1907
GOTERM_BP_FAT	GO:0001707~mesoderm formation	4	0.713012	0.103842	ENSG00000136826, ENSG00000175387, ENSG00000115170, ENSG00000127603	428	36	13528	3.51194	1	0.749884	85.1506
GOTERM_BP_FAT	GO:0001704~formation of primary germ layer	4	0.713012	0.131385	ENSG00000136826, ENSG00000175387, ENSG00000115170, ENSG00000127603	428	40	13528	3.16075	1	0.784509	91.3727
GOTERM_BP_FAT	GO:0007369~gastrulation	5	0.891266	0.179552	ENSG00000136826, ENSG00000162407, ENSG00000175387, ENSG00000115170, ENSG00000127603	428	70	13528	2.25768	1	0.837398	96.802
Annotation Cluster 24	Enrichment Score: 1.0548827056480734
Category	Term	Count	%	PValue	Genes	List Total	Pop Hits	Pop Total	Fold Enrichment	Bonferroni	Benjamini	FDR
GOTERM_BP_FAT	GO:0030879~mammary gland development	6	1.06952	0.0483389	ENSG00000105974, ENSG00000105976, ENSG00000118260, ENSG00000185950, ENSG00000135111, ENSG00000153094	428	63	13528	3.01024	1	0.575236	57.7632
GOTERM_BP_FAT	GO:0048732~gland development	9	1.60428	0.0641247	ENSG00000105974, ENSG00000105976, ENSG00000118260, ENSG00000185950, ENSG00000073282, ENSG00000135111, ENSG00000153094, ENSG00000113580, ENSG00000164442	428	135	13528	2.10717	1	0.628614	68.4264
GOTERM_BP_FAT	GO:0007595~lactation	3	0.534759	0.220816	ENSG00000105974, ENSG00000105976, ENSG00000118260	428	28	13528	3.38652	1	0.876384	98.6967
Annotation Cluster 25	Enrichment Score: 1.0296780927575555
Category	Term	Count	%	PValue	Genes	List Total	Pop Hits	Pop Total	Fold Enrichment	Bonferroni	Benjamini	FDR
GOTERM_MF_FAT	GO:0008270~zinc ion binding	95	16.934	0.00499695	ENSG00000198060, ENSG00000141448, ENSG00000204977, ENSG00000050405, ENSG00000166439, ENSG00000163602, ENSG00000135605, ENSG00000139154, ENSG00000204524, ENSG00000137962, ENSG00000175556, ENSG00000104447, ENSG00000166526, ENSG00000166478, ENSG00000113580, ENSG00000185650, ENSG00000131931, ENSG00000104221, ENSG00000105866, ENSG00000136560, ENSG00000116833, ENSG00000140386, ENSG00000196757, ENSG0000…	413	2311	12983	1.29226	0.92828	0.136178	7.00762
GOTERM_MF_FAT	GO:0046914~transition metal ion binding	105	18.7166	0.0343347	ENSG00000141448, ENSG00000050405, ENSG00000166439, ENSG00000163602, ENSG00000204524, ENSG00000175556, ENSG00000104447, ENSG00000166526, ENSG00000113580, ENSG00000104221, ENSG00000136560, ENSG00000116833, ENSG00000113916, ENSG00000005339, ENSG00000012174, ENSG00000116731, ENSG00000048649, ENSG00000109445, ENSG00000179456, ENSG00000073282, ENSG00000165650, ENSG00000103429, ENSG00000083223, ENSG0000…	413	2785	12983	1.18519	1	0.391456	39.7524
GOTERM_MF_FAT	GO:0046872~metal ion binding	137	24.4207	0.327203	ENSG00000141448, ENSG00000136167, ENSG00000163788, ENSG00000050405, ENSG00000166439, ENSG00000163602, ENSG00000204524, ENSG00000175556, ENSG00000160584, ENSG00000104447, ENSG00000166526, ENSG00000113580, ENSG00000167460, ENSG00000104221, ENSG00000120756, ENSG00000136560, ENSG00000116833, ENSG00000113916, ENSG00000005339, ENSG00000012174, ENSG00000116731, ENSG00000048649, ENSG00000104375, ENSG0000…	413	4140	12983	1.04027	1	0.91392	99.681
GOTERM_MF_FAT	GO:0043169~cation binding	138	24.5989	0.336829	ENSG00000141448, ENSG00000136167, ENSG00000163788, ENSG00000050405, ENSG00000166439, ENSG00000163602, ENSG00000204524, ENSG00000175556, ENSG00000160584, ENSG00000104447, ENSG00000166526, ENSG00000113580, ENSG00000167460, ENSG00000104221, ENSG00000120756, ENSG00000136560, ENSG00000116833, ENSG00000113916, ENSG00000005339, ENSG00000012174, ENSG00000116731, ENSG00000048649, ENSG00000104375, ENSG0000…	413	4179	12983	1.03808	1	0.918902	99.7412
GOTERM_MF_FAT	GO:0043167~ion binding	139	24.7772	0.375789	ENSG00000141448, ENSG00000136167, ENSG00000163788, ENSG00000050405, ENSG00000166439, ENSG00000163602, ENSG00000204524, ENSG00000175556, ENSG00000160584, ENSG00000104447, ENSG00000166526, ENSG00000113580, ENSG00000167460, ENSG00000104221, ENSG00000120756, ENSG00000136560, ENSG00000116833, ENSG00000113916, ENSG00000005339, ENSG00000012174, ENSG00000116731, ENSG00000048649, ENSG00000104375, ENSG0000…	413	4241	12983	1.03032	1	0.932418	99.8924
Annotation Cluster 26	Enrichment Score: 0.9843498870694467
Category	Term	Count	%	PValue	Genes	List Total	Pop Hits	Pop Total	Fold Enrichment	Bonferroni	Benjamini	FDR
GOTERM_MF_FAT	GO:0030695~GTPase regulator activity	23	4.09982	0.00989597	ENSG00000106299, ENSG00000164741, ENSG00000152061, ENSG00000110723, ENSG00000205339, ENSG00000173848, ENSG00000139132, ENSG00000170776, ENSG00000137936, ENSG00000116285, ENSG00000156011, ENSG00000137962, ENSG00000121749, ENSG00000127328, ENSG00000133121, ENSG00000031003, ENSG00000180370, ENSG00000196935, ENSG00000140750, ENSG00000116641, ENSG00000136237, ENSG00000173744, ENSG00000011566	413	404	12983	1.78966	0.994653	0.203433	13.4317
GOTERM_MF_FAT	GO:0060589~nucleoside-triphosphatase regulator activity	23	4.09982	0.0124854	ENSG00000106299, ENSG00000164741, ENSG00000152061, ENSG00000110723, ENSG00000205339, ENSG00000173848, ENSG00000139132, ENSG00000170776, ENSG00000137936, ENSG00000116285, ENSG00000156011, ENSG00000137962, ENSG00000121749, ENSG00000127328, ENSG00000133121, ENSG00000031003, ENSG00000180370, ENSG00000196935, ENSG00000140750, ENSG00000116641, ENSG00000136237, ENSG00000173744, ENSG00000011566	413	413	12983	1.75066	0.998651	0.217112	16.6579
GOTERM_MF_FAT	GO:0005083~small GTPase regulator activity	16	2.85205	0.0286664	ENSG00000106299, ENSG00000164741, ENSG00000152061, ENSG00000110723, ENSG00000205339, ENSG00000173848, ENSG00000139132, ENSG00000170776, ENSG00000116285, ENSG00000156011, ENSG00000137962, ENSG00000121749, ENSG00000180370, ENSG00000173744, ENSG00000136237, ENSG00000011566	413	274	12983	1.83567	1	0.370986	34.4151
GOTERM_BP_FAT	GO:0046578~regulation of Ras protein signal transduction	11	1.96078	0.127595	ENSG00000139132, ENSG00000170776, ENSG00000156011, ENSG00000164741, ENSG00000152061, ENSG00000121749, ENSG00000108061, ENSG00000116641, ENSG00000113916, ENSG00000173744, ENSG00000173848	428	210	13528	1.65563	1	0.784047	90.6939
GOTERM_BP_FAT	GO:0051056~regulation of small GTPase mediated signal transduction	12	2.13904	0.172766	ENSG00000139132, ENSG00000170776, ENSG00000156011, ENSG00000164741, ENSG00000152061, ENSG00000121749, ENSG00000108061, ENSG00000116641, ENSG00000113916, ENSG00000136237, ENSG00000173744, ENSG00000173848	428	252	13528	1.50512	1	0.833527	96.3093
GOTERM_BP_FAT	GO:0035023~regulation of Rho protein signal transduction	6	1.06952	0.203061	ENSG00000139132, ENSG00000170776, ENSG00000164741, ENSG00000116641, ENSG00000113916, ENSG00000173848	428	99	13528	1.9156	1	0.860391	98.0714
GOTERM_MF_FAT	GO:0005085~guanyl-nucleotide exchange factor activity	8	1.42602	0.208784	ENSG00000139132, ENSG00000170776, ENSG00000137936, ENSG00000156011, ENSG00000127328, ENSG00000116641, ENSG00000136237, ENSG00000173848	413	152	12983	1.65452	1	0.827908	96.6506
GOTERM_MF_FAT	GO:0005096~GTPase activator activity	10	1.78253	0.265084	ENSG00000116285, ENSG00000137962, ENSG00000164741, ENSG00000152061, ENSG00000121749, ENSG00000133121, ENSG00000031003, ENSG00000196935, ENSG00000140750, ENSG00000173744	413	220	12983	1.4289	1	0.878032	98.8517
GOTERM_MF_FAT	GO:0005099~Ras GTPase activator activity	5	0.891266	0.327099	ENSG00000116285, ENSG00000137962, ENSG00000164741, ENSG00000152061, ENSG00000121749	413	91	12983	1.72724	1	0.916315	99.6803
GOTERM_MF_FAT	GO:0008047~enzyme activator activity	12	2.13904	0.499563	ENSG00000105974, ENSG00000116285, ENSG00000137962, ENSG00000164741, ENSG00000152061, ENSG00000121749, ENSG00000133121, ENSG00000031003, ENSG00000196935, ENSG00000140750, ENSG00000173744, ENSG00000142867	413	335	12983	1.12606	1	0.972821	99.9956
Annotation Cluster 27	Enrichment Score: 0.9687828639833055
Category	Term	Count	%	PValue	Genes	List Total	Pop Hits	Pop Total	Fold Enrichment	Bonferroni	Benjamini	FDR
GOTERM_BP_FAT	GO:0007049~cell cycle	37	6.59537	0.0131426	ENSG00000120948, ENSG00000136997, ENSG00000111859, ENSG00000112851, ENSG00000072401, ENSG00000053254, ENSG00000121274, ENSG00000105856, ENSG00000107968, ENSG00000086827, ENSG00000124171, ENSG00000101367, ENSG00000138162, ENSG00000091436, ENSG00000146457, ENSG00000112245, ENSG00000198087, ENSG00000113328, ENSG00000164754, ENSG00000131931, ENSG00000196470, ENSG00000082258, ENSG00000135679, ENSG0000…	428	776	13528	1.50706	1	0.326632	20.5576
GOTERM_BP_FAT	GO:0000280~nuclear division	12	2.13904	0.0893444	ENSG00000164754, ENSG00000120948, ENSG00000111859, ENSG00000163939, ENSG00000086827, ENSG00000101367, ENSG00000127337, ENSG00000113810, ENSG00000150457, ENSG00000121274, ENSG00000198087, ENSG00000113328	428	220	13528	1.72404	1	0.710516	80.3688
GOTERM_BP_FAT	GO:0007067~mitosis	12	2.13904	0.0893444	ENSG00000164754, ENSG00000120948, ENSG00000111859, ENSG00000163939, ENSG00000086827, ENSG00000101367, ENSG00000127337, ENSG00000113810, ENSG00000150457, ENSG00000121274, ENSG00000198087, ENSG00000113328	428	220	13528	1.72404	1	0.710516	80.3688
GOTERM_BP_FAT	GO:0000087~M phase of mitotic cell cycle	12	2.13904	0.0974768	ENSG00000164754, ENSG00000120948, ENSG00000111859, ENSG00000163939, ENSG00000086827, ENSG00000101367, ENSG00000127337, ENSG00000113810, ENSG00000150457, ENSG00000121274, ENSG00000198087, ENSG00000113328	428	224	13528	1.69326	1	0.732592	83.205
GOTERM_BP_FAT	GO:0048285~organelle fission	12	2.13904	0.109176	ENSG00000164754, ENSG00000120948, ENSG00000111859, ENSG00000163939, ENSG00000086827, ENSG00000101367, ENSG00000127337, ENSG00000113810, ENSG00000150457, ENSG00000121274, ENSG00000198087, ENSG00000113328	428	229	13528	1.65629	1	0.758454	86.6152
GOTERM_BP_FAT	GO:0022402~cell cycle process	24	4.27807	0.126636	ENSG00000164754, ENSG00000120948, ENSG00000111859, ENSG00000136997, ENSG00000135679, ENSG00000113810, ENSG00000150457, ENSG00000072401, ENSG00000151914, ENSG00000164938, ENSG00000053254, ENSG00000127603, ENSG00000121274, ENSG00000105856, ENSG00000213639, ENSG00000163939, ENSG00000086827, ENSG00000101367, ENSG00000127337, ENSG00000138162, ENSG00000091436, ENSG00000115170, ENSG00000113328, ENSG0000…	428	565	13528	1.34262	1	0.783056	90.5143
GOTERM_BP_FAT	GO:0000278~mitotic cell cycle	17	3.0303	0.128295	ENSG00000164754, ENSG00000120948, ENSG00000111859, ENSG00000135679, ENSG00000113810, ENSG00000150457, ENSG00000072401, ENSG00000053254, ENSG00000121274, ENSG00000213639, ENSG00000163939, ENSG00000101367, ENSG00000086827, ENSG00000127337, ENSG00000115170, ENSG00000113328, ENSG00000198087	428	370	13528	1.45224	1	0.784312	90.8229
GOTERM_BP_FAT	GO:0051301~cell division	14	2.49554	0.140729	ENSG00000164754, ENSG00000111859, ENSG00000082258, ENSG00000113810, ENSG00000150457, ENSG00000152684, ENSG00000121274, ENSG00000213639, ENSG00000124171, ENSG00000101367, ENSG00000086827, ENSG00000147202, ENSG00000113328, ENSG00000198087	428	295	13528	1.50002	1	0.797618	92.8523
GOTERM_BP_FAT	GO:0022403~cell cycle phase	17	3.0303	0.234779	ENSG00000164754, ENSG00000120948, ENSG00000111859, ENSG00000135679, ENSG00000113810, ENSG00000150457, ENSG00000053254, ENSG00000121274, ENSG00000213639, ENSG00000163939, ENSG00000086827, ENSG00000101367, ENSG00000127337, ENSG00000138162, ENSG00000115170, ENSG00000113328, ENSG00000198087	428	414	13528	1.29789	1	0.882885	99.0485
GOTERM_BP_FAT	GO:0000279~M phase	13	2.31729	0.342389	ENSG00000164754, ENSG00000120948, ENSG00000111859, ENSG00000150457, ENSG00000113810, ENSG00000121274, ENSG00000163939, ENSG00000101367, ENSG00000086827, ENSG00000127337, ENSG00000138162, ENSG00000113328, ENSG00000198087	428	329	13528	1.24893	1	0.939253	99.9318
Annotation Cluster 28	Enrichment Score: 0.9628483512340371
Category	Term	Count	%	PValue	Genes	List Total	Pop Hits	Pop Total	Fold Enrichment	Bonferroni	Benjamini	FDR
GOTERM_BP_FAT	GO:0010033~response to organic substance	35	6.23886	0.0126121	ENSG00000136997, ENSG00000105974, ENSG00000110218, ENSG00000118260, ENSG00000144224, ENSG00000116678, ENSG00000123908, ENSG00000185950, ENSG00000026103, ENSG00000109458, ENSG00000143384, ENSG00000134744, ENSG00000164761, ENSG00000175354, ENSG00000102910, ENSG00000026508, ENSG00000145623, ENSG00000134070, ENSG00000112972, ENSG00000113580, ENSG00000116044, ENSG00000150457, ENSG00000135821, ENSG0000…	428	721	13528	1.53434	1	0.3229	19.8113
GOTERM_BP_FAT	GO:0008286~insulin receptor signaling pathway	5	0.891266	0.0284336	ENSG00000175354, ENSG00000150907, ENSG00000170145, ENSG00000185950, ENSG00000109458	428	37	13528	4.27128	1	0.468338	39.455
GOTERM_BP_FAT	GO:0032870~cellular response to hormone stimulus	9	1.60428	0.0598037	ENSG00000175354, ENSG00000172380, ENSG00000150907, ENSG00000115548, ENSG00000170145, ENSG00000150457, ENSG00000185950, ENSG00000109458, ENSG00000134324	428	133	13528	2.13885	1	0.619939	65.7923
GOTERM_BP_FAT	GO:0032869~cellular response to insulin stimulus	6	1.06952	0.0632626	ENSG00000175354, ENSG00000150907, ENSG00000170145, ENSG00000185950, ENSG00000109458, ENSG00000134324	428	68	13528	2.78889	1	0.628472	67.9166
GOTERM_BP_FAT	GO:0007169~transmembrane receptor protein tyrosine kinase signaling pathway	12	2.13904	0.0974768	ENSG00000175354, ENSG00000112851, ENSG00000105976, ENSG00000150907, ENSG00000170145, ENSG00000158092, ENSG00000151491, ENSG00000108061, ENSG00000118523, ENSG00000185950, ENSG00000109458, ENSG00000107372	428	224	13528	1.69326	1	0.732592	83.205
GOTERM_BP_FAT	GO:0032868~response to insulin stimulus	6	1.06952	0.208673	ENSG00000175354, ENSG00000150907, ENSG00000170145, ENSG00000185950, ENSG00000109458, ENSG00000134324	428	100	13528	1.89645	1	0.867647	98.2945
GOTERM_BP_FAT	GO:0009725~response to hormone stimulus	14	2.49554	0.370922	ENSG00000105974, ENSG00000116678, ENSG00000150457, ENSG00000185950, ENSG00000026103, ENSG00000109458, ENSG00000164761, ENSG00000175354, ENSG00000172380, ENSG00000150907, ENSG00000196792, ENSG00000170145, ENSG00000115548, ENSG00000134324	428	367	13528	1.20573	1	0.950542	99.9685
GOTERM_BP_FAT	GO:0009719~response to endogenous stimulus	15	2.6738	0.392047	ENSG00000105974, ENSG00000116678, ENSG00000150457, ENSG00000185950, ENSG00000026103, ENSG00000109458, ENSG00000164761, ENSG00000175354, ENSG00000172380, ENSG00000150907, ENSG00000196792, ENSG00000170145, ENSG00000115548, ENSG00000112972, ENSG00000134324	428	405	13528	1.17065	1	0.956165	99.9826
GOTERM_BP_FAT	GO:0043434~response to peptide hormone stimulus	6	1.06952	0.538126	ENSG00000175354, ENSG00000150907, ENSG00000170145, ENSG00000185950, ENSG00000109458, ENSG00000134324	428	154	13528	1.23146	1	0.98451	99.9999
Annotation Cluster 29	Enrichment Score: 0.9520091165955842
Category	Term	Count	%	PValue	Genes	List Total	Pop Hits	Pop Total	Fold Enrichment	Bonferroni	Benjamini	FDR
GOTERM_BP_FAT	GO:0035295~tube development	14	2.49554	0.0225255	ENSG00000177426, ENSG00000164741, ENSG00000141448, ENSG00000135111, ENSG00000153094, ENSG00000026508, ENSG00000147862, ENSG00000138771, ENSG00000118523, ENSG00000073282, ENSG00000185591, ENSG00000175387, ENSG00000115170, ENSG00000142867	428	220	13528	2.01138	1	0.432349	32.721
GOTERM_BP_FAT	GO:0048729~tissue morphogenesis	12	2.13904	0.0276714	ENSG00000136826, ENSG00000026508, ENSG00000177426, ENSG00000164741, ENSG00000101665, ENSG00000138771, ENSG00000073282, ENSG00000135111, ENSG00000175387, ENSG00000115170, ENSG00000127603, ENSG00000142867	428	180	13528	2.10717	1	0.465803	38.6234
GOTERM_BP_FAT	GO:0035239~tube morphogenesis	9	1.60428	0.0479648	ENSG00000026508, ENSG00000177426, ENSG00000164741, ENSG00000138771, ENSG00000073282, ENSG00000135111, ENSG00000115170, ENSG00000153094, ENSG00000142867	428	127	13528	2.2399	1	0.575192	57.4735
GOTERM_BP_FAT	GO:0035148~tube lumen formation	5	0.891266	0.0492995	ENSG00000177426, ENSG00000164741, ENSG00000138771, ENSG00000153094, ENSG00000142867	428	44	13528	3.59176	1	0.579748	58.4987
GOTERM_BP_FAT	GO:0001843~neural tube closure	4	0.713012	0.0676242	ENSG00000177426, ENSG00000164741, ENSG00000138771, ENSG00000142867	428	30	13528	4.21433	1	0.64146	70.4184
GOTERM_BP_FAT	GO:0060606~tube closure	4	0.713012	0.0676242	ENSG00000177426, ENSG00000164741, ENSG00000138771, ENSG00000142867	428	30	13528	4.21433	1	0.64146	70.4184
GOTERM_BP_FAT	GO:0014020~primary neural tube formation	4	0.713012	0.0849015	ENSG00000177426, ENSG00000164741, ENSG00000138771, ENSG00000142867	428	33	13528	3.83121	1	0.702238	78.6343
GOTERM_BP_FAT	GO:0001841~neural tube formation	4	0.713012	0.131385	ENSG00000177426, ENSG00000164741, ENSG00000138771, ENSG00000142867	428	40	13528	3.16075	1	0.784509	91.3727
GOTERM_BP_FAT	GO:0001838~embryonic epithelial tube formation	4	0.713012	0.153525	ENSG00000177426, ENSG00000164741, ENSG00000138771, ENSG00000142867	428	43	13528	2.94023	1	0.805747	94.4942
GOTERM_BP_FAT	GO:0060562~epithelial tube morphogenesis	5	0.891266	0.160988	ENSG00000026508, ENSG00000177426, ENSG00000164741, ENSG00000138771, ENSG00000142867	428	67	13528	2.35877	1	0.817855	95.2803
GOTERM_BP_FAT	GO:0002009~morphogenesis of an epithelium	6	1.06952	0.214335	ENSG00000026508, ENSG00000177426, ENSG00000164741, ENSG00000138771, ENSG00000073282, ENSG00000142867	428	101	13528	1.87767	1	0.87257	98.4947
GOTERM_BP_FAT	GO:0016331~morphogenesis of embryonic epithelium	4	0.713012	0.27674	ENSG00000177426, ENSG00000164741, ENSG00000138771, ENSG00000142867	428	58	13528	2.17983	1	0.907535	99.6433
GOTERM_BP_FAT	GO:0060429~epithelium development	10	1.78253	0.286759	ENSG00000119547, ENSG00000026508, ENSG00000177426, ENSG00000164741, ENSG00000141448, ENSG00000138771, ENSG00000096696, ENSG00000134531, ENSG00000073282, ENSG00000142867	428	227	13528	1.3924	1	0.911698	99.7201
GOTERM_BP_FAT	GO:0021915~neural tube development	4	0.713012	0.363566	ENSG00000177426, ENSG00000164741, ENSG00000138771, ENSG00000142867	428	68	13528	1.85926	1	0.948492	99.9614
GOTERM_BP_FAT	GO:0007389~pattern specification process	10	1.78253	0.456551	ENSG00000177426, ENSG00000115524, ENSG00000138771, ENSG00000073282, ENSG00000135111, ENSG00000175387, ENSG00000113658, ENSG00000115170, ENSG00000164442, ENSG00000148516	428	267	13528	1.1838	1	0.97207	99.9975
Annotation Cluster 30	Enrichment Score: 0.9478926842880443
Category	Term	Count	%	PValue	Genes	List Total	Pop Hits	Pop Total	Fold Enrichment	Bonferroni	Benjamini	FDR
GOTERM_BP_FAT	GO:0034330~cell junction organization	6	1.06952	0.0334861	ENSG00000164741, ENSG00000101665, ENSG00000152894, ENSG00000154639, ENSG00000124171, ENSG00000104067	428	57	13528	3.3271	1	0.502217	44.7047
GOTERM_BP_FAT	GO:0034329~cell junction assembly	5	0.891266	0.0395517	ENSG00000164741, ENSG00000101665, ENSG00000152894, ENSG00000124171, ENSG00000104067	428	41	13528	3.85457	1	0.539859	50.4405
GOTERM_BP_FAT	GO:0030334~regulation of cell migration	11	1.96078	0.0418862	ENSG00000119547, ENSG00000164741, ENSG00000101665, ENSG00000152894, ENSG00000124171, ENSG00000185950, ENSG00000109458, ENSG00000112245, ENSG00000169504, ENSG00000164442, ENSG00000100644	428	169	13528	2.05729	1	0.55468	52.4946
GOTERM_BP_FAT	GO:0051270~regulation of cell motion	12	2.13904	0.0426143	ENSG00000119547, ENSG00000164741, ENSG00000101665, ENSG00000152894, ENSG00000124171, ENSG00000185950, ENSG00000109458, ENSG00000113916, ENSG00000112245, ENSG00000169504, ENSG00000164442, ENSG00000100644	428	193	13528	1.96523	1	0.557962	53.1188
GOTERM_BP_FAT	GO:0040012~regulation of locomotion	11	1.96078	0.0833117	ENSG00000119547, ENSG00000164741, ENSG00000101665, ENSG00000152894, ENSG00000124171, ENSG00000185950, ENSG00000109458, ENSG00000112245, ENSG00000169504, ENSG00000164442, ENSG00000100644	428	192	13528	1.81085	1	0.697337	77.9794
GOTERM_BP_FAT	GO:0045216~cell-cell junction organization	4	0.713012	0.0973541	ENSG00000101665, ENSG00000154639, ENSG00000124171, ENSG00000104067	428	35	13528	3.61228	1	0.73418	83.1653
GOTERM_BP_FAT	GO:0030336~negative regulation of cell migration	5	0.891266	0.105033	ENSG00000164741, ENSG00000101665, ENSG00000152894, ENSG00000169504, ENSG00000164442	428	57	13528	2.77259	1	0.750123	85.4901
GOTERM_BP_FAT	GO:0040013~negative regulation of locomotion	5	0.891266	0.126215	ENSG00000164741, ENSG00000101665, ENSG00000152894, ENSG00000169504, ENSG00000164442	428	61	13528	2.59078	1	0.783571	90.4346
GOTERM_BP_FAT	GO:0051271~negative regulation of cell motion	5	0.891266	0.137429	ENSG00000164741, ENSG00000101665, ENSG00000152894, ENSG00000169504, ENSG00000164442	428	63	13528	2.50853	1	0.792412	92.3595
GOTERM_BP_FAT	GO:0051272~positive regulation of cell motion	5	0.891266	0.374028	ENSG00000119547, ENSG00000185950, ENSG00000113916, ENSG00000112245, ENSG00000100644	428	98	13528	1.61263	1	0.949955	99.9711
GOTERM_BP_FAT	GO:0030335~positive regulation of cell migration	4	0.713012	0.536447	ENSG00000119547, ENSG00000185950, ENSG00000112245, ENSG00000100644	428	89	13528	1.42056	1	0.984363	99.9998
GOTERM_BP_FAT	GO:0040017~positive regulation of locomotion	4	0.713012	0.60204	ENSG00000119547, ENSG00000185950, ENSG00000112245, ENSG00000100644	428	98	13528	1.2901	1	0.990968	100
Annotation Cluster 31	Enrichment Score: 0.9436814523528675
Category	Term	Count	%	PValue	Genes	List Total	Pop Hits	Pop Total	Fold Enrichment	Bonferroni	Benjamini	FDR
GOTERM_BP_FAT	GO:0010627~regulation of protein kinase cascade	14	2.49554	0.0516518	ENSG00000105974, ENSG00000154447, ENSG00000116678, ENSG00000204977, ENSG00000109458, ENSG00000055208, ENSG00000139132, ENSG00000003402, ENSG00000104312, ENSG00000091436, ENSG00000163113, ENSG00000100614, ENSG00000142867, ENSG00000198160	428	249	13528	1.77713	1	0.594399	60.2493
GOTERM_BP_FAT	GO:0043122~regulation of I-kappaB kinase/NF-kappaB cascade	8	1.42602	0.0525768	ENSG00000003402, ENSG00000104312, ENSG00000204977, ENSG00000163113, ENSG00000100614, ENSG00000142867, ENSG00000198160, ENSG00000055208	428	107	13528	2.36318	1	0.592723	60.9184
GOTERM_BP_FAT	GO:0043123~positive regulation of I-kappaB kinase/NF-kappaB cascade	7	1.24777	0.0862591	ENSG00000003402, ENSG00000104312, ENSG00000204977, ENSG00000100614, ENSG00000142867, ENSG00000198160, ENSG00000055208	428	97	13528	2.28095	1	0.703797	79.1791
GOTERM_BP_FAT	GO:0009967~positive regulation of signal transduction	14	2.49554	0.140729	ENSG00000105974, ENSG00000116678, ENSG00000108061, ENSG00000204977, ENSG00000055208, ENSG00000003402, ENSG00000019995, ENSG00000104312, ENSG00000100614, ENSG00000073282, ENSG00000142867, ENSG00000100644, ENSG00000164442, ENSG00000198160	428	295	13528	1.50002	1	0.797618	92.8523
GOTERM_BP_FAT	GO:0010647~positive regulation of cell communication	14	2.49554	0.239384	ENSG00000105974, ENSG00000116678, ENSG00000108061, ENSG00000204977, ENSG00000055208, ENSG00000003402, ENSG00000019995, ENSG00000104312, ENSG00000100614, ENSG00000073282, ENSG00000142867, ENSG00000100644, ENSG00000164442, ENSG00000198160	428	329	13528	1.345	1	0.884865	99.1433
GOTERM_BP_FAT	GO:0010740~positive regulation of protein kinase cascade	8	1.42602	0.275898	ENSG00000003402, ENSG00000116678, ENSG00000104312, ENSG00000204977, ENSG00000100614, ENSG00000142867, ENSG00000198160, ENSG00000055208	428	167	13528	1.51413	1	0.907476	99.636
Annotation Cluster 32	Enrichment Score: 0.9241912626937954
Category	Term	Count	%	PValue	Genes	List Total	Pop Hits	Pop Total	Fold Enrichment	Bonferroni	Benjamini	FDR
GOTERM_BP_FAT	GO:0001944~vasculature development	15	2.6738	0.0281802	ENSG00000185650, ENSG00000105974, ENSG00000112531, ENSG00000101665, ENSG00000162407, ENSG00000116678, ENSG00000143878, ENSG00000135111, ENSG00000026508, ENSG00000150907, ENSG00000118523, ENSG00000107372, ENSG00000115170, ENSG00000100644, ENSG00000164442	428	251	13528	1.88889	1	0.46863	39.1797
GOTERM_BP_FAT	GO:0001568~blood vessel development	14	2.49554	0.0469765	ENSG00000185650, ENSG00000105974, ENSG00000112531, ENSG00000101665, ENSG00000162407, ENSG00000116678, ENSG00000143878, ENSG00000135111, ENSG00000026508, ENSG00000150907, ENSG00000118523, ENSG00000115170, ENSG00000100644, ENSG00000164442	428	245	13528	1.80614	1	0.576128	56.699
GOTERM_BP_FAT	GO:0048514~blood vessel morphogenesis	10	1.78253	0.219586	ENSG00000185650, ENSG00000105974, ENSG00000112531, ENSG00000101665, ENSG00000116678, ENSG00000118523, ENSG00000143878, ENSG00000115170, ENSG00000164442, ENSG00000100644	428	211	13528	1.49798	1	0.87671	98.6605
GOTERM_BP_FAT	GO:0001525~angiogenesis	5	0.891266	0.691522	ENSG00000116678, ENSG00000118523, ENSG00000143878, ENSG00000115170, ENSG00000100644	428	148	13528	1.06782	1	0.996147	100
Annotation Cluster 33	Enrichment Score: 0.8581528728649036
Category	Term	Count	%	PValue	Genes	List Total	Pop Hits	Pop Total	Fold Enrichment	Bonferroni	Benjamini	FDR
GOTERM_BP_FAT	GO:0042787~protein ubiquitination during ubiquitin-dependent protein catabolic process	4	0.713012	0.0152747	ENSG00000196470, ENSG00000135679, ENSG00000198742, ENSG00000123091	428	17	13528	7.43705	1	0.353717	23.4909
GOTERM_MF_FAT	GO:0019787~small conjugating protein ligase activity	11	1.96078	0.0389368	ENSG00000196470, ENSG00000019995, ENSG00000033800, ENSG00000164197, ENSG00000135679, ENSG00000100225, ENSG00000104343, ENSG00000072401, ENSG00000198742, ENSG00000118564, ENSG00000186591	413	166	12983	2.0831	1	0.422901	43.7852
GOTERM_MF_FAT	GO:0004842~ubiquitin-protein ligase activity	10	1.78253	0.0446268	ENSG00000196470, ENSG00000019995, ENSG00000164197, ENSG00000135679, ENSG00000100225, ENSG00000104343, ENSG00000072401, ENSG00000198742, ENSG00000118564, ENSG00000186591	413	147	12983	2.13849	1	0.459755	48.4238
GOTERM_MF_FAT	GO:0016881~acid-amino acid ligase activity	11	1.96078	0.107984	ENSG00000196470, ENSG00000019995, ENSG00000033800, ENSG00000164197, ENSG00000135679, ENSG00000100225, ENSG00000104343, ENSG00000072401, ENSG00000198742, ENSG00000118564, ENSG00000186591	413	201	12983	1.72037	1	0.66474	80.9343
GOTERM_MF_FAT	GO:0016879~ligase activity, forming carbon-nitrogen bonds	12	2.13904	0.118096	ENSG00000196470, ENSG00000019995, ENSG00000033800, ENSG00000164197, ENSG00000135679, ENSG00000100225, ENSG00000104343, ENSG00000072401, ENSG00000135821, ENSG00000198742, ENSG00000118564, ENSG00000186591	413	231	12983	1.63303	1	0.686422	83.8398
GOTERM_BP_FAT	GO:0070647~protein modification by small protein conjugation or removal	9	1.60428	0.134066	ENSG00000196470, ENSG00000135679, ENSG00000072401, ENSG00000163635, ENSG00000163113, ENSG00000198742, ENSG00000123091, ENSG00000118564, ENSG00000186591	428	160	13528	1.77792	1	0.786832	91.8244
GOTERM_BP_FAT	GO:0043632~modification-dependent macromolecule catabolic process	24	4.27807	0.141379	ENSG00000196470, ENSG00000033800, ENSG00000198060, ENSG00000135679, ENSG00000104343, ENSG00000100225, ENSG00000072401, ENSG00000144228, ENSG00000123091, ENSG00000118564, ENSG00000186591, ENSG00000101557, ENSG00000019995, ENSG00000170633, ENSG00000103404, ENSG00000116514, ENSG00000162378, ENSG00000163113, ENSG00000162413, ENSG00000198742, ENSG00000156463, ENSG00000158290, ENSG00000170677, ENSG0000…	428	574	13528	1.32157	1	0.796162	92.9459
GOTERM_BP_FAT	GO:0019941~modification-dependent protein catabolic process	24	4.27807	0.141379	ENSG00000196470, ENSG00000033800, ENSG00000198060, ENSG00000135679, ENSG00000104343, ENSG00000100225, ENSG00000072401, ENSG00000144228, ENSG00000123091, ENSG00000118564, ENSG00000186591, ENSG00000101557, ENSG00000019995, ENSG00000170633, ENSG00000103404, ENSG00000116514, ENSG00000162378, ENSG00000163113, ENSG00000162413, ENSG00000198742, ENSG00000156463, ENSG00000158290, ENSG00000170677, ENSG0000…	428	574	13528	1.32157	1	0.796162	92.9459
GOTERM_BP_FAT	GO:0044257~cellular protein catabolic process	25	4.45633	0.148032	ENSG00000196470, ENSG00000033800, ENSG00000198060, ENSG00000135679, ENSG00000104343, ENSG00000100225, ENSG00000072401, ENSG00000182372, ENSG00000144228, ENSG00000123091, ENSG00000118564, ENSG00000186591, ENSG00000101557, ENSG00000019995, ENSG00000170633, ENSG00000103404, ENSG00000116514, ENSG00000162378, ENSG00000163113, ENSG00000162413, ENSG00000198742, ENSG00000156463, ENSG00000158290, ENSG0000…	428	603	13528	1.31043	1	0.803203	93.8386
GOTERM_BP_FAT	GO:0016567~protein ubiquitination	7	1.24777	0.174246	ENSG00000196470, ENSG00000135679, ENSG00000072401, ENSG00000198742, ENSG00000123091, ENSG00000118564, ENSG00000186591	428	119	13528	1.85926	1	0.833792	96.4225
GOTERM_BP_FAT	GO:0030163~protein catabolic process	25	4.45633	0.179342	ENSG00000196470, ENSG00000033800, ENSG00000198060, ENSG00000135679, ENSG00000104343, ENSG00000100225, ENSG00000072401, ENSG00000182372, ENSG00000144228, ENSG00000123091, ENSG00000118564, ENSG00000186591, ENSG00000101557, ENSG00000019995, ENSG00000170633, ENSG00000103404, ENSG00000116514, ENSG00000162378, ENSG00000163113, ENSG00000162413, ENSG00000198742, ENSG00000156463, ENSG00000158290, ENSG0000…	428	622	13528	1.2704	1	0.838243	96.7877
GOTERM_BP_FAT	GO:0051603~proteolysis involved in cellular protein catabolic process	24	4.27807	0.200589	ENSG00000196470, ENSG00000033800, ENSG00000198060, ENSG00000135679, ENSG00000104343, ENSG00000100225, ENSG00000072401, ENSG00000144228, ENSG00000123091, ENSG00000118564, ENSG00000186591, ENSG00000101557, ENSG00000019995, ENSG00000170633, ENSG00000103404, ENSG00000116514, ENSG00000162378, ENSG00000163113, ENSG00000162413, ENSG00000198742, ENSG00000156463, ENSG00000158290, ENSG00000170677, ENSG0000…	428	600	13528	1.2643	1	0.86096	97.9646
GOTERM_BP_FAT	GO:0044265~cellular macromolecule catabolic process	28	4.99109	0.21645	ENSG00000136997, ENSG00000198060, ENSG00000104343, ENSG00000100225, ENSG00000072401, ENSG00000182372, ENSG00000144228, ENSG00000134744, ENSG00000123091, ENSG00000186591, ENSG00000118564, ENSG00000101557, ENSG00000116514, ENSG00000162378, ENSG00000163113, ENSG00000162413, ENSG00000156463, ENSG00000198087, ENSG00000185650, ENSG00000196470, ENSG00000033800, ENSG00000135679, ENSG00000019995, ENSG0000…	428	725	13528	1.2207	1	0.874469	98.5637
GOTERM_BP_FAT	GO:0006511~ubiquitin-dependent protein catabolic process	11	1.96078	0.232956	ENSG00000196470, ENSG00000101557, ENSG00000103404, ENSG00000135679, ENSG00000100225, ENSG00000072401, ENSG00000198742, ENSG00000123091, ENSG00000158290, ENSG00000198087, ENSG00000186591	428	242	13528	1.4367	1	0.883387	99.0083
GOTERM_BP_FAT	GO:0032446~protein modification by small protein conjugation	7	1.24777	0.2385	ENSG00000196470, ENSG00000135679, ENSG00000072401, ENSG00000198742, ENSG00000123091, ENSG00000118564, ENSG00000186591	428	132	13528	1.67615	1	0.885589	99.1258
GOTERM_BP_FAT	GO:0009057~macromolecule catabolic process	28	4.99109	0.339101	ENSG00000136997, ENSG00000198060, ENSG00000104343, ENSG00000100225, ENSG00000072401, ENSG00000182372, ENSG00000144228, ENSG00000134744, ENSG00000123091, ENSG00000186591, ENSG00000118564, ENSG00000101557, ENSG00000116514, ENSG00000162378, ENSG00000163113, ENSG00000162413, ENSG00000156463, ENSG00000198087, ENSG00000185650, ENSG00000196470, ENSG00000033800, ENSG00000135679, ENSG00000019995, ENSG0000…	428	781	13528	1.13317	1	0.938242	99.9257
GOTERM_BP_FAT	GO:0006508~proteolysis	31	5.52585	0.751333	ENSG00000198060, ENSG00000104343, ENSG00000100225, ENSG00000072401, ENSG00000144228, ENSG00000123091, ENSG00000118564, ENSG00000186591, ENSG00000102910, ENSG00000101557, ENSG00000175556, ENSG00000116514, ENSG00000162378, ENSG00000163113, ENSG00000162413, ENSG00000156463, ENSG00000196352, ENSG00000198087, ENSG00000196470, ENSG00000033800, ENSG00000135679, ENSG00000163131, ENSG00000012174, ENSG0000…	428	1054	13528	0.929632	1	0.998248	100
Annotation Cluster 34	Enrichment Score: 0.855401651852963
Category	Term	Count	%	PValue	Genes	List Total	Pop Hits	Pop Total	Fold Enrichment	Bonferroni	Benjamini	FDR
GOTERM_BP_FAT	GO:0055088~lipid homeostasis	5	0.891266	0.0766763	ENSG00000101670, ENSG00000105974, ENSG00000116833, ENSG00000141458, ENSG00000185950	428	51	13528	3.09877	1	0.675013	75.0358
GOTERM_BP_FAT	GO:0030301~cholesterol transport	4	0.713012	0.110496	ENSG00000101670, ENSG00000117758, ENSG00000105974, ENSG00000141458	428	37	13528	3.41702	1	0.759035	86.9561
GOTERM_BP_FAT	GO:0015918~sterol transport	4	0.713012	0.110496	ENSG00000101670, ENSG00000117758, ENSG00000105974, ENSG00000141458	428	37	13528	3.41702	1	0.759035	86.9561
GOTERM_BP_FAT	GO:0042632~cholesterol homeostasis	4	0.713012	0.117309	ENSG00000101670, ENSG00000105974, ENSG00000116833, ENSG00000141458	428	38	13528	3.3271	1	0.773257	88.589
GOTERM_BP_FAT	GO:0055092~sterol homeostasis	4	0.713012	0.117309	ENSG00000101670, ENSG00000105974, ENSG00000116833, ENSG00000141458	428	38	13528	3.3271	1	0.773257	88.589
GOTERM_BP_FAT	GO:0033344~cholesterol efflux	3	0.534759	0.119532	ENSG00000117758, ENSG00000105974, ENSG00000141458	428	19	13528	4.99065	1	0.776384	89.0788
GOTERM_BP_FAT	GO:0010876~lipid localization	9	1.60428	0.12415	ENSG00000101670, ENSG00000117758, ENSG00000081923, ENSG00000105974, ENSG00000221963, ENSG00000141458, ENSG00000182372, ENSG00000049860, ENSG00000164211	428	157	13528	1.81189	1	0.782859	90.0336
GOTERM_BP_FAT	GO:0006869~lipid transport	8	1.42602	0.174849	ENSG00000101670, ENSG00000117758, ENSG00000081923, ENSG00000105974, ENSG00000221963, ENSG00000141458, ENSG00000182372, ENSG00000164211	428	145	13528	1.74386	1	0.832409	96.4677
GOTERM_MF_FAT	GO:0005319~lipid transporter activity	3	0.534759	0.598796	ENSG00000081923, ENSG00000221963, ENSG00000141458	413	63	12983	1.49694	1	0.987811	99.9998
Annotation Cluster 35	Enrichment Score: 0.8254571323275842
Category	Term	Count	%	PValue	Genes	List Total	Pop Hits	Pop Total	Fold Enrichment	Bonferroni	Benjamini	FDR
GOTERM_BP_FAT	GO:0016477~cell migration	14	2.49554	0.0976435	ENSG00000026508, ENSG00000105976, ENSG00000137575, ENSG00000152894, ENSG00000162407, ENSG00000158092, ENSG00000118523, ENSG00000033327, ENSG00000107372, ENSG00000115170, ENSG00000162928, ENSG00000143669, ENSG00000198087, ENSG00000100644	428	276	13528	1.60328	1	0.731181	83.2589
GOTERM_BP_FAT	GO:0006928~cell motion	20	3.56506	0.171575	ENSG00000167460, ENSG00000196470, ENSG00000106299, ENSG00000137575, ENSG00000105976, ENSG00000152894, ENSG00000162407, ENSG00000107643, ENSG00000158092, ENSG00000033327, ENSG00000170340, ENSG00000127603, ENSG00000026508, ENSG00000118523, ENSG00000107372, ENSG00000115170, ENSG00000162928, ENSG00000143669, ENSG00000100644, ENSG00000198087	428	475	13528	1.33084	1	0.833817	96.2158
GOTERM_BP_FAT	GO:0048870~cell motility	14	2.49554	0.172598	ENSG00000026508, ENSG00000105976, ENSG00000137575, ENSG00000152894, ENSG00000162407, ENSG00000158092, ENSG00000118523, ENSG00000033327, ENSG00000107372, ENSG00000115170, ENSG00000162928, ENSG00000143669, ENSG00000198087, ENSG00000100644	428	307	13528	1.44138	1	0.834486	96.2963
GOTERM_BP_FAT	GO:0051674~localization of cell	14	2.49554	0.172598	ENSG00000026508, ENSG00000105976, ENSG00000137575, ENSG00000152894, ENSG00000162407, ENSG00000158092, ENSG00000118523, ENSG00000033327, ENSG00000107372, ENSG00000115170, ENSG00000162928, ENSG00000143669, ENSG00000198087, ENSG00000100644	428	307	13528	1.44138	1	0.834486	96.2963
Annotation Cluster 36	Enrichment Score: 0.8182119704853426
Category	Term	Count	%	PValue	Genes	List Total	Pop Hits	Pop Total	Fold Enrichment	Bonferroni	Benjamini	FDR
GOTERM_BP_FAT	GO:0043331~response to dsRNA	4	0.713012	0.0429438	ENSG00000123908, ENSG00000104312, ENSG00000175387, ENSG00000134744	428	25	13528	5.0572	1	0.551753	53.3987
GOTERM_BP_FAT	GO:0035196~gene silencing by miRNA, production of miRNAs	3	0.534759	0.0532249	ENSG00000123908, ENSG00000175387, ENSG00000134744	428	12	13528	7.90187	1	0.594589	61.3808
GOTERM_BP_FAT	GO:0031050~dsRNA fragmentation	3	0.534759	0.0616198	ENSG00000123908, ENSG00000175387, ENSG00000134744	428	13	13528	7.29403	1	0.628694	66.9236
GOTERM_BP_FAT	GO:0035195~gene silencing by miRNA	3	0.534759	0.0990002	ENSG00000123908, ENSG00000175387, ENSG00000134744	428	17	13528	5.57779	1	0.734276	83.6914
GOTERM_BP_FAT	GO:0035194~posttranscriptional gene silencing by RNA	3	0.534759	0.140994	ENSG00000123908, ENSG00000175387, ENSG00000134744	428	21	13528	4.51535	1	0.796739	92.8906
GOTERM_BP_FAT	GO:0016441~posttranscriptional gene silencing	3	0.534759	0.140994	ENSG00000123908, ENSG00000175387, ENSG00000134744	428	21	13528	4.51535	1	0.796739	92.8906
GOTERM_BP_FAT	GO:0040029~regulation of gene expression, epigenetic	5	0.891266	0.225337	ENSG00000123908, ENSG00000120616, ENSG00000175387, ENSG00000134744, ENSG00000171681	428	77	13528	2.05243	1	0.880358	98.8222
GOTERM_BP_FAT	GO:0031047~gene silencing by RNA	3	0.534759	0.279768	ENSG00000123908, ENSG00000175387, ENSG00000134744	428	33	13528	2.87341	1	0.908183	99.6684
GOTERM_BP_FAT	GO:0016458~gene silencing	3	0.534759	0.531637	ENSG00000123908, ENSG00000175387, ENSG00000134744	428	56	13528	1.69326	1	0.983795	99.9998
GOTERM_BP_FAT	GO:0034470~ncRNA processing	6	1.06952	0.707719	ENSG00000123908, ENSG00000175387, ENSG00000134744, ENSG00000162927, ENSG00000084463, ENSG00000126814	428	187	13528	1.01414	1	0.996786	100
Annotation Cluster 37	Enrichment Score: 0.8069417354012196
Category	Term	Count	%	PValue	Genes	List Total	Pop Hits	Pop Total	Fold Enrichment	Bonferroni	Benjamini	FDR
GOTERM_BP_FAT	GO:0016049~cell growth	5	0.891266	0.126215	ENSG00000112851, ENSG00000198964, ENSG00000134531, ENSG00000116954, ENSG00000113328	428	61	13528	2.59078	1	0.783571	90.4346
GOTERM_BP_FAT	GO:0032535~regulation of cellular component size	13	2.31729	0.148555	ENSG00000112851, ENSG00000118260, ENSG00000158092, ENSG00000182372, ENSG00000134531, ENSG00000050405, ENSG00000113916, ENSG00000137710, ENSG00000077684, ENSG00000198964, ENSG00000073282, ENSG00000116954, ENSG00000113328	428	271	13528	1.51623	1	0.801502	93.904
GOTERM_BP_FAT	GO:0008361~regulation of cell size	10	1.78253	0.202383	ENSG00000112851, ENSG00000118260, ENSG00000077684, ENSG00000198964, ENSG00000134531, ENSG00000182372, ENSG00000073282, ENSG00000113916, ENSG00000116954, ENSG00000113328	428	206	13528	1.53434	1	0.861523	98.0427
Annotation Cluster 38	Enrichment Score: 0.7992696572348567
Category	Term	Count	%	PValue	Genes	List Total	Pop Hits	Pop Total	Fold Enrichment	Bonferroni	Benjamini	FDR
GOTERM_BP_FAT	GO:0032268~regulation of cellular protein metabolic process	23	4.09982	0.0471576	ENSG00000185650, ENSG00000105974, ENSG00000112531, ENSG00000033800, ENSG00000164741, ENSG00000164197, ENSG00000101665, ENSG00000109686, ENSG00000135679, ENSG00000158092, ENSG00000072401, ENSG00000123908, ENSG00000182372, ENSG00000020577, ENSG00000109458, ENSG00000075151, ENSG00000139132, ENSG00000178913, ENSG00000091436, ENSG00000116641, ENSG00000198742, ENSG00000156976, ENSG00000142867	428	474	13528	1.5337	1	0.571744	56.8419
GOTERM_BP_FAT	GO:0032270~positive regulation of cellular protein metabolic process	12	2.13904	0.119237	ENSG00000105974, ENSG00000033800, ENSG00000164197, ENSG00000164741, ENSG00000101665, ENSG00000109686, ENSG00000135679, ENSG00000072401, ENSG00000020577, ENSG00000116641, ENSG00000198742, ENSG00000142867	428	233	13528	1.62785	1	0.777288	89.0151
GOTERM_BP_FAT	GO:0051247~positive regulation of protein metabolic process	12	2.13904	0.145967	ENSG00000105974, ENSG00000033800, ENSG00000164197, ENSG00000164741, ENSG00000101665, ENSG00000109686, ENSG00000135679, ENSG00000072401, ENSG00000020577, ENSG00000116641, ENSG00000198742, ENSG00000142867	428	243	13528	1.56086	1	0.802764	93.5735
GOTERM_BP_FAT	GO:0031399~regulation of protein modification process	12	2.13904	0.325368	ENSG00000139132, ENSG00000105974, ENSG00000178913, ENSG00000033800, ENSG00000164741, ENSG00000101665, ENSG00000072401, ENSG00000091436, ENSG00000109458, ENSG00000116641, ENSG00000198742, ENSG00000142867	428	295	13528	1.28573	1	0.933609	99.8937
GOTERM_BP_FAT	GO:0031401~positive regulation of protein modification process	8	1.42602	0.377624	ENSG00000105974, ENSG00000033800, ENSG00000164741, ENSG00000101665, ENSG00000072401, ENSG00000116641, ENSG00000198742, ENSG00000142867	428	187	13528	1.35219	1	0.951341	99.9739
Annotation Cluster 39	Enrichment Score: 0.7877655262972215
Category	Term	Count	%	PValue	Genes	List Total	Pop Hits	Pop Total	Fold Enrichment	Bonferroni	Benjamini	FDR
GOTERM_MF_FAT	GO:0060090~molecular adaptor activity	6	1.06952	0.0611891	ENSG00000136738, ENSG00000137575, ENSG00000143514, ENSG00000158092, ENSG00000151491, ENSG00000109458	413	67	12983	2.81515	1	0.529907	59.9779
GOTERM_MF_FAT	GO:0005070~SH3/SH2 adaptor activity	4	0.713012	0.202961	ENSG00000136738, ENSG00000143514, ENSG00000151491, ENSG00000109458	413	49	12983	2.56619	1	0.827053	96.2748
GOTERM_MF_FAT	GO:0030674~protein binding, bridging	5	0.891266	0.348832	ENSG00000136738, ENSG00000143514, ENSG00000151491, ENSG00000096696, ENSG00000109458	413	94	12983	1.67212	1	0.923017	99.8014
Annotation Cluster 40	Enrichment Score: 0.7792994345931872
Category	Term	Count	%	PValue	Genes	List Total	Pop Hits	Pop Total	Fold Enrichment	Bonferroni	Benjamini	FDR
GOTERM_BP_FAT	GO:0043193~positive regulation of gene-specific transcription	7	1.24777	0.0568919	ENSG00000162775, ENSG00000116833, ENSG00000118260, ENSG00000141448, ENSG00000175387, ENSG00000164442, ENSG00000100644	428	87	13528	2.54313	1	0.606287	63.9018
GOTERM_BP_FAT	GO:0032583~regulation of gene-specific transcription	9	1.60428	0.0619406	ENSG00000178913, ENSG00000162775, ENSG00000101665, ENSG00000116833, ENSG00000118260, ENSG00000141448, ENSG00000175387, ENSG00000164442, ENSG00000100644	428	134	13528	2.12289	1	0.625521	67.1198
GOTERM_MF_FAT	GO:0003705~RNA polymerase II transcription factor activity, enhancer binding	4	0.713012	0.125728	ENSG00000116833, ENSG00000118260, ENSG00000141448, ENSG00000100644	413	39	12983	3.22419	1	0.704338	85.7538
GOTERM_BP_FAT	GO:0010551~regulation of specific transcription from RNA polymerase II promoter	6	1.06952	0.175818	ENSG00000178913, ENSG00000162775, ENSG00000101665, ENSG00000118260, ENSG00000141448, ENSG00000164442	428	94	13528	2.0175	1	0.832978	96.5392
GOTERM_BP_FAT	GO:0010552~positive regulation of specific transcription from RNA polymerase II promoter	4	0.713012	0.268124	ENSG00000162775, ENSG00000118260, ENSG00000141448, ENSG00000164442	428	57	13528	2.21807	1	0.902197	99.5616
GOTERM_BP_FAT	GO:0010553~negative regulation of specific transcription from RNA polymerase II promoter	3	0.534759	0.372901	ENSG00000178913, ENSG00000162775, ENSG00000101665	428	41	13528	2.31274	1	0.949812	99.9702
GOTERM_BP_FAT	GO:0032582~negative regulation of gene-specific transcription	3	0.534759	0.450248	ENSG00000178913, ENSG00000162775, ENSG00000101665	428	48	13528	1.97547	1	0.970392	99.997
Annotation Cluster 41	Enrichment Score: 0.7635494923384909
Category	Term	Count	%	PValue	Genes	List Total	Pop Hits	Pop Total	Fold Enrichment	Bonferroni	Benjamini	FDR
GOTERM_BP_FAT	GO:0035295~tube development	14	2.49554	0.0225255	ENSG00000177426, ENSG00000164741, ENSG00000141448, ENSG00000135111, ENSG00000153094, ENSG00000026508, ENSG00000147862, ENSG00000138771, ENSG00000118523, ENSG00000073282, ENSG00000185591, ENSG00000175387, ENSG00000115170, ENSG00000142867	428	220	13528	2.01138	1	0.432349	32.721
GOTERM_BP_FAT	GO:0060541~respiratory system development	6	1.06952	0.255211	ENSG00000141448, ENSG00000147862, ENSG00000143190, ENSG00000118523, ENSG00000185591, ENSG00000175387	428	108	13528	1.75597	1	0.893518	99.4058
GOTERM_BP_FAT	GO:0030324~lung development	5	0.891266	0.381226	ENSG00000141448, ENSG00000147862, ENSG00000118523, ENSG00000185591, ENSG00000175387	428	99	13528	1.59634	1	0.951863	99.9764
GOTERM_BP_FAT	GO:0030323~respiratory tube development	5	0.891266	0.40276	ENSG00000141448, ENSG00000147862, ENSG00000118523, ENSG00000185591, ENSG00000175387	428	102	13528	1.54939	1	0.958979	99.9872
Annotation Cluster 42	Enrichment Score: 0.7589880986352311
Category	Term	Count	%	PValue	Genes	List Total	Pop Hits	Pop Total	Fold Enrichment	Bonferroni	Benjamini	FDR
GOTERM_BP_FAT	GO:0048609~reproductive process in a multicellular organism	23	4.09982	0.0573695	ENSG00000196470, ENSG00000105974, ENSG00000112531, ENSG00000104687, ENSG00000105976, ENSG00000118260, ENSG00000145375, ENSG00000162407, ENSG00000116678, ENSG00000049860, ENSG00000182985, ENSG00000113658, ENSG00000113916, ENSG00000131773, ENSG00000153094, ENSG00000204256, ENSG00000147202, ENSG00000115548, ENSG00000185591, ENSG00000118689, ENSG00000115170, ENSG00000173744, ENSG00000164442	428	487	13528	1.49276	1	0.606816	64.2185
GOTERM_BP_FAT	GO:0032504~multicellular organism reproduction	23	4.09982	0.0573695	ENSG00000196470, ENSG00000105974, ENSG00000112531, ENSG00000104687, ENSG00000105976, ENSG00000118260, ENSG00000145375, ENSG00000162407, ENSG00000116678, ENSG00000049860, ENSG00000182985, ENSG00000113658, ENSG00000113916, ENSG00000131773, ENSG00000153094, ENSG00000204256, ENSG00000147202, ENSG00000115548, ENSG00000185591, ENSG00000118689, ENSG00000115170, ENSG00000173744, ENSG00000164442	428	487	13528	1.49276	1	0.606816	64.2185
GOTERM_BP_FAT	GO:0007276~gamete generation	18	3.20856	0.120399	ENSG00000196470, ENSG00000112531, ENSG00000104687, ENSG00000145375, ENSG00000162407, ENSG00000116678, ENSG00000049860, ENSG00000182985, ENSG00000113658, ENSG00000113916, ENSG00000131773, ENSG00000153094, ENSG00000204256, ENSG00000147202, ENSG00000115548, ENSG00000118689, ENSG00000115170, ENSG00000173744	428	395	13528	1.44034	1	0.777188	89.2643
GOTERM_BP_FAT	GO:0019953~sexual reproduction	18	3.20856	0.278663	ENSG00000196470, ENSG00000112531, ENSG00000104687, ENSG00000145375, ENSG00000162407, ENSG00000116678, ENSG00000049860, ENSG00000182985, ENSG00000113658, ENSG00000113916, ENSG00000131773, ENSG00000153094, ENSG00000204256, ENSG00000147202, ENSG00000115548, ENSG00000118689, ENSG00000115170, ENSG00000173744	428	458	13528	1.24222	1	0.908603	99.6594
GOTERM_BP_FAT	GO:0048232~male gamete generation	11	1.96078	0.502926	ENSG00000196470, ENSG00000112531, ENSG00000104687, ENSG00000204256, ENSG00000145375, ENSG00000115548, ENSG00000182985, ENSG00000113916, ENSG00000131773, ENSG00000173744, ENSG00000153094	428	308	13528	1.12884	1	0.979851	99.9995
GOTERM_BP_FAT	GO:0007283~spermatogenesis	11	1.96078	0.502926	ENSG00000196470, ENSG00000112531, ENSG00000104687, ENSG00000204256, ENSG00000145375, ENSG00000115548, ENSG00000182985, ENSG00000113916, ENSG00000131773, ENSG00000173744, ENSG00000153094	428	308	13528	1.12884	1	0.979851	99.9995
Annotation Cluster 43	Enrichment Score: 0.7353639512610088
Category	Term	Count	%	PValue	Genes	List Total	Pop Hits	Pop Total	Fold Enrichment	Bonferroni	Benjamini	FDR
GOTERM_BP_FAT	GO:0002449~lymphocyte mediated immunity	7	1.24777	0.0229066	ENSG00000026103, ENSG00000182985, ENSG00000196352, ENSG00000143669, ENSG00000142867, ENSG00000153879, ENSG00000133789	428	70	13528	3.16075	1	0.434215	33.1758
GOTERM_BP_FAT	GO:0001909~leukocyte mediated cytotoxicity	3	0.534759	0.0378226	ENSG00000182985, ENSG00000143669, ENSG00000153879	428	10	13528	9.48224	1	0.529872	48.8652
GOTERM_BP_FAT	GO:0002443~leukocyte mediated immunity	7	1.24777	0.0543438	ENSG00000026103, ENSG00000182985, ENSG00000196352, ENSG00000143669, ENSG00000142867, ENSG00000153879, ENSG00000133789	428	86	13528	2.5727	1	0.5997	62.1671
GOTERM_BP_FAT	GO:0001906~cell killing	3	0.534759	0.174513	ENSG00000182985, ENSG00000143669, ENSG00000153879	428	24	13528	3.95093	1	0.833034	96.4426
GOTERM_BP_FAT	GO:0002250~adaptive immune response	5	0.891266	0.225337	ENSG00000026103, ENSG00000182985, ENSG00000196352, ENSG00000142867, ENSG00000133789	428	77	13528	2.05243	1	0.880358	98.8222
GOTERM_BP_FAT	GO:0002460~adaptive immune response based on somatic recombination of immune receptors built from immunoglobulin superfamily domains	5	0.891266	0.225337	ENSG00000026103, ENSG00000182985, ENSG00000196352, ENSG00000142867, ENSG00000133789	428	77	13528	2.05243	1	0.880358	98.8222
GOTERM_BP_FAT	GO:0002252~immune effector process	7	1.24777	0.248978	ENSG00000026103, ENSG00000182985, ENSG00000196352, ENSG00000143669, ENSG00000142867, ENSG00000153879, ENSG00000133789	428	134	13528	1.65114	1	0.891635	99.3131
GOTERM_BP_FAT	GO:0019724~B cell mediated immunity	4	0.713012	0.259541	ENSG00000026103, ENSG00000196352, ENSG00000142867, ENSG00000133789	428	56	13528	2.25768	1	0.896533	99.4631
GOTERM_BP_FAT	GO:0016064~immunoglobulin mediated immune response	3	0.534759	0.512067	ENSG00000196352, ENSG00000142867, ENSG00000133789	428	54	13528	1.75597	1	0.981093	99.9996
GOTERM_BP_FAT	GO:0045087~innate immune response	5	0.891266	0.637868	ENSG00000115267, ENSG00000196352, ENSG00000143669, ENSG00000142867, ENSG00000153879	428	138	13528	1.1452	1	0.99329	100
GOTERM_BP_FAT	GO:0006955~immune response	17	3.0303	0.925161	ENSG00000163131, ENSG00000136167, ENSG00000026103, ENSG00000182985, ENSG00000197971, ENSG00000162654, ENSG00000153879, ENSG00000148516, ENSG00000138623, ENSG00000116514, ENSG00000117228, ENSG00000115267, ENSG00000140262, ENSG00000196352, ENSG00000142867, ENSG00000143669, ENSG00000133789	428	690	13528	0.778735	1	0.999977	100
Annotation Cluster 44	Enrichment Score: 0.7325193781943956
Category	Term	Count	%	PValue	Genes	List Total	Pop Hits	Pop Total	Fold Enrichment	Bonferroni	Benjamini	FDR
GOTERM_BP_FAT	GO:0006352~transcription initiation	7	1.24777	0.0471219	ENSG00000048649, ENSG00000104221, ENSG00000136997, ENSG00000178913, ENSG00000197780, ENSG00000188342, ENSG00000122779	428	83	13528	2.66569	1	0.574358	56.8137
GOTERM_MF_FAT	GO:0016251~general RNA polymerase II transcription factor activity	4	0.713012	0.211226	ENSG00000143498, ENSG00000178913, ENSG00000197780, ENSG00000188342	413	50	12983	2.51487	1	0.827583	96.7974
GOTERM_BP_FAT	GO:0006367~transcription initiation from RNA polymerase II promoter	3	0.534759	0.637489	ENSG00000178913, ENSG00000197780, ENSG00000188342	428	68	13528	1.39445	1	0.99333	100
Annotation Cluster 45	Enrichment Score: 0.7139856900998415
Category	Term	Count	%	PValue	Genes	List Total	Pop Hits	Pop Total	Fold Enrichment	Bonferroni	Benjamini	FDR
GOTERM_BP_FAT	GO:0016573~histone acetylation	5	0.891266	0.0641624	ENSG00000077684, ENSG00000127337, ENSG00000152382, ENSG00000005339, ENSG00000120616	428	48	13528	3.29245	1	0.62636	68.4485
GOTERM_BP_FAT	GO:0006473~protein amino acid acetylation	5	0.891266	0.0811005	ENSG00000077684, ENSG00000127337, ENSG00000152382, ENSG00000005339, ENSG00000120616	428	52	13528	3.03918	1	0.689415	77.0369
GOTERM_BP_FAT	GO:0016570~histone modification	8	1.42602	0.0914466	ENSG00000077684, ENSG00000127337, ENSG00000115548, ENSG00000152382, ENSG00000163635, ENSG00000005339, ENSG00000120616, ENSG00000181555	428	122	13528	2.07262	1	0.714991	81.1423
GOTERM_BP_FAT	GO:0016569~covalent chromatin modification	8	1.42602	0.10396	ENSG00000077684, ENSG00000127337, ENSG00000115548, ENSG00000152382, ENSG00000163635, ENSG00000005339, ENSG00000120616, ENSG00000181555	428	126	13528	2.00682	1	0.748323	85.1845
GOTERM_BP_FAT	GO:0043543~protein amino acid acylation	5	0.891266	0.12076	ENSG00000077684, ENSG00000127337, ENSG00000152382, ENSG00000005339, ENSG00000120616	428	60	13528	2.63396	1	0.776492	89.3408
GOTERM_BP_FAT	GO:0043967~histone H4 acetylation	3	0.534759	0.130159	ENSG00000077684, ENSG00000127337, ENSG00000120616	428	20	13528	4.74112	1	0.786103	91.1585
GOTERM_MF_FAT	GO:0004402~histone acetyltransferase activity	3	0.534759	0.340774	ENSG00000152382, ENSG00000005339, ENSG00000120616	413	38	12983	2.48178	1	0.919483	99.7626
GOTERM_MF_FAT	GO:0004468~lysine N-acetyltransferase activity	3	0.534759	0.340774	ENSG00000152382, ENSG00000005339, ENSG00000120616	413	38	12983	2.48178	1	0.919483	99.7626
GOTERM_MF_FAT	GO:0016407~acetyltransferase activity	4	0.713012	0.485012	ENSG00000152382, ENSG00000150768, ENSG00000005339, ENSG00000120616	413	82	12983	1.53346	1	0.970573	99.9934
GOTERM_MF_FAT	GO:0016410~N-acyltransferase activity	4	0.713012	0.493083	ENSG00000172292, ENSG00000152382, ENSG00000005339, ENSG00000120616	413	83	12983	1.51498	1	0.971948	99.9947
GOTERM_MF_FAT	GO:0008080~N-acetyltransferase activity	3	0.534759	0.648362	ENSG00000152382, ENSG00000005339, ENSG00000120616	413	69	12983	1.36678	1	0.991952	100
Annotation Cluster 46	Enrichment Score: 0.6972435380045713
Category	Term	Count	%	PValue	Genes	List Total	Pop Hits	Pop Total	Fold Enrichment	Bonferroni	Benjamini	FDR
GOTERM_BP_FAT	GO:0042391~regulation of membrane potential	8	1.42602	0.131593	ENSG00000156052, ENSG00000105974, ENSG00000112531, ENSG00000101665, ENSG00000124788, ENSG00000163347, ENSG00000049860, ENSG00000197971	428	134	13528	1.88701	1	0.783444	91.4085
GOTERM_BP_FAT	GO:0042326~negative regulation of phosphorylation	4	0.713012	0.168889	ENSG00000105974, ENSG00000101665, ENSG00000124788, ENSG00000163635	428	45	13528	2.80955	1	0.829912	95.9966
GOTERM_BP_FAT	GO:0045936~negative regulation of phosphate metabolic process	4	0.713012	0.192709	ENSG00000105974, ENSG00000101665, ENSG00000124788, ENSG00000163635	428	48	13528	2.63396	1	0.852968	97.5859
GOTERM_BP_FAT	GO:0010563~negative regulation of phosphorus metabolic process	4	0.713012	0.192709	ENSG00000105974, ENSG00000101665, ENSG00000124788, ENSG00000163635	428	48	13528	2.63396	1	0.852968	97.5859
GOTERM_BP_FAT	GO:0051899~membrane depolarization	3	0.534759	0.3955	ENSG00000105974, ENSG00000101665, ENSG00000124788	428	43	13528	2.20517	1	0.957326	99.9842
Annotation Cluster 47	Enrichment Score: 0.6971585347623623
Category	Term	Count	%	PValue	Genes	List Total	Pop Hits	Pop Total	Fold Enrichment	Bonferroni	Benjamini	FDR
GOTERM_BP_FAT	GO:0030518~steroid hormone receptor signaling pathway	5	0.891266	0.110166	ENSG00000140396, ENSG00000178913, ENSG00000033800, ENSG00000115548, ENSG00000113580	428	58	13528	2.72478	1	0.759837	86.8717
GOTERM_BP_FAT	GO:0030522~intracellular receptor-mediated signaling pathway	5	0.891266	0.211945	ENSG00000140396, ENSG00000178913, ENSG00000033800, ENSG00000115548, ENSG00000113580	428	75	13528	2.10717	1	0.871276	98.4131
GOTERM_MF_FAT	GO:0035257~nuclear hormone receptor binding	5	0.891266	0.228111	ENSG00000140396, ENSG00000178913, ENSG00000033800, ENSG00000115548, ENSG00000138162	413	77	12983	2.04129	1	0.841245	97.6601
GOTERM_MF_FAT	GO:0051427~hormone receptor binding	5	0.891266	0.305456	ENSG00000140396, ENSG00000178913, ENSG00000033800, ENSG00000115548, ENSG00000138162	413	88	12983	1.78613	1	0.903492	99.494
Annotation Cluster 48	Enrichment Score: 0.668989713860319
Category	Term	Count	%	PValue	Genes	List Total	Pop Hits	Pop Total	Fold Enrichment	Bonferroni	Benjamini	FDR
GOTERM_BP_FAT	GO:0019827~stem cell maintenance	3	0.534759	0.185954	ENSG00000136826, ENSG00000005339, ENSG00000134744	428	25	13528	3.7929	1	0.845125	97.2094
GOTERM_BP_FAT	GO:0048864~stem cell development	3	0.534759	0.197496	ENSG00000136826, ENSG00000005339, ENSG00000134744	428	26	13528	3.64702	1	0.858371	97.8232
GOTERM_BP_FAT	GO:0048863~stem cell differentiation	3	0.534759	0.267958	ENSG00000136826, ENSG00000005339, ENSG00000134744	428	32	13528	2.9632	1	0.902797	99.5599
Annotation Cluster 49	Enrichment Score: 0.6543239550136442
Category	Term	Count	%	PValue	Genes	List Total	Pop Hits	Pop Total	Fold Enrichment	Bonferroni	Benjamini	FDR
GOTERM_BP_FAT	GO:0007163~establishment or maintenance of cell polarity	6	1.06952	0.0186753	ENSG00000112851, ENSG00000086827, ENSG00000124171, ENSG00000116641, ENSG00000163637, ENSG00000127603	428	49	13528	3.8703	1	0.387737	27.9592
GOTERM_BP_FAT	GO:0030030~cell projection organization	20	3.56506	0.0244572	ENSG00000196470, ENSG00000137575, ENSG00000118260, ENSG00000158092, ENSG00000166900, ENSG00000151914, ENSG00000137710, ENSG00000050405, ENSG00000170340, ENSG00000196586, ENSG00000127603, ENSG00000116957, ENSG00000139132, ENSG00000119547, ENSG00000026508, ENSG00000124171, ENSG00000127328, ENSG00000116641, ENSG00000134324, ENSG00000198087	428	368	13528	1.7178	1	0.4416	34.9968
GOTERM_BP_FAT	GO:0000902~cell morphogenesis	16	2.85205	0.155638	ENSG00000196470, ENSG00000112851, ENSG00000118260, ENSG00000151914, ENSG00000113916, ENSG00000163637, ENSG00000170340, ENSG00000127603, ENSG00000116957, ENSG00000119547, ENSG00000086827, ENSG00000124171, ENSG00000127328, ENSG00000138771, ENSG00000116641, ENSG00000100644	428	356	13528	1.42056	1	0.807665	94.7285
GOTERM_BP_FAT	GO:0032989~cellular component morphogenesis	17	3.0303	0.187877	ENSG00000196470, ENSG00000112851, ENSG00000118260, ENSG00000151914, ENSG00000113916, ENSG00000163637, ENSG00000170340, ENSG00000127603, ENSG00000116957, ENSG00000119547, ENSG00000086827, ENSG00000124171, ENSG00000127328, ENSG00000138771, ENSG00000116641, ENSG00000173744, ENSG00000100644	428	397	13528	1.35347	1	0.846068	97.3219
GOTERM_BP_FAT	GO:0048666~neuron development	14	2.49554	0.271733	ENSG00000196470, ENSG00000118260, ENSG00000166900, ENSG00000151914, ENSG00000170340, ENSG00000196586, ENSG00000127603, ENSG00000116957, ENSG00000156052, ENSG00000119547, ENSG00000026508, ENSG00000124171, ENSG00000116641, ENSG00000172602	428	339	13528	1.30532	1	0.904982	99.5978
GOTERM_BP_FAT	GO:0031175~neuron projection development	11	1.96078	0.287268	ENSG00000116957, ENSG00000196470, ENSG00000026508, ENSG00000118260, ENSG00000124171, ENSG00000166900, ENSG00000151914, ENSG00000116641, ENSG00000170340, ENSG00000196586, ENSG00000127603	428	256	13528	1.35813	1	0.911456	99.7236
GOTERM_BP_FAT	GO:0048858~cell projection morphogenesis	10	1.78253	0.365075	ENSG00000116957, ENSG00000196470, ENSG00000119547, ENSG00000118260, ENSG00000124171, ENSG00000127328, ENSG00000151914, ENSG00000116641, ENSG00000170340, ENSG00000127603	428	245	13528	1.2901	1	0.947936	99.963
GOTERM_BP_FAT	GO:0030182~neuron differentiation	16	2.85205	0.396825	ENSG00000196470, ENSG00000118260, ENSG00000166900, ENSG00000134532, ENSG00000182372, ENSG00000151914, ENSG00000170340, ENSG00000196586, ENSG00000127603, ENSG00000116957, ENSG00000156052, ENSG00000119547, ENSG00000026508, ENSG00000124171, ENSG00000116641, ENSG00000172602	428	438	13528	1.15461	1	0.95753	99.9848
GOTERM_BP_FAT	GO:0007409~axonogenesis	8	1.42602	0.408746	ENSG00000116957, ENSG00000196470, ENSG00000118260, ENSG00000124171, ENSG00000151914, ENSG00000116641, ENSG00000170340, ENSG00000127603	428	193	13528	1.31015	1	0.960401	99.9893
GOTERM_BP_FAT	GO:0032990~cell part morphogenesis	10	1.78253	0.414099	ENSG00000116957, ENSG00000196470, ENSG00000119547, ENSG00000118260, ENSG00000124171, ENSG00000127328, ENSG00000151914, ENSG00000116641, ENSG00000170340, ENSG00000127603	428	256	13528	1.23467	1	0.961523	99.9909
GOTERM_BP_FAT	GO:0048667~cell morphogenesis involved in neuron differentiation	8	1.42602	0.484691	ENSG00000116957, ENSG00000196470, ENSG00000118260, ENSG00000124171, ENSG00000151914, ENSG00000116641, ENSG00000170340, ENSG00000127603	428	209	13528	1.20986	1	0.977614	99.999
GOTERM_BP_FAT	GO:0048812~neuron projection morphogenesis	8	1.42602	0.501408	ENSG00000116957, ENSG00000196470, ENSG00000118260, ENSG00000124171, ENSG00000151914, ENSG00000116641, ENSG00000170340, ENSG00000127603	428	213	13528	1.18714	1	0.980104	99.9994
GOTERM_BP_FAT	GO:0000904~cell morphogenesis involved in differentiation	9	1.60428	0.501762	ENSG00000116957, ENSG00000196470, ENSG00000118260, ENSG00000124171, ENSG00000151914, ENSG00000116641, ENSG00000170340, ENSG00000127603, ENSG00000100644	428	244	13528	1.16585	1	0.979986	99.9995
Annotation Cluster 50	Enrichment Score: 0.6285807982011742
Category	Term	Count	%	PValue	Genes	List Total	Pop Hits	Pop Total	Fold Enrichment	Bonferroni	Benjamini	FDR
GOTERM_BP_FAT	GO:0030514~negative regulation of BMP signaling pathway	3	0.534759	0.140994	ENSG00000105974, ENSG00000101665, ENSG00000198742	428	21	13528	4.51535	1	0.796739	92.8906
GOTERM_BP_FAT	GO:0030510~regulation of BMP signaling pathway	3	0.534759	0.244342	ENSG00000105974, ENSG00000101665, ENSG00000198742	428	30	13528	3.16075	1	0.888932	99.2354
GOTERM_BP_FAT	GO:0031401~positive regulation of protein modification process	8	1.42602	0.377624	ENSG00000105974, ENSG00000033800, ENSG00000164741, ENSG00000101665, ENSG00000072401, ENSG00000116641, ENSG00000198742, ENSG00000142867	428	187	13528	1.35219	1	0.951341	99.9739
Annotation Cluster 51	Enrichment Score: 0.623020350617196
Category	Term	Count	%	PValue	Genes	List Total	Pop Hits	Pop Total	Fold Enrichment	Bonferroni	Benjamini	FDR
GOTERM_MF_FAT	GO:0051020~GTPase binding	7	1.24777	0.132899	ENSG00000139132, ENSG00000127328, ENSG00000147202, ENSG00000110723, ENSG00000116641, ENSG00000205339, ENSG00000100592	413	109	12983	2.01882	1	0.713532	87.3579
GOTERM_MF_FAT	GO:0031267~small GTPase binding	6	1.06952	0.217395	ENSG00000139132, ENSG00000147202, ENSG00000110723, ENSG00000116641, ENSG00000205339, ENSG00000100592	413	101	12983	1.86748	1	0.829029	97.1421
GOTERM_MF_FAT	GO:0017016~Ras GTPase binding	5	0.891266	0.327099	ENSG00000147202, ENSG00000110723, ENSG00000116641, ENSG00000205339, ENSG00000100592	413	91	12983	1.72724	1	0.916315	99.6803
GOTERM_MF_FAT	GO:0017048~Rho GTPase binding	3	0.534759	0.340774	ENSG00000147202, ENSG00000116641, ENSG00000100592	413	38	12983	2.48178	1	0.919483	99.7626
Annotation Cluster 52	Enrichment Score: 0.6186571831914058
Category	Term	Count	%	PValue	Genes	List Total	Pop Hits	Pop Total	Fold Enrichment	Bonferroni	Benjamini	FDR
GOTERM_BP_FAT	GO:0046578~regulation of Ras protein signal transduction	11	1.96078	0.127595	ENSG00000139132, ENSG00000170776, ENSG00000156011, ENSG00000164741, ENSG00000152061, ENSG00000121749, ENSG00000108061, ENSG00000116641, ENSG00000113916, ENSG00000173744, ENSG00000173848	428	210	13528	1.65563	1	0.784047	90.6939
GOTERM_BP_FAT	GO:0051056~regulation of small GTPase mediated signal transduction	12	2.13904	0.172766	ENSG00000139132, ENSG00000170776, ENSG00000156011, ENSG00000164741, ENSG00000152061, ENSG00000121749, ENSG00000108061, ENSG00000116641, ENSG00000113916, ENSG00000136237, ENSG00000173744, ENSG00000173848	428	252	13528	1.50512	1	0.833527	96.3093
GOTERM_BP_FAT	GO:0032319~regulation of Rho GTPase activity	3	0.534759	0.220816	ENSG00000139132, ENSG00000116641, ENSG00000113916	428	28	13528	3.38652	1	0.876384	98.6967
GOTERM_BP_FAT	GO:0032318~regulation of Ras GTPase activity	6	1.06952	0.231603	ENSG00000139132, ENSG00000152061, ENSG00000121749, ENSG00000116641, ENSG00000113916, ENSG00000173744	428	104	13528	1.82351	1	0.884481	98.9774
GOTERM_BP_FAT	GO:0043087~regulation of GTPase activity	6	1.06952	0.347675	ENSG00000139132, ENSG00000152061, ENSG00000121749, ENSG00000116641, ENSG00000113916, ENSG00000173744	428	123	13528	1.54183	1	0.941447	99.9408
GOTERM_BP_FAT	GO:0051336~regulation of hydrolase activity	12	2.13904	0.495244	ENSG00000139132, ENSG00000156052, ENSG00000105974, ENSG00000136997, ENSG00000164741, ENSG00000152061, ENSG00000121749, ENSG00000116678, ENSG00000116641, ENSG00000113916, ENSG00000011198, ENSG00000173744	428	337	13528	1.12549	1	0.979095	99.9993
Annotation Cluster 53	Enrichment Score: 0.565763696664853
Category	Term	Count	%	PValue	Genes	List Total	Pop Hits	Pop Total	Fold Enrichment	Bonferroni	Benjamini	FDR
GOTERM_BP_FAT	GO:0035239~tube morphogenesis	9	1.60428	0.0479648	ENSG00000026508, ENSG00000177426, ENSG00000164741, ENSG00000138771, ENSG00000073282, ENSG00000135111, ENSG00000115170, ENSG00000153094, ENSG00000142867	428	127	13528	2.2399	1	0.575192	57.4735
GOTERM_BP_FAT	GO:0048754~branching morphogenesis of a tube	3	0.534759	0.612903	ENSG00000026508, ENSG00000135111, ENSG00000115170	428	65	13528	1.45881	1	0.991713	100
GOTERM_BP_FAT	GO:0001763~morphogenesis of a branching structure	3	0.534759	0.682958	ENSG00000026508, ENSG00000135111, ENSG00000115170	428	74	13528	1.28138	1	0.995815	100
Annotation Cluster 54	Enrichment Score: 0.5629439326230291
Category	Term	Count	%	PValue	Genes	List Total	Pop Hits	Pop Total	Fold Enrichment	Bonferroni	Benjamini	FDR
GOTERM_BP_FAT	GO:0045089~positive regulation of innate immune response	5	0.891266	0.0564667	ENSG00000134070, ENSG00000104312, ENSG00000182985, ENSG00000168495, ENSG00000142867	428	46	13528	3.4356	1	0.611462	63.6176
GOTERM_BP_FAT	GO:0002224~toll-like receptor signaling pathway	3	0.534759	0.0704282	ENSG00000134070, ENSG00000104312, ENSG00000142867	428	14	13528	6.77303	1	0.64971	71.9284
GOTERM_BP_FAT	GO:0031349~positive regulation of defense response	6	1.06952	0.0804954	ENSG00000145623, ENSG00000134070, ENSG00000104312, ENSG00000182985, ENSG00000168495, ENSG00000142867	428	73	13528	2.59787	1	0.688854	76.7724
GOTERM_BP_FAT	GO:0045088~regulation of innate immune response	5	0.891266	0.0903173	ENSG00000134070, ENSG00000104312, ENSG00000182985, ENSG00000168495, ENSG00000142867	428	54	13528	2.92662	1	0.712447	80.7304
GOTERM_BP_FAT	GO:0002221~pattern recognition receptor signaling pathway	3	0.534759	0.0990002	ENSG00000134070, ENSG00000104312, ENSG00000142867	428	17	13528	5.57779	1	0.734276	83.6914
GOTERM_BP_FAT	GO:0002758~innate immune response-activating signal transduction	3	0.534759	0.119532	ENSG00000134070, ENSG00000104312, ENSG00000142867	428	19	13528	4.99065	1	0.776384	89.0788
GOTERM_BP_FAT	GO:0002218~activation of innate immune response	3	0.534759	0.119532	ENSG00000134070, ENSG00000104312, ENSG00000142867	428	19	13528	4.99065	1	0.776384	89.0788
GOTERM_BP_FAT	GO:0001819~positive regulation of cytokine production	6	1.06952	0.155117	ENSG00000110218, ENSG00000118260, ENSG00000104312, ENSG00000168495, ENSG00000142867, ENSG00000100644	428	90	13528	2.10717	1	0.807907	94.6717
GOTERM_BP_FAT	GO:0001817~regulation of cytokine production	9	1.60428	0.213669	ENSG00000110218, ENSG00000118260, ENSG00000104312, ENSG00000182985, ENSG00000113916, ENSG00000168495, ENSG00000142867, ENSG00000153879, ENSG00000100644	428	181	13528	1.57164	1	0.872662	98.4724
GOTERM_BP_FAT	GO:0043392~negative regulation of DNA binding	4	0.713012	0.217299	ENSG00000048649, ENSG00000101665, ENSG00000134070, ENSG00000153879	428	51	13528	2.47902	1	0.874624	98.5905
GOTERM_BP_FAT	GO:0051100~negative regulation of binding	4	0.713012	0.285383	ENSG00000048649, ENSG00000101665, ENSG00000134070, ENSG00000153879	428	59	13528	2.14288	1	0.911869	99.7106
GOTERM_BP_FAT	GO:0051091~positive regulation of transcription factor activity	4	0.713012	0.294048	ENSG00000134070, ENSG00000104312, ENSG00000142867, ENSG00000153879	428	60	13528	2.10717	1	0.915305	99.7659
GOTERM_BP_FAT	GO:0051101~regulation of DNA binding	6	1.06952	0.335126	ENSG00000048649, ENSG00000101665, ENSG00000134070, ENSG00000104312, ENSG00000142867, ENSG00000153879	428	121	13528	1.56731	1	0.937837	99.9175
GOTERM_BP_FAT	GO:0051098~regulation of binding	7	1.24777	0.353415	ENSG00000048649, ENSG00000101665, ENSG00000134070, ENSG00000104312, ENSG00000175387, ENSG00000142867, ENSG00000153879	428	153	13528	1.44609	1	0.943339	99.9492
GOTERM_BP_FAT	GO:0051092~positive regulation of NF-kappaB transcription factor activity	3	0.534759	0.372901	ENSG00000134070, ENSG00000104312, ENSG00000142867	428	41	13528	2.31274	1	0.949812	99.9702
GOTERM_BP_FAT	GO:0043388~positive regulation of DNA binding	4	0.713012	0.380842	ENSG00000134070, ENSG00000104312, ENSG00000142867, ENSG00000153879	428	70	13528	1.80614	1	0.952091	99.9761
GOTERM_BP_FAT	GO:0051090~regulation of transcription factor activity	5	0.891266	0.40991	ENSG00000101665, ENSG00000134070, ENSG00000104312, ENSG00000142867, ENSG00000153879	428	103	13528	1.53434	1	0.960525	99.9896
GOTERM_BP_FAT	GO:0043433~negative regulation of transcription factor activity	3	0.534759	0.417719	ENSG00000101665, ENSG00000134070, ENSG00000153879	428	45	13528	2.10717	1	0.962274	99.9918
GOTERM_BP_FAT	GO:0051099~positive regulation of binding	4	0.713012	0.448641	ENSG00000134070, ENSG00000104312, ENSG00000142867, ENSG00000153879	428	78	13528	1.6209	1	0.970159	99.9968
GOTERM_BP_FAT	GO:0034097~response to cytokine stimulus	4	0.713012	0.456919	ENSG00000145623, ENSG00000134070, ENSG00000104312, ENSG00000143384	428	79	13528	1.60038	1	0.971915	99.9976
GOTERM_BP_FAT	GO:0050778~positive regulation of immune response	6	1.06952	0.484709	ENSG00000134070, ENSG00000104312, ENSG00000182985, ENSG00000196352, ENSG00000168495, ENSG00000142867	428	145	13528	1.3079	1	0.977397	99.999
GOTERM_BP_FAT	GO:0002757~immune response-activating signal transduction	3	0.534759	0.491968	ENSG00000134070, ENSG00000104312, ENSG00000142867	428	52	13528	1.82351	1	0.978739	99.9992
GOTERM_BP_FAT	GO:0051240~positive regulation of multicellular organismal process	9	1.60428	0.501762	ENSG00000101670, ENSG00000105974, ENSG00000110218, ENSG00000118260, ENSG00000104312, ENSG00000115170, ENSG00000168495, ENSG00000142867, ENSG00000100644	428	244	13528	1.16585	1	0.979986	99.9995
GOTERM_BP_FAT	GO:0002764~immune response-regulating signal transduction	3	0.534759	0.531637	ENSG00000134070, ENSG00000104312, ENSG00000142867	428	56	13528	1.69326	1	0.983795	99.9998
GOTERM_BP_FAT	GO:0002253~activation of immune response	4	0.713012	0.57365	ENSG00000134070, ENSG00000104312, ENSG00000196352, ENSG00000142867	428	94	13528	1.345	1	0.988536	100
GOTERM_BP_FAT	GO:0048584~positive regulation of response to stimulus	8	1.42602	0.619824	ENSG00000145623, ENSG00000134070, ENSG00000104312, ENSG00000182985, ENSG00000196352, ENSG00000168495, ENSG00000142867, ENSG00000153879	428	236	13528	1.07144	1	0.992179	100
GOTERM_BP_FAT	GO:0002684~positive regulation of immune system process	8	1.42602	0.628656	ENSG00000134070, ENSG00000158092, ENSG00000104312, ENSG00000182985, ENSG00000113916, ENSG00000196352, ENSG00000168495, ENSG00000142867	428	238	13528	1.06244	1	0.992891	100
GOTERM_BP_FAT	GO:0002697~regulation of immune effector process	3	0.534759	0.832872	ENSG00000182985, ENSG00000113916, ENSG00000142867	428	101	13528	0.938836	1	0.999567	100
Annotation Cluster 55	Enrichment Score: 0.5609795633230074
Category	Term	Count	%	PValue	Genes	List Total	Pop Hits	Pop Total	Fold Enrichment	Bonferroni	Benjamini	FDR
GOTERM_BP_FAT	GO:0030509~BMP signaling pathway	5	0.891266	0.0492995	ENSG00000101665, ENSG00000072401, ENSG00000198742, ENSG00000113658, ENSG00000115170	428	44	13528	3.59176	1	0.579748	58.4987
GOTERM_BP_FAT	GO:0031401~positive regulation of protein modification process	8	1.42602	0.377624	ENSG00000105974, ENSG00000033800, ENSG00000164741, ENSG00000101665, ENSG00000072401, ENSG00000116641, ENSG00000198742, ENSG00000142867	428	187	13528	1.35219	1	0.951341	99.9739
GOTERM_BP_FAT	GO:0031398~positive regulation of protein ubiquitination	4	0.713012	0.497471	ENSG00000101665, ENSG00000072401, ENSG00000198742, ENSG00000142867	428	84	13528	1.50512	1	0.979408	99.9994
GOTERM_BP_FAT	GO:0031396~regulation of protein ubiquitination	4	0.713012	0.615761	ENSG00000101665, ENSG00000072401, ENSG00000198742, ENSG00000142867	428	100	13528	1.2643	1	0.99184	100
Annotation Cluster 56	Enrichment Score: 0.5565047377340809
Category	Term	Count	%	PValue	Genes	List Total	Pop Hits	Pop Total	Fold Enrichment	Bonferroni	Benjamini	FDR
GOTERM_BP_FAT	GO:0051348~negative regulation of transferase activity	6	1.06952	0.186544	ENSG00000105974, ENSG00000178913, ENSG00000150457, ENSG00000111266, ENSG00000180370, ENSG00000182372	428	96	13528	1.97547	1	0.84496	97.2444
GOTERM_BP_FAT	GO:0044092~negative regulation of molecular function	14	2.49554	0.255359	ENSG00000105974, ENSG00000101665, ENSG00000116678, ENSG00000150457, ENSG00000072401, ENSG00000182372, ENSG00000153879, ENSG00000127955, ENSG00000048649, ENSG00000178913, ENSG00000065135, ENSG00000134070, ENSG00000111266, ENSG00000180370	428	334	13528	1.32486	1	0.892859	99.4078
GOTERM_BP_FAT	GO:0006469~negative regulation of protein kinase activity	5	0.891266	0.294954	ENSG00000105974, ENSG00000178913, ENSG00000150457, ENSG00000111266, ENSG00000180370	428	87	13528	1.81652	1	0.915406	99.7711
GOTERM_BP_FAT	GO:0033673~negative regulation of kinase activity	5	0.891266	0.316407	ENSG00000105974, ENSG00000178913, ENSG00000150457, ENSG00000111266, ENSG00000180370	428	90	13528	1.75597	1	0.929066	99.8663
GOTERM_BP_FAT	GO:0043086~negative regulation of catalytic activity	11	1.96078	0.371145	ENSG00000127955, ENSG00000105974, ENSG00000178913, ENSG00000101665, ENSG00000065135, ENSG00000150457, ENSG00000116678, ENSG00000111266, ENSG00000072401, ENSG00000180370, ENSG00000182372	428	277	13528	1.25517	1	0.95022	99.9687
Annotation Cluster 57	Enrichment Score: 0.5471070388895505
Category	Term	Count	%	PValue	Genes	List Total	Pop Hits	Pop Total	Fold Enrichment	Bonferroni	Benjamini	FDR
GOTERM_BP_FAT	GO:0080135~regulation of cellular response to stress	7	1.24777	0.107215	ENSG00000139132, ENSG00000141458, ENSG00000154447, ENSG00000091436, ENSG00000104312, ENSG00000109458, ENSG00000153879	428	103	13528	2.14808	1	0.755696	86.0935
GOTERM_BP_FAT	GO:0007254~JNK cascade	5	0.891266	0.115409	ENSG00000139132, ENSG00000107643, ENSG00000091436, ENSG00000109458, ENSG00000011566	428	59	13528	2.6786	1	0.769213	88.1543
GOTERM_BP_FAT	GO:0043408~regulation of MAPKKK cascade	7	1.24777	0.130548	ENSG00000139132, ENSG00000105974, ENSG00000154447, ENSG00000116678, ENSG00000091436, ENSG00000104312, ENSG00000109458	428	109	13528	2.02984	1	0.785514	91.227
GOTERM_BP_FAT	GO:0031098~stress-activated protein kinase signaling pathway	5	0.891266	0.137429	ENSG00000139132, ENSG00000107643, ENSG00000091436, ENSG00000109458, ENSG00000011566	428	63	13528	2.50853	1	0.792412	92.3595
GOTERM_BP_FAT	GO:0046328~regulation of JNK cascade	5	0.891266	0.149028	ENSG00000139132, ENSG00000154447, ENSG00000091436, ENSG00000104312, ENSG00000109458	428	65	13528	2.43134	1	0.801154	93.9627
GOTERM_BP_FAT	GO:0070302~regulation of stress-activated protein kinase signaling pathway	5	0.891266	0.173285	ENSG00000139132, ENSG00000154447, ENSG00000091436, ENSG00000104312, ENSG00000109458	428	69	13528	2.2904	1	0.833241	96.3494
GOTERM_BP_FAT	GO:0019220~regulation of phosphate metabolic process	20	3.56506	0.197304	ENSG00000105974, ENSG00000102780, ENSG00000082258, ENSG00000105976, ENSG00000101665, ENSG00000164741, ENSG00000150457, ENSG00000163635, ENSG00000109458, ENSG00000213639, ENSG00000139132, ENSG00000178913, ENSG00000124788, ENSG00000111266, ENSG00000091436, ENSG00000180370, ENSG00000116641, ENSG00000132356, ENSG00000142867, ENSG00000113328	428	485	13528	1.3034	1	0.859183	97.8141
GOTERM_BP_FAT	GO:0051174~regulation of phosphorus metabolic process	20	3.56506	0.197304	ENSG00000105974, ENSG00000102780, ENSG00000082258, ENSG00000105976, ENSG00000101665, ENSG00000164741, ENSG00000150457, ENSG00000163635, ENSG00000109458, ENSG00000213639, ENSG00000139132, ENSG00000178913, ENSG00000124788, ENSG00000111266, ENSG00000091436, ENSG00000180370, ENSG00000116641, ENSG00000132356, ENSG00000142867, ENSG00000113328	428	485	13528	1.3034	1	0.859183	97.8141
GOTERM_BP_FAT	GO:0007257~activation of JUN kinase activity	3	0.534759	0.197496	ENSG00000139132, ENSG00000091436, ENSG00000109458	428	26	13528	3.64702	1	0.858371	97.8232
GOTERM_BP_FAT	GO:0042325~regulation of phosphorylation	19	3.38681	0.220307	ENSG00000105974, ENSG00000102780, ENSG00000082258, ENSG00000105976, ENSG00000101665, ENSG00000150457, ENSG00000163635, ENSG00000109458, ENSG00000213639, ENSG00000139132, ENSG00000178913, ENSG00000124788, ENSG00000111266, ENSG00000091436, ENSG00000180370, ENSG00000116641, ENSG00000132356, ENSG00000142867, ENSG00000113328	428	466	13528	1.28872	1	0.876687	98.6819
GOTERM_BP_FAT	GO:0000165~MAPKKK cascade	9	1.60428	0.226312	ENSG00000139132, ENSG00000105974, ENSG00000105976, ENSG00000107643, ENSG00000111266, ENSG00000091436, ENSG00000109458, ENSG00000132356, ENSG00000011566	428	184	13528	1.54602	1	0.878752	98.8477
GOTERM_BP_FAT	GO:0000187~activation of MAPK activity	5	0.891266	0.259682	ENSG00000139132, ENSG00000105976, ENSG00000091436, ENSG00000109458, ENSG00000132356	428	82	13528	1.92729	1	0.895882	99.4649
GOTERM_BP_FAT	GO:0043507~positive regulation of JUN kinase activity	3	0.534759	0.267958	ENSG00000139132, ENSG00000091436, ENSG00000109458	428	32	13528	2.9632	1	0.902797	99.5599
GOTERM_BP_FAT	GO:0051338~regulation of transferase activity	15	2.6738	0.283454	ENSG00000105974, ENSG00000102780, ENSG00000105976, ENSG00000082258, ENSG00000150457, ENSG00000182372, ENSG00000109458, ENSG00000139132, ENSG00000213639, ENSG00000178913, ENSG00000111266, ENSG00000091436, ENSG00000180370, ENSG00000132356, ENSG00000113328	428	372	13528	1.2745	1	0.910841	99.6967
GOTERM_BP_FAT	GO:0043405~regulation of MAP kinase activity	7	1.24777	0.286594	ENSG00000139132, ENSG00000105974, ENSG00000105976, ENSG00000111266, ENSG00000091436, ENSG00000109458, ENSG00000132356	428	141	13528	1.56917	1	0.912248	99.719
GOTERM_BP_FAT	GO:0045859~regulation of protein kinase activity	14	2.49554	0.292213	ENSG00000105974, ENSG00000102780, ENSG00000082258, ENSG00000105976, ENSG00000150457, ENSG00000109458, ENSG00000139132, ENSG00000213639, ENSG00000178913, ENSG00000111266, ENSG00000091436, ENSG00000180370, ENSG00000132356, ENSG00000113328	428	345	13528	1.28262	1	0.914409	99.7551
GOTERM_BP_FAT	GO:0031399~regulation of protein modification process	12	2.13904	0.325368	ENSG00000139132, ENSG00000105974, ENSG00000178913, ENSG00000033800, ENSG00000164741, ENSG00000101665, ENSG00000072401, ENSG00000091436, ENSG00000109458, ENSG00000116641, ENSG00000198742, ENSG00000142867	428	295	13528	1.28573	1	0.933609	99.8937
GOTERM_BP_FAT	GO:0043506~regulation of JUN kinase activity	3	0.534759	0.326759	ENSG00000139132, ENSG00000091436, ENSG00000109458	428	37	13528	2.56277	1	0.933991	99.8974
GOTERM_BP_FAT	GO:0043549~regulation of kinase activity	14	2.49554	0.328415	ENSG00000105974, ENSG00000102780, ENSG00000082258, ENSG00000105976, ENSG00000150457, ENSG00000109458, ENSG00000139132, ENSG00000213639, ENSG00000178913, ENSG00000111266, ENSG00000091436, ENSG00000180370, ENSG00000132356, ENSG00000113328	428	357	13528	1.23951	1	0.934546	99.9017
GOTERM_BP_FAT	GO:0043406~positive regulation of MAP kinase activity	5	0.891266	0.40276	ENSG00000139132, ENSG00000105976, ENSG00000091436, ENSG00000109458, ENSG00000132356	428	102	13528	1.54939	1	0.958979	99.9872
GOTERM_BP_FAT	GO:0044093~positive regulation of molecular function	19	3.38681	0.582276	ENSG00000105974, ENSG00000136997, ENSG00000102780, ENSG00000105976, ENSG00000164741, ENSG00000072401, ENSG00000109458, ENSG00000153879, ENSG00000213639, ENSG00000139132, ENSG00000156052, ENSG00000134070, ENSG00000091436, ENSG00000104312, ENSG00000116641, ENSG00000011198, ENSG00000132356, ENSG00000142867, ENSG00000100644	428	586	13528	1.02482	1	0.989476	100
GOTERM_BP_FAT	GO:0001932~regulation of protein amino acid phosphorylation	6	1.06952	0.641474	ENSG00000139132, ENSG00000105974, ENSG00000101665, ENSG00000091436, ENSG00000109458, ENSG00000116641	428	173	13528	1.09621	1	0.99354	100
GOTERM_BP_FAT	GO:0045860~positive regulation of protein kinase activity	7	1.24777	0.710484	ENSG00000213639, ENSG00000139132, ENSG00000102780, ENSG00000105976, ENSG00000091436, ENSG00000109458, ENSG00000132356	428	223	13528	0.992163	1	0.996888	100
GOTERM_BP_FAT	GO:0033674~positive regulation of kinase activity	7	1.24777	0.74154	ENSG00000213639, ENSG00000139132, ENSG00000102780, ENSG00000105976, ENSG00000091436, ENSG00000109458, ENSG00000132356	428	231	13528	0.957802	1	0.998015	100
GOTERM_BP_FAT	GO:0043085~positive regulation of catalytic activity	15	2.6738	0.766937	ENSG00000136997, ENSG00000105974, ENSG00000102780, ENSG00000105976, ENSG00000164741, ENSG00000072401, ENSG00000109458, ENSG00000139132, ENSG00000213639, ENSG00000156052, ENSG00000091436, ENSG00000116641, ENSG00000011198, ENSG00000132356, ENSG00000100644	428	520	13528	0.911754	1	0.998567	100
GOTERM_BP_FAT	GO:0051347~positive regulation of transferase activity	7	1.24777	0.773549	ENSG00000213639, ENSG00000139132, ENSG00000102780, ENSG00000105976, ENSG00000091436, ENSG00000109458, ENSG00000132356	428	240	13528	0.921885	1	0.998707	100
Annotation Cluster 58	Enrichment Score: 0.5466754744203167
Category	Term	Count	%	PValue	Genes	List Total	Pop Hits	Pop Total	Fold Enrichment	Bonferroni	Benjamini	FDR
GOTERM_BP_FAT	GO:0010565~regulation of cellular ketone metabolic process	5	0.891266	0.105033	ENSG00000105974, ENSG00000185950, ENSG00000128989, ENSG00000113580, ENSG00000132356	428	57	13528	2.77259	1	0.750123	85.4901
GOTERM_BP_FAT	GO:0019217~regulation of fatty acid metabolic process	3	0.534759	0.460862	ENSG00000105974, ENSG00000185950, ENSG00000132356	428	49	13528	1.93515	1	0.972571	99.9978
GOTERM_BP_FAT	GO:0019216~regulation of lipid metabolic process	5	0.891266	0.473237	ENSG00000105974, ENSG00000185950, ENSG00000011198, ENSG00000113580, ENSG00000132356	428	112	13528	1.41105	1	0.975328	99.9986
Annotation Cluster 59	Enrichment Score: 0.5466362035950495
Category	Term	Count	%	PValue	Genes	List Total	Pop Hits	Pop Total	Fold Enrichment	Bonferroni	Benjamini	FDR
GOTERM_BP_FAT	GO:0006611~protein export from nucleus	3	0.534759	0.109137	ENSG00000111266, ENSG00000082898, ENSG00000198742	428	18	13528	5.26791	1	0.760234	86.605
GOTERM_BP_FAT	GO:0051168~nuclear export	5	0.891266	0.12076	ENSG00000124788, ENSG00000111266, ENSG00000082898, ENSG00000198742, ENSG00000173744	428	60	13528	2.63396	1	0.776492	89.3408
GOTERM_BP_FAT	GO:0006913~nucleocytoplasmic transport	8	1.42602	0.22334	ENSG00000104447, ENSG00000124788, ENSG00000111266, ENSG00000082898, ENSG00000198742, ENSG00000113916, ENSG00000205339, ENSG00000173744	428	156	13528	1.6209	1	0.878734	98.7683
GOTERM_BP_FAT	GO:0051169~nuclear transport	8	1.42602	0.232631	ENSG00000104447, ENSG00000124788, ENSG00000111266, ENSG00000082898, ENSG00000198742, ENSG00000113916, ENSG00000205339, ENSG00000173744	428	158	13528	1.60038	1	0.883904	99.0009
GOTERM_BP_FAT	GO:0033365~protein localization in organelle	7	1.24777	0.314171	ENSG00000104447, ENSG00000127328, ENSG00000082898, ENSG00000159256, ENSG00000113916, ENSG00000205339, ENSG00000127603	428	146	13528	1.51543	1	0.928034	99.8585
GOTERM_BP_FAT	GO:0034504~protein localization in nucleus	5	0.891266	0.345191	ENSG00000104447, ENSG00000082898, ENSG00000159256, ENSG00000113916, ENSG00000205339	428	94	13528	1.68125	1	0.940456	99.9367
GOTERM_BP_FAT	GO:0006606~protein import into nucleus	4	0.713012	0.513263	ENSG00000104447, ENSG00000082898, ENSG00000113916, ENSG00000205339	428	86	13528	1.47012	1	0.981161	99.9996
GOTERM_BP_FAT	GO:0051170~nuclear import	4	0.713012	0.528788	ENSG00000104447, ENSG00000082898, ENSG00000113916, ENSG00000205339	428	88	13528	1.4367	1	0.98342	99.9998
GOTERM_BP_FAT	GO:0017038~protein import	5	0.891266	0.596897	ENSG00000104447, ENSG00000082898, ENSG00000113916, ENSG00000205339, ENSG00000162928	428	131	13528	1.20639	1	0.990459	100
Annotation Cluster 60	Enrichment Score: 0.5326848658192912
Category	Term	Count	%	PValue	Genes	List Total	Pop Hits	Pop Total	Fold Enrichment	Bonferroni	Benjamini	FDR
GOTERM_BP_FAT	GO:0007517~muscle organ development	11	1.96078	0.129374	ENSG00000152601, ENSG00000105974, ENSG00000105976, ENSG00000101665, ENSG00000154639, ENSG00000141448, ENSG00000171100, ENSG00000068305, ENSG00000073282, ENSG00000107372, ENSG00000140262	428	211	13528	1.64778	1	0.785615	91.0185
GOTERM_BP_FAT	GO:0060537~muscle tissue development	7	1.24777	0.202989	ENSG00000152601, ENSG00000105974, ENSG00000101665, ENSG00000154639, ENSG00000141448, ENSG00000073282, ENSG00000107372	428	125	13528	1.77002	1	0.861361	98.0684
GOTERM_BP_FAT	GO:0014706~striated muscle tissue development	5	0.891266	0.520677	ENSG00000152601, ENSG00000105974, ENSG00000101665, ENSG00000154639, ENSG00000141448	428	119	13528	1.32805	1	0.982515	99.9997
GOTERM_BP_FAT	GO:0048738~cardiac muscle tissue development	3	0.534759	0.541219	ENSG00000101665, ENSG00000154639, ENSG00000141448	428	57	13528	1.66355	1	0.984907	99.9999
Annotation Cluster 61	Enrichment Score: 0.5319022563874393
Category	Term	Count	%	PValue	Genes	List Total	Pop Hits	Pop Total	Fold Enrichment	Bonferroni	Benjamini	FDR
GOTERM_BP_FAT	GO:0042552~myelination	4	0.713012	0.117309	ENSG00000112531, ENSG00000163347, ENSG00000049860, ENSG00000197971	428	38	13528	3.3271	1	0.773257	88.589
GOTERM_BP_FAT	GO:0042391~regulation of membrane potential	8	1.42602	0.131593	ENSG00000156052, ENSG00000105974, ENSG00000112531, ENSG00000101665, ENSG00000124788, ENSG00000163347, ENSG00000049860, ENSG00000197971	428	134	13528	1.88701	1	0.783444	91.4085
GOTERM_BP_FAT	GO:0007272~ensheathment of neurons	4	0.713012	0.146017	ENSG00000112531, ENSG00000163347, ENSG00000049860, ENSG00000197971	428	42	13528	3.01024	1	0.801395	93.5801
GOTERM_BP_FAT	GO:0008366~axon ensheathment	4	0.713012	0.146017	ENSG00000112531, ENSG00000163347, ENSG00000049860, ENSG00000197971	428	42	13528	3.01024	1	0.801395	93.5801
GOTERM_BP_FAT	GO:0042592~homeostatic process	30	5.34759	0.153112	ENSG00000136997, ENSG00000105974, ENSG00000104687, ENSG00000101665, ENSG00000171100, ENSG00000185950, ENSG00000026103, ENSG00000197063, ENSG00000143384, ENSG00000197971, ENSG00000153879, ENSG00000124788, ENSG00000118689, ENSG00000196352, ENSG00000101670, ENSG00000112531, ENSG00000106366, ENSG00000116833, ENSG00000141458, ENSG00000163347, ENSG00000049860, ENSG00000113916, ENSG00000005339, ENSG0000…	428	751	13528	1.26262	1	0.806233	94.4474
GOTERM_BP_FAT	GO:0001508~regulation of action potential	5	0.891266	0.167096	ENSG00000156052, ENSG00000112531, ENSG00000163347, ENSG00000049860, ENSG00000197971	428	68	13528	2.32408	1	0.827682	95.8436
GOTERM_BP_FAT	GO:0019228~regulation of action potential in neuron	4	0.713012	0.242491	ENSG00000112531, ENSG00000163347, ENSG00000049860, ENSG00000197971	428	54	13528	2.34129	1	0.887655	99.2022
GOTERM_BP_FAT	GO:0048878~chemical homeostasis	19	3.38681	0.352662	ENSG00000101670, ENSG00000105974, ENSG00000112531, ENSG00000136997, ENSG00000106366, ENSG00000101665, ENSG00000116833, ENSG00000141458, ENSG00000163347, ENSG00000185950, ENSG00000197063, ENSG00000049860, ENSG00000122779, ENSG00000197971, ENSG00000156052, ENSG00000124788, ENSG00000118689, ENSG00000196352, ENSG00000100644	428	512	13528	1.17293	1	0.943389	99.9482
GOTERM_BP_FAT	GO:0019725~cellular homeostasis	16	2.85205	0.505933	ENSG00000105974, ENSG00000112531, ENSG00000136997, ENSG00000104687, ENSG00000101665, ENSG00000171100, ENSG00000163347, ENSG00000197063, ENSG00000049860, ENSG00000143384, ENSG00000197971, ENSG00000156052, ENSG00000124788, ENSG00000126858, ENSG00000196352, ENSG00000100644	428	466	13528	1.08524	1	0.980133	99.9995
GOTERM_BP_FAT	GO:0006873~cellular ion homeostasis	11	1.96078	0.747876	ENSG00000156052, ENSG00000105974, ENSG00000136997, ENSG00000112531, ENSG00000101665, ENSG00000124788, ENSG00000163347, ENSG00000049860, ENSG00000197063, ENSG00000197971, ENSG00000196352	428	374	13528	0.929632	1	0.998182	100
GOTERM_BP_FAT	GO:0050801~ion homeostasis	12	2.13904	0.74849	ENSG00000156052, ENSG00000105974, ENSG00000136997, ENSG00000112531, ENSG00000101665, ENSG00000124788, ENSG00000163347, ENSG00000049860, ENSG00000197063, ENSG00000122779, ENSG00000197971, ENSG00000196352	428	409	13528	0.927359	1	0.998179	100
GOTERM_BP_FAT	GO:0055082~cellular chemical homeostasis	11	1.96078	0.76504	ENSG00000156052, ENSG00000105974, ENSG00000136997, ENSG00000112531, ENSG00000101665, ENSG00000124788, ENSG00000163347, ENSG00000049860, ENSG00000197063, ENSG00000197971, ENSG00000196352	428	380	13528	0.914953	1	0.998572	100
GOTERM_BP_FAT	GO:0019226~transmission of nerve impulse	10	1.78253	0.779967	ENSG00000101557, ENSG00000112531, ENSG00000137575, ENSG00000124788, ENSG00000163347, ENSG00000182372, ENSG00000049860, ENSG00000119396, ENSG00000197971, ENSG00000196586	428	350	13528	0.903071	1	0.998799	100
Annotation Cluster 62	Enrichment Score: 0.5309306116852627
Category	Term	Count	%	PValue	Genes	List Total	Pop Hits	Pop Total	Fold Enrichment	Bonferroni	Benjamini	FDR
GOTERM_BP_FAT	GO:0008624~induction of apoptosis by extracellular signals	7	1.24777	0.143056	ENSG00000139132, ENSG00000170776, ENSG00000003402, ENSG00000107643, ENSG00000026103, ENSG00000153094, ENSG00000173848	428	112	13528	1.97547	1	0.79876	93.1816
GOTERM_BP_FAT	GO:0035023~regulation of Rho protein signal transduction	6	1.06952	0.203061	ENSG00000139132, ENSG00000170776, ENSG00000164741, ENSG00000116641, ENSG00000113916, ENSG00000173848	428	99	13528	1.9156	1	0.860391	98.0714
GOTERM_MF_FAT	GO:0005085~guanyl-nucleotide exchange factor activity	8	1.42602	0.208784	ENSG00000139132, ENSG00000170776, ENSG00000137936, ENSG00000156011, ENSG00000127328, ENSG00000116641, ENSG00000136237, ENSG00000173848	413	152	12983	1.65452	1	0.827908	96.6506
GOTERM_MF_FAT	GO:0005088~Ras guanyl-nucleotide exchange factor activity	4	0.713012	0.532458	ENSG00000139132, ENSG00000170776, ENSG00000136237, ENSG00000173848	413	88	12983	1.4289	1	0.978618	99.9984
GOTERM_MF_FAT	GO:0005089~Rho guanyl-nucleotide exchange factor activity	3	0.534759	0.685857	ENSG00000139132, ENSG00000170776, ENSG00000173848	413	74	12983	1.27443	1	0.994755	100
Annotation Cluster 63	Enrichment Score: 0.520593784080292
Category	Term	Count	%	PValue	Genes	List Total	Pop Hits	Pop Total	Fold Enrichment	Bonferroni	Benjamini	FDR
GOTERM_MF_FAT	GO:0004386~helicase activity	8	1.42602	0.157413	ENSG00000178105, ENSG00000188342, ENSG00000100201, ENSG00000115267, ENSG00000156502, ENSG00000118197, ENSG00000173575, ENSG00000156976	413	140	12983	1.79633	1	0.766156	91.6595
GOTERM_MF_FAT	GO:0070035~purine NTP-dependent helicase activity	6	1.06952	0.200387	ENSG00000178105, ENSG00000188342, ENSG00000100201, ENSG00000118197, ENSG00000173575, ENSG00000156976	413	98	12983	1.92464	1	0.827203	96.0964
GOTERM_MF_FAT	GO:0008026~ATP-dependent helicase activity	6	1.06952	0.200387	ENSG00000178105, ENSG00000188342, ENSG00000100201, ENSG00000118197, ENSG00000173575, ENSG00000156976	413	98	12983	1.92464	1	0.827203	96.0964
GOTERM_MF_FAT	GO:0016887~ATPase activity	11	1.96078	0.619859	ENSG00000102910, ENSG00000081923, ENSG00000048649, ENSG00000175556, ENSG00000178105, ENSG00000188342, ENSG00000100201, ENSG00000118197, ENSG00000171681, ENSG00000173575, ENSG00000156976	413	334	12983	1.03531	1	0.989353	99.9999
GOTERM_MF_FAT	GO:0042623~ATPase activity, coupled	9	1.60428	0.636739	ENSG00000102910, ENSG00000081923, ENSG00000175556, ENSG00000178105, ENSG00000188342, ENSG00000100201, ENSG00000118197, ENSG00000173575, ENSG00000156976	413	272	12983	1.04016	1	0.991028	100
Annotation Cluster 64	Enrichment Score: 0.51563601298946
Category	Term	Count	%	PValue	Genes	List Total	Pop Hits	Pop Total	Fold Enrichment	Bonferroni	Benjamini	FDR
GOTERM_BP_FAT	GO:0051493~regulation of cytoskeleton organization	9	1.60428	0.0663562	ENSG00000105974, ENSG00000164741, ENSG00000101367, ENSG00000158092, ENSG00000082898, ENSG00000151914, ENSG00000137710, ENSG00000050405, ENSG00000127603	428	136	13528	2.09167	1	0.636694	69.7107
GOTERM_BP_FAT	GO:0033043~regulation of organelle organization	11	1.96078	0.148073	ENSG00000105974, ENSG00000136997, ENSG00000178913, ENSG00000164741, ENSG00000101367, ENSG00000158092, ENSG00000082898, ENSG00000151914, ENSG00000137710, ENSG00000050405, ENSG00000127603	428	217	13528	1.60222	1	0.801832	93.8437
GOTERM_BP_FAT	GO:0051494~negative regulation of cytoskeleton organization	4	0.713012	0.250995	ENSG00000164741, ENSG00000101367, ENSG00000137710, ENSG00000050405	428	55	13528	2.29873	1	0.892201	99.3444
GOTERM_BP_FAT	GO:0010639~negative regulation of organelle organization	5	0.891266	0.259682	ENSG00000178913, ENSG00000164741, ENSG00000101367, ENSG00000137710, ENSG00000050405	428	82	13528	1.92729	1	0.895882	99.4649
GOTERM_BP_FAT	GO:0044087~regulation of cellular component biogenesis	7	1.24777	0.29207	ENSG00000105974, ENSG00000164741, ENSG00000101367, ENSG00000158092, ENSG00000137710, ENSG00000171681, ENSG00000132356	428	142	13528	1.55812	1	0.914963	99.7542
GOTERM_BP_FAT	GO:0051129~negative regulation of cellular component organization	7	1.24777	0.29207	ENSG00000178913, ENSG00000164741, ENSG00000101665, ENSG00000101367, ENSG00000137710, ENSG00000050405, ENSG00000197971	428	142	13528	1.55812	1	0.914963	99.7542
GOTERM_BP_FAT	GO:0043254~regulation of protein complex assembly	5	0.891266	0.316407	ENSG00000105974, ENSG00000101367, ENSG00000158092, ENSG00000137710, ENSG00000171681	428	90	13528	1.75597	1	0.929066	99.8663
GOTERM_BP_FAT	GO:0032271~regulation of protein polymerization	4	0.713012	0.363566	ENSG00000105974, ENSG00000101367, ENSG00000158092, ENSG00000137710	428	68	13528	1.85926	1	0.948492	99.9614
GOTERM_BP_FAT	GO:0032956~regulation of actin cytoskeleton organization	4	0.713012	0.536447	ENSG00000164741, ENSG00000158092, ENSG00000137710, ENSG00000050405	428	89	13528	1.42056	1	0.984363	99.9998
GOTERM_BP_FAT	GO:0032970~regulation of actin filament-based process	4	0.713012	0.558991	ENSG00000164741, ENSG00000158092, ENSG00000137710, ENSG00000050405	428	92	13528	1.37424	1	0.987269	99.9999
GOTERM_BP_FAT	GO:0008064~regulation of actin polymerization or depolymerization	3	0.534759	0.578173	ENSG00000158092, ENSG00000137710, ENSG00000050405	428	61	13528	1.55447	1	0.989043	100
GOTERM_BP_FAT	GO:0030832~regulation of actin filament length	3	0.534759	0.595817	ENSG00000158092, ENSG00000137710, ENSG00000050405	428	63	13528	1.50512	1	0.990431	100
Annotation Cluster 65	Enrichment Score: 0.4953405657279197
Category	Term	Count	%	PValue	Genes	List Total	Pop Hits	Pop Total	Fold Enrichment	Bonferroni	Benjamini	FDR
GOTERM_BP_FAT	GO:0001892~embryonic placenta development	3	0.534759	0.174513	ENSG00000185591, ENSG00000164442, ENSG00000100644	428	24	13528	3.95093	1	0.833034	96.4426
GOTERM_BP_FAT	GO:0001890~placenta development	4	0.713012	0.294048	ENSG00000163939, ENSG00000185591, ENSG00000164442, ENSG00000100644	428	60	13528	2.10717	1	0.915305	99.7659
GOTERM_BP_FAT	GO:0048568~embryonic organ development	6	1.06952	0.636404	ENSG00000136997, ENSG00000185591, ENSG00000196586, ENSG00000164442, ENSG00000100644, ENSG00000148516	428	172	13528	1.10259	1	0.993306	100
Annotation Cluster 66	Enrichment Score: 0.46491619042617083
Category	Term	Count	%	PValue	Genes	List Total	Pop Hits	Pop Total	Fold Enrichment	Bonferroni	Benjamini	FDR
GOTERM_BP_FAT	GO:0006633~fatty acid biosynthetic process	5	0.891266	0.238939	ENSG00000112531, ENSG00000012660, ENSG00000132356, ENSG00000052802, ENSG00000109929	428	79	13528	2.00047	1	0.885223	99.1346
GOTERM_BP_FAT	GO:0046394~carboxylic acid biosynthetic process	7	1.24777	0.364709	ENSG00000112531, ENSG00000135821, ENSG00000012660, ENSG00000011198, ENSG00000132356, ENSG00000052802, ENSG00000109929	428	155	13528	1.42743	1	0.948194	99.9626
GOTERM_BP_FAT	GO:0016053~organic acid biosynthetic process	7	1.24777	0.364709	ENSG00000112531, ENSG00000135821, ENSG00000012660, ENSG00000011198, ENSG00000132356, ENSG00000052802, ENSG00000109929	428	155	13528	1.42743	1	0.948194	99.9626
GOTERM_BP_FAT	GO:0006631~fatty acid metabolic process	8	1.42602	0.434664	ENSG00000112531, ENSG00000068366, ENSG00000012660, ENSG00000011198, ENSG00000162928, ENSG00000132356, ENSG00000052802, ENSG00000109929	428	198	13528	1.27707	1	0.966643	99.9951
Annotation Cluster 67	Enrichment Score: 0.4632849658419672
Category	Term	Count	%	PValue	Genes	List Total	Pop Hits	Pop Total	Fold Enrichment	Bonferroni	Benjamini	FDR
GOTERM_MF_FAT	GO:0018024~histone-lysine N-methyltransferase activity	3	0.534759	0.26999	ENSG00000055609, ENSG00000181555, ENSG00000116731	413	32	12983	2.94711	1	0.87697	98.958
GOTERM_MF_FAT	GO:0016278~lysine N-methyltransferase activity	3	0.534759	0.26999	ENSG00000055609, ENSG00000181555, ENSG00000116731	413	32	12983	2.94711	1	0.87697	98.958
GOTERM_MF_FAT	GO:0016279~protein-lysine N-methyltransferase activity	3	0.534759	0.26999	ENSG00000055609, ENSG00000181555, ENSG00000116731	413	32	12983	2.94711	1	0.87697	98.958
GOTERM_MF_FAT	GO:0042054~histone methyltransferase activity	3	0.534759	0.352398	ENSG00000055609, ENSG00000181555, ENSG00000116731	413	39	12983	2.41814	1	0.923297	99.8166
GOTERM_MF_FAT	GO:0008276~protein methyltransferase activity	3	0.534759	0.474183	ENSG00000055609, ENSG00000181555, ENSG00000116731	413	50	12983	1.88615	1	0.968259	99.9911
GOTERM_MF_FAT	GO:0008170~N-methyltransferase activity	3	0.534759	0.504974	ENSG00000055609, ENSG00000181555, ENSG00000116731	413	53	12983	1.77939	1	0.973378	99.9963
Annotation Cluster 68	Enrichment Score: 0.44582030937069855
Category	Term	Count	%	PValue	Genes	List Total	Pop Hits	Pop Total	Fold Enrichment	Bonferroni	Benjamini	FDR
GOTERM_BP_FAT	GO:0030705~cytoskeleton-dependent intracellular transport	4	0.713012	0.225638	ENSG00000126858, ENSG00000151914, ENSG00000196586, ENSG00000127603	428	52	13528	2.43134	1	0.87979	98.8301
GOTERM_BP_FAT	GO:0010970~microtubule-based transport	3	0.534759	0.23256	ENSG00000126858, ENSG00000151914, ENSG00000127603	428	29	13528	3.26974	1	0.884737	98.9993
GOTERM_BP_FAT	GO:0007018~microtubule-based movement	3	0.534759	0.876175	ENSG00000126858, ENSG00000151914, ENSG00000127603	428	113	13528	0.839137	1	0.999852	100
Annotation Cluster 69	Enrichment Score: 0.42249422934569875
Category	Term	Count	%	PValue	Genes	List Total	Pop Hits	Pop Total	Fold Enrichment	Bonferroni	Benjamini	FDR
GOTERM_BP_FAT	GO:0030534~adult behavior	6	1.06952	0.135509	ENSG00000116957, ENSG00000105976, ENSG00000124788, ENSG00000151491, ENSG00000182372, ENSG00000197063	428	86	13528	2.20517	1	0.789029	92.0582
GOTERM_BP_FAT	GO:0008344~adult locomotory behavior	4	0.713012	0.242491	ENSG00000116957, ENSG00000124788, ENSG00000151491, ENSG00000182372	428	54	13528	2.34129	1	0.887655	99.2022
GOTERM_BP_FAT	GO:0007626~locomotory behavior	8	1.42602	0.766388	ENSG00000116957, ENSG00000124788, ENSG00000151491, ENSG00000182372, ENSG00000049860, ENSG00000196586, ENSG00000162928, ENSG00000143669	428	274	13528	0.922846	1	0.998571	100
GOTERM_BP_FAT	GO:0007610~behavior	13	2.31729	0.810791	ENSG00000116957, ENSG00000156052, ENSG00000105976, ENSG00000124788, ENSG00000116678, ENSG00000151491, ENSG00000182372, ENSG00000049860, ENSG00000197063, ENSG00000068366, ENSG00000196586, ENSG00000162928, ENSG00000143669	428	469	13528	0.876113	1	0.999319	100
Annotation Cluster 70	Enrichment Score: 0.40703239553451
Category	Term	Count	%	PValue	Genes	List Total	Pop Hits	Pop Total	Fold Enrichment	Bonferroni	Benjamini	FDR
GOTERM_BP_FAT	GO:0007368~determination of left/right symmetry	3	0.534759	0.384246	ENSG00000177426, ENSG00000115170, ENSG00000164442	428	42	13528	2.25768	1	0.952919	99.9783
GOTERM_BP_FAT	GO:0009855~determination of bilateral symmetry	3	0.534759	0.3955	ENSG00000177426, ENSG00000115170, ENSG00000164442	428	43	13528	2.20517	1	0.957326	99.9842
GOTERM_BP_FAT	GO:0009799~determination of symmetry	3	0.534759	0.3955	ENSG00000177426, ENSG00000115170, ENSG00000164442	428	43	13528	2.20517	1	0.957326	99.9842
Annotation Cluster 71	Enrichment Score: 0.38862804952283886
Category	Term	Count	%	PValue	Genes	List Total	Pop Hits	Pop Total	Fold Enrichment	Bonferroni	Benjamini	FDR
GOTERM_BP_FAT	GO:0043010~camera-type eye development	6	1.06952	0.249252	ENSG00000136826, ENSG00000177426, ENSG00000143190, ENSG00000182372, ENSG00000185591, ENSG00000148516	428	107	13528	1.77238	1	0.891097	99.3174
GOTERM_BP_FAT	GO:0001654~eye development	6	1.06952	0.404287	ENSG00000136826, ENSG00000177426, ENSG00000143190, ENSG00000182372, ENSG00000185591, ENSG00000148516	428	132	13528	1.4367	1	0.959261	99.9878
GOTERM_BP_FAT	GO:0048593~camera-type eye morphogenesis	3	0.534759	0.40666	ENSG00000143190, ENSG00000185591, ENSG00000148516	428	44	13528	2.15506	1	0.959895	99.9886
GOTERM_BP_FAT	GO:0007423~sensory organ development	9	1.60428	0.430989	ENSG00000136997, ENSG00000136826, ENSG00000177426, ENSG00000143190, ENSG00000182372, ENSG00000185591, ENSG00000196586, ENSG00000153094, ENSG00000148516	428	229	13528	1.24222	1	0.965955	99.9945
GOTERM_BP_FAT	GO:0048592~eye morphogenesis	3	0.534759	0.645408	ENSG00000143190, ENSG00000185591, ENSG00000148516	428	69	13528	1.37424	1	0.993812	100
Annotation Cluster 72	Enrichment Score: 0.3758456131193247
Category	Term	Count	%	PValue	Genes	List Total	Pop Hits	Pop Total	Fold Enrichment	Bonferroni	Benjamini	FDR
GOTERM_BP_FAT	GO:0050869~negative regulation of B cell activation	3	0.534759	0.109137	ENSG00000177425, ENSG00000026103, ENSG00000113916	428	18	13528	5.26791	1	0.760234	86.605
GOTERM_BP_FAT	GO:0051249~regulation of lymphocyte activation	7	1.24777	0.325323	ENSG00000177425, ENSG00000158092, ENSG00000104312, ENSG00000026103, ENSG00000113916, ENSG00000142867, ENSG00000148516	428	148	13528	1.49495	1	0.934139	99.8936
GOTERM_BP_FAT	GO:0002694~regulation of leukocyte activation	7	1.24777	0.4269	ENSG00000177425, ENSG00000158092, ENSG00000104312, ENSG00000026103, ENSG00000113916, ENSG00000142867, ENSG00000148516	428	166	13528	1.33285	1	0.965102	99.9938
GOTERM_BP_FAT	GO:0050865~regulation of cell activation	7	1.24777	0.477135	ENSG00000177425, ENSG00000158092, ENSG00000104312, ENSG00000026103, ENSG00000113916, ENSG00000142867, ENSG00000148516	428	175	13528	1.2643	1	0.976132	99.9987
GOTERM_BP_FAT	GO:0050864~regulation of B cell activation	3	0.534759	0.481724	ENSG00000177425, ENSG00000026103, ENSG00000113916	428	51	13528	1.85926	1	0.97709	99.9989
GOTERM_BP_FAT	GO:0051250~negative regulation of lymphocyte activation	3	0.534759	0.512067	ENSG00000177425, ENSG00000026103, ENSG00000113916	428	54	13528	1.75597	1	0.981093	99.9996
GOTERM_BP_FAT	GO:0002695~negative regulation of leukocyte activation	3	0.534759	0.541219	ENSG00000177425, ENSG00000026103, ENSG00000113916	428	57	13528	1.66355	1	0.984907	99.9999
GOTERM_BP_FAT	GO:0050866~negative regulation of cell activation	3	0.534759	0.578173	ENSG00000177425, ENSG00000026103, ENSG00000113916	428	61	13528	1.55447	1	0.989043	100
GOTERM_BP_FAT	GO:0002683~negative regulation of immune system process	3	0.534759	0.742302	ENSG00000177425, ENSG00000026103, ENSG00000113916	428	83	13528	1.14244	1	0.998016	100
Annotation Cluster 73	Enrichment Score: 0.36614159718299966
Category	Term	Count	%	PValue	Genes	List Total	Pop Hits	Pop Total	Fold Enrichment	Bonferroni	Benjamini	FDR
GOTERM_BP_FAT	GO:0034621~cellular macromolecular complex subunit organization	14	2.49554	0.328415	ENSG00000105974, ENSG00000106299, ENSG00000158092, ENSG00000184678, ENSG00000135250, ENSG00000205339, ENSG00000152601, ENSG00000048649, ENSG00000180370, ENSG00000180596, ENSG00000082898, ENSG00000180573, ENSG00000175387, ENSG00000162928	428	357	13528	1.23951	1	0.934546	99.9017
GOTERM_BP_FAT	GO:0034622~cellular macromolecular complex assembly	12	2.13904	0.416108	ENSG00000152601, ENSG00000048649, ENSG00000105974, ENSG00000158092, ENSG00000180596, ENSG00000082898, ENSG00000135250, ENSG00000184678, ENSG00000180573, ENSG00000175387, ENSG00000205339, ENSG00000162928	428	318	13528	1.19273	1	0.961979	99.9914
GOTERM_BP_FAT	GO:0043623~cellular protein complex assembly	6	1.06952	0.583373	ENSG00000105974, ENSG00000158092, ENSG00000082898, ENSG00000175387, ENSG00000205339, ENSG00000162928	428	162	13528	1.17065	1	0.989507	100
Annotation Cluster 74	Enrichment Score: 0.35013955532142965
Category	Term	Count	%	PValue	Genes	List Total	Pop Hits	Pop Total	Fold Enrichment	Bonferroni	Benjamini	FDR
GOTERM_BP_FAT	GO:0022610~biological adhesion	25	4.45633	0.364218	ENSG00000111859, ENSG00000130396, ENSG00000112851, ENSG00000164741, ENSG00000152894, ENSG00000154639, ENSG00000046604, ENSG00000198561, ENSG00000073712, ENSG00000160588, ENSG00000026508, ENSG00000118523, ENSG00000151276, ENSG00000198087, ENSG00000159921, ENSG00000153721, ENSG00000157224, ENSG00000163347, ENSG00000151914, ENSG00000134755, ENSG00000182985, ENSG00000143878, ENSG00000164465, ENSG0000…	428	701	13528	1.12723	1	0.948385	99.9621
GOTERM_BP_FAT	GO:0007155~cell adhesion	25	4.45633	0.377912	ENSG00000111859, ENSG00000130396, ENSG00000112851, ENSG00000164741, ENSG00000152894, ENSG00000154639, ENSG00000046604, ENSG00000198561, ENSG00000073712, ENSG00000160588, ENSG00000026508, ENSG00000118523, ENSG00000151276, ENSG00000198087, ENSG00000159921, ENSG00000153721, ENSG00000157224, ENSG00000163347, ENSG00000151914, ENSG00000134755, ENSG00000182985, ENSG00000143878, ENSG00000164465, ENSG0000…	428	700	13528	1.12884	1	0.951061	99.9741
GOTERM_BP_FAT	GO:0016337~cell-cell adhesion	9	1.60428	0.646888	ENSG00000026508, ENSG00000046604, ENSG00000118523, ENSG00000163347, ENSG00000157224, ENSG00000134755, ENSG00000182985, ENSG00000198561, ENSG00000198087	428	276	13528	1.03068	1	0.993799	100
Annotation Cluster 75	Enrichment Score: 0.3423240531421004
Category	Term	Count	%	PValue	Genes	List Total	Pop Hits	Pop Total	Fold Enrichment	Bonferroni	Benjamini	FDR
GOTERM_BP_FAT	GO:0051329~interphase of mitotic cell cycle	5	0.891266	0.40991	ENSG00000213639, ENSG00000135679, ENSG00000150457, ENSG00000053254, ENSG00000115170	428	103	13528	1.53434	1	0.960525	99.9896
GOTERM_BP_FAT	GO:0051325~interphase	5	0.891266	0.431246	ENSG00000213639, ENSG00000135679, ENSG00000150457, ENSG00000053254, ENSG00000115170	428	106	13528	1.49092	1	0.965735	99.9945
GOTERM_BP_FAT	GO:0000082~G1/S transition of mitotic cell cycle	3	0.534759	0.531637	ENSG00000213639, ENSG00000150457, ENSG00000115170	428	56	13528	1.69326	1	0.983795	99.9998
Annotation Cluster 76	Enrichment Score: 0.3332900852346013
Category	Term	Count	%	PValue	Genes	List Total	Pop Hits	Pop Total	Fold Enrichment	Bonferroni	Benjamini	FDR
GOTERM_BP_FAT	GO:0006417~regulation of translation	7	1.24777	0.264934	ENSG00000185650, ENSG00000112531, ENSG00000158092, ENSG00000123908, ENSG00000075151, ENSG00000020577, ENSG00000156976	428	137	13528	1.61498	1	0.900534	99.5272
GOTERM_BP_FAT	GO:0006446~regulation of translational initiation	3	0.534759	0.372901	ENSG00000123908, ENSG00000075151, ENSG00000156976	428	41	13528	2.31274	1	0.949812	99.9702
GOTERM_MF_FAT	GO:0008135~translation factor activity, nucleic acid binding	5	0.891266	0.377824	ENSG00000123908, ENSG00000075151, ENSG00000140598, ENSG00000156976, ENSG00000118985	413	98	12983	1.60387	1	0.931705	99.8974
GOTERM_MF_FAT	GO:0003743~translation initiation factor activity	3	0.534759	0.581148	ENSG00000123908, ENSG00000075151, ENSG00000156976	413	61	12983	1.54602	1	0.985569	99.9997
GOTERM_BP_FAT	GO:0006412~translation	5	0.891266	0.993669	ENSG00000123908, ENSG00000152684, ENSG00000075151, ENSG00000140598, ENSG00000156976	428	331	13528	0.477454	1	1	100
Annotation Cluster 77	Enrichment Score: 0.3243851502337266
Category	Term	Count	%	PValue	Genes	List Total	Pop Hits	Pop Total	Fold Enrichment	Bonferroni	Benjamini	FDR
GOTERM_BP_FAT	GO:0030218~erythrocyte differentiation	4	0.713012	0.153525	ENSG00000185591, ENSG00000113916, ENSG00000113658, ENSG00000153879	428	43	13528	2.94023	1	0.805747	94.4942
GOTERM_BP_FAT	GO:0034101~erythrocyte homeostasis	4	0.713012	0.200828	ENSG00000185591, ENSG00000113916, ENSG00000113658, ENSG00000153879	428	49	13528	2.5802	1	0.860236	97.9752
GOTERM_BP_FAT	GO:0048872~homeostasis of number of cells	6	1.06952	0.208673	ENSG00000026103, ENSG00000185591, ENSG00000113916, ENSG00000113658, ENSG00000153094, ENSG00000153879	428	100	13528	1.89645	1	0.867647	98.2945
GOTERM_BP_FAT	GO:0030099~myeloid cell differentiation	5	0.891266	0.337984	ENSG00000163788, ENSG00000185591, ENSG00000113916, ENSG00000113658, ENSG00000153879	428	93	13528	1.69933	1	0.938587	99.9235
GOTERM_BP_FAT	GO:0046649~lymphocyte activation	7	1.24777	0.602952	ENSG00000158092, ENSG00000104312, ENSG00000136167, ENSG00000026103, ENSG00000113916, ENSG00000153879, ENSG00000133789	428	199	13528	1.11182	1	0.990976	100
GOTERM_BP_FAT	GO:0002520~immune system development	8	1.42602	0.772808	ENSG00000163788, ENSG00000026103, ENSG00000185591, ENSG00000113916, ENSG00000113658, ENSG00000153094, ENSG00000153879, ENSG00000133789	428	276	13528	0.916159	1	0.998705	100
GOTERM_BP_FAT	GO:0048534~hemopoietic or lymphoid organ development	7	1.24777	0.833912	ENSG00000163788, ENSG00000026103, ENSG00000185591, ENSG00000113916, ENSG00000113658, ENSG00000153094, ENSG00000153879	428	260	13528	0.850971	1	0.999572	100
GOTERM_BP_FAT	GO:0030098~lymphocyte differentiation	3	0.534759	0.840931	ENSG00000026103, ENSG00000113916, ENSG00000153879	428	103	13528	0.920606	1	0.999634	100
GOTERM_BP_FAT	GO:0030097~hemopoiesis	6	1.06952	0.870518	ENSG00000163788, ENSG00000026103, ENSG00000185591, ENSG00000113916, ENSG00000113658, ENSG00000153879	428	236	13528	0.80358	1	0.99983	100
GOTERM_BP_FAT	GO:0002521~leukocyte differentiation	3	0.534759	0.922087	ENSG00000026103, ENSG00000113916, ENSG00000153879	428	131	13528	0.723835	1	0.999974	100
Annotation Cluster 78	Enrichment Score: 0.30247720919596205
Category	Term	Count	%	PValue	Genes	List Total	Pop Hits	Pop Total	Fold Enrichment	Bonferroni	Benjamini	FDR
GOTERM_BP_FAT	GO:0006333~chromatin assembly or disassembly	6	1.06952	0.37284	ENSG00000048649, ENSG00000032219, ENSG00000180596, ENSG00000184678, ENSG00000180573, ENSG00000173575	428	127	13528	1.49327	1	0.950216	99.9701
GOTERM_BP_FAT	GO:0006334~nucleosome assembly	4	0.713012	0.497471	ENSG00000048649, ENSG00000180596, ENSG00000184678, ENSG00000180573	428	84	13528	1.50512	1	0.979408	99.9994
GOTERM_BP_FAT	GO:0006323~DNA packaging	5	0.891266	0.50732	ENSG00000048649, ENSG00000113810, ENSG00000180596, ENSG00000184678, ENSG00000180573	428	117	13528	1.35075	1	0.980247	99.9996
GOTERM_BP_FAT	GO:0031497~chromatin assembly	4	0.713012	0.52106	ENSG00000048649, ENSG00000180596, ENSG00000184678, ENSG00000180573	428	87	13528	1.45322	1	0.982416	99.9997
GOTERM_BP_FAT	GO:0065004~protein-DNA complex assembly	4	0.713012	0.55155	ENSG00000048649, ENSG00000180596, ENSG00000184678, ENSG00000180573	428	91	13528	1.38934	1	0.986224	99.9999
GOTERM_BP_FAT	GO:0034728~nucleosome organization	4	0.713012	0.566358	ENSG00000048649, ENSG00000180596, ENSG00000184678, ENSG00000180573	428	93	13528	1.35946	1	0.988111	100
Annotation Cluster 79	Enrichment Score: 0.3008239573773786
Category	Term	Count	%	PValue	Genes	List Total	Pop Hits	Pop Total	Fold Enrichment	Bonferroni	Benjamini	FDR
GOTERM_BP_FAT	GO:0016044~membrane organization	14	2.49554	0.422577	ENSG00000105974, ENSG00000109686, ENSG00000141458, ENSG00000049245, ENSG00000166900, ENSG00000182372, ENSG00000196586, ENSG00000110880, ENSG00000138802, ENSG00000099246, ENSG00000187239, ENSG00000065135, ENSG00000144566, ENSG00000130147	428	381	13528	1.16143	1	0.963814	99.9929
GOTERM_BP_FAT	GO:0010324~membrane invagination	8	1.42602	0.544266	ENSG00000099246, ENSG00000105974, ENSG00000187239, ENSG00000141458, ENSG00000144566, ENSG00000130147, ENSG00000196586, ENSG00000110880	428	220	13528	1.14936	1	0.985289	99.9999
GOTERM_BP_FAT	GO:0006897~endocytosis	8	1.42602	0.544266	ENSG00000099246, ENSG00000105974, ENSG00000187239, ENSG00000141458, ENSG00000144566, ENSG00000130147, ENSG00000196586, ENSG00000110880	428	220	13528	1.14936	1	0.985289	99.9999
Annotation Cluster 80	Enrichment Score: 0.2997037835543898
Category	Term	Count	%	PValue	Genes	List Total	Pop Hits	Pop Total	Fold Enrichment	Bonferroni	Benjamini	FDR
GOTERM_BP_FAT	GO:0007548~sex differentiation	7	1.24777	0.342148	ENSG00000176399, ENSG00000116678, ENSG00000073282, ENSG00000118689, ENSG00000135111, ENSG00000113658, ENSG00000153094	428	151	13528	1.46525	1	0.939618	99.9314
GOTERM_BP_FAT	GO:0046660~female sex differentiation	4	0.713012	0.372215	ENSG00000116678, ENSG00000073282, ENSG00000118689, ENSG00000135111	428	69	13528	1.83232	1	0.950331	99.9696
GOTERM_BP_FAT	GO:0046545~development of primary female sexual characteristics	4	0.713012	0.372215	ENSG00000116678, ENSG00000073282, ENSG00000118689, ENSG00000135111	428	69	13528	1.83232	1	0.950331	99.9696
GOTERM_BP_FAT	GO:0003006~reproductive developmental process	10	1.78253	0.440784	ENSG00000176399, ENSG00000116678, ENSG00000073282, ENSG00000118689, ENSG00000135111, ENSG00000113658, ENSG00000115170, ENSG00000173744, ENSG00000153094, ENSG00000164442	428	262	13528	1.20639	1	0.967858	99.9959
GOTERM_BP_FAT	GO:0045137~development of primary sexual characteristics	5	0.891266	0.572288	ENSG00000116678, ENSG00000073282, ENSG00000118689, ENSG00000135111, ENSG00000153094	428	127	13528	1.24439	1	0.988465	100
GOTERM_BP_FAT	GO:0048608~reproductive structure development	4	0.713012	0.764566	ENSG00000116678, ENSG00000073282, ENSG00000118689, ENSG00000153094	428	126	13528	1.00341	1	0.998578	100
GOTERM_BP_FAT	GO:0008406~gonad development	3	0.534759	0.873004	ENSG00000116678, ENSG00000118689, ENSG00000153094	428	112	13528	0.846629	1	0.999841	100
Annotation Cluster 81	Enrichment Score: 0.27474605948263575
Category	Term	Count	%	PValue	Genes	List Total	Pop Hits	Pop Total	Fold Enrichment	Bonferroni	Benjamini	FDR
GOTERM_BP_FAT	GO:0006006~glucose metabolic process	7	1.24777	0.353415	ENSG00000213639, ENSG00000173281, ENSG00000136997, ENSG00000169299, ENSG00000185950, ENSG00000150768, ENSG00000132356	428	153	13528	1.44609	1	0.943339	99.9492
GOTERM_BP_FAT	GO:0005996~monosaccharide metabolic process	9	1.60428	0.397741	ENSG00000213639, ENSG00000159921, ENSG00000173281, ENSG00000136997, ENSG00000169299, ENSG00000185950, ENSG00000150768, ENSG00000049860, ENSG00000132356	428	222	13528	1.28138	1	0.957554	99.9852
GOTERM_BP_FAT	GO:0019318~hexose metabolic process	7	1.24777	0.567857	ENSG00000213639, ENSG00000173281, ENSG00000136997, ENSG00000169299, ENSG00000185950, ENSG00000150768, ENSG00000132356	428	192	13528	1.15236	1	0.988077	100
GOTERM_BP_FAT	GO:0006091~generation of precursor metabolites and energy	4	0.713012	0.997452	ENSG00000213639, ENSG00000173281, ENSG00000116678, ENSG00000150768	428	313	13528	0.403929	1	1	100
Annotation Cluster 82	Enrichment Score: 0.25451857880744166
Category	Term	Count	%	PValue	Genes	List Total	Pop Hits	Pop Total	Fold Enrichment	Bonferroni	Benjamini	FDR
GOTERM_BP_FAT	GO:0050863~regulation of T cell activation	6	1.06952	0.310166	ENSG00000177425, ENSG00000158092, ENSG00000104312, ENSG00000113916, ENSG00000142867, ENSG00000148516	428	117	13528	1.6209	1	0.926272	99.8434
GOTERM_BP_FAT	GO:0051249~regulation of lymphocyte activation	7	1.24777	0.325323	ENSG00000177425, ENSG00000158092, ENSG00000104312, ENSG00000026103, ENSG00000113916, ENSG00000142867, ENSG00000148516	428	148	13528	1.49495	1	0.934139	99.8936
GOTERM_BP_FAT	GO:0002694~regulation of leukocyte activation	7	1.24777	0.4269	ENSG00000177425, ENSG00000158092, ENSG00000104312, ENSG00000026103, ENSG00000113916, ENSG00000142867, ENSG00000148516	428	166	13528	1.33285	1	0.965102	99.9938
GOTERM_BP_FAT	GO:0050865~regulation of cell activation	7	1.24777	0.477135	ENSG00000177425, ENSG00000158092, ENSG00000104312, ENSG00000026103, ENSG00000113916, ENSG00000142867, ENSG00000148516	428	175	13528	1.2643	1	0.976132	99.9987
GOTERM_BP_FAT	GO:0050670~regulation of lymphocyte proliferation	4	0.713012	0.489479	ENSG00000177425, ENSG00000158092, ENSG00000104312, ENSG00000113916	428	83	13528	1.52325	1	0.978354	99.9992
GOTERM_BP_FAT	GO:0070663~regulation of leukocyte proliferation	4	0.713012	0.497471	ENSG00000177425, ENSG00000158092, ENSG00000104312, ENSG00000113916	428	84	13528	1.50512	1	0.979408	99.9994
GOTERM_BP_FAT	GO:0032944~regulation of mononuclear cell proliferation	4	0.713012	0.497471	ENSG00000177425, ENSG00000158092, ENSG00000104312, ENSG00000113916	428	84	13528	1.50512	1	0.979408	99.9994
GOTERM_BP_FAT	GO:0050671~positive regulation of lymphocyte proliferation	3	0.534759	0.521919	ENSG00000158092, ENSG00000104312, ENSG00000113916	428	55	13528	1.72404	1	0.982413	99.9997
GOTERM_BP_FAT	GO:0070665~positive regulation of leukocyte proliferation	3	0.534759	0.531637	ENSG00000158092, ENSG00000104312, ENSG00000113916	428	56	13528	1.69326	1	0.983795	99.9998
GOTERM_BP_FAT	GO:0032946~positive regulation of mononuclear cell proliferation	3	0.534759	0.531637	ENSG00000158092, ENSG00000104312, ENSG00000113916	428	56	13528	1.69326	1	0.983795	99.9998
GOTERM_BP_FAT	GO:0042129~regulation of T cell proliferation	3	0.534759	0.587065	ENSG00000177425, ENSG00000158092, ENSG00000104312	428	62	13528	1.52939	1	0.989873	100
GOTERM_BP_FAT	GO:0051251~positive regulation of lymphocyte activation	4	0.713012	0.59506	ENSG00000158092, ENSG00000104312, ENSG00000113916, ENSG00000142867	428	97	13528	1.3034	1	0.990443	100
GOTERM_BP_FAT	GO:0045619~regulation of lymphocyte differentiation	3	0.534759	0.595817	ENSG00000026103, ENSG00000113916, ENSG00000148516	428	63	13528	1.50512	1	0.990431	100
GOTERM_BP_FAT	GO:0046649~lymphocyte activation	7	1.24777	0.602952	ENSG00000158092, ENSG00000104312, ENSG00000136167, ENSG00000026103, ENSG00000113916, ENSG00000153879, ENSG00000133789	428	199	13528	1.11182	1	0.990976	100
GOTERM_BP_FAT	GO:0002684~positive regulation of immune system process	8	1.42602	0.628656	ENSG00000134070, ENSG00000158092, ENSG00000104312, ENSG00000182985, ENSG00000113916, ENSG00000196352, ENSG00000168495, ENSG00000142867	428	238	13528	1.06244	1	0.992891	100
GOTERM_BP_FAT	GO:0045321~leukocyte activation	8	1.42602	0.645972	ENSG00000158092, ENSG00000104312, ENSG00000136167, ENSG00000026103, ENSG00000166526, ENSG00000113916, ENSG00000153879, ENSG00000133789	428	242	13528	1.04488	1	0.99379	100
GOTERM_BP_FAT	GO:0002696~positive regulation of leukocyte activation	4	0.713012	0.654979	ENSG00000158092, ENSG00000104312, ENSG00000113916, ENSG00000142867	428	106	13528	1.19273	1	0.99414	100
GOTERM_BP_FAT	GO:0050867~positive regulation of cell activation	4	0.713012	0.685408	ENSG00000158092, ENSG00000104312, ENSG00000113916, ENSG00000142867	428	111	13528	1.13901	1	0.995919	100
GOTERM_BP_FAT	GO:0042113~B cell activation	3	0.534759	0.697043	ENSG00000113916, ENSG00000153879, ENSG00000133789	428	76	13528	1.24766	1	0.996376	100
GOTERM_BP_FAT	GO:0050870~positive regulation of T cell activation	3	0.534759	0.697043	ENSG00000158092, ENSG00000104312, ENSG00000142867	428	76	13528	1.24766	1	0.996376	100
GOTERM_BP_FAT	GO:0042110~T cell activation	4	0.713012	0.764566	ENSG00000158092, ENSG00000104312, ENSG00000136167, ENSG00000026103	428	126	13528	1.00341	1	0.998578	100
GOTERM_BP_FAT	GO:0001775~cell activation	8	1.42602	0.805812	ENSG00000158092, ENSG00000104312, ENSG00000136167, ENSG00000026103, ENSG00000166526, ENSG00000113916, ENSG00000153879, ENSG00000133789	428	287	13528	0.881045	1	0.999259	100
Annotation Cluster 83	Enrichment Score: 0.23315386689360781
Category	Term	Count	%	PValue	Genes	List Total	Pop Hits	Pop Total	Fold Enrichment	Bonferroni	Benjamini	FDR
GOTERM_BP_FAT	GO:0031401~positive regulation of protein modification process	8	1.42602	0.377624	ENSG00000105974, ENSG00000033800, ENSG00000164741, ENSG00000101665, ENSG00000072401, ENSG00000116641, ENSG00000198742, ENSG00000142867	428	187	13528	1.35219	1	0.951341	99.9739
GOTERM_BP_FAT	GO:0045937~positive regulation of phosphate metabolic process	4	0.713012	0.615761	ENSG00000105974, ENSG00000164741, ENSG00000116641, ENSG00000142867	428	100	13528	1.2643	1	0.99184	100
GOTERM_BP_FAT	GO:0010562~positive regulation of phosphorus metabolic process	4	0.713012	0.615761	ENSG00000105974, ENSG00000164741, ENSG00000116641, ENSG00000142867	428	100	13528	1.2643	1	0.99184	100
GOTERM_BP_FAT	GO:0042327~positive regulation of phosphorylation	3	0.534759	0.815644	ENSG00000105974, ENSG00000116641, ENSG00000142867	428	97	13528	0.977551	1	0.999375	100
Annotation Cluster 84	Enrichment Score: 0.2317532838963726
Category	Term	Count	%	PValue	Genes	List Total	Pop Hits	Pop Total	Fold Enrichment	Bonferroni	Benjamini	FDR
GOTERM_BP_FAT	GO:0035113~embryonic appendage morphogenesis	4	0.713012	0.52106	ENSG00000152601, ENSG00000156052, ENSG00000073282, ENSG00000135111	428	87	13528	1.45322	1	0.982416	99.9997
GOTERM_BP_FAT	GO:0030326~embryonic limb morphogenesis	4	0.713012	0.52106	ENSG00000152601, ENSG00000156052, ENSG00000073282, ENSG00000135111	428	87	13528	1.45322	1	0.982416	99.9997
GOTERM_BP_FAT	GO:0035107~appendage morphogenesis	4	0.713012	0.608941	ENSG00000152601, ENSG00000156052, ENSG00000073282, ENSG00000135111	428	99	13528	1.27707	1	0.99137	100
GOTERM_BP_FAT	GO:0035108~limb morphogenesis	4	0.713012	0.608941	ENSG00000152601, ENSG00000156052, ENSG00000073282, ENSG00000135111	428	99	13528	1.27707	1	0.99137	100
GOTERM_BP_FAT	GO:0060173~limb development	4	0.713012	0.635737	ENSG00000152601, ENSG00000156052, ENSG00000073282, ENSG00000135111	428	103	13528	1.22747	1	0.99332	100
GOTERM_BP_FAT	GO:0048736~appendage development	4	0.713012	0.635737	ENSG00000152601, ENSG00000156052, ENSG00000073282, ENSG00000135111	428	103	13528	1.22747	1	0.99332	100
Annotation Cluster 85	Enrichment Score: 0.22800474302208912
Category	Term	Count	%	PValue	Genes	List Total	Pop Hits	Pop Total	Fold Enrichment	Bonferroni	Benjamini	FDR
GOTERM_BP_FAT	GO:0031669~cellular response to nutrient levels	3	0.534759	0.40666	ENSG00000105974, ENSG00000116678, ENSG00000085978	428	44	13528	2.15506	1	0.959895	99.9886
GOTERM_BP_FAT	GO:0031667~response to nutrient levels	7	1.24777	0.593081	ENSG00000101670, ENSG00000105974, ENSG00000136826, ENSG00000026508, ENSG00000116678, ENSG00000164761, ENSG00000085978	428	197	13528	1.12311	1	0.990409	100
GOTERM_BP_FAT	GO:0031668~cellular response to extracellular stimulus	3	0.534759	0.60443	ENSG00000105974, ENSG00000116678, ENSG00000085978	428	64	13528	1.4816	1	0.991049	100
GOTERM_BP_FAT	GO:0043627~response to estrogen stimulus	4	0.713012	0.648647	ENSG00000105974, ENSG00000196792, ENSG00000116678, ENSG00000164761	428	105	13528	1.20409	1	0.99388	100
GOTERM_BP_FAT	GO:0007584~response to nutrient	5	0.891266	0.649065	ENSG00000101670, ENSG00000105974, ENSG00000136826, ENSG00000026508, ENSG00000164761	428	140	13528	1.12884	1	0.993847	100
GOTERM_BP_FAT	GO:0009991~response to extracellular stimulus	7	1.24777	0.698206	ENSG00000101670, ENSG00000105974, ENSG00000136826, ENSG00000026508, ENSG00000116678, ENSG00000164761, ENSG00000085978	428	220	13528	1.00569	1	0.996398	100
Annotation Cluster 86	Enrichment Score: 0.22755835877464156
Category	Term	Count	%	PValue	Genes	List Total	Pop Hits	Pop Total	Fold Enrichment	Bonferroni	Benjamini	FDR
GOTERM_BP_FAT	GO:0003006~reproductive developmental process	10	1.78253	0.440784	ENSG00000176399, ENSG00000116678, ENSG00000073282, ENSG00000118689, ENSG00000135111, ENSG00000113658, ENSG00000115170, ENSG00000173744, ENSG00000153094, ENSG00000164442	428	262	13528	1.20639	1	0.967858	99.9959
GOTERM_BP_FAT	GO:0007281~germ cell development	4	0.713012	0.622501	ENSG00000118689, ENSG00000113658, ENSG00000115170, ENSG00000173744	428	101	13528	1.25178	1	0.992368	100
GOTERM_BP_FAT	GO:0048610~reproductive cellular process	5	0.891266	0.756762	ENSG00000162407, ENSG00000118689, ENSG00000113658, ENSG00000115170, ENSG00000173744	428	162	13528	0.975539	1	0.998395	100
Annotation Cluster 87	Enrichment Score: 0.2218998897800257
Category	Term	Count	%	PValue	Genes	List Total	Pop Hits	Pop Total	Fold Enrichment	Bonferroni	Benjamini	FDR
GOTERM_BP_FAT	GO:0043086~negative regulation of catalytic activity	11	1.96078	0.371145	ENSG00000127955, ENSG00000105974, ENSG00000178913, ENSG00000101665, ENSG00000065135, ENSG00000150457, ENSG00000116678, ENSG00000111266, ENSG00000072401, ENSG00000180370, ENSG00000182372	428	277	13528	1.25517	1	0.95022	99.9687
GOTERM_BP_FAT	GO:0032269~negative regulation of cellular protein metabolic process	6	1.06952	0.675714	ENSG00000105974, ENSG00000178913, ENSG00000101665, ENSG00000072401, ENSG00000123908, ENSG00000182372	428	180	13528	1.05358	1	0.995499	100
GOTERM_BP_FAT	GO:0051248~negative regulation of protein metabolic process	6	1.06952	0.707719	ENSG00000105974, ENSG00000178913, ENSG00000101665, ENSG00000072401, ENSG00000123908, ENSG00000182372	428	187	13528	1.01414	1	0.996786	100
GOTERM_BP_FAT	GO:0031400~negative regulation of protein modification process	4	0.713012	0.72985	ENSG00000105974, ENSG00000178913, ENSG00000101665, ENSG00000072401	428	119	13528	1.06244	1	0.997687	100
Annotation Cluster 88	Enrichment Score: 0.22037327195801895
Category	Term	Count	%	PValue	Genes	List Total	Pop Hits	Pop Total	Fold Enrichment	Bonferroni	Benjamini	FDR
GOTERM_BP_FAT	GO:0007423~sensory organ development	9	1.60428	0.430989	ENSG00000136997, ENSG00000136826, ENSG00000177426, ENSG00000143190, ENSG00000182372, ENSG00000185591, ENSG00000196586, ENSG00000153094, ENSG00000148516	428	229	13528	1.24222	1	0.965955	99.9945
GOTERM_BP_FAT	GO:0048568~embryonic organ development	6	1.06952	0.636404	ENSG00000136997, ENSG00000185591, ENSG00000196586, ENSG00000164442, ENSG00000100644, ENSG00000148516	428	172	13528	1.10259	1	0.993306	100
GOTERM_BP_FAT	GO:0048562~embryonic organ morphogenesis	4	0.713012	0.795574	ENSG00000136997, ENSG00000185591, ENSG00000196586, ENSG00000148516	428	133	13528	0.950601	1	0.999084	100
Annotation Cluster 89	Enrichment Score: 0.1893369214196595
Category	Term	Count	%	PValue	Genes	List Total	Pop Hits	Pop Total	Fold Enrichment	Bonferroni	Benjamini	FDR
GOTERM_MF_FAT	GO:0008234~cysteine-type peptidase activity	6	1.06952	0.464963	ENSG00000003402, ENSG00000101557, ENSG00000019995, ENSG00000103404, ENSG00000163131, ENSG00000163113	413	141	12983	1.3377	1	0.96634	99.9885
GOTERM_MF_FAT	GO:0004221~ubiquitin thiolesterase activity	3	0.534759	0.692951	ENSG00000101557, ENSG00000103404, ENSG00000163113	413	75	12983	1.25743	1	0.99505	100
GOTERM_MF_FAT	GO:0016790~thiolester hydrolase activity	3	0.534759	0.839205	ENSG00000101557, ENSG00000103404, ENSG00000163113	413	102	12983	0.924583	1	0.99969	100
Annotation Cluster 90	Enrichment Score: 0.14288766301934777
Category	Term	Count	%	PValue	Genes	List Total	Pop Hits	Pop Total	Fold Enrichment	Bonferroni	Benjamini	FDR
GOTERM_BP_FAT	GO:0006112~energy reserve metabolic process	3	0.534759	0.3955	ENSG00000213639, ENSG00000173281, ENSG00000116678	428	43	13528	2.20517	1	0.957326	99.9842
GOTERM_BP_FAT	GO:0015980~energy derivation by oxidation of organic compounds	3	0.534759	0.944709	ENSG00000213639, ENSG00000173281, ENSG00000116678	428	144	13528	0.658489	1	0.999992	100
GOTERM_BP_FAT	GO:0006091~generation of precursor metabolites and energy	4	0.713012	0.997452	ENSG00000213639, ENSG00000173281, ENSG00000116678, ENSG00000150768	428	313	13528	0.403929	1	1	100
Annotation Cluster 91	Enrichment Score: 0.1390239315899703
Category	Term	Count	%	PValue	Genes	List Total	Pop Hits	Pop Total	Fold Enrichment	Bonferroni	Benjamini	FDR
GOTERM_BP_FAT	GO:0003001~generation of a signal involved in cell-cell signaling	4	0.713012	0.5054	ENSG00000135111, ENSG00000175387, ENSG00000119396, ENSG00000196586	428	85	13528	1.48741	1	0.98021	99.9995
GOTERM_BP_FAT	GO:0032940~secretion by cell	6	1.06952	0.786697	ENSG00000131558, ENSG00000049245, ENSG00000135111, ENSG00000175387, ENSG00000119396, ENSG00000196586	428	207	13528	0.916159	1	0.998939	100
GOTERM_BP_FAT	GO:0046903~secretion	6	1.06952	0.962689	ENSG00000131558, ENSG00000049245, ENSG00000135111, ENSG00000175387, ENSG00000119396, ENSG00000196586	428	300	13528	0.63215	1	0.999998	100
Annotation Cluster 92	Enrichment Score: 0.12465810524752181
Category	Term	Count	%	PValue	Genes	List Total	Pop Hits	Pop Total	Fold Enrichment	Bonferroni	Benjamini	FDR
GOTERM_BP_FAT	GO:0032880~regulation of protein localization	5	0.891266	0.637868	ENSG00000110218, ENSG00000131558, ENSG00000136167, ENSG00000182985, ENSG00000119396	428	138	13528	1.1452	1	0.99329	100
GOTERM_BP_FAT	GO:0051223~regulation of protein transport	4	0.713012	0.702681	ENSG00000110218, ENSG00000131558, ENSG00000136167, ENSG00000182985	428	114	13528	1.10903	1	0.996601	100
GOTERM_BP_FAT	GO:0070201~regulation of establishment of protein localization	4	0.713012	0.740159	ENSG00000110218, ENSG00000131558, ENSG00000136167, ENSG00000182985	428	121	13528	1.04488	1	0.997992	100
GOTERM_BP_FAT	GO:0060341~regulation of cellular localization	5	0.891266	0.95621	ENSG00000110218, ENSG00000118260, ENSG00000136167, ENSG00000166128, ENSG00000182985	428	248	13528	0.637248	1	0.999996	100
Annotation Cluster 93	Enrichment Score: 0.12402493618777338
Category	Term	Count	%	PValue	Genes	List Total	Pop Hits	Pop Total	Fold Enrichment	Bonferroni	Benjamini	FDR
GOTERM_BP_FAT	GO:0051050~positive regulation of transport	8	1.42602	0.55979	ENSG00000101670, ENSG00000105974, ENSG00000110218, ENSG00000118260, ENSG00000185950, ENSG00000166128, ENSG00000182985, ENSG00000128989	428	223	13528	1.1339	1	0.987258	99.9999
GOTERM_BP_FAT	GO:0051047~positive regulation of secretion	4	0.713012	0.673483	ENSG00000110218, ENSG00000118260, ENSG00000166128, ENSG00000182985	428	109	13528	1.15991	1	0.995402	100
GOTERM_BP_FAT	GO:0051046~regulation of secretion	5	0.891266	0.885106	ENSG00000110218, ENSG00000118260, ENSG00000166128, ENSG00000182985, ENSG00000196586	428	202	13528	0.782363	1	0.999886	100
GOTERM_BP_FAT	GO:0060341~regulation of cellular localization	5	0.891266	0.95621	ENSG00000110218, ENSG00000118260, ENSG00000136167, ENSG00000166128, ENSG00000182985	428	248	13528	0.637248	1	0.999996	100
Annotation Cluster 94	Enrichment Score: 0.10554048670989546
Category	Term	Count	%	PValue	Genes	List Total	Pop Hits	Pop Total	Fold Enrichment	Bonferroni	Benjamini	FDR
GOTERM_BP_FAT	GO:0007605~sensory perception of sound	4	0.713012	0.59506	ENSG00000152939, ENSG00000136997, ENSG00000049860, ENSG00000196586	428	97	13528	1.3034	1	0.990443	100
GOTERM_BP_FAT	GO:0050954~sensory perception of mechanical stimulus	4	0.713012	0.635737	ENSG00000152939, ENSG00000136997, ENSG00000049860, ENSG00000196586	428	103	13528	1.22747	1	0.99332	100
GOTERM_BP_FAT	GO:0050890~cognition	9	1.60428	0.999999	ENSG00000152939, ENSG00000136997, ENSG00000124788, ENSG00000163635, ENSG00000182372, ENSG00000049860, ENSG00000068366, ENSG00000170340, ENSG00000196586	428	909	13528	0.312945	1	1	100
GOTERM_BP_FAT	GO:0007600~sensory perception	7	1.24777	1	ENSG00000152939, ENSG00000136997, ENSG00000163635, ENSG00000182372, ENSG00000049860, ENSG00000170340, ENSG00000196586	428	810	13528	0.273151	1	1	100
Annotation Cluster 95	Enrichment Score: 0.09492508155004532
Category	Term	Count	%	PValue	Genes	List Total	Pop Hits	Pop Total	Fold Enrichment	Bonferroni	Benjamini	FDR
GOTERM_BP_FAT	GO:0001558~regulation of cell growth	6	1.06952	0.737454	ENSG00000026508, ENSG00000077684, ENSG00000118523, ENSG00000073282, ENSG00000113916, ENSG00000173848	428	194	13528	0.977551	1	0.997921	100
GOTERM_BP_FAT	GO:0030308~negative regulation of cell growth	3	0.534759	0.79189	ENSG00000077684, ENSG00000073282, ENSG00000113916	428	92	13528	1.03068	1	0.999022	100
GOTERM_BP_FAT	GO:0045792~negative regulation of cell size	3	0.534759	0.824448	ENSG00000077684, ENSG00000073282, ENSG00000113916	428	99	13528	0.957802	1	0.99948	100
GOTERM_BP_FAT	GO:0045926~negative regulation of growth	3	0.534759	0.866437	ENSG00000077684, ENSG00000073282, ENSG00000113916	428	110	13528	0.862022	1	0.999812	100
Annotation Cluster 96	Enrichment Score: 0.08704698130098791
Category	Term	Count	%	PValue	Genes	List Total	Pop Hits	Pop Total	Fold Enrichment	Bonferroni	Benjamini	FDR
GOTERM_MF_FAT	GO:0008234~cysteine-type peptidase activity	6	1.06952	0.464963	ENSG00000003402, ENSG00000101557, ENSG00000019995, ENSG00000103404, ENSG00000163131, ENSG00000163113	413	141	12983	1.3377	1	0.96634	99.9885
GOTERM_MF_FAT	GO:0070011~peptidase activity, acting on L-amino acid peptides	11	1.96078	0.982363	ENSG00000102910, ENSG00000003402, ENSG00000101557, ENSG00000019995, ENSG00000103404, ENSG00000106366, ENSG00000175556, ENSG00000163131, ENSG00000163113, ENSG00000012174, ENSG00000108582	413	549	12983	0.629862	1	1	100
GOTERM_MF_FAT	GO:0008233~peptidase activity	11	1.96078	0.988801	ENSG00000102910, ENSG00000003402, ENSG00000101557, ENSG00000019995, ENSG00000103404, ENSG00000106366, ENSG00000175556, ENSG00000163131, ENSG00000163113, ENSG00000012174, ENSG00000108582	413	574	12983	0.602429	1	1	100
GOTERM_MF_FAT	GO:0004175~endopeptidase activity	6	1.06952	0.993145	ENSG00000102910, ENSG00000003402, ENSG00000101557, ENSG00000106366, ENSG00000163131, ENSG00000012174	413	375	12983	0.502973	1	1	100
Annotation Cluster 97	Enrichment Score: 0.08676209986369
Category	Term	Count	%	PValue	Genes	List Total	Pop Hits	Pop Total	Fold Enrichment	Bonferroni	Benjamini	FDR
GOTERM_BP_FAT	GO:0051028~mRNA transport	3	0.534759	0.76548	ENSG00000112531, ENSG00000082898, ENSG00000173744	428	87	13528	1.08991	1	0.998565	100
GOTERM_BP_FAT	GO:0050657~nucleic acid transport	3	0.534759	0.815644	ENSG00000112531, ENSG00000082898, ENSG00000173744	428	97	13528	0.977551	1	0.999375	100
GOTERM_BP_FAT	GO:0050658~RNA transport	3	0.534759	0.815644	ENSG00000112531, ENSG00000082898, ENSG00000173744	428	97	13528	0.977551	1	0.999375	100
GOTERM_BP_FAT	GO:0051236~establishment of RNA localization	3	0.534759	0.815644	ENSG00000112531, ENSG00000082898, ENSG00000173744	428	97	13528	0.977551	1	0.999375	100
GOTERM_BP_FAT	GO:0006403~RNA localization	3	0.534759	0.828707	ENSG00000112531, ENSG00000082898, ENSG00000173744	428	100	13528	0.948224	1	0.999525	100
GOTERM_BP_FAT	GO:0015931~nucleobase, nucleoside, nucleotide and nucleic acid transport	3	0.534759	0.876175	ENSG00000112531, ENSG00000082898, ENSG00000173744	428	113	13528	0.839137	1	0.999852	100
Annotation Cluster 98	Enrichment Score: 0.08511423409378208
Category	Term	Count	%	PValue	Genes	List Total	Pop Hits	Pop Total	Fold Enrichment	Bonferroni	Benjamini	FDR
GOTERM_BP_FAT	GO:0009314~response to radiation	7	1.24777	0.607839	ENSG00000105974, ENSG00000136997, ENSG00000152894, ENSG00000181026, ENSG00000124788, ENSG00000107643, ENSG00000091436	428	200	13528	1.10626	1	0.991341	100
GOTERM_BP_FAT	GO:0009416~response to light stimulus	3	0.534759	0.935174	ENSG00000152894, ENSG00000124788, ENSG00000107643	428	138	13528	0.687119	1	0.999986	100
GOTERM_BP_FAT	GO:0009628~response to abiotic stimulus	7	1.24777	0.977184	ENSG00000105974, ENSG00000136997, ENSG00000152894, ENSG00000181026, ENSG00000124788, ENSG00000107643, ENSG00000091436	428	368	13528	0.601229	1	1	100
Annotation Cluster 99	Enrichment Score: 0.06437133093324052
Category	Term	Count	%	PValue	Genes	List Total	Pop Hits	Pop Total	Fold Enrichment	Bonferroni	Benjamini	FDR
GOTERM_BP_FAT	GO:0045761~regulation of adenylate cyclase activity	3	0.534759	0.811096	ENSG00000127955, ENSG00000156052, ENSG00000065135	428	96	13528	0.987734	1	0.999314	100
GOTERM_BP_FAT	GO:0031279~regulation of cyclase activity	3	0.534759	0.824448	ENSG00000127955, ENSG00000156052, ENSG00000065135	428	99	13528	0.957802	1	0.99948	100
GOTERM_BP_FAT	GO:0030817~regulation of cAMP biosynthetic process	3	0.534759	0.832872	ENSG00000127955, ENSG00000156052, ENSG00000065135	428	101	13528	0.938836	1	0.999567	100
GOTERM_BP_FAT	GO:0051339~regulation of lyase activity	3	0.534759	0.832872	ENSG00000127955, ENSG00000156052, ENSG00000065135	428	101	13528	0.938836	1	0.999567	100
GOTERM_BP_FAT	GO:0030814~regulation of cAMP metabolic process	3	0.534759	0.840931	ENSG00000127955, ENSG00000156052, ENSG00000065135	428	103	13528	0.920606	1	0.999634	100
GOTERM_BP_FAT	GO:0030808~regulation of nucleotide biosynthetic process	3	0.534759	0.866437	ENSG00000127955, ENSG00000156052, ENSG00000065135	428	110	13528	0.862022	1	0.999812	100
GOTERM_BP_FAT	GO:0030802~regulation of cyclic nucleotide biosynthetic process	3	0.534759	0.866437	ENSG00000127955, ENSG00000156052, ENSG00000065135	428	110	13528	0.862022	1	0.999812	100
GOTERM_BP_FAT	GO:0030799~regulation of cyclic nucleotide metabolic process	3	0.534759	0.876175	ENSG00000127955, ENSG00000156052, ENSG00000065135	428	113	13528	0.839137	1	0.999852	100
GOTERM_BP_FAT	GO:0006140~regulation of nucleotide metabolic process	3	0.534759	0.885256	ENSG00000127955, ENSG00000156052, ENSG00000065135	428	116	13528	0.817435	1	0.999885	100
GOTERM_BP_FAT	GO:0007186~G-protein coupled receptor protein signaling pathway	7	1.24777	1	ENSG00000127955, ENSG00000180758, ENSG00000172380, ENSG00000156052, ENSG00000102780, ENSG00000131016, ENSG00000065135	428	1123	13528	0.197019	1	1	100
Annotation Cluster 100	Enrichment Score: 0.04306338595940011
Category	Term	Count	%	PValue	Genes	List Total	Pop Hits	Pop Total	Fold Enrichment	Bonferroni	Benjamini	FDR
GOTERM_BP_FAT	GO:0019226~transmission of nerve impulse	10	1.78253	0.779967	ENSG00000101557, ENSG00000112531, ENSG00000137575, ENSG00000124788, ENSG00000163347, ENSG00000182372, ENSG00000049860, ENSG00000119396, ENSG00000197971, ENSG00000196586	428	350	13528	0.903071	1	0.998799	100
GOTERM_BP_FAT	GO:0007268~synaptic transmission	7	1.24777	0.912781	ENSG00000101557, ENSG00000137575, ENSG00000124788, ENSG00000182372, ENSG00000119396, ENSG00000197971, ENSG00000196586	428	298	13528	0.742458	1	0.999961	100
GOTERM_BP_FAT	GO:0007267~cell-cell signaling	14	2.49554	0.944721	ENSG00000130396, ENSG00000110218, ENSG00000137575, ENSG00000143190, ENSG00000182372, ENSG00000105835, ENSG00000119396, ENSG00000135111, ENSG00000196586, ENSG00000197971, ENSG00000101557, ENSG00000124788, ENSG00000073282, ENSG00000175387	428	600	13528	0.737508	1	0.999992	100
GOTERM_BP_FAT	GO:0050877~neurological system process	15	2.6738	0.999999	ENSG00000152939, ENSG00000112531, ENSG00000136997, ENSG00000137575, ENSG00000163347, ENSG00000163635, ENSG00000182372, ENSG00000049860, ENSG00000068366, ENSG00000119396, ENSG00000197971, ENSG00000170340, ENSG00000196586, ENSG00000101557, ENSG00000124788	428	1210	13528	0.391828	1	1	100
Annotation Cluster 101	Enrichment Score: 0.040364510454440665
Category	Term	Count	%	PValue	Genes	List Total	Pop Hits	Pop Total	Fold Enrichment	Bonferroni	Benjamini	FDR
GOTERM_BP_FAT	GO:0060284~regulation of cell development	6	1.06952	0.779618	ENSG00000177426, ENSG00000101665, ENSG00000134532, ENSG00000135111, ENSG00000175387, ENSG00000197971	428	205	13528	0.925097	1	0.998807	100
GOTERM_BP_FAT	GO:0045664~regulation of neuron differentiation	3	0.534759	0.92606	ENSG00000177426, ENSG00000134532, ENSG00000197971	428	133	13528	0.712951	1	0.999978	100
GOTERM_BP_FAT	GO:0050767~regulation of neurogenesis	3	0.534759	0.969461	ENSG00000177426, ENSG00000134532, ENSG00000197971	428	166	13528	0.571219	1	0.999999	100
GOTERM_BP_FAT	GO:0051960~regulation of nervous system development	3	0.534759	0.985122	ENSG00000177426, ENSG00000134532, ENSG00000197971	428	192	13528	0.493867	1	1	100
Annotation Cluster 102	Enrichment Score: 0.030228300983513746
Category	Term	Count	%	PValue	Genes	List Total	Pop Hits	Pop Total	Fold Enrichment	Bonferroni	Benjamini	FDR
GOTERM_BP_FAT	GO:0006952~defense response	16	2.85205	0.879918	ENSG00000151923, ENSG00000184678, ENSG00000153879, ENSG00000026508, ENSG00000198964, ENSG00000134070, ENSG00000180596, ENSG00000104312, ENSG00000206337, ENSG00000115267, ENSG00000115170, ENSG00000196352, ENSG00000170677, ENSG00000142867, ENSG00000143669, ENSG00000100644	428	615	13528	0.822308	1	0.999865	100
GOTERM_BP_FAT	GO:0006954~inflammatory response	7	1.24777	0.946879	ENSG00000026508, ENSG00000198964, ENSG00000134070, ENSG00000104312, ENSG00000115170, ENSG00000196352, ENSG00000100644	428	325	13528	0.680776	1	0.999993	100
GOTERM_BP_FAT	GO:0009611~response to wounding	11	1.96078	0.974044	ENSG00000156052, ENSG00000026508, ENSG00000106366, ENSG00000198964, ENSG00000134070, ENSG00000118523, ENSG00000104312, ENSG00000096696, ENSG00000115170, ENSG00000196352, ENSG00000100644	428	530	13528	0.656004	1	0.999999	100
Annotation Cluster 103	Enrichment Score: 0.021605911399986258
Category	Term	Count	%	PValue	Genes	List Total	Pop Hits	Pop Total	Fold Enrichment	Bonferroni	Benjamini	FDR
GOTERM_BP_FAT	GO:0050804~regulation of synaptic transmission	3	0.534759	0.931664	ENSG00000065135, ENSG00000144566, ENSG00000196586	428	136	13528	0.697224	1	0.999983	100
GOTERM_BP_FAT	GO:0051969~regulation of transmission of nerve impulse	3	0.534759	0.948961	ENSG00000065135, ENSG00000144566, ENSG00000196586	428	147	13528	0.645051	1	0.999994	100
GOTERM_BP_FAT	GO:0031644~regulation of neurological system process	3	0.534759	0.95655	ENSG00000065135, ENSG00000144566, ENSG00000196586	428	153	13528	0.619754	1	0.999996	100
GOTERM_BP_FAT	GO:0044057~regulation of system process	6	1.06952	0.969083	ENSG00000105974, ENSG00000105866, ENSG00000101665, ENSG00000065135, ENSG00000144566, ENSG00000196586	428	309	13528	0.613737	1	0.999999	100
Annotation Cluster 104	Enrichment Score: 0.01910891124822893
Category	Term	Count	%	PValue	Genes	List Total	Pop Hits	Pop Total	Fold Enrichment	Bonferroni	Benjamini	FDR
GOTERM_MF_FAT	GO:0005539~glycosaminoglycan binding	3	0.534759	0.939775	ENSG00000101670, ENSG00000026508, ENSG00000118523	413	140	12983	0.673625	1	0.999992	100
GOTERM_MF_FAT	GO:0030247~polysaccharide binding	3	0.534759	0.958679	ENSG00000101670, ENSG00000026508, ENSG00000118523	413	154	12983	0.612386	1	0.999998	100
GOTERM_MF_FAT	GO:0001871~pattern binding	3	0.534759	0.958679	ENSG00000101670, ENSG00000026508, ENSG00000118523	413	154	12983	0.612386	1	0.999998	100
GOTERM_MF_FAT	GO:0030246~carbohydrate binding	7	1.24777	0.970943	ENSG00000101670, ENSG00000119862, ENSG00000026508, ENSG00000118804, ENSG00000125772, ENSG00000118523, ENSG00000049860	413	354	12983	0.621613	1	0.999999	100
Annotation Cluster 105	Enrichment Score: 0.016599971684751212
Category	Term	Count	%	PValue	Genes	List Total	Pop Hits	Pop Total	Fold Enrichment	Bonferroni	Benjamini	FDR
GOTERM_BP_FAT	GO:0055074~calcium ion homeostasis	4	0.713012	0.939165	ENSG00000105974, ENSG00000049860, ENSG00000122779, ENSG00000196352	428	188	13528	0.6725	1	0.999989	100
GOTERM_BP_FAT	GO:0055066~di-, tri-valent inorganic cation homeostasis	5	0.891266	0.946735	ENSG00000105974, ENSG00000136997, ENSG00000049860, ENSG00000122779, ENSG00000196352	428	239	13528	0.661244	1	0.999993	100
GOTERM_BP_FAT	GO:0055080~cation homeostasis	6	1.06952	0.950306	ENSG00000105974, ENSG00000136997, ENSG00000049860, ENSG00000197063, ENSG00000122779, ENSG00000196352	428	286	13528	0.663094	1	0.999994	100
GOTERM_BP_FAT	GO:0055065~metal ion homeostasis	4	0.713012	0.959366	ENSG00000105974, ENSG00000049860, ENSG00000122779, ENSG00000196352	428	205	13528	0.616731	1	0.999997	100
GOTERM_BP_FAT	GO:0030003~cellular cation homeostasis	5	0.891266	0.961638	ENSG00000105974, ENSG00000136997, ENSG00000049860, ENSG00000197063, ENSG00000196352	428	254	13528	0.622194	1	0.999998	100
GOTERM_BP_FAT	GO:0030005~cellular di-, tri-valent inorganic cation homeostasis	4	0.713012	0.97627	ENSG00000105974, ENSG00000136997, ENSG00000049860, ENSG00000196352	428	227	13528	0.55696	1	1	100
GOTERM_BP_FAT	GO:0006874~cellular calcium ion homeostasis	3	0.534759	0.98088	ENSG00000105974, ENSG00000049860, ENSG00000196352	428	183	13528	0.518155	1	1	100
GOTERM_BP_FAT	GO:0006875~cellular metal ion homeostasis	3	0.534759	0.986699	ENSG00000105974, ENSG00000049860, ENSG00000196352	428	196	13528	0.483788	1	1	100
Annotation Cluster 106	Enrichment Score: 0.007140976602473887
Category	Term	Count	%	PValue	Genes	List Total	Pop Hits	Pop Total	Fold Enrichment	Bonferroni	Benjamini	FDR
GOTERM_BP_FAT	GO:0006814~sodium ion transport	3	0.534759	0.920026	ENSG00000173214, ENSG00000164038, ENSG00000118515	428	130	13528	0.729403	1	0.999972	100
GOTERM_BP_FAT	GO:0015672~monovalent inorganic cation transport	5	0.891266	0.991316	ENSG00000173214, ENSG00000204977, ENSG00000095209, ENSG00000164038, ENSG00000118515	428	318	13528	0.496973	1	1	100
GOTERM_MF_FAT	GO:0031420~alkali metal ion binding	3	0.534759	0.994835	ENSG00000173214, ENSG00000095209, ENSG00000164038	413	228	12983	0.413629	1	1	100
GOTERM_BP_FAT	GO:0030001~metal ion transport	6	1.06952	0.99917	ENSG00000105974, ENSG00000173214, ENSG00000204977, ENSG00000095209, ENSG00000164038, ENSG00000118515	428	465	13528	0.407838	1	1	100
GOTERM_BP_FAT	GO:0006812~cation transport	7	1.24777	0.999657	ENSG00000105974, ENSG00000110218, ENSG00000173214, ENSG00000204977, ENSG00000095209, ENSG00000164038, ENSG00000118515	428	553	13528	0.400095	1	1	100
GOTERM_BP_FAT	GO:0006811~ion transport	11	1.96078	0.999771	ENSG00000105974, ENSG00000110218, ENSG00000173214, ENSG00000204977, ENSG00000182372, ENSG00000118507, ENSG00000095209, ENSG00000164038, ENSG00000160746, ENSG00000169504, ENSG00000118515	428	768	13528	0.452711	1	1	100
Annotation Cluster 107	Enrichment Score: 5.587473093805545E-4
Category	Term	Count	%	PValue	Genes	List Total	Pop Hits	Pop Total	Fold Enrichment	Bonferroni	Benjamini	FDR
GOTERM_MF_FAT	GO:0015267~channel activity	6	1.06952	0.997142	ENSG00000110218, ENSG00000204977, ENSG00000143384, ENSG00000095209, ENSG00000160746, ENSG00000169504	413	412	12983	0.457803	1	1	100
GOTERM_MF_FAT	GO:0022803~passive transmembrane transporter activity	6	1.06952	0.99721	ENSG00000110218, ENSG00000204977, ENSG00000143384, ENSG00000095209, ENSG00000160746, ENSG00000169504	413	413	12983	0.456695	1	1	100
GOTERM_MF_FAT	GO:0005216~ion channel activity	4	0.713012	0.99968	ENSG00000204977, ENSG00000095209, ENSG00000160746, ENSG00000169504	413	386	12983	0.32576	1	1	100
GOTERM_BP_FAT	GO:0006811~ion transport	11	1.96078	0.999771	ENSG00000105974, ENSG00000110218, ENSG00000173214, ENSG00000204977, ENSG00000182372, ENSG00000118507, ENSG00000095209, ENSG00000164038, ENSG00000160746, ENSG00000169504, ENSG00000118515	428	768	13528	0.452711	1	1	100
GOTERM_MF_FAT	GO:0022838~substrate specific channel activity	4	0.713012	0.999772	ENSG00000204977, ENSG00000095209, ENSG00000160746, ENSG00000169504	413	398	12983	0.315938	1	1	100

## Sheet: cluster 4
S3 Table. David Results from RNA-seq cluster 4.
Annotation Cluster 1	Enrichment Score: 3.1482023067600466
Category	Term	Count	%	PValue	Genes	List Total	Pop Hits	Pop Total	Fold Enrichment	Bonferroni	Benjamini	FDR
GOTERM_MF_FAT	GO:0046914~transition metal ion binding	80	23.4604	2.56833e-05	ENSG00000166135, ENSG00000075407, ENSG00000198131, ENSG00000129474, ENSG00000171574, ENSG00000145860, ENSG00000132840, ENSG00000111642, ENSG00000101191, ENSG00000108395, ENSG00000152439, ENSG00000012232, ENSG00000164574, ENSG00000099204, ENSG00000071994, ENSG00000135269, ENSG00000123552, ENSG00000122435, ENSG00000138821, ENSG00000168411, ENSG00000182224, ENSG00000197782, ENSG00000174282, ENSG0000…	242	2785	12983	1.54108	0.012709	0.012709	0.0369578
GOTERM_MF_FAT	GO:0008270~zinc ion binding	65	19.0616	0.000417906	ENSG00000075407, ENSG00000198131, ENSG00000129474, ENSG00000171574, ENSG00000145860, ENSG00000132840, ENSG00000111642, ENSG00000101191, ENSG00000108395, ENSG00000152439, ENSG00000099204, ENSG00000071994, ENSG00000135269, ENSG00000123552, ENSG00000122435, ENSG00000138821, ENSG00000168411, ENSG00000197782, ENSG00000174282, ENSG00000131845, ENSG00000125812, ENSG00000108424, ENSG00000198722, ENSG0000…	242	2311	12983	1.50894	0.187923	0.0988471	0.599782
GOTERM_MF_FAT	GO:0043169~cation binding	100	29.3255	0.00209993	ENSG00000166135, ENSG00000198131, ENSG00000145860, ENSG00000108395, ENSG00000152439, ENSG00000012232, ENSG00000131373, ENSG00000099204, ENSG00000071994, ENSG00000153395, ENSG00000122435, ENSG00000116120, ENSG00000168411, ENSG00000134294, ENSG00000134716, ENSG00000198722, ENSG00000197016, ENSG00000109654, ENSG00000196150, ENSG00000086061, ENSG00000140943, ENSG00000124422, ENSG00000159131, ENSG0000…	242	4179	12983	1.28377	0.648964	0.294575	2.98016
GOTERM_MF_FAT	GO:0043167~ion binding	101	29.6188	0.00230253	ENSG00000166135, ENSG00000198131, ENSG00000145860, ENSG00000108395, ENSG00000152439, ENSG00000012232, ENSG00000131373, ENSG00000099204, ENSG00000071994, ENSG00000153395, ENSG00000122435, ENSG00000116120, ENSG00000168411, ENSG00000134294, ENSG00000134716, ENSG00000198722, ENSG00000197016, ENSG00000109654, ENSG00000196150, ENSG00000086061, ENSG00000140943, ENSG00000124422, ENSG00000159131, ENSG0000…	242	4241	12983	1.27765	0.682723	0.249484	3.26325
GOTERM_MF_FAT	GO:0046872~metal ion binding	98	28.739	0.00349824	ENSG00000166135, ENSG00000198131, ENSG00000145860, ENSG00000108395, ENSG00000152439, ENSG00000012232, ENSG00000131373, ENSG00000099204, ENSG00000071994, ENSG00000153395, ENSG00000122435, ENSG00000116120, ENSG00000168411, ENSG00000134294, ENSG00000134716, ENSG00000198722, ENSG00000197016, ENSG00000109654, ENSG00000196150, ENSG00000086061, ENSG00000140943, ENSG00000124422, ENSG00000159131, ENSG0000…	242	4140	12983	1.26995	0.825386	0.294632	4.91852
Annotation Cluster 2	Enrichment Score: 1.988953039263112
Category	Term	Count	%	PValue	Genes	List Total	Pop Hits	Pop Total	Fold Enrichment	Bonferroni	Benjamini	FDR
GOTERM_BP_FAT	GO:0008652~cellular amino acid biosynthetic process	6	1.75953	0.00239079	ENSG00000132840, ENSG00000135069, ENSG00000059573, ENSG00000146733, ENSG00000168906, ENSG00000070669	250	51	13528	6.36612	0.966352	0.966352	3.87277
GOTERM_BP_FAT	GO:0044271~nitrogen compound biosynthetic process	15	4.39883	0.00282437	ENSG00000059573, ENSG00000115758, ENSG00000146733, ENSG00000174437, ENSG00000033627, ENSG00000054793, ENSG00000070669, ENSG00000132840, ENSG00000066926, ENSG00000133657, ENSG00000135069, ENSG00000123191, ENSG00000181019, ENSG00000168906, ENSG00000159131	250	325	13528	2.49748	0.981826	0.737086	4.55983
GOTERM_BP_FAT	GO:0009309~amine biosynthetic process	7	2.05279	0.00375833	ENSG00000132840, ENSG00000135069, ENSG00000059573, ENSG00000115758, ENSG00000146733, ENSG00000168906, ENSG00000070669	250	81	13528	4.67635	0.995183	0.736551	6.0242
GOTERM_BP_FAT	GO:0046394~carboxylic acid biosynthetic process	7	2.05279	0.0668942	ENSG00000132840, ENSG00000135069, ENSG00000059573, ENSG00000146733, ENSG00000197977, ENSG00000168906, ENSG00000070669	250	155	13528	2.44377	1	0.97358	68.0971
GOTERM_BP_FAT	GO:0016053~organic acid biosynthetic process	7	2.05279	0.0668942	ENSG00000132840, ENSG00000135069, ENSG00000059573, ENSG00000146733, ENSG00000197977, ENSG00000168906, ENSG00000070669	250	155	13528	2.44377	1	0.97358	68.0971
Annotation Cluster 3	Enrichment Score: 1.6357367386640613
Category	Term	Count	%	PValue	Genes	List Total	Pop Hits	Pop Total	Fold Enrichment	Bonferroni	Benjamini	FDR
GOTERM_BP_FAT	GO:0006396~RNA processing	20	5.8651	0.00599206	ENSG00000171103, ENSG00000122687, ENSG00000104356, ENSG00000147274, ENSG00000100109, ENSG00000165494, ENSG00000128191, ENSG00000179409, ENSG00000148584, ENSG00000023734, ENSG00000111605, ENSG00000164252, ENSG00000110060, ENSG00000177613, ENSG00000140830, ENSG00000160208, ENSG00000132485, ENSG00000100320, ENSG00000082516, ENSG00000122435	250	547	13528	1.9785	0.9998	0.817911	9.44132
GOTERM_BP_FAT	GO:0016071~mRNA metabolic process	15	4.39883	0.00870192	ENSG00000147274, ENSG00000100109, ENSG00000165494, ENSG00000092847, ENSG00000172795, ENSG00000179409, ENSG00000148584, ENSG00000023734, ENSG00000134698, ENSG00000111605, ENSG00000177613, ENSG00000140830, ENSG00000132485, ENSG00000082516, ENSG00000100320	250	370	13528	2.19373	0.999996	0.873067	13.4301
GOTERM_BP_FAT	GO:0006397~mRNA processing	12	3.51906	0.0355447	ENSG00000111605, ENSG00000100109, ENSG00000147274, ENSG00000165494, ENSG00000177613, ENSG00000140830, ENSG00000132485, ENSG00000100320, ENSG00000082516, ENSG00000179409, ENSG00000148584, ENSG00000023734	250	321	13528	2.02288	1	0.967252	44.9649
GOTERM_BP_FAT	GO:0008380~RNA splicing	9	2.6393	0.154557	ENSG00000100109, ENSG00000147274, ENSG00000165494, ENSG00000140830, ENSG00000132485, ENSG00000100320, ENSG00000082516, ENSG00000179409, ENSG00000023734	250	284	13528	1.71482	1	0.988766	93.7364
Annotation Cluster 4	Enrichment Score: 1.3125620835888434
Category	Term	Count	%	PValue	Genes	List Total	Pop Hits	Pop Total	Fold Enrichment	Bonferroni	Benjamini	FDR
GOTERM_BP_FAT	GO:0006399~tRNA metabolic process	7	2.05279	0.0218534	ENSG00000171103, ENSG00000104356, ENSG00000110060, ENSG00000133706, ENSG00000140105, ENSG00000122435, ENSG00000116120	250	118	13528	3.21003	1	0.969157	30.5526
GOTERM_BP_FAT	GO:0034660~ncRNA metabolic process	10	2.93255	0.0268772	ENSG00000171103, ENSG00000122687, ENSG00000104356, ENSG00000110060, ENSG00000133706, ENSG00000160208, ENSG00000179409, ENSG00000140105, ENSG00000122435, ENSG00000116120	250	230	13528	2.3527	1	0.959932	36.2097
GOTERM_BP_FAT	GO:0034470~ncRNA processing	8	2.34604	0.058188	ENSG00000171103, ENSG00000122687, ENSG00000104356, ENSG00000110060, ENSG00000160208, ENSG00000128191, ENSG00000179409, ENSG00000122435	250	187	13528	2.31495	1	0.970973	62.8135
GOTERM_BP_FAT	GO:0008033~tRNA processing	4	1.17302	0.164442	ENSG00000171103, ENSG00000104356, ENSG00000110060, ENSG00000122435	250	76	13528	2.848	1	0.987589	94.8413
Annotation Cluster 5	Enrichment Score: 1.279951987858871
Category	Term	Count	%	PValue	Genes	List Total	Pop Hits	Pop Total	Fold Enrichment	Bonferroni	Benjamini	FDR
GOTERM_BP_FAT	GO:0040029~regulation of gene expression, epigenetic	6	1.75953	0.013694	ENSG00000174842, ENSG00000204713, ENSG00000092847, ENSG00000128191, ENSG00000111875, ENSG00000134698	250	77	13528	4.21652	1	0.938653	20.3498
GOTERM_BP_FAT	GO:0031047~gene silencing by RNA	4	1.17302	0.0223869	ENSG00000124571, ENSG00000092847, ENSG00000128191, ENSG00000134698	250	33	13528	6.55903	1	0.959573	31.1749
GOTERM_BP_FAT	GO:0035195~gene silencing by miRNA	3	0.879765	0.0382654	ENSG00000092847, ENSG00000128191, ENSG00000134698	250	17	13528	9.54918	1	0.961309	47.4714
GOTERM_BP_FAT	GO:0016441~posttranscriptional gene silencing	3	0.879765	0.0563305	ENSG00000092847, ENSG00000128191, ENSG00000134698	250	21	13528	7.73029	1	0.976112	61.5847
GOTERM_BP_FAT	GO:0035194~posttranscriptional gene silencing by RNA	3	0.879765	0.0563305	ENSG00000092847, ENSG00000128191, ENSG00000134698	250	21	13528	7.73029	1	0.976112	61.5847
GOTERM_BP_FAT	GO:0016458~gene silencing	4	1.17302	0.0839382	ENSG00000124571, ENSG00000092847, ENSG00000128191, ENSG00000134698	250	56	13528	3.86514	1	0.974108	76.4646
GOTERM_BP_FAT	GO:0010608~posttranscriptional regulation of gene expression	6	1.75953	0.351205	ENSG00000148730, ENSG00000154144, ENSG00000092847, ENSG00000128191, ENSG00000148584, ENSG00000134698	250	211	13528	1.53873	1	0.997246	99.9206
Annotation Cluster 6	Enrichment Score: 1.2202185663855596
Category	Term	Count	%	PValue	Genes	List Total	Pop Hits	Pop Total	Fold Enrichment	Bonferroni	Benjamini	FDR
GOTERM_MF_FAT	GO:0016628~oxidoreductase activity, acting on the CH-CH group of donors, NAD or NADP as acceptor	3	0.879765	0.0476912	ENSG00000196139, ENSG00000106853, ENSG00000151632	242	19	12983	8.47086	1	0.868393	50.5048
GOTERM_BP_FAT	GO:0006690~icosanoid metabolic process	4	1.17302	0.0552513	ENSG00000196139, ENSG00000106853, ENSG00000134716, ENSG00000151632	250	47	13528	4.60528	1	0.978401	60.8532
GOTERM_BP_FAT	GO:0033559~unsaturated fatty acid metabolic process	4	1.17302	0.0673237	ENSG00000196139, ENSG00000106853, ENSG00000134716, ENSG00000151632	250	51	13528	4.24408	1	0.970612	68.3385
GOTERM_BP_FAT	GO:0006631~fatty acid metabolic process	8	2.34604	0.0741612	ENSG00000196139, ENSG00000106853, ENSG00000134716, ENSG00000197977, ENSG00000131373, ENSG00000151632, ENSG00000132855, ENSG00000117054	250	198	13528	2.18634	1	0.973736	71.9585
Annotation Cluster 7	Enrichment Score: 1.185392775329003
Category	Term	Count	%	PValue	Genes	List Total	Pop Hits	Pop Total	Fold Enrichment	Bonferroni	Benjamini	FDR
GOTERM_MF_FAT	GO:0001882~nucleoside binding	41	12.0235	0.0331766	ENSG00000059573, ENSG00000044574, ENSG00000163785, ENSG00000117054, ENSG00000094804, ENSG00000114302, ENSG00000111642, ENSG00000145725, ENSG00000070061, ENSG00000107796, ENSG00000123191, ENSG00000197375, ENSG00000111445, ENSG00000033050, ENSG00000110931, ENSG00000116120, ENSG00000120694, ENSG00000006432, ENSG00000107815, ENSG00000164070, ENSG00000133706, ENSG00000174437, ENSG00000054793, ENSG0000…	242	1612	12983	1.36452	1	0.909311	38.4665
GOTERM_MF_FAT	GO:0030554~adenyl nucleotide binding	40	11.7302	0.0369421	ENSG00000059573, ENSG00000044574, ENSG00000163785, ENSG00000117054, ENSG00000094804, ENSG00000114302, ENSG00000111642, ENSG00000145725, ENSG00000070061, ENSG00000107796, ENSG00000123191, ENSG00000197375, ENSG00000111445, ENSG00000033050, ENSG00000110931, ENSG00000116120, ENSG00000120694, ENSG00000006432, ENSG00000107815, ENSG00000164070, ENSG00000133706, ENSG00000174437, ENSG00000054793, ENSG0000…	242	1577	12983	1.36078	1	0.90398	41.8271
GOTERM_MF_FAT	GO:0032559~adenyl ribonucleotide binding	38	11.1437	0.0420482	ENSG00000059573, ENSG00000044574, ENSG00000163785, ENSG00000094804, ENSG00000114302, ENSG00000111642, ENSG00000145725, ENSG00000070061, ENSG00000107796, ENSG00000123191, ENSG00000197375, ENSG00000111445, ENSG00000033050, ENSG00000110931, ENSG00000116120, ENSG00000120694, ENSG00000006432, ENSG00000107815, ENSG00000164070, ENSG00000133706, ENSG00000174437, ENSG00000054793, ENSG00000124160, ENSG0000…	242	1497	12983	1.36183	1	0.882262	46.1119
GOTERM_MF_FAT	GO:0001883~purine nucleoside binding	40	11.7302	0.0450335	ENSG00000059573, ENSG00000044574, ENSG00000163785, ENSG00000117054, ENSG00000094804, ENSG00000114302, ENSG00000111642, ENSG00000145725, ENSG00000070061, ENSG00000107796, ENSG00000123191, ENSG00000197375, ENSG00000111445, ENSG00000033050, ENSG00000110931, ENSG00000116120, ENSG00000120694, ENSG00000006432, ENSG00000107815, ENSG00000164070, ENSG00000133706, ENSG00000174437, ENSG00000054793, ENSG0000…	242	1601	12983	1.34038	1	0.875832	48.4791
GOTERM_MF_FAT	GO:0005524~ATP binding	37	10.8504	0.0529008	ENSG00000059573, ENSG00000044574, ENSG00000163785, ENSG00000094804, ENSG00000111642, ENSG00000145725, ENSG00000070061, ENSG00000107796, ENSG00000123191, ENSG00000197375, ENSG00000111445, ENSG00000033050, ENSG00000110931, ENSG00000116120, ENSG00000120694, ENSG00000006432, ENSG00000107815, ENSG00000164070, ENSG00000174437, ENSG00000133706, ENSG00000054793, ENSG00000124160, ENSG00000109572, ENSG0000…	242	1477	12983	1.34394	1	0.875329	54.2621
GOTERM_MF_FAT	GO:0017076~purine nucleotide binding	44	12.9032	0.105072	ENSG00000059573, ENSG00000044574, ENSG00000163785, ENSG00000117054, ENSG00000114302, ENSG00000144867, ENSG00000094804, ENSG00000111642, ENSG00000145725, ENSG00000070061, ENSG00000107796, ENSG00000123191, ENSG00000197375, ENSG00000111445, ENSG00000033050, ENSG00000110931, ENSG00000116120, ENSG00000120694, ENSG00000006432, ENSG00000107815, ENSG00000116688, ENSG00000164070, ENSG00000133706, ENSG0000…	242	1918	12983	1.23073	1	0.945507	79.7643
GOTERM_MF_FAT	GO:0032553~ribonucleotide binding	42	12.3167	0.117033	ENSG00000059573, ENSG00000044574, ENSG00000163785, ENSG00000144867, ENSG00000094804, ENSG00000114302, ENSG00000111642, ENSG00000145725, ENSG00000070061, ENSG00000107796, ENSG00000123191, ENSG00000197375, ENSG00000111445, ENSG00000033050, ENSG00000110931, ENSG00000116120, ENSG00000120694, ENSG00000006432, ENSG00000107815, ENSG00000116688, ENSG00000164070, ENSG00000133706, ENSG00000174437, ENSG0000…	242	1836	12983	1.22726	1	0.947747	83.327
GOTERM_MF_FAT	GO:0032555~purine ribonucleotide binding	42	12.3167	0.117033	ENSG00000059573, ENSG00000044574, ENSG00000163785, ENSG00000144867, ENSG00000094804, ENSG00000114302, ENSG00000111642, ENSG00000145725, ENSG00000070061, ENSG00000107796, ENSG00000123191, ENSG00000197375, ENSG00000111445, ENSG00000033050, ENSG00000110931, ENSG00000116120, ENSG00000120694, ENSG00000006432, ENSG00000107815, ENSG00000116688, ENSG00000164070, ENSG00000133706, ENSG00000174437, ENSG0000…	242	1836	12983	1.22726	1	0.947747	83.327
GOTERM_MF_FAT	GO:0000166~nucleotide binding	50	14.6628	0.121411	ENSG00000148584, ENSG00000163785, ENSG00000094804, ENSG00000111642, ENSG00000145725, ENSG00000111605, ENSG00000111445, ENSG00000033050, ENSG00000116120, ENSG00000110931, ENSG00000008405, ENSG00000116688, ENSG00000164070, ENSG00000124160, ENSG00000143393, ENSG00000143398, ENSG00000070669, ENSG00000133657, ENSG00000108423, ENSG00000115484, ENSG00000168906, ENSG00000159131, ENSG00000059573, ENSG0000…	242	2245	12983	1.19485	1	0.939349	84.4781
Annotation Cluster 8	Enrichment Score: 1.0987307288903219
Category	Term	Count	%	PValue	Genes	List Total	Pop Hits	Pop Total	Fold Enrichment	Bonferroni	Benjamini	FDR
GOTERM_BP_FAT	GO:0015893~drug transport	3	0.879765	0.0230269	ENSG00000135953, ENSG00000197375, ENSG00000148110	250	13	13528	12.4874	1	0.950261	31.9147
GOTERM_MF_FAT	GO:0015238~drug transporter activity	3	0.879765	0.0388556	ENSG00000135953, ENSG00000197375, ENSG00000148110	242	17	12983	9.46743	1	0.888407	43.4687
GOTERM_BP_FAT	GO:0042493~response to drug	5	1.46628	0.565091	ENSG00000135953, ENSG00000114200, ENSG00000197375, ENSG00000168906, ENSG00000148110	250	216	13528	1.25259	1	0.9983	99.9999
Annotation Cluster 9	Enrichment Score: 0.9623001428788166
Category	Term	Count	%	PValue	Genes	List Total	Pop Hits	Pop Total	Fold Enrichment	Bonferroni	Benjamini	FDR
GOTERM_BP_FAT	GO:0006399~tRNA metabolic process	7	2.05279	0.0218534	ENSG00000171103, ENSG00000104356, ENSG00000110060, ENSG00000133706, ENSG00000140105, ENSG00000122435, ENSG00000116120	250	118	13528	3.21003	1	0.969157	30.5526
GOTERM_MF_FAT	GO:0016876~ligase activity, forming aminoacyl-tRNA and related compounds	4	1.17302	0.0563813	ENSG00000133706, ENSG00000124160, ENSG00000140105, ENSG00000116120	242	47	12983	4.56585	1	0.873096	56.6225
GOTERM_MF_FAT	GO:0016875~ligase activity, forming carbon-oxygen bonds	4	1.17302	0.0563813	ENSG00000133706, ENSG00000124160, ENSG00000140105, ENSG00000116120	242	47	12983	4.56585	1	0.873096	56.6225
GOTERM_MF_FAT	GO:0004812~aminoacyl-tRNA ligase activity	4	1.17302	0.0563813	ENSG00000133706, ENSG00000124160, ENSG00000140105, ENSG00000116120	242	47	12983	4.56585	1	0.873096	56.6225
GOTERM_BP_FAT	GO:0006418~tRNA aminoacylation for protein translation	3	0.879765	0.20744	ENSG00000133706, ENSG00000140105, ENSG00000116120	250	46	13528	3.52904	1	0.990342	97.8426
GOTERM_BP_FAT	GO:0043039~tRNA aminoacylation	3	0.879765	0.20744	ENSG00000133706, ENSG00000140105, ENSG00000116120	250	46	13528	3.52904	1	0.990342	97.8426
GOTERM_BP_FAT	GO:0043038~amino acid activation	3	0.879765	0.20744	ENSG00000133706, ENSG00000140105, ENSG00000116120	250	46	13528	3.52904	1	0.990342	97.8426
GOTERM_BP_FAT	GO:0006412~translation	7	2.05279	0.572789	ENSG00000148730, ENSG00000133706, ENSG00000112339, ENSG00000124160, ENSG00000140105, ENSG00000116120, ENSG00000213380	250	331	13528	1.14436	1	0.998241	99.9999
Annotation Cluster 10	Enrichment Score: 0.9503335580581308
Category	Term	Count	%	PValue	Genes	List Total	Pop Hits	Pop Total	Fold Enrichment	Bonferroni	Benjamini	FDR
GOTERM_MF_FAT	GO:0004428~inositol or phosphatidylinositol kinase activity	5	1.46628	0.00472931	ENSG00000145725, ENSG00000141720, ENSG00000127080, ENSG00000143393, ENSG00000143398	242	37	12983	7.24983	0.905654	0.325284	6.59516
GOTERM_BP_FAT	GO:0046488~phosphatidylinositol metabolic process	3	0.879765	0.0382654	ENSG00000141720, ENSG00000143393, ENSG00000143398	250	17	13528	9.54918	1	0.961309	47.4714
GOTERM_BP_FAT	GO:0030384~phosphoinositide metabolic process	5	1.46628	0.0454839	ENSG00000100564, ENSG00000141720, ENSG00000078269, ENSG00000143393, ENSG00000143398	250	73	13528	3.7063	1	0.974385	53.6121
GOTERM_MF_FAT	GO:0001727~lipid kinase activity	3	0.879765	0.100489	ENSG00000141720, ENSG00000143393, ENSG00000143398	242	29	12983	5.54987	1	0.946603	78.2204
GOTERM_BP_FAT	GO:0006644~phospholipid metabolic process	7	2.05279	0.1401	ENSG00000100564, ENSG00000141720, ENSG00000078269, ENSG00000132855, ENSG00000143393, ENSG00000153395, ENSG00000143398	250	190	13528	1.9936	1	0.986124	91.7143
GOTERM_BP_FAT	GO:0019637~organophosphate metabolic process	7	2.05279	0.165353	ENSG00000100564, ENSG00000141720, ENSG00000078269, ENSG00000132855, ENSG00000143393, ENSG00000153395, ENSG00000143398	250	200	13528	1.89392	1	0.985999	94.9334
GOTERM_BP_FAT	GO:0006650~glycerophospholipid metabolic process	5	1.46628	0.172922	ENSG00000100564, ENSG00000141720, ENSG00000078269, ENSG00000143393, ENSG00000143398	250	118	13528	2.29288	1	0.986952	95.6405
GOTERM_BP_FAT	GO:0046486~glycerolipid metabolic process	6	1.75953	0.179048	ENSG00000100564, ENSG00000141720, ENSG00000078269, ENSG00000143393, ENSG00000138823, ENSG00000143398	250	162	13528	2.00415	1	0.987325	96.1438
GOTERM_BP_FAT	GO:0008654~phospholipid biosynthetic process	3	0.879765	0.56309	ENSG00000100564, ENSG00000143393, ENSG00000153395	250	102	13528	1.59153	1	0.998299	99.9999
GOTERM_BP_FAT	GO:0008610~lipid biosynthetic process	4	1.17302	0.939374	ENSG00000100564, ENSG00000197977, ENSG00000143393, ENSG00000153395	250	323	13528	0.670118	1	0.999997	100
Annotation Cluster 11	Enrichment Score: 0.9001193646969332
Category	Term	Count	%	PValue	Genes	List Total	Pop Hits	Pop Total	Fold Enrichment	Bonferroni	Benjamini	FDR
GOTERM_MF_FAT	GO:0015299~solute:hydrogen antiporter activity	3	0.879765	0.0672543	ENSG00000150403, ENSG00000135953, ENSG00000148110	242	23	12983	6.99766	1	0.900885	63.2867
GOTERM_MF_FAT	GO:0015298~solute:cation antiporter activity	3	0.879765	0.1064	ENSG00000150403, ENSG00000135953, ENSG00000148110	242	30	12983	5.36488	1	0.939262	80.1922
GOTERM_MF_FAT	GO:0015297~antiporter activity	4	1.17302	0.132265	ENSG00000150403, ENSG00000135953, ENSG00000109572, ENSG00000148110	242	68	12983	3.15581	1	0.947333	87.0207
GOTERM_MF_FAT	GO:0015300~solute:solute antiporter activity	3	0.879765	0.265104	ENSG00000150403, ENSG00000135953, ENSG00000148110	242	54	12983	2.98049	1	0.978397	98.8124
Annotation Cluster 12	Enrichment Score: 0.8488880298007379
Category	Term	Count	%	PValue	Genes	List Total	Pop Hits	Pop Total	Fold Enrichment	Bonferroni	Benjamini	FDR
GOTERM_BP_FAT	GO:0006903~vesicle targeting	3	0.879765	0.061231	ENSG00000122218, ENSG00000106636, ENSG00000070540	250	22	13528	7.37891	1	0.972163	64.7472
GOTERM_BP_FAT	GO:0051640~organelle localization	5	1.46628	0.0897162	ENSG00000116688, ENSG00000122218, ENSG00000106636, ENSG00000078269, ENSG00000070540	250	92	13528	2.94087	1	0.977754	78.7979
GOTERM_BP_FAT	GO:0051650~establishment of vesicle localization	3	0.879765	0.122952	ENSG00000122218, ENSG00000106636, ENSG00000070540	250	33	13528	4.91927	1	0.985375	88.5229
GOTERM_BP_FAT	GO:0051648~vesicle localization	3	0.879765	0.148038	ENSG00000122218, ENSG00000106636, ENSG00000070540	250	37	13528	4.38746	1	0.987296	92.8901
GOTERM_BP_FAT	GO:0048193~Golgi vesicle transport	5	1.46628	0.221841	ENSG00000122218, ENSG00000106636, ENSG00000070540, ENSG00000166747, ENSG00000176986	250	131	13528	2.06534	1	0.991794	98.4059
GOTERM_BP_FAT	GO:0051656~establishment of organelle localization	3	0.879765	0.363646	ENSG00000122218, ENSG00000106636, ENSG00000070540	250	69	13528	2.3527	1	0.997624	99.9423
Annotation Cluster 13	Enrichment Score: 0.8336371317681409
Category	Term	Count	%	PValue	Genes	List Total	Pop Hits	Pop Total	Fold Enrichment	Bonferroni	Benjamini	FDR
GOTERM_BP_FAT	GO:0044271~nitrogen compound biosynthetic process	15	4.39883	0.00282437	ENSG00000059573, ENSG00000115758, ENSG00000146733, ENSG00000174437, ENSG00000033627, ENSG00000054793, ENSG00000070669, ENSG00000132840, ENSG00000066926, ENSG00000133657, ENSG00000135069, ENSG00000123191, ENSG00000181019, ENSG00000168906, ENSG00000159131	250	325	13528	2.49748	0.981826	0.737086	4.55983
GOTERM_BP_FAT	GO:0009152~purine ribonucleotide biosynthetic process	6	1.75953	0.0649481	ENSG00000133657, ENSG00000174437, ENSG00000054793, ENSG00000033627, ENSG00000123191, ENSG00000159131	250	117	13528	2.77497	1	0.974264	66.9812
GOTERM_MF_FAT	GO:0015662~ATPase activity, coupled to transmembrane movement of ions, phosphorylative mechanism	4	1.17302	0.0752352	ENSG00000133657, ENSG00000174437, ENSG00000054793, ENSG00000123191	242	53	12983	4.04896	1	0.912356	67.5577
GOTERM_BP_FAT	GO:0009260~ribonucleotide biosynthetic process	6	1.75953	0.0789437	ENSG00000133657, ENSG00000174437, ENSG00000054793, ENSG00000033627, ENSG00000123191, ENSG00000159131	250	124	13528	2.61832	1	0.976691	74.2553
GOTERM_BP_FAT	GO:0006754~ATP biosynthetic process	5	1.46628	0.0817065	ENSG00000133657, ENSG00000174437, ENSG00000054793, ENSG00000033627, ENSG00000123191	250	89	13528	3.04	1	0.97427	75.5004
GOTERM_BP_FAT	GO:0009206~purine ribonucleoside triphosphate biosynthetic process	5	1.46628	0.106811	ENSG00000133657, ENSG00000174437, ENSG00000054793, ENSG00000033627, ENSG00000123191	250	98	13528	2.76082	1	0.985185	84.4934
GOTERM_BP_FAT	GO:0009145~purine nucleoside triphosphate biosynthetic process	5	1.46628	0.109795	ENSG00000133657, ENSG00000174437, ENSG00000054793, ENSG00000033627, ENSG00000123191	250	99	13528	2.73293	1	0.985385	85.3263
GOTERM_BP_FAT	GO:0009201~ribonucleoside triphosphate biosynthetic process	5	1.46628	0.109795	ENSG00000133657, ENSG00000174437, ENSG00000054793, ENSG00000033627, ENSG00000123191	250	99	13528	2.73293	1	0.985385	85.3263
GOTERM_BP_FAT	GO:0009150~purine ribonucleotide metabolic process	6	1.75953	0.111339	ENSG00000133657, ENSG00000174437, ENSG00000054793, ENSG00000033627, ENSG00000123191, ENSG00000159131	250	138	13528	2.3527	1	0.984725	85.7408
GOTERM_BP_FAT	GO:0009142~nucleoside triphosphate biosynthetic process	5	1.46628	0.118966	ENSG00000133657, ENSG00000174437, ENSG00000054793, ENSG00000033627, ENSG00000123191	250	102	13528	2.65255	1	0.986063	87.6312
GOTERM_BP_FAT	GO:0046034~ATP metabolic process	5	1.46628	0.128457	ENSG00000133657, ENSG00000174437, ENSG00000054793, ENSG00000033627, ENSG00000123191	250	105	13528	2.57676	1	0.986825	89.6555
GOTERM_BP_FAT	GO:0009259~ribonucleotide metabolic process	6	1.75953	0.135067	ENSG00000133657, ENSG00000174437, ENSG00000054793, ENSG00000033627, ENSG00000123191, ENSG00000159131	250	147	13528	2.20865	1	0.986207	90.8768
GOTERM_BP_FAT	GO:0006164~purine nucleotide biosynthetic process	6	1.75953	0.137834	ENSG00000133657, ENSG00000174437, ENSG00000054793, ENSG00000033627, ENSG00000123191, ENSG00000159131	250	148	13528	2.19373	1	0.986279	91.3466
GOTERM_MF_FAT	GO:0042626~ATPase activity, coupled to transmembrane movement of substances	5	1.46628	0.14466	ENSG00000133657, ENSG00000174437, ENSG00000054793, ENSG00000123191, ENSG00000135776	242	109	12983	2.46095	1	0.955516	89.4484
GOTERM_MF_FAT	GO:0043492~ATPase activity, coupled to movement of substances	5	1.46628	0.148081	ENSG00000133657, ENSG00000174437, ENSG00000054793, ENSG00000123191, ENSG00000135776	242	110	12983	2.43858	1	0.953563	90.0397
GOTERM_MF_FAT	GO:0016820~hydrolase activity, acting on acid anhydrides, catalyzing transmembrane movement of substances	5	1.46628	0.151533	ENSG00000133657, ENSG00000174437, ENSG00000054793, ENSG00000123191, ENSG00000135776	242	111	12983	2.41661	1	0.951726	90.6051
GOTERM_MF_FAT	GO:0042625~ATPase activity, coupled to transmembrane movement of ions	4	1.17302	0.158309	ENSG00000133657, ENSG00000174437, ENSG00000054793, ENSG00000123191	242	74	12983	2.89993	1	0.948157	91.629
GOTERM_BP_FAT	GO:0009205~purine ribonucleoside triphosphate metabolic process	5	1.46628	0.169326	ENSG00000133657, ENSG00000174437, ENSG00000054793, ENSG00000033627, ENSG00000123191	250	117	13528	2.31248	1	0.98656	95.317
GOTERM_BP_FAT	GO:0009199~ribonucleoside triphosphate metabolic process	5	1.46628	0.172922	ENSG00000133657, ENSG00000174437, ENSG00000054793, ENSG00000033627, ENSG00000123191	250	118	13528	2.29288	1	0.986952	95.6405
GOTERM_BP_FAT	GO:0009144~purine nucleoside triphosphate metabolic process	5	1.46628	0.187562	ENSG00000133657, ENSG00000174437, ENSG00000054793, ENSG00000033627, ENSG00000123191	250	122	13528	2.2177	1	0.987637	96.7532
GOTERM_MF_FAT	GO:0015405~P-P-bond-hydrolysis-driven transmembrane transporter activity	5	1.46628	0.191386	ENSG00000133657, ENSG00000174437, ENSG00000054793, ENSG00000123191, ENSG00000135776	242	122	12983	2.19872	1	0.963337	95.299
GOTERM_MF_FAT	GO:0015399~primary active transmembrane transporter activity	5	1.46628	0.191386	ENSG00000133657, ENSG00000174437, ENSG00000054793, ENSG00000123191, ENSG00000135776	242	122	12983	2.19872	1	0.963337	95.299
GOTERM_BP_FAT	GO:0009141~nucleoside triphosphate metabolic process	5	1.46628	0.221841	ENSG00000133657, ENSG00000174437, ENSG00000054793, ENSG00000033627, ENSG00000123191	250	131	13528	2.06534	1	0.991794	98.4059
GOTERM_BP_FAT	GO:0009165~nucleotide biosynthetic process	6	1.75953	0.260549	ENSG00000133657, ENSG00000174437, ENSG00000054793, ENSG00000033627, ENSG00000123191, ENSG00000159131	250	186	13528	1.74555	1	0.994571	99.3131
GOTERM_BP_FAT	GO:0006163~purine nucleotide metabolic process	6	1.75953	0.260549	ENSG00000133657, ENSG00000174437, ENSG00000054793, ENSG00000033627, ENSG00000123191, ENSG00000159131	250	186	13528	1.74555	1	0.994571	99.3131
GOTERM_BP_FAT	GO:0034404~nucleobase, nucleoside and nucleotide biosynthetic process	6	1.75953	0.285484	ENSG00000133657, ENSG00000174437, ENSG00000054793, ENSG00000033627, ENSG00000123191, ENSG00000159131	250	193	13528	1.68224	1	0.996068	99.61
GOTERM_BP_FAT	GO:0034654~nucleobase, nucleoside, nucleotide and nucleic acid biosynthetic process	6	1.75953	0.285484	ENSG00000133657, ENSG00000174437, ENSG00000054793, ENSG00000033627, ENSG00000123191, ENSG00000159131	250	193	13528	1.68224	1	0.996068	99.61
GOTERM_MF_FAT	GO:0022890~inorganic cation transmembrane transporter activity	5	1.46628	0.308018	ENSG00000145740, ENSG00000174437, ENSG00000033627, ENSG00000123191, ENSG00000197375	242	151	12983	1.77645	1	0.987295	99.5004
GOTERM_MF_FAT	GO:0042623~ATPase activity, coupled	7	2.05279	0.390854	ENSG00000111642, ENSG00000133657, ENSG00000174437, ENSG00000054793, ENSG00000123191, ENSG00000111445, ENSG00000135776	242	272	12983	1.38067	1	0.995329	99.9203
GOTERM_MF_FAT	GO:0016887~ATPase activity	8	2.34604	0.42805	ENSG00000111642, ENSG00000133657, ENSG00000174437, ENSG00000054793, ENSG00000123191, ENSG00000111445, ENSG00000033050, ENSG00000135776	242	334	12983	1.285	1	0.994751	99.9678
GOTERM_MF_FAT	GO:0000287~magnesium ion binding	9	2.6393	0.60504	ENSG00000068654, ENSG00000133657, ENSG00000146733, ENSG00000174437, ENSG00000131373, ENSG00000054793, ENSG00000123191, ENSG00000168906, ENSG00000116120	242	452	12983	1.06823	1	0.99889	99.9998
Annotation Cluster 14	Enrichment Score: 0.725505257051353
Category	Term	Count	%	PValue	Genes	List Total	Pop Hits	Pop Total	Fold Enrichment	Bonferroni	Benjamini	FDR
GOTERM_BP_FAT	GO:0045931~positive regulation of mitotic cell cycle	3	0.879765	0.0197208	ENSG00000117707, ENSG00000124422, ENSG00000070669	250	12	13528	13.528	1	0.970635	28.0115
GOTERM_BP_FAT	GO:0045787~positive regulation of cell cycle	3	0.879765	0.2825	ENSG00000117707, ENSG00000124422, ENSG00000070669	250	57	13528	2.848	1	0.996051	99.5822
GOTERM_BP_FAT	GO:0007346~regulation of mitotic cell cycle	5	1.46628	0.306853	ENSG00000117707, ENSG00000188215, ENSG00000124422, ENSG00000094804, ENSG00000070669	250	152	13528	1.78	1	0.996465	99.7637
GOTERM_BP_FAT	GO:0051726~regulation of cell cycle	6	1.75953	0.733003	ENSG00000117707, ENSG00000188215, ENSG00000124422, ENSG00000167986, ENSG00000094804, ENSG00000070669	250	331	13528	0.980882	1	0.999455	100
Annotation Cluster 15	Enrichment Score: 0.5403313249165637
Category	Term	Count	%	PValue	Genes	List Total	Pop Hits	Pop Total	Fold Enrichment	Bonferroni	Benjamini	FDR
GOTERM_BP_FAT	GO:0031667~response to nutrient levels	7	2.05279	0.157481	ENSG00000171766, ENSG00000044574, ENSG00000147852, ENSG00000114200, ENSG00000137561, ENSG00000113739, ENSG00000070669	250	197	13528	1.92276	1	0.987903	94.0844
GOTERM_BP_FAT	GO:0009991~response to extracellular stimulus	7	2.05279	0.223642	ENSG00000171766, ENSG00000044574, ENSG00000147852, ENSG00000114200, ENSG00000137561, ENSG00000113739, ENSG00000070669	250	220	13528	1.72175	1	0.991083	98.4657
GOTERM_BP_FAT	GO:0007584~response to nutrient	5	1.46628	0.257609	ENSG00000171766, ENSG00000147852, ENSG00000114200, ENSG00000137561, ENSG00000113739	250	140	13528	1.93257	1	0.994544	99.2666
GOTERM_BP_FAT	GO:0009719~response to endogenous stimulus	7	2.05279	0.760211	ENSG00000171766, ENSG00000148730, ENSG00000147852, ENSG00000114200, ENSG00000168906, ENSG00000114302, ENSG00000070669	250	405	13528	0.935269	1	0.999607	100
Annotation Cluster 16	Enrichment Score: 0.4899056771281126
Category	Term	Count	%	PValue	Genes	List Total	Pop Hits	Pop Total	Fold Enrichment	Bonferroni	Benjamini	FDR
GOTERM_BP_FAT	GO:0006511~ubiquitin-dependent protein catabolic process	9	2.6393	0.0796813	ENSG00000085982, ENSG00000036257, ENSG00000101849, ENSG00000166266, ENSG00000134109, ENSG00000123552, ENSG00000177479, ENSG00000124422, ENSG00000167986	250	242	13528	2.01243	1	0.974699	74.5934
GOTERM_BP_FAT	GO:0044265~cellular macromolecule catabolic process	18	5.27859	0.186517	ENSG00000181852, ENSG00000104356, ENSG00000087338, ENSG00000092847, ENSG00000176871, ENSG00000172795, ENSG00000119682, ENSG00000036257, ENSG00000134698, ENSG00000101849, ENSG00000166266, ENSG00000134109, ENSG00000177479, ENSG00000167986, ENSG00000129071, ENSG00000085982, ENSG00000123552, ENSG00000124422	250	725	13528	1.34347	1	0.988893	96.6836
GOTERM_BP_FAT	GO:0009057~macromolecule catabolic process	18	5.27859	0.271467	ENSG00000181852, ENSG00000104356, ENSG00000087338, ENSG00000092847, ENSG00000176871, ENSG00000172795, ENSG00000119682, ENSG00000036257, ENSG00000134698, ENSG00000101849, ENSG00000166266, ENSG00000134109, ENSG00000177479, ENSG00000167986, ENSG00000129071, ENSG00000085982, ENSG00000123552, ENSG00000124422	250	781	13528	1.24714	1	0.995218	99.4626
GOTERM_BP_FAT	GO:0019941~modification-dependent protein catabolic process	13	3.81232	0.367446	ENSG00000181852, ENSG00000176871, ENSG00000087338, ENSG00000119682, ENSG00000036257, ENSG00000101849, ENSG00000166266, ENSG00000134109, ENSG00000177479, ENSG00000167986, ENSG00000085982, ENSG00000123552, ENSG00000124422	250	574	13528	1.22553	1	0.99711	99.9478
GOTERM_BP_FAT	GO:0043632~modification-dependent macromolecule catabolic process	13	3.81232	0.367446	ENSG00000181852, ENSG00000176871, ENSG00000087338, ENSG00000119682, ENSG00000036257, ENSG00000101849, ENSG00000166266, ENSG00000134109, ENSG00000177479, ENSG00000167986, ENSG00000085982, ENSG00000123552, ENSG00000124422	250	574	13528	1.22553	1	0.99711	99.9478
GOTERM_BP_FAT	GO:0051603~proteolysis involved in cellular protein catabolic process	13	3.81232	0.429418	ENSG00000181852, ENSG00000176871, ENSG00000087338, ENSG00000119682, ENSG00000036257, ENSG00000101849, ENSG00000166266, ENSG00000134109, ENSG00000177479, ENSG00000167986, ENSG00000085982, ENSG00000123552, ENSG00000124422	250	600	13528	1.17243	1	0.99672	99.9905
GOTERM_BP_FAT	GO:0044257~cellular protein catabolic process	13	3.81232	0.432124	ENSG00000181852, ENSG00000176871, ENSG00000087338, ENSG00000119682, ENSG00000036257, ENSG00000101849, ENSG00000166266, ENSG00000134109, ENSG00000177479, ENSG00000167986, ENSG00000085982, ENSG00000123552, ENSG00000124422	250	603	13528	1.16659	1	0.996744	99.9912
GOTERM_BP_FAT	GO:0030163~protein catabolic process	13	3.81232	0.468498	ENSG00000181852, ENSG00000176871, ENSG00000087338, ENSG00000119682, ENSG00000036257, ENSG00000101849, ENSG00000166266, ENSG00000134109, ENSG00000177479, ENSG00000167986, ENSG00000085982, ENSG00000123552, ENSG00000124422	250	622	13528	1.13096	1	0.997833	99.997
GOTERM_BP_FAT	GO:0006508~proteolysis	17	4.98534	0.823143	ENSG00000181852, ENSG00000087338, ENSG00000176871, ENSG00000119682, ENSG00000036257, ENSG00000101849, ENSG00000150687, ENSG00000166266, ENSG00000134109, ENSG00000177479, ENSG00000138078, ENSG00000167986, ENSG00000085982, ENSG00000157193, ENSG00000123552, ENSG00000140943, ENSG00000124422	250	1054	13528	0.872774	1	0.999849	100
Annotation Cluster 17	Enrichment Score: 0.4518968379700044
Category	Term	Count	%	PValue	Genes	List Total	Pop Hits	Pop Total	Fold Enrichment	Bonferroni	Benjamini	FDR
GOTERM_BP_FAT	GO:0051169~nuclear transport	7	2.05279	0.0719461	ENSG00000124571, ENSG00000133794, ENSG00000100296, ENSG00000108424, ENSG00000154144, ENSG00000136243, ENSG00000065150	250	158	13528	2.39737	1	0.973965	70.8306
GOTERM_BP_FAT	GO:0046907~intracellular transport	17	4.98534	0.155101	ENSG00000116688, ENSG00000124571, ENSG00000174437, ENSG00000154144, ENSG00000108424, ENSG00000131381, ENSG00000122218, ENSG00000105186, ENSG00000070540, ENSG00000166747, ENSG00000176986, ENSG00000133794, ENSG00000100296, ENSG00000123191, ENSG00000136243, ENSG00000106636, ENSG00000065150	250	657	13528	1.40016	1	0.987997	93.8026
GOTERM_BP_FAT	GO:0006913~nucleocytoplasmic transport	6	1.75953	0.160841	ENSG00000124571, ENSG00000133794, ENSG00000100296, ENSG00000108424, ENSG00000136243, ENSG00000065150	250	156	13528	2.08123	1	0.98817	94.462
GOTERM_MF_FAT	GO:0008565~protein transporter activity	4	1.17302	0.219209	ENSG00000124571, ENSG00000108424, ENSG00000166747, ENSG00000065150	242	87	12983	2.46661	1	0.970425	97.1599
GOTERM_BP_FAT	GO:0051168~nuclear export	3	0.879765	0.30299	ENSG00000124571, ENSG00000100296, ENSG00000136243	250	60	13528	2.7056	1	0.996597	99.741
GOTERM_BP_FAT	GO:0006605~protein targeting	6	1.75953	0.366036	ENSG00000116688, ENSG00000124571, ENSG00000133794, ENSG00000108424, ENSG00000136243, ENSG00000065150	250	215	13528	1.5101	1	0.99718	99.9458
GOTERM_BP_FAT	GO:0006886~intracellular protein transport	9	2.6393	0.384751	ENSG00000116688, ENSG00000124571, ENSG00000133794, ENSG00000108424, ENSG00000122218, ENSG00000136243, ENSG00000166747, ENSG00000176986, ENSG00000065150	250	374	13528	1.30216	1	0.997213	99.967
GOTERM_BP_FAT	GO:0017038~protein import	4	1.17302	0.434717	ENSG00000116688, ENSG00000133794, ENSG00000108424, ENSG00000065150	250	131	13528	1.65227	1	0.996761	99.9918
GOTERM_BP_FAT	GO:0006606~protein import into nucleus	3	0.879765	0.471892	ENSG00000133794, ENSG00000108424, ENSG00000065150	250	86	13528	1.88763	1	0.997876	99.9973
GOTERM_BP_FAT	GO:0051170~nuclear import	3	0.879765	0.483907	ENSG00000133794, ENSG00000108424, ENSG00000065150	250	88	13528	1.84473	1	0.997901	99.9982
GOTERM_BP_FAT	GO:0034613~cellular protein localization	9	2.6393	0.48544	ENSG00000116688, ENSG00000124571, ENSG00000133794, ENSG00000108424, ENSG00000122218, ENSG00000136243, ENSG00000166747, ENSG00000176986, ENSG00000065150	250	411	13528	1.18493	1	0.997874	99.9983
GOTERM_BP_FAT	GO:0070727~cellular macromolecule localization	9	2.6393	0.489459	ENSG00000116688, ENSG00000124571, ENSG00000133794, ENSG00000108424, ENSG00000122218, ENSG00000136243, ENSG00000166747, ENSG00000176986, ENSG00000065150	250	414	13528	1.17635	1	0.997772	99.9985
GOTERM_BP_FAT	GO:0033365~protein localization in organelle	4	1.17302	0.505733	ENSG00000116688, ENSG00000133794, ENSG00000108424, ENSG00000065150	250	146	13528	1.48252	1	0.997975	99.9991
GOTERM_BP_FAT	GO:0034504~protein localization in nucleus	3	0.879765	0.518921	ENSG00000133794, ENSG00000108424, ENSG00000065150	250	94	13528	1.72698	1	0.998134	99.9994
GOTERM_BP_FAT	GO:0015031~protein transport	15	4.39883	0.542402	ENSG00000116688, ENSG00000124571, ENSG00000095319, ENSG00000108424, ENSG00000131381, ENSG00000122218, ENSG00000166747, ENSG00000176986, ENSG00000133794, ENSG00000115446, ENSG00000136243, ENSG00000106636, ENSG00000138823, ENSG00000065150, ENSG00000213380	250	762	13528	1.0652	1	0.998218	99.9998
GOTERM_BP_FAT	GO:0045184~establishment of protein localization	15	4.39883	0.556483	ENSG00000116688, ENSG00000124571, ENSG00000095319, ENSG00000108424, ENSG00000131381, ENSG00000122218, ENSG00000166747, ENSG00000176986, ENSG00000133794, ENSG00000115446, ENSG00000136243, ENSG00000106636, ENSG00000138823, ENSG00000065150, ENSG00000213380	250	769	13528	1.0555	1	0.998218	99.9999
GOTERM_BP_FAT	GO:0008104~protein localization	16	4.69208	0.662653	ENSG00000116688, ENSG00000124571, ENSG00000095319, ENSG00000108424, ENSG00000131381, ENSG00000122218, ENSG00000166747, ENSG00000176986, ENSG00000048707, ENSG00000133794, ENSG00000115446, ENSG00000136243, ENSG00000106636, ENSG00000138823, ENSG00000065150, ENSG00000213380	250	882	13528	0.981624	1	0.999028	100
Annotation Cluster 18	Enrichment Score: 0.44325627472669177
Category	Term	Count	%	PValue	Genes	List Total	Pop Hits	Pop Total	Fold Enrichment	Bonferroni	Benjamini	FDR
GOTERM_BP_FAT	GO:0001570~vasculogenesis	3	0.879765	0.17404	ENSG00000166224, ENSG00000174842, ENSG00000164252	250	41	13528	3.95941	1	0.986441	95.7367
GOTERM_BP_FAT	GO:0048514~blood vessel morphogenesis	7	2.05279	0.195585	ENSG00000101346, ENSG00000166224, ENSG00000150782, ENSG00000174842, ENSG00000164252, ENSG00000117707, ENSG00000132855	250	211	13528	1.79518	1	0.988547	97.2437
GOTERM_BP_FAT	GO:0001568~blood vessel development	7	2.05279	0.300652	ENSG00000101346, ENSG00000166224, ENSG00000150782, ENSG00000174842, ENSG00000164252, ENSG00000117707, ENSG00000132855	250	245	13528	1.54606	1	0.996843	99.7263
GOTERM_BP_FAT	GO:0001944~vasculature development	7	2.05279	0.316422	ENSG00000101346, ENSG00000166224, ENSG00000150782, ENSG00000174842, ENSG00000164252, ENSG00000117707, ENSG00000132855	250	251	13528	1.5091	1	0.996768	99.8121
GOTERM_BP_FAT	GO:0001525~angiogenesis	3	0.879765	0.760224	ENSG00000101346, ENSG00000150782, ENSG00000164252	250	148	13528	1.09686	1	0.999596	100
GOTERM_BP_FAT	GO:0051094~positive regulation of developmental process	4	1.17302	0.889619	ENSG00000164252, ENSG00000117707, ENSG00000132855, ENSG00000183864	250	278	13528	0.77859	1	0.999972	100
Annotation Cluster 19	Enrichment Score: 0.4359860888917455
Category	Term	Count	%	PValue	Genes	List Total	Pop Hits	Pop Total	Fold Enrichment	Bonferroni	Benjamini	FDR
GOTERM_BP_FAT	GO:0032483~regulation of Rab protein signal transduction	3	0.879765	0.214204	ENSG00000167291, ENSG00000132405, ENSG00000167202	250	47	13528	3.45396	1	0.991298	98.1271
GOTERM_BP_FAT	GO:0032313~regulation of Rab GTPase activity	3	0.879765	0.214204	ENSG00000167291, ENSG00000132405, ENSG00000167202	250	47	13528	3.45396	1	0.991298	98.1271
GOTERM_MF_FAT	GO:0005097~Rab GTPase activator activity	3	0.879765	0.223756	ENSG00000167291, ENSG00000132405, ENSG00000167202	242	48	12983	3.35305	1	0.969918	97.3889
GOTERM_MF_FAT	GO:0005096~GTPase activator activity	7	2.05279	0.22542	ENSG00000130052, ENSG00000167291, ENSG00000132694, ENSG00000165092, ENSG00000105186, ENSG00000132405, ENSG00000167202	242	220	12983	1.70701	1	0.967872	97.4683
GOTERM_MF_FAT	GO:0005099~Ras GTPase activator activity	4	1.17302	0.238842	ENSG00000167291, ENSG00000165092, ENSG00000132405, ENSG00000167202	242	91	12983	2.35819	1	0.97203	98.0314
GOTERM_BP_FAT	GO:0046578~regulation of Ras protein signal transduction	6	1.75953	0.347176	ENSG00000116688, ENSG00000183111, ENSG00000167291, ENSG00000132694, ENSG00000132405, ENSG00000167202	250	210	13528	1.54606	1	0.997168	99.9121
GOTERM_BP_FAT	GO:0043087~regulation of GTPase activity	4	1.17302	0.395335	ENSG00000167291, ENSG00000129474, ENSG00000132405, ENSG00000167202	250	123	13528	1.75974	1	0.996959	99.9752
GOTERM_MF_FAT	GO:0008047~enzyme activator activity	8	2.34604	0.429183	ENSG00000130052, ENSG00000167291, ENSG00000132694, ENSG00000165092, ENSG00000105186, ENSG00000132405, ENSG00000120889, ENSG00000167202	242	335	12983	1.28116	1	0.99432	99.9687
GOTERM_MF_FAT	GO:0030695~GTPase regulator activity	9	2.6393	0.484655	ENSG00000130052, ENSG00000183111, ENSG00000167291, ENSG00000132694, ENSG00000165092, ENSG00000105186, ENSG00000132405, ENSG00000167202, ENSG00000065150	242	404	12983	1.19515	1	0.996948	99.9928
GOTERM_BP_FAT	GO:0051056~regulation of small GTPase mediated signal transduction	6	1.75953	0.496425	ENSG00000116688, ENSG00000183111, ENSG00000167291, ENSG00000132694, ENSG00000132405, ENSG00000167202	250	252	13528	1.28838	1	0.997872	99.9988
GOTERM_MF_FAT	GO:0060589~nucleoside-triphosphatase regulator activity	9	2.6393	0.513212	ENSG00000130052, ENSG00000183111, ENSG00000167291, ENSG00000132694, ENSG00000165092, ENSG00000105186, ENSG00000132405, ENSG00000167202, ENSG00000065150	242	413	12983	1.1691	1	0.997459	99.9968
GOTERM_BP_FAT	GO:0032318~regulation of Ras GTPase activity	3	0.879765	0.57367	ENSG00000167291, ENSG00000132405, ENSG00000167202	250	104	13528	1.56092	1	0.998209	99.9999
GOTERM_MF_FAT	GO:0005083~small GTPase regulator activity	6	1.75953	0.578237	ENSG00000183111, ENSG00000167291, ENSG00000132694, ENSG00000165092, ENSG00000132405, ENSG00000167202	242	274	12983	1.17479	1	0.998518	99.9996
GOTERM_BP_FAT	GO:0051336~regulation of hydrolase activity	7	2.05279	0.590409	ENSG00000044574, ENSG00000167291, ENSG00000129474, ENSG00000132855, ENSG00000132405, ENSG00000120889, ENSG00000167202	250	337	13528	1.12399	1	0.998372	100
Annotation Cluster 20	Enrichment Score: 0.40507996667609897
Category	Term	Count	%	PValue	Genes	List Total	Pop Hits	Pop Total	Fold Enrichment	Bonferroni	Benjamini	FDR
GOTERM_BP_FAT	GO:0008380~RNA splicing	9	2.6393	0.154557	ENSG00000100109, ENSG00000147274, ENSG00000165494, ENSG00000140830, ENSG00000132485, ENSG00000100320, ENSG00000082516, ENSG00000179409, ENSG00000023734	250	284	13528	1.71482	1	0.988766	93.7364
GOTERM_BP_FAT	GO:0000375~RNA splicing, via transesterification reactions	4	1.17302	0.537276	ENSG00000147274, ENSG00000165494, ENSG00000082516, ENSG00000179409	250	153	13528	1.41469	1	0.998251	99.9997
GOTERM_BP_FAT	GO:0000377~RNA splicing, via transesterification reactions with bulged adenosine as nucleophile	4	1.17302	0.537276	ENSG00000147274, ENSG00000165494, ENSG00000082516, ENSG00000179409	250	153	13528	1.41469	1	0.998251	99.9997
GOTERM_BP_FAT	GO:0000398~nuclear mRNA splicing, via spliceosome	4	1.17302	0.537276	ENSG00000147274, ENSG00000165494, ENSG00000082516, ENSG00000179409	250	153	13528	1.41469	1	0.998251	99.9997
Annotation Cluster 21	Enrichment Score: 0.37193747272778205
Category	Term	Count	%	PValue	Genes	List Total	Pop Hits	Pop Total	Fold Enrichment	Bonferroni	Benjamini	FDR
GOTERM_BP_FAT	GO:0006350~transcription	45	13.1965	0.195376	ENSG00000166135, ENSG00000068654, ENSG00000204604, ENSG00000075407, ENSG00000198131, ENSG00000092847, ENSG00000117707, ENSG00000169926, ENSG00000111875, ENSG00000171574, ENSG00000101849, ENSG00000111642, ENSG00000167383, ENSG00000101191, ENSG00000134317, ENSG00000101190, ENSG00000152439, ENSG00000015171, ENSG00000070061, ENSG00000183337, ENSG00000139651, ENSG00000121741, ENSG00000140265, ENSG0000…	250	2101	13528	1.15899	1	0.989217	97.2318
GOTERM_BP_FAT	GO:0045449~regulation of transcription	51	14.956	0.390264	ENSG00000166135, ENSG00000075407, ENSG00000198131, ENSG00000087338, ENSG00000092847, ENSG00000171574, ENSG00000111642, ENSG00000101190, ENSG00000134317, ENSG00000152439, ENSG00000110931, ENSG00000008405, ENSG00000197782, ENSG00000174282, ENSG00000131845, ENSG00000125812, ENSG00000124160, ENSG00000180626, ENSG00000124459, ENSG00000197016, ENSG00000196652, ENSG00000196150, ENSG00000133794, ENSG0000…	250	2601	13528	1.06102	1	0.997097	99.9715
GOTERM_MF_FAT	GO:0003677~DNA binding	46	13.4897	0.410982	ENSG00000068654, ENSG00000204604, ENSG00000075407, ENSG00000198131, ENSG00000117707, ENSG00000169926, ENSG00000171574, ENSG00000101849, ENSG00000167986, ENSG00000111642, ENSG00000167383, ENSG00000134317, ENSG00000101190, ENSG00000152439, ENSG00000015171, ENSG00000070061, ENSG00000132485, ENSG00000071994, ENSG00000111445, ENSG00000008405, ENSG00000140265, ENSG00000089335, ENSG00000107815, ENSG0000…	242	2331	12983	1.05871	1	0.994307	99.9508
GOTERM_BP_FAT	GO:0006355~regulation of transcription, DNA-dependent	35	10.2639	0.426267	ENSG00000204604, ENSG00000075407, ENSG00000198131, ENSG00000117707, ENSG00000169926, ENSG00000111875, ENSG00000171574, ENSG00000101849, ENSG00000167383, ENSG00000111642, ENSG00000101190, ENSG00000152439, ENSG00000015171, ENSG00000143162, ENSG00000183337, ENSG00000070061, ENSG00000089335, ENSG00000140265, ENSG00000144791, ENSG00000197782, ENSG00000131845, ENSG00000186017, ENSG00000125812, ENSG0000…	250	1773	13528	1.0682	1	0.996806	99.9896
GOTERM_BP_FAT	GO:0051252~regulation of RNA metabolic process	35	10.2639	0.481488	ENSG00000204604, ENSG00000075407, ENSG00000198131, ENSG00000117707, ENSG00000169926, ENSG00000111875, ENSG00000171574, ENSG00000101849, ENSG00000167383, ENSG00000111642, ENSG00000101190, ENSG00000152439, ENSG00000015171, ENSG00000143162, ENSG00000183337, ENSG00000070061, ENSG00000089335, ENSG00000140265, ENSG00000144791, ENSG00000197782, ENSG00000131845, ENSG00000186017, ENSG00000125812, ENSG0000…	250	1813	13528	1.04463	1	0.997895	99.998
GOTERM_MF_FAT	GO:0030528~transcription regulator activity	23	6.74487	0.912128	ENSG00000144791, ENSG00000075407, ENSG00000116793, ENSG00000147124, ENSG00000094916, ENSG00000117707, ENSG00000169926, ENSG00000179981, ENSG00000118900, ENSG00000101849, ENSG00000124459, ENSG00000196652, ENSG00000101190, ENSG00000133794, ENSG00000140987, ENSG00000143162, ENSG00000183337, ENSG00000070061, ENSG00000132485, ENSG00000100320, ENSG00000121060, ENSG00000124422, ENSG00000140265	242	1512	12983	0.816086	1	0.999997	100
Annotation Cluster 22	Enrichment Score: 0.3462072719689063
Category	Term	Count	%	PValue	Genes	List Total	Pop Hits	Pop Total	Fold Enrichment	Bonferroni	Benjamini	FDR
GOTERM_BP_FAT	GO:0008202~steroid metabolic process	6	1.75953	0.323283	ENSG00000147852, ENSG00000151632, ENSG00000132855, ENSG00000156096, ENSG00000140943, ENSG00000198074	250	202	13528	1.60729	1	0.996861	99.8409
GOTERM_BP_FAT	GO:0008203~cholesterol metabolic process	3	0.879765	0.507425	ENSG00000147852, ENSG00000132855, ENSG00000140943	250	92	13528	1.76452	1	0.997958	99.9992
GOTERM_BP_FAT	GO:0016125~sterol metabolic process	3	0.879765	0.55773	ENSG00000147852, ENSG00000132855, ENSG00000140943	250	101	13528	1.60729	1	0.998195	99.9999
Annotation Cluster 23	Enrichment Score: 0.3369187466889087
Category	Term	Count	%	PValue	Genes	List Total	Pop Hits	Pop Total	Fold Enrichment	Bonferroni	Benjamini	FDR
GOTERM_BP_FAT	GO:0042254~ribosome biogenesis	4	1.17302	0.390358	ENSG00000122687, ENSG00000160208, ENSG00000143319, ENSG00000179409	250	122	13528	1.77416	1	0.996959	99.9716
GOTERM_BP_FAT	GO:0022613~ribonucleoprotein complex biogenesis	5	1.46628	0.427582	ENSG00000122687, ENSG00000160208, ENSG00000143319, ENSG00000082516, ENSG00000179409	250	180	13528	1.50311	1	0.996748	99.99
GOTERM_BP_FAT	GO:0006364~rRNA processing	3	0.879765	0.507425	ENSG00000122687, ENSG00000160208, ENSG00000179409	250	92	13528	1.76452	1	0.997958	99.9992
GOTERM_BP_FAT	GO:0016072~rRNA metabolic process	3	0.879765	0.530237	ENSG00000122687, ENSG00000160208, ENSG00000179409	250	96	13528	1.691	1	0.998292	99.9996
Annotation Cluster 24	Enrichment Score: 0.32068255581606747
Category	Term	Count	%	PValue	Genes	List Total	Pop Hits	Pop Total	Fold Enrichment	Bonferroni	Benjamini	FDR
GOTERM_BP_FAT	GO:0008629~induction of apoptosis by intracellular signals	3	0.879765	0.261961	ENSG00000129071, ENSG00000036257, ENSG00000166266	250	54	13528	3.00622	1	0.994405	99.3344
GOTERM_BP_FAT	GO:0043065~positive regulation of apoptosis	10	2.93255	0.395737	ENSG00000129071, ENSG00000198722, ENSG00000131323, ENSG00000188215, ENSG00000181019, ENSG00000036257, ENSG00000132694, ENSG00000166266, ENSG00000144043, ENSG00000120889	250	430	13528	1.25842	1	0.996838	99.9755
GOTERM_BP_FAT	GO:0043068~positive regulation of programmed cell death	10	2.93255	0.402966	ENSG00000129071, ENSG00000198722, ENSG00000131323, ENSG00000188215, ENSG00000181019, ENSG00000036257, ENSG00000132694, ENSG00000166266, ENSG00000144043, ENSG00000120889	250	433	13528	1.2497	1	0.996833	99.9799
GOTERM_BP_FAT	GO:0010942~positive regulation of cell death	10	2.93255	0.419472	ENSG00000129071, ENSG00000198722, ENSG00000131323, ENSG00000188215, ENSG00000181019, ENSG00000036257, ENSG00000132694, ENSG00000166266, ENSG00000144043, ENSG00000120889	250	435	13528	1.24395	1	0.996681	99.9873
GOTERM_BP_FAT	GO:0006917~induction of apoptosis	7	2.05279	0.53341	ENSG00000129071, ENSG00000198722, ENSG00000131323, ENSG00000036257, ENSG00000132694, ENSG00000166266, ENSG00000120889	250	320	13528	1.1837	1	0.998324	99.9997
GOTERM_BP_FAT	GO:0012502~induction of programmed cell death	7	2.05279	0.540535	ENSG00000129071, ENSG00000198722, ENSG00000131323, ENSG00000036257, ENSG00000132694, ENSG00000166266, ENSG00000120889	250	321	13528	1.18001	1	0.998288	99.9997
GOTERM_BP_FAT	GO:0042981~regulation of apoptosis	15	4.39883	0.62435	ENSG00000044574, ENSG00000198722, ENSG00000036257, ENSG00000166266, ENSG00000129473, ENSG00000070669, ENSG00000129071, ENSG00000005194, ENSG00000131323, ENSG00000172936, ENSG00000181019, ENSG00000188215, ENSG00000132694, ENSG00000144043, ENSG00000120889	250	804	13528	1.00955	1	0.998811	100
GOTERM_BP_FAT	GO:0043067~regulation of programmed cell death	15	4.39883	0.639163	ENSG00000044574, ENSG00000198722, ENSG00000036257, ENSG00000166266, ENSG00000129473, ENSG00000070669, ENSG00000129071, ENSG00000005194, ENSG00000131323, ENSG00000172936, ENSG00000181019, ENSG00000188215, ENSG00000132694, ENSG00000144043, ENSG00000120889	250	812	13528	0.999606	1	0.99897	100
GOTERM_BP_FAT	GO:0010941~regulation of cell death	15	4.39883	0.644642	ENSG00000044574, ENSG00000198722, ENSG00000036257, ENSG00000166266, ENSG00000129473, ENSG00000070669, ENSG00000129071, ENSG00000005194, ENSG00000131323, ENSG00000172936, ENSG00000181019, ENSG00000188215, ENSG00000132694, ENSG00000144043, ENSG00000120889	250	815	13528	0.995926	1	0.998975	100
Annotation Cluster 25	Enrichment Score: 0.3149047460426238
Category	Term	Count	%	PValue	Genes	List Total	Pop Hits	Pop Total	Fold Enrichment	Bonferroni	Benjamini	FDR
GOTERM_BP_FAT	GO:0048568~embryonic organ development	5	1.46628	0.394043	ENSG00000070614, ENSG00000118762, ENSG00000117707, ENSG00000179981, ENSG00000198380	250	172	13528	1.57302	1	0.997028	99.9743
GOTERM_BP_FAT	GO:0043009~chordate embryonic development	8	2.34604	0.41569	ENSG00000101346, ENSG00000116688, ENSG00000070614, ENSG00000118762, ENSG00000117707, ENSG00000036257, ENSG00000198380, ENSG00000163348	250	331	13528	1.30784	1	0.996874	99.9859
GOTERM_BP_FAT	GO:0009792~embryonic development ending in birth or egg hatching	8	2.34604	0.417905	ENSG00000101346, ENSG00000116688, ENSG00000070614, ENSG00000118762, ENSG00000117707, ENSG00000036257, ENSG00000198380, ENSG00000163348	250	334	13528	1.2961	1	0.996865	99.9868
GOTERM_BP_FAT	GO:0048562~embryonic organ morphogenesis	4	1.17302	0.444421	ENSG00000070614, ENSG00000117707, ENSG00000179981, ENSG00000198380	250	133	13528	1.62743	1	0.997044	99.9939
GOTERM_BP_FAT	GO:0001701~in utero embryonic development	4	1.17302	0.632306	ENSG00000116688, ENSG00000118762, ENSG00000036257, ENSG00000163348	250	176	13528	1.22982	1	0.998939	100
GOTERM_BP_FAT	GO:0048598~embryonic morphogenesis	6	1.75953	0.670592	ENSG00000070614, ENSG00000117707, ENSG00000179981, ENSG00000036257, ENSG00000198380, ENSG00000186575	250	307	13528	1.05756	1	0.999138	100
Annotation Cluster 26	Enrichment Score: 0.3121821703751993
Category	Term	Count	%	PValue	Genes	List Total	Pop Hits	Pop Total	Fold Enrichment	Bonferroni	Benjamini	FDR
GOTERM_BP_FAT	GO:0017148~negative regulation of translation	3	0.879765	0.129122	ENSG00000148730, ENSG00000092847, ENSG00000134698	250	34	13528	4.77459	1	0.985861	89.785
GOTERM_BP_FAT	GO:0010608~posttranscriptional regulation of gene expression	6	1.75953	0.351205	ENSG00000148730, ENSG00000154144, ENSG00000092847, ENSG00000128191, ENSG00000148584, ENSG00000134698	250	211	13528	1.53873	1	0.997246	99.9206
GOTERM_BP_FAT	GO:0032269~negative regulation of cellular protein metabolic process	4	1.17302	0.647388	ENSG00000148730, ENSG00000092847, ENSG00000134698, ENSG00000186575	250	180	13528	1.20249	1	0.998928	100
GOTERM_BP_FAT	GO:0051248~negative regulation of protein metabolic process	4	1.17302	0.672718	ENSG00000148730, ENSG00000092847, ENSG00000134698, ENSG00000186575	250	187	13528	1.15748	1	0.999146	100
GOTERM_BP_FAT	GO:0006417~regulation of translation	3	0.879765	0.721536	ENSG00000148730, ENSG00000092847, ENSG00000134698	250	137	13528	1.18493	1	0.999404	100
GOTERM_BP_FAT	GO:0032268~regulation of cellular protein metabolic process	6	1.75953	0.939919	ENSG00000006432, ENSG00000148730, ENSG00000092847, ENSG00000134698, ENSG00000186575, ENSG00000114302	250	474	13528	0.684962	1	0.999997	100
Annotation Cluster 27	Enrichment Score: 0.299360802093709
Category	Term	Count	%	PValue	Genes	List Total	Pop Hits	Pop Total	Fold Enrichment	Bonferroni	Benjamini	FDR
GOTERM_BP_FAT	GO:0032582~negative regulation of gene-specific transcription	3	0.879765	0.220989	ENSG00000183337, ENSG00000117707, ENSG00000101849	250	48	13528	3.382	1	0.992152	98.3768
GOTERM_MF_FAT	GO:0003714~transcription corepressor activity	5	1.46628	0.282998	ENSG00000143162, ENSG00000183337, ENSG00000117707, ENSG00000100320, ENSG00000101849	242	145	12983	1.84996	1	0.982417	99.1671
GOTERM_BP_FAT	GO:0010558~negative regulation of macromolecule biosynthetic process	13	3.81232	0.303801	ENSG00000092847, ENSG00000125812, ENSG00000117707, ENSG00000094916, ENSG00000101849, ENSG00000134698, ENSG00000186575, ENSG00000094804, ENSG00000148730, ENSG00000015171, ENSG00000204713, ENSG00000183337, ENSG00000100320	250	547	13528	1.28603	1	0.996443	99.7459
GOTERM_BP_FAT	GO:0010629~negative regulation of gene expression	12	3.51906	0.323603	ENSG00000124571, ENSG00000015171, ENSG00000204713, ENSG00000183337, ENSG00000125812, ENSG00000092847, ENSG00000117707, ENSG00000094916, ENSG00000100320, ENSG00000128191, ENSG00000134698, ENSG00000101849	250	504	13528	1.28838	1	0.996494	99.8422
GOTERM_BP_FAT	GO:0031327~negative regulation of cellular biosynthetic process	13	3.81232	0.335059	ENSG00000092847, ENSG00000125812, ENSG00000117707, ENSG00000094916, ENSG00000101849, ENSG00000134698, ENSG00000186575, ENSG00000094804, ENSG00000148730, ENSG00000015171, ENSG00000204713, ENSG00000183337, ENSG00000100320	250	561	13528	1.25393	1	0.996736	99.8809
GOTERM_BP_FAT	GO:0009890~negative regulation of biosynthetic process	13	3.81232	0.36552	ENSG00000092847, ENSG00000125812, ENSG00000117707, ENSG00000094916, ENSG00000101849, ENSG00000134698, ENSG00000186575, ENSG00000094804, ENSG00000148730, ENSG00000015171, ENSG00000204713, ENSG00000183337, ENSG00000100320	250	573	13528	1.22767	1	0.997443	99.9451
GOTERM_BP_FAT	GO:0010605~negative regulation of macromolecule metabolic process	15	4.39883	0.475189	ENSG00000124571, ENSG00000092847, ENSG00000125812, ENSG00000128191, ENSG00000094916, ENSG00000117707, ENSG00000134698, ENSG00000101849, ENSG00000186575, ENSG00000094804, ENSG00000148730, ENSG00000015171, ENSG00000204713, ENSG00000183337, ENSG00000100320	250	734	13528	1.10583	1	0.997826	99.9976
GOTERM_MF_FAT	GO:0016564~transcription repressor activity	7	2.05279	0.528144	ENSG00000144791, ENSG00000143162, ENSG00000183337, ENSG00000117707, ENSG00000094916, ENSG00000100320, ENSG00000101849	242	316	12983	1.18842	1	0.997827	99.998
GOTERM_BP_FAT	GO:0000122~negative regulation of transcription from RNA polymerase II promoter	6	1.75953	0.543639	ENSG00000015171, ENSG00000204713, ENSG00000183337, ENSG00000125812, ENSG00000117707, ENSG00000101849	250	266	13528	1.22057	1	0.998193	99.9998
GOTERM_BP_FAT	GO:0045934~negative regulation of nucleobase, nucleoside, nucleotide and nucleic acid metabolic process	10	2.93255	0.603833	ENSG00000015171, ENSG00000204713, ENSG00000183337, ENSG00000125812, ENSG00000117707, ENSG00000094916, ENSG00000100320, ENSG00000101849, ENSG00000186575, ENSG00000094804	250	512	13528	1.05688	1	0.998584	100
GOTERM_BP_FAT	GO:0051172~negative regulation of nitrogen compound metabolic process	10	2.93255	0.620132	ENSG00000015171, ENSG00000204713, ENSG00000183337, ENSG00000125812, ENSG00000117707, ENSG00000094916, ENSG00000100320, ENSG00000101849, ENSG00000186575, ENSG00000094804	250	519	13528	1.04262	1	0.998757	100
GOTERM_BP_FAT	GO:0045892~negative regulation of transcription, DNA-dependent	7	2.05279	0.643603	ENSG00000015171, ENSG00000204713, ENSG00000183337, ENSG00000125812, ENSG00000117707, ENSG00000094916, ENSG00000101849	250	356	13528	1.064	1	0.998988	100
GOTERM_BP_FAT	GO:0051253~negative regulation of RNA metabolic process	7	2.05279	0.65952	ENSG00000015171, ENSG00000204713, ENSG00000183337, ENSG00000125812, ENSG00000117707, ENSG00000094916, ENSG00000101849	250	362	13528	1.04636	1	0.999031	100
GOTERM_BP_FAT	GO:0032583~regulation of gene-specific transcription	3	0.879765	0.710113	ENSG00000183337, ENSG00000117707, ENSG00000101849	250	134	13528	1.21146	1	0.999332	100
GOTERM_MF_FAT	GO:0008134~transcription factor binding	9	2.6393	0.741355	ENSG00000111642, ENSG00000133794, ENSG00000143162, ENSG00000183337, ENSG00000117707, ENSG00000100320, ENSG00000101849, ENSG00000183864, ENSG00000124422	242	513	12983	0.941206	1	0.999841	100
GOTERM_BP_FAT	GO:0016481~negative regulation of transcription	8	2.34604	0.745312	ENSG00000015171, ENSG00000204713, ENSG00000183337, ENSG00000125812, ENSG00000117707, ENSG00000094916, ENSG00000100320, ENSG00000101849	250	459	13528	0.943129	1	0.999514	100
GOTERM_BP_FAT	GO:0006357~regulation of transcription from RNA polymerase II promoter	12	3.51906	0.78937	ENSG00000111642, ENSG00000015171, ENSG00000133794, ENSG00000143162, ENSG00000204713, ENSG00000183337, ENSG00000125812, ENSG00000070061, ENSG00000117707, ENSG00000169926, ENSG00000118900, ENSG00000101849	250	727	13528	0.893183	1	0.999743	100
GOTERM_MF_FAT	GO:0003712~transcription cofactor activity	6	1.75953	0.808295	ENSG00000143162, ENSG00000183337, ENSG00000117707, ENSG00000100320, ENSG00000101849, ENSG00000124422	242	363	12983	0.886756	1	0.99993	100
Annotation Cluster 28	Enrichment Score: 0.2932036721903828
Category	Term	Count	%	PValue	Genes	List Total	Pop Hits	Pop Total	Fold Enrichment	Bonferroni	Benjamini	FDR
GOTERM_BP_FAT	GO:0007067~mitosis	6	1.75953	0.388166	ENSG00000010292, ENSG00000149636, ENSG00000140830, ENSG00000179051, ENSG00000118007, ENSG00000094804	250	220	13528	1.47578	1	0.99726	99.9699
GOTERM_BP_FAT	GO:0000280~nuclear division	6	1.75953	0.388166	ENSG00000010292, ENSG00000149636, ENSG00000140830, ENSG00000179051, ENSG00000118007, ENSG00000094804	250	220	13528	1.47578	1	0.99726	99.9699
GOTERM_BP_FAT	GO:0000087~M phase of mitotic cell cycle	6	1.75953	0.400869	ENSG00000010292, ENSG00000149636, ENSG00000140830, ENSG00000179051, ENSG00000118007, ENSG00000094804	250	224	13528	1.44943	1	0.996852	99.9787
GOTERM_BP_FAT	GO:0048285~organelle fission	6	1.75953	0.418062	ENSG00000010292, ENSG00000149636, ENSG00000140830, ENSG00000179051, ENSG00000118007, ENSG00000094804	250	229	13528	1.41778	1	0.996737	99.9868
GOTERM_BP_FAT	GO:0007059~chromosome segregation	3	0.879765	0.441138	ENSG00000010292, ENSG00000149636, ENSG00000118007	250	81	13528	2.00415	1	0.996991	99.9932
GOTERM_BP_FAT	GO:0022402~cell cycle process	12	3.51906	0.468096	ENSG00000010292, ENSG00000149636, ENSG00000116688, ENSG00000140830, ENSG00000179051, ENSG00000154144, ENSG00000118762, ENSG00000036257, ENSG00000149474, ENSG00000166266, ENSG00000118007, ENSG00000094804	250	565	13528	1.14928	1	0.997907	99.997
GOTERM_BP_FAT	GO:0000278~mitotic cell cycle	8	2.34604	0.52437	ENSG00000010292, ENSG00000149636, ENSG00000140830, ENSG00000179051, ENSG00000036257, ENSG00000166266, ENSG00000118007, ENSG00000094804	250	370	13528	1.16999	1	0.998242	99.9995
GOTERM_BP_FAT	GO:0051329~interphase of mitotic cell cycle	3	0.879765	0.568403	ENSG00000036257, ENSG00000166266, ENSG00000094804	250	103	13528	1.57608	1	0.998283	99.9999
GOTERM_BP_FAT	GO:0007049~cell cycle	15	4.39883	0.570413	ENSG00000010292, ENSG00000116688, ENSG00000154144, ENSG00000036257, ENSG00000129474, ENSG00000166266, ENSG00000149474, ENSG00000118007, ENSG00000094804, ENSG00000149636, ENSG00000015171, ENSG00000140830, ENSG00000118762, ENSG00000179051, ENSG00000124422	250	776	13528	1.04598	1	0.998285	99.9999
GOTERM_BP_FAT	GO:0051325~interphase	3	0.879765	0.584064	ENSG00000036257, ENSG00000166266, ENSG00000094804	250	106	13528	1.53147	1	0.998351	99.9999
GOTERM_BP_FAT	GO:0051301~cell division	6	1.75953	0.636052	ENSG00000010292, ENSG00000149636, ENSG00000179051, ENSG00000132694, ENSG00000118007, ENSG00000094804	250	295	13528	1.10058	1	0.998978	100
GOTERM_BP_FAT	GO:0022403~cell cycle phase	8	2.34604	0.643441	ENSG00000010292, ENSG00000149636, ENSG00000140830, ENSG00000179051, ENSG00000036257, ENSG00000166266, ENSG00000118007, ENSG00000094804	250	414	13528	1.04564	1	0.999018	100
GOTERM_BP_FAT	GO:0000279~M phase	6	1.75953	0.728147	ENSG00000010292, ENSG00000149636, ENSG00000140830, ENSG00000179051, ENSG00000118007, ENSG00000094804	250	329	13528	0.986845	1	0.999431	100
Annotation Cluster 29	Enrichment Score: 0.29165305184286605
Category	Term	Count	%	PValue	Genes	List Total	Pop Hits	Pop Total	Fold Enrichment	Bonferroni	Benjamini	FDR
GOTERM_BP_FAT	GO:0016051~carbohydrate biosynthetic process	4	1.17302	0.314921	ENSG00000168282, ENSG00000070614, ENSG00000198380, ENSG00000154080	250	107	13528	2.02288	1	0.996858	99.8052
[truncated: 258 more rows]

## Sheet: cluster 5
S3 Table. David Results from RNA-seq cluster 5.
Annotation Cluster 1	Enrichment Score: 1.672790425580414
[truncated: 404 more rows]

## Sheet: cluster 6
S3 Table. David Results from RNA-seq cluster 6.
[truncated: 182 more rows]

## Sheet: cluster 7
S3 Table. David Results from RNA-seq cluster 7.
[truncated: 323 more rows]

[truncated: 2 more sheets: cluster 8, cluster 9]
