# Supplementary material for: Genomic Characterization of Metformin Hepatic Response
Source: PLoS Genet. 2016 Nov 30;12(11):e1006449. doi: 10.1371/journal.pgen.1006449 (PMC5130177; doi:10.1371/journal.pgen.1006449)
Supplement: S4 Table — (XLSX) [file pgen.1006449.s011.xlsx]

## Sheet: K27ac_DESeq2
S4 Table. H3K27ac ChIP-seq analysis, All Genes DE with Metformin
RegionID	baseMean	log2FoldChange	lfcSE	stat	pvalue	padj
K27ac_merged_peak_580	2595.36	0.950728	0.0876701	116.266	4.1557e-27	7.75579e-23
K27ac_merged_peak_3019	1898.43	1.00534	0.100494	98.7956	2.79951e-23	2.61236e-19
K27ac_merged_peak_33603	7910.53	0.60305	0.0630129	91.0568	1.39606e-21	8.68491e-18
K27ac_merged_peak_21384	2447.03	0.823087	0.090601	81.7894	1.51386e-19	7.06331e-16
K27ac_merged_peak_23808	2917.54	0.769647	0.0867007	78.1197	9.69839e-19	3.62002e-15
K27ac_merged_peak_6566	633.942	1.51475	0.173901	73.5651	9.73692e-18	3.02867e-14
K27ac_merged_peak_3238	1348.07	1.00151	0.11796	71.122	3.35799e-17	8.95287e-14
K27ac_merged_peak_23084	817.621	1.33936	0.158668	69.3092	8.41768e-17	1.96374e-13
K27ac_merged_peak_28691	1333.71	1.09557	0.131054	68.4252	1.31781e-16	2.73271e-13
K27ac_merged_peak_9588	1205.71	0.972442	0.119138	65.909	4.7222e-16	8.81305e-13
K27ac_merged_peak_27536	1592.26	0.875832	0.108598	64.3792	1.02638e-15	1.74139e-12
K27ac_merged_peak_32262	656.634	1.31279	0.163918	62.769	2.32432e-15	3.61489e-12
K27ac_merged_peak_6939	395.028	1.6211	0.203328	62.0717	3.31174e-15	4.75438e-12
K27ac_merged_peak_21125	1901.48	0.773229	0.0988524	60.7243	6.56554e-15	8.75234e-12
K27ac_merged_peak_32865	1047.35	1.07321	0.138998	58.5254	2.00679e-14	2.49684e-11
K27ac_merged_peak_14912	951.59	1.00078	0.131886	56.9582	4.45174e-14	5.19268e-11
K27ac_merged_peak_1864	9698.48	-0.457918	0.0616291	55.008	1.20043e-13	1.24464e-10
K27ac_merged_peak_22075	1249.96	0.882415	0.118387	55.0279	1.18833e-13	1.24464e-10
K27ac_merged_peak_5624	2698.19	0.691634	0.0929716	54.8861	1.27723e-13	1.25458e-10
K27ac_merged_peak_30562	3559.24	0.616959	0.0832013	54.6281	1.45636e-13	1.359e-10
K27ac_merged_peak_29161	1835.76	0.733632	0.0995524	53.9531	2.05338e-13	1.82486e-10
K27ac_merged_peak_30943	10169.4	0.432313	0.0588716	53.7617	2.26341e-13	1.92009e-10
K27ac_merged_peak_18819	2125.35	0.688488	0.0939262	53.4127	2.70347e-13	2.19369e-10
K27ac_merged_peak_581	777.063	1.1951	0.16253	52.7739	3.74238e-13	2.91017e-10
K27ac_merged_peak_32370	617.797	1.20057	0.164406	52.4333	4.45114e-13	3.32286e-10
K27ac_merged_peak_22354	4024.95	0.608807	0.0846402	51.348	7.73616e-13	5.55308e-10
K27ac_merged_peak_32369	770.895	1.04293	0.144819	51.2664	8.0645e-13	5.57436e-10
K27ac_merged_peak_33230	1026.32	0.964223	0.134149	50.9819	9.32216e-13	6.21356e-10
K27ac_merged_peak_20306	4300.15	0.528961	0.0743235	50.4395	1.22896e-12	7.90897e-10
K27ac_merged_peak_16467	1023.74	0.926834	0.130058	50.2391	1.36108e-12	8.46725e-10
K27ac_merged_peak_32735	3563.19	0.603704	0.0858332	49.1265	2.39982e-12	1.44477e-09
K27ac_merged_peak_27731	459.009	1.31704	0.186615	48.922	2.66341e-12	1.55335e-09
K27ac_merged_peak_3020	957.064	0.920387	0.131788	48.3172	3.62553e-12	2.03796e-09
K27ac_merged_peak_33449	1014.21	0.938106	0.13418	48.2706	3.71272e-12	2.03796e-09
K27ac_merged_peak_28692	594.26	1.20046	0.171653	47.9738	4.3196e-12	2.30333e-09
K27ac_merged_peak_2897	610.205	1.13279	0.163306	47.4378	5.67768e-12	2.9434e-09
K27ac_merged_peak_3825	1896.34	0.681184	0.0990253	47.035	6.97314e-12	3.51729e-09
K27ac_merged_peak_31749	651.336	1.19257	0.172983	46.4325	9.48319e-12	4.6575e-09
K27ac_merged_peak_21332	380.133	1.39552	0.204132	45.8376	1.28475e-11	6.14803e-09
K27ac_merged_peak_7002	4707.84	0.497754	0.073562	45.5997	1.45066e-11	6.7684e-09
K27ac_merged_peak_25736	1295.92	0.79003	0.11717	45.0936	1.87839e-11	8.55035e-09
K27ac_merged_peak_30291	1950.46	0.651083	0.0972526	44.588	2.43182e-11	1.08059e-08
K27ac_merged_peak_3444	1800.06	0.683865	0.102159	44.525	2.51133e-11	1.08997e-08
K27ac_merged_peak_11120	1196.74	0.797239	0.119183	44.4155	2.65576e-11	1.12646e-08
K27ac_merged_peak_28930	2390.98	0.599155	0.0897472	44.3667	2.72274e-11	1.12921e-08
K27ac_merged_peak_32395	3926.49	0.515804	0.077437	44.1837	2.98956e-11	1.21292e-08
K27ac_merged_peak_27900	5644.73	-0.449695	0.0676555	44.0514	3.19866e-11	1.27014e-08
K27ac_merged_peak_20992	4190.38	0.488057	0.0740365	43.3088	4.6748e-11	1.81762e-08
K27ac_merged_peak_28714	1635.65	0.723434	0.109797	43.0565	5.31806e-11	2.02553e-08
K27ac_merged_peak_33227	2208.35	0.654541	0.0995235	42.9305	5.67189e-11	2.11709e-08
K27ac_merged_peak_21385	3251.66	0.532593	0.0812547	42.7872	6.10313e-11	2.23339e-08
K27ac_merged_peak_17790	295.389	1.63858	0.24685	42.4997	7.06914e-11	2.48927e-08
K27ac_merged_peak_24478	254.371	1.67436	0.253187	42.5062	7.04587e-11	2.48927e-08
K27ac_merged_peak_5546	835.788	1.01366	0.154393	42.3326	7.69972e-11	2.66111e-08
K27ac_merged_peak_28169	1470.37	0.745231	0.11425	42.1854	8.3016e-11	2.76666e-08
K27ac_merged_peak_2898	1095.26	0.823979	0.126303	42.1864	8.29755e-11	2.76666e-08
K27ac_merged_peak_32263	1284.2	0.80639	0.123628	42.0936	8.70066e-11	2.84878e-08
K27ac_merged_peak_5229	368.454	1.34802	0.206799	41.7229	1.05171e-10	3.38415e-08
K27ac_merged_peak_14915	338.718	1.40294	0.21559	41.5505	1.14868e-10	3.63352e-08
K27ac_merged_peak_32471	1261.26	0.749365	0.116415	41.1657	1.39855e-10	4.3502e-08
K27ac_merged_peak_1119	1200.1	0.792226	0.122986	41.1272	1.42637e-10	4.36398e-08
K27ac_merged_peak_11531	1457.14	0.704563	0.109666	41.0374	1.49348e-10	4.4956e-08
K27ac_merged_peak_19894	2443.15	0.569056	0.0889911	40.7177	1.75889e-10	5.21049e-08
K27ac_merged_peak_5545	1112.03	0.815599	0.127308	40.6552	1.81601e-10	5.2142e-08
K27ac_merged_peak_7518	504.793	1.24117	0.192257	40.6703	1.80206e-10	5.2142e-08
K27ac_merged_peak_885	483.053	1.19865	0.187373	40.1641	2.33498e-10	6.60268e-08
K27ac_merged_peak_14730	2134.65	0.627466	0.0987684	40.0984	2.41493e-10	6.72684e-08
K27ac_merged_peak_18756	1362.49	0.745137	0.117791	39.679	2.99323e-10	8.09603e-08
K27ac_merged_peak_6515	7234.07	0.403712	0.0639945	39.6925	2.97271e-10	8.09603e-08
K27ac_merged_peak_11918	419.029	1.24788	0.196902	39.4519	3.36242e-10	8.9647e-08
K27ac_merged_peak_17986	241.471	1.6387	0.258839	39.0012	4.23551e-10	1.11334e-07
K27ac_merged_peak_24509	693.385	0.996535	0.158528	38.9663	4.31179e-10	1.11765e-07
K27ac_merged_peak_17892	1524.12	0.706967	0.113048	38.7976	4.70112e-10	1.17339e-07
K27ac_merged_peak_20307	3485.41	0.501076	0.0802947	38.7916	4.71543e-10	1.17339e-07
K27ac_merged_peak_22033	714.169	1.00031	0.159368	38.7947	4.70798e-10	1.17339e-07
K27ac_merged_peak_5679	475.297	1.13871	0.182679	38.3161	6.01646e-10	1.47744e-07
K27ac_merged_peak_24779	478.31	1.14898	0.184379	38.2733	6.1497e-10	1.49054e-07
K27ac_merged_peak_24255	442.934	1.30656	0.20829	38.2197	6.32115e-10	1.51246e-07
K27ac_merged_peak_25540	1468.56	0.672489	0.109072	37.8073	7.80886e-10	1.8445e-07
K27ac_merged_peak_27728	391.068	1.37374	0.22004	37.7831	7.90657e-10	1.8445e-07
K27ac_merged_peak_24868	3915.93	0.478954	0.0778288	37.7296	8.12639e-10	1.87238e-07
K27ac_merged_peak_31691	649.836	1.00983	0.163424	37.638	8.51683e-10	1.93841e-07
K27ac_merged_peak_31985	324.204	1.41219	0.227646	37.531	8.99699e-10	2.02302e-07
K27ac_merged_peak_20073	1300.53	0.717772	0.117393	37.1199	1.11082e-09	2.468e-07
K27ac_merged_peak_17756	712.295	0.918151	0.150424	36.9119	1.23589e-09	2.71359e-07
K27ac_merged_peak_3443	2801.19	0.516868	0.0851189	36.7396	1.35012e-09	2.92991e-07
K27ac_merged_peak_18678	694.434	0.941017	0.155034	36.4305	1.5821e-09	3.39388e-07
K27ac_merged_peak_17894	1247.28	0.713783	0.117993	36.3586	1.64151e-09	3.48132e-07
K27ac_merged_peak_18947	3827.78	0.457274	0.0760619	36.0374	1.93565e-09	4.0293e-07
K27ac_merged_peak_4668	406.7	1.27468	0.209753	36.03	1.94308e-09	4.0293e-07
K27ac_merged_peak_34771	453.906	1.12049	0.185871	35.8907	2.08698e-09	4.28015e-07
K27ac_merged_peak_33101	337.078	-1.31418	0.217468	35.8326	2.15015e-09	4.36177e-07
K27ac_merged_peak_23406	777.204	0.865829	0.144367	35.682	2.323e-09	4.66174e-07
K27ac_merged_peak_14611	2066.99	0.570562	0.0961373	35.0638	3.1908e-09	6.3351e-07
K27ac_merged_peak_27576	864.49	0.827476	0.139281	34.9962	3.30351e-09	6.48983e-07
K27ac_merged_peak_9044	448.465	1.10661	0.186418	34.8	3.65367e-09	7.10297e-07
K27ac_merged_peak_10065	4892.43	-0.415097	0.0703279	34.7513	3.74636e-09	7.20808e-07
K27ac_merged_peak_12435	255.476	1.47028	0.247459	34.6129	4.02233e-09	7.66008e-07
K27ac_merged_peak_25146	654.001	0.967108	0.163799	34.454	4.3645e-09	8.22774e-07
K27ac_merged_peak_25380	509.117	1.04822	0.177924	34.2621	4.81681e-09	8.98962e-07
K27ac_merged_peak_13695	689.839	0.893162	0.152264	34.1164	5.19131e-09	9.59262e-07
K27ac_merged_peak_32076	558.648	0.995079	0.169643	34.0107	5.48108e-09	1.00288e-06
K27ac_merged_peak_11041	253.699	1.51498	0.256423	33.936	5.69539e-09	1.03197e-06
K27ac_merged_peak_25960	3241.87	0.488108	0.0838789	33.7256	6.346e-09	1.1388e-06
K27ac_merged_peak_28054	1122.46	0.739958	0.127014	33.6622	6.55634e-09	1.16534e-06
K27ac_merged_peak_3468	811.194	-0.821326	0.141128	33.6181	6.7066e-09	1.1808e-06
K27ac_merged_peak_11510	991.892	0.771709	0.132643	33.5677	6.88276e-09	1.20049e-06
K27ac_merged_peak_992	273.595	1.46912	0.250289	33.4711	7.23325e-09	1.24994e-06
K27ac_merged_peak_8112	532.732	1.05742	0.181311	33.4494	7.31432e-09	1.25236e-06
K27ac_merged_peak_30216	1719.16	0.599991	0.103545	33.4113	7.45878e-09	1.26548e-06
K27ac_merged_peak_14955	1098.11	0.745343	0.128521	33.3508	7.69457e-09	1.28723e-06
K27ac_merged_peak_8581	824.828	0.818417	0.141182	33.3432	7.72488e-09	1.28723e-06
K27ac_merged_peak_14556	3230.33	-0.468962	0.0811902	33.2678	8.03021e-09	1.32626e-06
K27ac_merged_peak_10432	843.151	0.804806	0.139345	33.1198	8.66538e-09	1.41861e-06
K27ac_merged_peak_31766	2919.2	0.517432	0.0897673	33.0545	8.96113e-09	1.45428e-06
K27ac_merged_peak_11939	2986.54	0.478726	0.0832528	32.9654	9.38143e-09	1.50936e-06
K27ac_merged_peak_2795	454.241	1.07253	0.186064	32.8131	1.01458e-08	1.61839e-06
K27ac_merged_peak_4519	664.188	0.886943	0.154911	32.5088	1.18656e-08	1.86091e-06
K27ac_merged_peak_4573	391.672	1.14755	0.19983	32.5194	1.18009e-08	1.86091e-06
K27ac_merged_peak_32335	404.776	1.1326	0.197563	32.4015	1.25393e-08	1.95017e-06
K27ac_merged_peak_15767	2742.86	-0.490266	0.0860517	32.3592	1.28147e-08	1.97653e-06
K27ac_merged_peak_3022	507.261	1.06505	0.186238	32.1347	1.43845e-08	2.20048e-06
K27ac_merged_peak_17047	677.063	0.871309	0.153369	32.0131	1.53133e-08	2.32351e-06
K27ac_merged_peak_12622	405.703	1.11042	0.1951	31.9914	1.54855e-08	2.3307e-06
K27ac_merged_peak_24655	311.071	1.27181	0.223228	31.9345	1.59463e-08	2.38085e-06
K27ac_merged_peak_18530	912.679	0.774504	0.136619	31.8815	1.63872e-08	2.42726e-06
K27ac_merged_peak_700	874.811	0.841664	0.148264	31.8137	1.69688e-08	2.49362e-06
K27ac_merged_peak_6521	244.003	1.45439	0.255127	31.7737	1.73223e-08	2.52567e-06
K27ac_merged_peak_5103	870.54	0.772588	0.136696	31.7285	1.77303e-08	2.56512e-06
K27ac_merged_peak_4521	932.708	0.761846	0.134804	31.698	1.80104e-08	2.5856e-06
K27ac_merged_peak_18350	1793.69	0.56907	0.100901	31.6746	1.82287e-08	2.59696e-06
K27ac_merged_peak_3445	898.051	0.7615	0.13495	31.6349	1.8606e-08	2.63063e-06
K27ac_merged_peak_16885	2112.92	0.560668	0.0995081	31.5709	1.92292e-08	2.6983e-06
K27ac_merged_peak_9611	2083.08	0.542108	0.0963967	31.4911	2.00361e-08	2.79056e-06
K27ac_merged_peak_24920	1698.92	0.648721	0.11547	31.2709	2.24417e-08	3.10193e-06
K27ac_merged_peak_26921	371.992	1.16664	0.207032	31.2569	2.26042e-08	3.10193e-06
K27ac_merged_peak_3127	186.822	1.65972	0.292851	31.2377	2.28293e-08	3.10995e-06
K27ac_merged_peak_18940	1656.64	0.58102	0.103811	31.1922	2.33699e-08	3.16052e-06
K27ac_merged_peak_24650	1101.03	0.715729	0.127933	31.0558	2.50711e-08	3.36621e-06
K27ac_merged_peak_29378	342.572	1.34911	0.238615	30.8822	2.74181e-08	3.63523e-06
K27ac_merged_peak_31385	2371.66	0.501516	0.0901086	30.8789	2.74644e-08	3.63523e-06
K27ac_merged_peak_25369	1116.87	0.750025	0.13445	30.7768	2.89476e-08	3.80458e-06
K27ac_merged_peak_33246	3778.73	0.438435	0.078962	30.7295	2.96619e-08	3.87119e-06
K27ac_merged_peak_33954	1819.06	0.58413	0.105335	30.5711	3.21845e-08	4.17124e-06
K27ac_merged_peak_6290	1019.36	0.72523	0.130781	30.5237	3.29812e-08	4.24503e-06
K27ac_merged_peak_33300	602.636	0.897116	0.161889	30.4469	3.43138e-08	4.38629e-06
K27ac_merged_peak_22812	665.671	0.853805	0.154445	30.3215	3.66047e-08	4.60573e-06
K27ac_merged_peak_24479	236.748	1.46513	0.26265	30.3285	3.64725e-08	4.60573e-06
K27ac_merged_peak_32407	802.559	0.842248	0.152036	30.3127	3.67708e-08	4.60573e-06
K27ac_merged_peak_6531	1344.81	0.637119	0.115463	30.2886	3.72315e-08	4.63234e-06
K27ac_merged_peak_28761	561.644	0.985781	0.177891	30.2286	3.83998e-08	4.74606e-06
K27ac_merged_peak_18044	524.229	0.962108	0.174225	30.173	3.95165e-08	4.85195e-06
K27ac_merged_peak_27909	4819.53	0.400168	0.0729015	30.0479	4.21512e-08	5.14162e-06
K27ac_merged_peak_12382	1343.61	-0.656435	0.119385	30.0157	4.28551e-08	5.16004e-06
K27ac_merged_peak_14954	412.468	1.09124	0.197735	30.0187	4.27903e-08	5.16004e-06
K27ac_merged_peak_14445	1124.92	0.670001	0.122374	29.8153	4.75217e-08	5.65202e-06
K27ac_merged_peak_23708	645.217	0.871715	0.158898	29.8143	4.75468e-08	5.65202e-06
K27ac_merged_peak_33298	1225.81	0.647742	0.11853	29.7155	5.00335e-08	5.90997e-06
K27ac_merged_peak_4518	958.802	0.736842	0.134781	29.6555	5.1605e-08	6.05726e-06
K27ac_merged_peak_24061	296.703	-1.24825	0.227498	29.6422	5.19614e-08	6.06097e-06
K27ac_merged_peak_15694	1771.07	0.548629	0.100815	29.5064	5.57323e-08	6.45512e-06
K27ac_merged_peak_5676	454.495	1.01789	0.186324	29.496	5.60323e-08	6.45512e-06
K27ac_merged_peak_13815	4044.32	-0.450667	0.0829029	29.4165	5.83775e-08	6.68404e-06
K27ac_merged_peak_16741	1077.74	0.676966	0.124748	29.2944	6.21736e-08	7.02824e-06
K27ac_merged_peak_19403	1506.53	0.662526	0.12182	29.2839	6.25134e-08	7.02824e-06
K27ac_merged_peak_4137	1632.28	0.573627	0.105754	29.2883	6.23718e-08	7.02824e-06
K27ac_merged_peak_30492	888.191	0.759038	0.140015	29.1405	6.73157e-08	7.52283e-06
K27ac_merged_peak_11048	1181.44	0.67455	0.124619	29.0874	6.91867e-08	7.6859e-06
K27ac_merged_peak_32823	631.304	0.89978	0.167077	28.6291	8.76567e-08	9.6801e-06
K27ac_merged_peak_24854	735.909	0.834862	0.155254	28.5938	8.9267e-08	9.74263e-06
K27ac_merged_peak_32470	281.016	1.29337	0.23944	28.5988	8.9036e-08	9.74263e-06
K27ac_merged_peak_25738	1793.11	0.561575	0.105026	28.4403	9.66304e-08	1.0485e-05
K27ac_merged_peak_20114	3691.23	0.427839	0.0801323	28.4141	9.79487e-08	1.05666e-05
K27ac_merged_peak_2888	1588.01	0.561634	0.105245	28.3689	1.00261e-07	1.07539e-05
K27ac_merged_peak_13867	751.97	0.782048	0.146563	28.2679	1.05632e-07	1.12652e-05
K27ac_merged_peak_31685	1663.41	0.569407	0.106999	28.1746	1.1085e-07	1.17545e-05
K27ac_merged_peak_23029	734.804	0.841763	0.157788	28.1123	1.14476e-07	1.20704e-05
K27ac_merged_peak_29492	1640.36	0.550867	0.103937	27.9874	1.22107e-07	1.28027e-05
K27ac_merged_peak_5477	1443.84	0.581855	0.10979	27.9693	1.23255e-07	1.28509e-05
K27ac_merged_peak_10166	683.305	0.80812	0.1526	27.8475	1.31266e-07	1.35533e-05
K27ac_merged_peak_30407	563.378	0.892244	0.168296	27.8448	1.31444e-07	1.35533e-05
K27ac_merged_peak_13892	322.164	1.21842	0.228727	27.7785	1.36027e-07	1.39487e-05
K27ac_merged_peak_27642	181.931	1.58356	0.296774	27.7142	1.40626e-07	1.43415e-05
K27ac_merged_peak_3620	460.97	1.10284	0.206994	27.6719	1.43738e-07	1.45792e-05
K27ac_merged_peak_13572	999.188	-0.678707	0.128727	27.6492	1.45436e-07	1.46717e-05
K27ac_merged_peak_22427	1588.64	0.560389	0.106444	27.5994	1.49224e-07	1.49441e-05
K27ac_merged_peak_6377	421.778	1.0127	0.191746	27.5928	1.49738e-07	1.49441e-05
K27ac_merged_peak_27233	1244.09	0.649501	0.123271	27.56	1.52296e-07	1.51186e-05
K27ac_merged_peak_18348	1959.91	0.522993	0.0995547	27.4801	1.58723e-07	1.56654e-05
K27ac_merged_peak_32268	863.286	0.725462	0.137975	27.4708	1.59482e-07	1.56654e-05
K27ac_merged_peak_8936	1764.53	0.533049	0.101537	27.4583	1.60518e-07	1.56845e-05
K27ac_merged_peak_10336	737.997	0.787875	0.149939	27.3872	1.66527e-07	1.61869e-05
K27ac_merged_peak_3454	433.092	1.01093	0.192421	27.2571	1.78122e-07	1.72243e-05
K27ac_merged_peak_27502	1348.58	0.596776	0.114088	27.2447	1.79268e-07	1.72458e-05
K27ac_merged_peak_32729	563.468	0.875378	0.167759	26.9867	2.0486e-07	1.96067e-05
K27ac_merged_peak_27871	7053.74	0.338083	0.0650604	26.949	2.08896e-07	1.9891e-05
K27ac_merged_peak_22228	1926.11	0.539133	0.103638	26.9155	2.12544e-07	2.01356e-05
K27ac_merged_peak_32959	1949.56	-0.505818	0.0974061	26.8768	2.16845e-07	2.04392e-05
K27ac_merged_peak_3467	626.155	-0.852964	0.163994	26.7758	2.28484e-07	2.14282e-05
K27ac_merged_peak_3025	933.971	0.690696	0.133128	26.7607	2.30273e-07	2.1488e-05
K27ac_merged_peak_17046	821.303	0.798834	0.153707	26.6659	2.41853e-07	2.24562e-05
K27ac_merged_peak_34855	400.553	1.02344	0.198098	26.3708	2.81766e-07	2.59044e-05
K27ac_merged_peak_6564	505.252	0.913224	0.177028	26.3724	2.81529e-07	2.59044e-05
K27ac_merged_peak_33294	184.617	-1.61892	0.309476	26.2993	2.92396e-07	2.67499e-05
K27ac_merged_peak_11467	1154.2	0.654109	0.127214	26.2428	3.01075e-07	2.74096e-05
K27ac_merged_peak_19080	161.582	1.59747	0.308496	26.2212	3.04466e-07	2.75837e-05
K27ac_merged_peak_2923	2804.07	-0.448823	0.0875964	26.1647	3.13507e-07	2.82656e-05
K27ac_merged_peak_18181	508.277	0.931328	0.181273	26.0693	3.29373e-07	2.94618e-05
K27ac_merged_peak_8585	843.225	0.73937	0.144201	26.0661	3.29932e-07	2.94618e-05
K27ac_merged_peak_13582	868.044	0.727012	0.14217	25.9352	3.5307e-07	3.13779e-05
K27ac_merged_peak_31522	2765.11	0.456325	0.089576	25.8513	3.68765e-07	3.26173e-05
K27ac_merged_peak_11989	2863.99	0.438943	0.0863226	25.7749	3.83648e-07	3.37737e-05
K27ac_merged_peak_3527	2902.34	0.436148	0.0858411	25.7349	3.9167e-07	3.4318e-05
K27ac_merged_peak_350	450.939	0.97344	0.190828	25.685	4.01944e-07	3.50537e-05
K27ac_merged_peak_12828	2121.18	0.486763	0.0959198	25.6596	4.07265e-07	3.53525e-05
K27ac_merged_peak_31000	659.82	0.786485	0.154915	25.5991	4.2023e-07	3.63091e-05
K27ac_merged_peak_29222	235.269	1.33605	0.26179	25.4748	4.4821e-07	3.85481e-05
K27ac_merged_peak_31443	405.657	1.03453	0.20344	25.45	4.53989e-07	3.8866e-05
K27ac_merged_peak_1543	283.362	1.21064	0.238085	25.3835	4.6991e-07	3.98236e-05
K27ac_merged_peak_2895	464.282	0.931305	0.18395	25.3767	4.71576e-07	3.98236e-05
K27ac_merged_peak_9049	913.238	0.704773	0.139338	25.3804	4.70668e-07	3.98236e-05
K27ac_merged_peak_3290	2151.75	0.473459	0.0940968	25.239	5.06472e-07	4.25779e-05
K27ac_merged_peak_13338	1171.53	-0.66266	0.131452	25.181	5.2195e-07	4.36823e-05
K27ac_merged_peak_1512	1010.81	-0.6426	0.127809	25.157	5.28468e-07	4.40303e-05
K27ac_merged_peak_8459	701.587	0.761175	0.151353	25.1204	5.38596e-07	4.46747e-05
K27ac_merged_peak_17493	1160.8	0.624314	0.124291	25.0787	5.50376e-07	4.54498e-05
K27ac_merged_peak_6668	363.334	1.05905	0.21022	25.0208	5.67145e-07	4.66283e-05
K27ac_merged_peak_27028	447.339	0.952428	0.189718	24.9121	6.00057e-07	4.91178e-05
K27ac_merged_peak_21595	2801.16	0.424495	0.0850038	24.876	6.11389e-07	4.95003e-05
K27ac_merged_peak_6673	5926.23	0.339419	0.0679828	24.8779	6.10771e-07	4.95003e-05
K27ac_merged_peak_8716	2270.47	0.472519	0.0945711	24.8719	6.12687e-07	4.95003e-05
K27ac_merged_peak_5052	416.343	0.962832	0.192357	24.8157	6.30824e-07	5.0746e-05
K27ac_merged_peak_28041	247.402	1.25971	0.250762	24.8046	6.34472e-07	5.08204e-05
K27ac_merged_peak_22637	381.418	1.00699	0.201329	24.7474	6.53562e-07	5.19039e-05
K27ac_merged_peak_4037	545.47	0.872632	0.174452	24.7514	6.52204e-07	5.19039e-05
K27ac_merged_peak_6477	284.182	1.16136	0.232363	24.6319	6.93939e-07	5.48771e-05
K27ac_merged_peak_27213	388.769	0.995583	0.199678	24.6009	7.05198e-07	5.55321e-05
K27ac_merged_peak_25393	1098.67	0.641752	0.129262	24.4758	7.52507e-07	5.90086e-05
K27ac_merged_peak_1210	1627.77	0.521645	0.105646	24.2889	8.29169e-07	6.4748e-05
K27ac_merged_peak_27869	1396.83	0.550602	0.111589	24.2513	8.45514e-07	6.57493e-05
K27ac_merged_peak_8952	663.404	0.805259	0.162785	24.205	8.66065e-07	6.7068e-05
K27ac_merged_peak_15092	446.725	-0.956779	0.193244	24.1865	8.74444e-07	6.74369e-05
K27ac_merged_peak_31890	333.789	1.06497	0.21543	24.1407	8.95476e-07	6.87747e-05
K27ac_merged_peak_15820	369.56	1.01157	0.204821	24.1199	9.05191e-07	6.9236e-05
K27ac_merged_peak_32671	2553.79	0.435644	0.0885997	24.1095	9.1011e-07	6.93281e-05
K27ac_merged_peak_1059	8271.54	0.314337	0.0639848	24.0863	9.21154e-07	6.96012e-05
K27ac_merged_peak_24430	186.829	1.43396	0.289051	24.0873	9.2065e-07	6.96012e-05
K27ac_merged_peak_17222	2237.51	0.460008	0.093676	24.037	9.45033e-07	7.0832e-05
K27ac_merged_peak_32824	1126.75	0.638337	0.129707	24.0375	9.44757e-07	7.0832e-05
K27ac_merged_peak_25100	916.035	0.689575	0.14032	23.9546	9.86367e-07	7.36343e-05
K27ac_merged_peak_9605	422.334	0.937799	0.190929	23.9052	1.012e-06	7.52468e-05
K27ac_merged_peak_14624	626.318	0.795678	0.162222	23.8497	1.04157e-06	7.68331e-05
K27ac_merged_peak_21988	3002.17	0.423538	0.0865758	23.8524	1.04011e-06	7.68331e-05
K27ac_merged_peak_25394	1163.7	0.612057	0.125075	23.7989	1.06942e-06	7.85772e-05
K27ac_merged_peak_30560	2734.41	0.445448	0.0911477	23.7875	1.07579e-06	7.87355e-05
K27ac_merged_peak_3017	422.826	0.967985	0.197401	23.7604	1.09107e-06	7.95415e-05
K27ac_merged_peak_25213	629.888	0.772705	0.158287	23.6778	1.13888e-06	8.2704e-05
K27ac_merged_peak_24104	323.297	1.0647	0.217642	23.6498	1.15559e-06	8.35924e-05
K27ac_merged_peak_11603	373.797	1.03456	0.211181	23.6183	1.17466e-06	8.43179e-05
K27ac_merged_peak_33054	1850.09	0.486365	0.0999162	23.6183	1.17463e-06	8.43179e-05
K27ac_merged_peak_1123	2045.39	0.475227	0.0976455	23.6019	1.18473e-06	8.47149e-05
K27ac_merged_peak_6075	221.801	1.28804	0.263147	23.5796	1.19851e-06	8.53735e-05
K27ac_merged_peak_20825	1091.89	-0.620327	0.127443	23.5544	1.21433e-06	8.61713e-05
K27ac_merged_peak_24795	2134.14	0.453367	0.0936037	23.398	1.31717e-06	9.27637e-05
K27ac_merged_peak_27926	1024.08	0.672727	0.138408	23.401	1.31511e-06	9.27637e-05
K27ac_merged_peak_3083	600.385	0.818137	0.168303	23.3862	1.32525e-06	9.29816e-05
K27ac_merged_peak_28702	597.51	0.794107	0.163805	23.3351	1.36093e-06	9.51272e-05
K27ac_merged_peak_17163	357.048	1.02109	0.210349	23.2949	1.38971e-06	9.64168e-05
K27ac_merged_peak_29229	2954.38	0.404883	0.0837852	23.2965	1.38849e-06	9.64168e-05
K27ac_merged_peak_1937	301.792	1.09302	0.225202	23.2639	1.41227e-06	9.76189e-05
K27ac_merged_peak_18754	152.66	1.5598	0.319767	23.2418	1.42859e-06	9.8383e-05
K27ac_merged_peak_25581	3945.36	0.363999	0.075461	23.2231	1.44252e-06	9.89774e-05
K27ac_merged_peak_22333	232.553	1.25345	0.258166	23.174	1.47983e-06	0.000101165
K27ac_merged_peak_31729	1097.66	-0.593154	0.123055	23.1397	1.5065e-06	0.000102613
K27ac_merged_peak_33324	358.064	1.05833	0.218214	23.1009	1.5372e-06	0.000104323
K27ac_merged_peak_3589	838.835	0.67889	0.140941	23.0589	1.57112e-06	0.000105855
K27ac_merged_peak_4170	1667.52	0.510516	0.106084	23.0645	1.56657e-06	0.000105855
K27ac_merged_peak_32876	198.656	1.34064	0.277146	23.0024	1.618e-06	0.000108621
K27ac_merged_peak_18403	1111.95	0.595666	0.124018	22.9609	1.65327e-06	0.000110591
K27ac_merged_peak_8364	770.429	0.704001	0.146552	22.9241	1.68524e-06	0.000112328
K27ac_merged_peak_2620	596.222	-0.778029	0.162132	22.8765	1.72751e-06	0.000114735
K27ac_merged_peak_27260	322.596	1.15792	0.239006	22.8564	1.74571e-06	0.000115533
K27ac_merged_peak_32406	637.138	0.76142	0.158833	22.8186	1.78034e-06	0.000117408
K27ac_merged_peak_31619	323.661	1.0458	0.217771	22.8114	1.78706e-06	0.000117436
K27ac_merged_peak_20594	233.184	1.28178	0.265438	22.788	1.80892e-06	0.000118041
K27ac_merged_peak_6267	256.363	1.24102	0.256853	22.7909	1.80623e-06	0.000118041
K27ac_merged_peak_10942	940.333	-0.649183	0.135603	22.7765	1.81979e-06	0.000118337
K27ac_merged_peak_23582	461.834	0.885555	0.184774	22.7557	1.83958e-06	0.000119209
K27ac_merged_peak_12276	1838.87	0.502545	0.105135	22.738	1.85661e-06	0.000119896
K27ac_merged_peak_34795	211.885	1.28719	0.267913	22.7179	1.87611e-06	0.000120737
K27ac_merged_peak_29548	752.029	0.779656	0.162491	22.7038	1.88991e-06	0.000121195
K27ac_merged_peak_8753	1259.62	0.55379	0.116028	22.6974	1.8962e-06	0.000121195
K27ac_merged_peak_16407	230.229	1.414	0.290836	22.6411	1.95263e-06	0.000123952
K27ac_merged_peak_28926	160.568	1.51521	0.3144	22.642	1.95171e-06	0.000123952
K27ac_merged_peak_6999	1710.1	0.516515	0.108316	22.624	1.97009e-06	0.000124637
K27ac_merged_peak_22191	493.257	0.866404	0.181306	22.6074	1.98716e-06	0.000125065
K27ac_merged_peak_306	2192.64	-0.440592	0.0925553	22.6044	1.99026e-06	0.000125065
K27ac_merged_peak_25284	762.317	0.694978	0.146073	22.5001	2.1013e-06	0.000131599
K27ac_merged_peak_8013	511.167	0.869942	0.182582	22.4264	2.18355e-06	0.000136293
K27ac_merged_peak_13827	935.192	0.633593	0.133505	22.4073	2.20538e-06	0.000137196
K27ac_merged_peak_22705	1186.07	0.564583	0.119638	22.1832	2.47834e-06	0.000152651
K27ac_merged_peak_4234	971.04	-0.616926	0.130679	22.1843	2.47695e-06	0.000152651
K27ac_merged_peak_7090	2843.44	0.443463	0.093908	22.1893	2.47052e-06	0.000152651
K27ac_merged_peak_1247	180.432	1.3859	0.29178	22.1292	2.54907e-06	0.000156491
K27ac_merged_peak_10651	285.199	1.11585	0.235739	22.0599	2.64277e-06	0.000161333
K27ac_merged_peak_33330	115.508	1.74997	0.367569	22.0581	2.64523e-06	0.000161333
K27ac_merged_peak_10696	1633.38	0.502301	0.106803	22.0317	2.68191e-06	0.000163038
K27ac_merged_peak_4880	1519.52	0.529854	0.112672	22.0145	2.70597e-06	0.000163966
K27ac_merged_peak_2345	540.129	0.80043	0.170096	21.986	2.74643e-06	0.000165879
K27ac_merged_peak_5727	837.384	0.672964	0.143075	21.972	2.7666e-06	0.000166558
K27ac_merged_peak_14352	823.28	0.655801	0.139792	21.9017	2.86975e-06	0.000172213
K27ac_merged_peak_33097	1152.51	-0.564332	0.120435	21.8734	2.9125e-06	0.000174218
K27ac_merged_peak_4179	1529.43	0.500021	0.106821	21.8448	2.95617e-06	0.000176265
K27ac_merged_peak_33307	1660.65	0.509769	0.108891	21.8107	3.00915e-06	0.000178704
K27ac_merged_peak_3905	1707.66	-0.481048	0.102875	21.8062	3.01622e-06	0.000178704
K27ac_merged_peak_28275	298.546	1.06692	0.227407	21.7357	3.12908e-06	0.000184804
K27ac_merged_peak_30774	343.571	1.01084	0.215538	21.703	3.18298e-06	0.000187394
K27ac_merged_peak_4314	405.43	0.938881	0.200361	21.6895	3.20548e-06	0.000188125
K27ac_merged_peak_3018	203.366	1.361	0.288762	21.6106	3.34006e-06	0.000194799
K27ac_merged_peak_33596	2067.57	-0.496236	0.106412	21.6117	3.33806e-06	0.000194799
K27ac_merged_peak_23089	686.007	0.816082	0.174299	21.5423	3.46109e-06	0.000201229
K27ac_merged_peak_28742	600.192	0.809504	0.173554	21.4821	3.57139e-06	0.000206997
K27ac_merged_peak_3021	522.759	0.856024	0.183526	21.4685	3.59683e-06	0.000207825
K27ac_merged_peak_7008	238.862	1.21567	0.259866	21.4535	3.62519e-06	0.000208817
K27ac_merged_peak_33228	322.026	1.01356	0.217838	21.4217	3.68576e-06	0.000211654
K27ac_merged_peak_22054	522.039	0.820071	0.17649	21.3917	3.74397e-06	0.000214337
K27ac_merged_peak_19903	1719.65	0.475937	0.102774	21.3848	3.75735e-06	0.000214445
K27ac_merged_peak_18280	511.547	0.81289	0.175225	21.3602	3.80583e-06	0.000215891
K27ac_merged_peak_23233	175.821	1.46087	0.310959	21.3606	3.80507e-06	0.000215891
K27ac_merged_peak_1173	678.189	0.706843	0.152751	21.2933	3.94109e-06	0.000222886
K27ac_merged_peak_6744	692.013	0.70093	0.151597	21.2625	4.00487e-06	0.000225809
K27ac_merged_peak_3837	227.303	1.21475	0.261506	21.2218	4.09081e-06	0.00022996
K27ac_merged_peak_4003	1410.17	0.520306	0.112744	21.213	4.10962e-06	0.000230324
K27ac_merged_peak_29827	713.755	0.749722	0.162147	21.1284	4.29524e-06	0.000240006
K27ac_merged_peak_3451	1616.55	0.489008	0.10626	21.1046	4.34872e-06	0.000241708
K27ac_merged_peak_3512	1555.39	-0.496335	0.107855	21.1034	4.35159e-06	0.000241708
K27ac_merged_peak_8966	382.618	0.923694	0.200568	21.0169	4.55261e-06	0.000252123
K27ac_merged_peak_27514	596.967	0.762685	0.16592	20.9569	4.69742e-06	0.000259373
K27ac_merged_peak_29739	419.938	-0.87849	0.191229	20.932	4.7587e-06	0.000261981
K27ac_merged_peak_21591	577.986	0.762208	0.166172	20.8886	4.86771e-06	0.000267194
K27ac_merged_peak_19135	130.263	1.58385	0.343106	20.8405	4.99164e-06	0.000272486
K27ac_merged_peak_28765	909.963	0.701988	0.152762	20.8399	4.99331e-06	0.000272486
K27ac_merged_peak_4177	1160.54	0.559094	0.122319	20.7989	5.10112e-06	0.000277557
K27ac_merged_peak_6291	122.521	-1.65441	0.357913	20.7854	5.13743e-06	0.00027872
K27ac_merged_peak_5484	3365.91	0.365923	0.0802075	20.7711	5.17592e-06	0.000279995
K27ac_merged_peak_12380	290.493	-1.13401	0.246329	20.6963	5.38201e-06	0.00029011
K27ac_merged_peak_24825	3819.07	0.364473	0.0800165	20.692	5.394e-06	0.00029011
K27ac_merged_peak_13033	401.495	0.960421	0.209493	20.6583	5.48997e-06	0.000294423
K27ac_merged_peak_12005	195.874	-1.34575	0.292419	20.6205	5.59935e-06	0.000299429
K27ac_merged_peak_30757	201.476	1.34639	0.29225	20.5908	5.68673e-06	0.000303233
K27ac_merged_peak_11565	1491.43	0.494634	0.108883	20.5699	5.74941e-06	0.000305701
K27ac_merged_peak_20076	2451.64	0.428035	0.0942689	20.5396	5.8411e-06	0.000308817
K27ac_merged_peak_25732	1033.18	0.5749	0.126601	20.5402	5.83911e-06	0.000308817
K27ac_merged_peak_31630	1120.63	0.627648	0.137894	20.505	5.94758e-06	0.000313271
K27ac_merged_peak_9559	360.052	0.939186	0.206435	20.5014	5.95891e-06	0.000313271
K27ac_merged_peak_28244	119.703	1.72833	0.37448	20.4663	6.06909e-06	0.000318167
K27ac_merged_peak_11738	1074.1	0.565034	0.124685	20.4593	6.09118e-06	0.000318431
K27ac_merged_peak_31094	204.116	1.29452	0.28299	20.4347	6.17011e-06	0.000321656
K27ac_merged_peak_1898	875.135	0.643187	0.141866	20.4112	6.24644e-06	0.000324728
K27ac_merged_peak_12972	242.875	1.16403	0.255462	20.4049	6.26677e-06	0.00032488
K27ac_merged_peak_23701	119.389	1.88956	0.404536	20.3565	6.42731e-06	0.000331362
K27ac_merged_peak_3800	617.548	0.721904	0.159537	20.3589	6.41945e-06	0.000331362
K27ac_merged_peak_14491	613.313	0.793688	0.17494	20.3031	6.60931e-06	0.000339244
K27ac_merged_peak_24506	608.607	0.771752	0.170349	20.301	6.61657e-06	0.000339244
K27ac_merged_peak_2695	1715.1	0.461641	0.102532	20.2188	6.90695e-06	0.000353163
K27ac_merged_peak_11688	252.416	1.18589	0.260658	20.2039	6.96126e-06	0.000354967
K27ac_merged_peak_20734	1563.25	0.485198	0.107919	20.1439	7.18276e-06	0.000364529
K27ac_merged_peak_2406	543.738	0.770266	0.171001	20.1426	7.18784e-06	0.000364529
K27ac_merged_peak_6656	276.507	1.10192	0.243472	20.115	7.29224e-06	0.000368822
K27ac_merged_peak_33498	1284.88	0.515604	0.114988	20.0431	7.57153e-06	0.000381912
K27ac_merged_peak_25961	700.7	0.690688	0.153968	19.9861	7.80063e-06	0.000392408
K27ac_merged_peak_23062	3076.68	0.378243	0.0845204	19.976	7.84209e-06	0.000393433
K27ac_merged_peak_22472	2845.82	0.380549	0.0851709	19.9195	8.07704e-06	0.000404133
K27ac_merged_peak_5348	2185.47	0.414066	0.0927606	19.8823	8.23578e-06	0.000410974
K27ac_merged_peak_24355	199.113	1.26461	0.281418	19.8076	8.564e-06	0.000426213
K27ac_merged_peak_24681	738.762	-0.679352	0.152217	19.7735	8.71829e-06	0.000432738
K27ac_merged_peak_26014	1535.3	0.478464	0.107503	19.748	8.83555e-06	0.000437395
K27ac_merged_peak_22395	181.407	1.31371	0.293309	19.6678	9.21433e-06	0.000454939
K27ac_merged_peak_27383	192.901	1.27862	0.285773	19.6265	9.41563e-06	0.000463651
K27ac_merged_peak_14410	3190.39	0.358383	0.0809179	19.5811	9.64177e-06	0.000473116
K27ac_merged_peak_32449	812.012	0.63511	0.143135	19.5778	9.65853e-06	0.000473116
K27ac_merged_peak_9372	695.072	0.684086	0.154249	19.5389	9.85717e-06	0.000481582
K27ac_merged_peak_24477	108.947	1.69697	0.37879	19.5238	9.93546e-06	0.00048414
K27ac_merged_peak_11689	351.345	0.931456	0.20981	19.5162	9.97514e-06	0.000484807
K27ac_merged_peak_34551	232.266	1.19722	0.26842	19.4492	1.03309e-05	0.000500794
K27ac_merged_peak_26814	2772.68	0.3798	0.0860468	19.4392	1.03856e-05	0.000502141
K27ac_merged_peak_32500	2189.95	0.445108	0.100766	19.4214	1.04827e-05	0.000505525
K27ac_merged_peak_26069	287.201	1.01716	0.229627	19.4154	1.05156e-05	0.000505807
K27ac_merged_peak_16613	453.985	-0.81539	0.184789	19.3261	1.1019e-05	0.000528656
K27ac_merged_peak_6185	1324.66	-0.509696	0.115774	19.3089	1.11186e-05	0.000532069
K27ac_merged_peak_24921	224.787	1.15673	0.261544	19.2706	1.13438e-05	0.000541456
K27ac_merged_peak_26094	618.428	0.79288	0.179507	19.1984	1.1781e-05	0.000560892
K27ac_merged_peak_3338	2580.22	0.385937	0.0880104	19.1905	1.18299e-05	0.000561784
K27ac_merged_peak_17432	1870.62	0.457341	0.104257	19.1624	1.20056e-05	0.00056742
K27ac_merged_peak_24711	309.56	0.976519	0.221939	19.1618	1.20094e-05	0.00056742
K27ac_merged_peak_5307	1814.83	0.446731	0.102114	19.0794	1.25392e-05	0.000590957
K27ac_merged_peak_17340	136.392	-1.46821	0.333389	19.0171	1.2955e-05	0.000609014
K27ac_merged_peak_21882	538.029	-0.745238	0.170426	19.009	1.30104e-05	0.000610082
K27ac_merged_peak_21939	1713.38	0.496683	0.113663	18.9722	1.32639e-05	0.000620413
K27ac_merged_peak_21309	1240.1	0.509415	0.116875	18.9388	1.34978e-05	0.000629774
K27ac_merged_peak_28354	1541.87	0.518175	0.118778	18.8988	1.37841e-05	0.00063993
K27ac_merged_peak_32411	111.381	1.7449	0.392771	18.9007	1.37702e-05	0.00063993
K27ac_merged_peak_23664	753.46	-0.632999	0.145412	18.8644	1.40345e-05	0.000649938
K27ac_merged_peak_3904	689.277	-0.66567	0.152902	18.8585	1.40779e-05	0.000650336
K27ac_merged_peak_23368	203.102	1.20706	0.275813	18.8406	1.4211e-05	0.000654864
K27ac_merged_peak_31788	286.088	1.00618	0.230636	18.8281	1.43047e-05	0.000657557
K27ac_merged_peak_22077	157.753	1.37166	0.313077	18.8221	1.43496e-05	0.000658002
K27ac_merged_peak_26125	800.089	0.622376	0.143183	18.7989	1.4525e-05	0.000664412
K27ac_merged_peak_9188	244.492	1.12892	0.257963	18.7929	1.45708e-05	0.000664878
K27ac_merged_peak_1709	1584.06	0.457508	0.105478	18.764	1.47933e-05	0.000673384
K27ac_merged_peak_11189	1807.12	-0.43333	0.0999517	18.7511	1.48934e-05	0.000676291
K27ac_merged_peak_32403	4426.83	0.317274	0.0732339	18.7393	1.49864e-05	0.000678861
K27ac_merged_peak_3095	141.02	1.45138	0.331618	18.7323	1.50411e-05	0.000679692
K27ac_merged_peak_32266	9985.08	0.266979	0.0617113	18.6868	1.54049e-05	0.000694449
K27ac_merged_peak_24602	543.868	0.744419	0.171759	18.6474	1.57265e-05	0.000707239
K27ac_merged_peak_21517	2193.31	0.415731	0.0962198	18.609	1.60464e-05	0.00071949
K27ac_merged_peak_27535	1391.79	0.480706	0.111288	18.6054	1.60761e-05	0.00071949
K27ac_merged_peak_15091	204.43	-1.18594	0.272977	18.597	1.61475e-05	0.00072096
K27ac_merged_peak_16903	290.944	0.992225	0.229045	18.5676	1.63988e-05	0.00073043
K27ac_merged_peak_14404	580.118	0.709296	0.164177	18.561	1.64557e-05	0.000731221
K27ac_merged_peak_8243	3676.57	-0.338236	0.0785103	18.5254	1.67651e-05	0.000743199
K27ac_merged_peak_27953	127.721	1.58464	0.361941	18.4765	1.72013e-05	0.000760728
K27ac_merged_peak_23578	884.439	-0.604652	0.140355	18.448	1.74603e-05	0.000770359
K27ac_merged_peak_33741	925.756	0.596336	0.138431	18.4415	1.75202e-05	0.000771176
K27ac_merged_peak_12398	624.981	0.685096	0.159257	18.4026	1.78811e-05	0.000785212
K27ac_merged_peak_1972	244.755	1.13311	0.261786	18.3361	1.85165e-05	0.000811205
K27ac_merged_peak_31681	446.482	0.861225	0.199807	18.2988	1.88828e-05	0.000825315
K27ac_merged_peak_5600	290.449	0.985751	0.22929	18.2864	1.90062e-05	0.000828766
K27ac_merged_peak_14997	2429.54	0.381132	0.0890786	18.2724	1.91464e-05	0.000832653
K27ac_merged_peak_2091	990.712	0.617554	0.143782	18.2642	1.92291e-05	0.000832653
K27ac_merged_peak_31217	555.896	0.722967	0.168613	18.2677	1.91931e-05	0.000832653
K27ac_merged_peak_25370	479.325	0.792014	0.184828	18.1915	1.99772e-05	0.000863041
K27ac_merged_peak_32792	142.005	1.42022	0.329591	18.177	2.01297e-05	0.000866721
K27ac_merged_peak_7080	327.825	0.958691	0.223306	18.1746	2.01552e-05	0.000866721
K27ac_merged_peak_23087	205.038	1.25417	0.290253	18.1588	2.03227e-05	0.000871912
K27ac_merged_peak_17050	1648.15	0.467055	0.109466	18.125	2.06872e-05	0.00088349
K27ac_merged_peak_32244	532.784	0.774265	0.180827	18.1279	2.06549e-05	0.00088349
K27ac_merged_peak_33848	311.259	0.946629	0.22147	18.104	2.09165e-05	0.000891242
K27ac_merged_peak_16636	447.744	0.87282	0.203454	18.0859	2.11159e-05	0.000897691
K27ac_merged_peak_18932	691.137	0.663195	0.155569	18.0679	2.13163e-05	0.00090415
K27ac_merged_peak_14495	672.247	-0.719166	0.168282	18.0451	2.15736e-05	0.000912991
K27ac_merged_peak_27240	154.475	1.42253	0.329725	18.0226	2.18295e-05	0.000921729
K27ac_merged_peak_3723	170.041	1.292	0.301902	18.0004	2.20856e-05	0.000930436
K27ac_merged_peak_26105	471.46	0.78978	0.185512	17.9621	2.25346e-05	0.000945567
K27ac_merged_peak_27404	468.231	0.77315	0.181828	17.9611	2.25461e-05	0.000945567
K27ac_merged_peak_30293	372.592	0.861004	0.202403	17.9527	2.26458e-05	0.000947618
K27ac_merged_peak_14945	304.13	0.953822	0.224492	17.8845	2.34726e-05	0.000980022
K27ac_merged_peak_3586	347.696	0.889231	0.20946	17.877	2.35647e-05	0.000981668
K27ac_merged_peak_30813	2953.76	0.355659	0.084055	17.8684	2.36719e-05	0.000983937
K27ac_merged_peak_28046	2394.8	0.393449	0.0929966	17.8485	2.39203e-05	0.000989958
K27ac_merged_peak_7052	1207.83	0.499636	0.118089	17.8483	2.39228e-05	0.000989958
K27ac_merged_peak_16479	682.375	0.718073	0.168904	17.8423	2.39992e-05	0.000990924
K27ac_merged_peak_11621	2834.76	0.368621	0.0872763	17.7937	2.46197e-05	0.00101207
K27ac_merged_peak_33708	546.088	-0.740942	0.174887	17.7946	2.46087e-05	0.00101207
K27ac_merged_peak_29151	667.217	0.668415	0.15796	17.7848	2.47347e-05	0.00101456
K27ac_merged_peak_30176	808.115	0.611447	0.144621	17.776	2.48492e-05	0.00101702
K27ac_merged_peak_1943	151.316	1.34986	0.317317	17.7664	2.49761e-05	0.00101998
K27ac_merged_peak_10290	324.906	0.966439	0.227695	17.7225	2.55584e-05	0.00104148
K27ac_merged_peak_3902	1457.05	-0.537754	0.12727	17.7064	2.57755e-05	0.00104803
K27ac_merged_peak_3332	252.188	1.03586	0.245006	17.6854	2.60616e-05	0.00105737
K27ac_merged_peak_12427	552.846	-0.73934	0.175044	17.6795	2.61434e-05	0.00105838
K27ac_merged_peak_14575	997.316	0.549471	0.130565	17.6448	2.66237e-05	0.00107534
K27ac_merged_peak_32142	896.792	0.568366	0.135054	17.641	2.66774e-05	0.00107534
K27ac_merged_peak_33835	891.805	0.566363	0.134742	17.6028	2.72184e-05	0.00109478
K27ac_merged_peak_12381	123.752	-1.50959	0.355933	17.5445	2.8066e-05	0.00112644
K27ac_merged_peak_22197	735.551	0.68951	0.163731	17.5179	2.84617e-05	0.00113987
K27ac_merged_peak_9373	832.686	0.611008	0.145766	17.4498	2.95e-05	0.00117893
K27ac_merged_peak_20703	1577.37	-0.45911	0.109735	17.4392	2.96639e-05	0.00118294
K27ac_merged_peak_17794	936.854	0.571071	0.136549	17.4061	3.01851e-05	0.00120116
K27ac_merged_peak_11065	885.174	0.568477	0.13603	17.3928	3.03969e-05	0.00120701
K27ac_merged_peak_6011	953.131	0.548337	0.131319	17.3766	3.06584e-05	0.00121481
K27ac_merged_peak_17445	894.818	-0.562391	0.134754	17.3552	3.1005e-05	0.0012251
K27ac_merged_peak_28529	5631.36	0.319052	0.0764705	17.3525	3.10494e-05	0.0012251
K27ac_merged_peak_16786	1501.59	0.468508	0.112372	17.3121	3.17166e-05	0.0012462
K27ac_merged_peak_6217	1728.12	-0.437174	0.104903	17.312	3.17176e-05	0.0012462
K27ac_merged_peak_215	1001.22	0.538921	0.129329	17.2976	3.19593e-05	0.00125113
K27ac_merged_peak_5120	441.693	0.781473	0.187304	17.2965	3.19772e-05	0.00125113
K27ac_merged_peak_23030	317.635	0.916143	0.219806	17.2062	3.35332e-05	0.00130927
K27ac_merged_peak_16737	510.667	0.751857	0.180549	17.1816	3.39708e-05	0.00131803
K27ac_merged_peak_17646	2965.52	0.34964	0.0842699	17.1805	3.39908e-05	0.00131803
K27ac_merged_peak_23434	171.103	1.3053	0.310747	17.1777	3.40402e-05	0.00131803
K27ac_merged_peak_8527	181.327	1.24961	0.29806	17.188	3.38576e-05	0.00131803
K27ac_merged_peak_30518	655.192	0.650039	0.156493	17.1618	3.43262e-05	0.00132636
K27ac_merged_peak_4419	1148.32	0.525636	0.126648	17.1354	3.48066e-05	0.00134002
K27ac_merged_peak_7277	447.241	0.775478	0.186671	17.1345	3.48235e-05	0.00134002
K27ac_merged_peak_17234	210.722	1.15486	0.276445	17.1158	3.51677e-05	0.00134745
K27ac_merged_peak_22792	3418.25	0.331299	0.080017	17.1123	3.52331e-05	0.00134745
K27ac_merged_peak_5320	1410.92	0.459015	0.110811	17.1132	3.52175e-05	0.00134745
K27ac_merged_peak_24799	232.688	1.13955	0.272157	17.1044	3.53811e-05	0.00135034
K27ac_merged_peak_19944	178.312	1.21094	0.290941	17.0747	3.59371e-05	0.00136876
K27ac_merged_peak_12078	1225.36	0.485619	0.117379	17.0685	3.60546e-05	0.00137044
K27ac_merged_peak_27227	1253.91	0.487559	0.117834	17.0624	3.61721e-05	0.00137211
K27ac_merged_peak_27025	640.684	0.651902	0.157546	17.0336	3.67251e-05	0.00139026
K27ac_merged_peak_15454	331.649	-0.927044	0.223111	17.0259	3.68726e-05	0.00139212
K27ac_merged_peak_32861	460.938	0.759795	0.183528	17.0233	3.69232e-05	0.00139212
K27ac_merged_peak_1596	430.937	0.898673	0.215366	17.0187	3.70134e-05	0.0013927
K27ac_merged_peak_29162	649.439	0.662099	0.159997	17.01	3.71827e-05	0.00139346
K27ac_merged_peak_8694	1926.58	0.402867	0.0975702	17.0127	3.71315e-05	0.00139346
K27ac_merged_peak_9650	251.843	1.01495	0.244916	16.9922	3.75333e-05	0.00140377
K27ac_merged_peak_14025	1207.48	0.500511	0.121193	16.9871	3.76341e-05	0.00140473
K27ac_merged_peak_22776	1416.51	0.459713	0.111558	16.9311	3.87607e-05	0.00144102
K27ac_merged_peak_29661	2349.51	0.371842	0.0902797	16.9331	3.87203e-05	0.00144102
K27ac_merged_peak_13823	2254.28	-0.413963	0.100431	16.9161	3.90689e-05	0.00144959
K27ac_merged_peak_24427	245.638	1.08195	0.260518	16.907	3.92562e-05	0.00145365
K27ac_merged_peak_17088	176.037	1.29049	0.309553	16.8875	3.96613e-05	0.00146574
K27ac_merged_peak_14708	982.17	0.557556	0.135339	16.8737	3.99511e-05	0.00147353
K27ac_merged_peak_12379	435.639	-0.792937	0.192258	16.8587	4.02693e-05	0.00148234
K27ac_merged_peak_15067	182.268	1.19858	0.289707	16.8473	4.05112e-05	0.00148831
K27ac_merged_peak_29822	572.654	0.698288	0.16956	16.8338	4.07994e-05	0.00149595
K27ac_merged_peak_1371	2322.63	0.371423	0.0905332	16.8018	4.14935e-05	0.00151842
K27ac_merged_peak_19252	310.899	0.928509	0.225534	16.7769	4.2042e-05	0.00153548
K27ac_merged_peak_2248	568.449	-0.691957	0.168435	16.7687	4.2224e-05	0.00153912
K27ac_merged_peak_15036	302.48	0.954303	0.231652	16.7621	4.23719e-05	0.00154149
K27ac_merged_peak_29385	173.92	1.27715	0.308079	16.7566	4.24948e-05	0.00154296
K27ac_merged_peak_30635	408.594	0.796347	0.193965	16.7363	4.29502e-05	0.00155647
K27ac_merged_peak_26542	1802.08	0.42652	0.104354	16.6477	4.50042e-05	0.00162774
K27ac_merged_peak_20783	349.313	0.910653	0.221456	16.6432	4.51106e-05	0.00162843
K27ac_merged_peak_9427	347.283	0.920103	0.223777	16.6204	4.56568e-05	0.00164497
K27ac_merged_peak_25181	180.317	1.18792	0.289399	16.6158	4.57676e-05	0.00164578
K27ac_merged_peak_10988	971.439	0.541279	0.132514	16.6112	4.58788e-05	0.00164661
K27ac_merged_peak_16774	1219.94	0.495559	0.121491	16.5678	4.69408e-05	0.00167901
K27ac_merged_peak_7811	468.878	0.786153	0.191995	16.567	4.69616e-05	0.00167901
K27ac_merged_peak_32583	2217.66	-0.404929	0.0993183	16.5595	4.71468e-05	0.00168114
K27ac_merged_peak_9975	1586.43	0.439434	0.107844	16.5573	4.72013e-05	0.00168114
K27ac_merged_peak_9689	229.115	1.05726	0.258261	16.5497	4.73916e-05	0.0016847
K27ac_merged_peak_7883	205.818	1.1065	0.270484	16.5336	4.77961e-05	0.00169585
K27ac_merged_peak_27411	3600.62	-0.315499	0.0775776	16.5168	4.82202e-05	0.00170765
K27ac_merged_peak_29734	169.889	1.30258	0.315984	16.5123	4.83356e-05	0.00170782
K27ac_merged_peak_5613	323.808	0.911572	0.222959	16.5095	4.8408e-05	0.00170782
K27ac_merged_peak_9456	284.823	0.940897	0.230784	16.4718	4.93796e-05	0.00173881
K27ac_merged_peak_9228	565.706	0.677544	0.166619	16.4464	5.00449e-05	0.00175892
K27ac_merged_peak_348	487.047	0.749628	0.184157	16.4203	5.0738e-05	0.00177993
K27ac_merged_peak_29865	330.557	0.893521	0.219409	16.4153	5.08728e-05	0.00178129
K27ac_merged_peak_5361	1885.64	0.397794	0.098096	16.4118	5.09677e-05	0.00178129
K27ac_merged_peak_16672	665.096	0.624676	0.154096	16.3626	5.23082e-05	0.00182473
K27ac_merged_peak_9458	1080.95	-0.522966	0.129059	16.3397	5.29419e-05	0.00184339
K27ac_merged_peak_29950	1369.26	0.464504	0.11473	16.3343	5.30933e-05	0.00184521
K27ac_merged_peak_30462	891.872	0.549741	0.135908	16.3029	5.39817e-05	0.0018726
K27ac_merged_peak_21389	694.22	0.677849	0.167004	16.2794	5.46547e-05	0.00189243
K27ac_merged_peak_10994	4779.89	0.290272	0.0719242	16.2644	5.50905e-05	0.00190047
K27ac_merged_peak_28173	315.962	0.894986	0.220857	16.2644	5.50881e-05	0.00190047
K27ac_merged_peak_30391	492.317	0.738347	0.182352	16.2565	5.53192e-05	0.00190484
K27ac_merged_peak_20695	1409.52	0.446482	0.110668	16.2357	5.59292e-05	0.0019223
K27ac_merged_peak_25993	537.888	-0.688167	0.170392	16.2248	5.62528e-05	0.00192986
K27ac_merged_peak_24896	566.054	0.672624	0.166682	16.1953	5.71361e-05	0.00195657
K27ac_merged_peak_154	1107.62	0.507288	0.12585	16.1892	5.73213e-05	0.00195932
K27ac_merged_peak_12840	240.148	1.01936	0.252133	16.1839	5.74814e-05	0.0019612
K27ac_merged_peak_3767	753.69	0.592598	0.146985	16.1795	5.76145e-05	0.00196215
K27ac_merged_peak_4899	1215.64	-0.479783	0.119204	16.148	5.85802e-05	0.00199141
K27ac_merged_peak_1528	563.547	-0.690733	0.171424	16.1142	5.96359e-05	0.00202361
K27ac_merged_peak_17116	1374.36	0.464294	0.115504	16.0971	6.01763e-05	0.00203824
K27ac_merged_peak_4417	165.935	1.21792	0.301527	16.0835	6.0611e-05	0.00204554
K27ac_merged_peak_7700	121.058	1.43722	0.35507	16.0845	6.05787e-05	0.00204554
K27ac_merged_peak_18554	344.104	0.857725	0.212932	16.0741	6.09119e-05	0.00205198
K27ac_merged_peak_6813	253.265	0.985775	0.24475	16.0589	6.14021e-05	0.00206477
K27ac_merged_peak_29374	309.329	0.915907	0.227214	16.0531	6.1591e-05	0.0020674
K27ac_merged_peak_6269	1028.67	0.522588	0.130296	16.0136	6.28884e-05	0.00210715
K27ac_merged_peak_32384	6217.06	0.263203	0.0657827	15.992	6.36093e-05	0.00212369
K27ac_merged_peak_7848	709.951	0.600407	0.14981	15.9946	6.35251e-05	0.00212369
K27ac_merged_peak_20398	921.949	0.539589	0.134831	15.958	6.47637e-05	0.00215837
K27ac_merged_peak_1200	849.522	0.557365	0.139669	15.8563	6.83401e-05	0.00226945
K27ac_merged_peak_30289	3387.74	0.338621	0.0849114	15.859	6.82401e-05	0.00226945
K27ac_merged_peak_30573	294.385	-0.909111	0.22746	15.8351	6.9108e-05	0.00229088
K27ac_merged_peak_9659	205.701	1.12174	0.279635	15.7944	7.06101e-05	0.00233652
K27ac_merged_peak_32405	776.568	0.575679	0.144612	15.7789	7.11937e-05	0.00235166
K27ac_merged_peak_16879	527.329	0.718931	0.18039	15.7285	7.31146e-05	0.00240659
K27ac_merged_peak_9880	3023	0.327263	0.0824557	15.7299	7.3059e-05	0.00240659
K27ac_merged_peak_22656	1637.52	0.427818	0.107712	15.7228	7.33351e-05	0.0024096
K27ac_merged_peak_11938	510.901	0.700275	0.176084	15.7145	7.36588e-05	0.00241356
K27ac_merged_peak_29399	166.675	1.32538	0.328098	15.7097	7.38435e-05	0.00241356
K27ac_merged_peak_5853	2589.52	-0.389007	0.0979227	15.7101	7.38293e-05	0.00241356
K27ac_merged_peak_16912	1288.79	0.45993	0.116034	15.6651	7.56067e-05	0.0024666
K27ac_merged_peak_33314	1458.44	0.441516	0.111392	15.662	7.57306e-05	0.0024666
K27ac_merged_peak_32690	638.087	0.624152	0.157474	15.636	7.678e-05	0.00249642
K27ac_merged_peak_22803	178.402	1.27951	0.317832	15.6277	7.7115e-05	0.00250295
K27ac_merged_peak_27290	1285.66	-0.489216	0.123433	15.6236	7.72842e-05	0.00250409
K27ac_merged_peak_24223	1385.61	0.441014	0.111534	15.5986	7.83138e-05	0.00253305
K27ac_merged_peak_21568	194.733	1.22549	0.305182	15.5858	7.8845e-05	0.00254582
K27ac_merged_peak_28767	228.656	1.02537	0.258239	15.5793	7.91178e-05	0.00255022
K27ac_merged_peak_19687	2246.12	0.380813	0.0964699	15.5351	8.09872e-05	0.00260597
K27ac_merged_peak_30404	353.518	0.82344	0.208158	15.5303	8.11934e-05	0.00260811
K27ac_merged_peak_11900	716.181	0.58787	0.148913	15.524	8.14623e-05	0.00260932
K27ac_merged_peak_27214	127.084	1.44189	0.360312	15.5229	8.15108e-05	0.00260932
K27ac_merged_peak_13096	995.045	0.509207	0.129153	15.4977	8.26049e-05	0.00263199
K27ac_merged_peak_14458	2083.09	0.401825	0.101853	15.5026	8.2394e-05	0.00263199
K27ac_merged_peak_7395	293.476	0.929912	0.234628	15.4969	8.26419e-05	0.00263199
K27ac_merged_peak_8950	287.096	0.911893	0.230614	15.4871	8.30704e-05	0.00264113
K27ac_merged_peak_26404	1257.53	0.456126	0.115874	15.4571	8.43984e-05	0.00267695
K27ac_merged_peak_34218	287.946	0.907707	0.229946	15.4552	8.4484e-05	0.00267695
K27ac_merged_peak_1207	333.644	0.930606	0.234318	15.4475	8.48308e-05	0.00267885
K27ac_merged_peak_7820	482.704	0.709282	0.179908	15.4492	8.47537e-05	0.00267885
K27ac_merged_peak_33349	166.799	1.18886	0.300669	15.4235	8.59119e-05	0.0027084
K27ac_merged_peak_22820	165.829	1.19261	0.30174	15.3987	8.70496e-05	0.00273497
K27ac_merged_peak_2426	248.341	1.01352	0.256137	15.3955	8.71943e-05	0.00273497
K27ac_merged_peak_26843	2320.6	-0.375047	0.0954399	15.3974	8.71089e-05	0.00273497
K27ac_merged_peak_11331	348.087	0.83636	0.212317	15.376	8.81003e-05	0.00275875
K27ac_merged_peak_24973	193.489	1.15624	0.291671	15.3639	8.86653e-05	0.00277179
K27ac_merged_peak_30500	826.736	0.566589	0.144275	15.3377	8.99037e-05	0.00280581
K27ac_merged_peak_29148	573.962	0.671171	0.170774	15.3295	9.02977e-05	0.00280871
K27ac_merged_peak_7770	746.807	0.640963	0.16276	15.3314	9.0207e-05	0.00280871
K27ac_merged_peak_28694	978.687	0.529591	0.134944	15.3212	9.06924e-05	0.00281629
K27ac_merged_peak_1536	410.325	0.84228	0.213351	15.3041	9.15185e-05	0.00283723
K27ac_merged_peak_5384	702.193	0.634217	0.161406	15.2992	9.17562e-05	0.00283988
K27ac_merged_peak_33601	164.845	1.20053	0.305028	15.2672	9.3325e-05	0.00288323
K27ac_merged_peak_3465	783.356	-0.559668	0.142998	15.2643	9.34658e-05	0.00288323
K27ac_merged_peak_15413	2325.83	0.356915	0.0912828	15.2595	9.37062e-05	0.00288587
K27ac_merged_peak_5801	240.75	1.09699	0.276798	15.2465	9.43532e-05	0.00290101
K27ac_merged_peak_21310	240.821	0.982175	0.250552	15.2099	9.61986e-05	0.00295289
K27ac_merged_peak_11449	153.082	1.26529	0.321139	15.1977	9.68236e-05	0.00296719
K27ac_merged_peak_28671	2503.8	0.35198	0.0902074	15.1922	9.71016e-05	0.00297083
K27ac_merged_peak_27800	185.322	1.11832	0.285285	15.1703	9.82363e-05	0.00300063
K27ac_merged_peak_9423	839.225	0.539908	0.138523	15.1407	9.9787e-05	0.00304301
K27ac_merged_peak_14463	963.962	0.530863	0.136094	15.1338	0.000100153	0.00304921
K27ac_merged_peak_32863	186.256	1.15716	0.294763	15.1275	0.000100489	0.00305443
K27ac_merged_peak_12497	2293.56	0.354828	0.0912093	15.1085	0.000101507	0.00307919
K27ac_merged_peak_33530	649.977	0.621959	0.159544	15.1061	0.000101633	0.00307919
K27ac_merged_peak_4892	1330.25	0.460805	0.11841	15.0816	0.00010296	0.00311432
K27ac_merged_peak_10709	667.112	0.619904	0.159231	15.0572	0.000104301	0.0031498
K27ac_merged_peak_29913	1289.09	-0.450711	0.116031	15.0501	0.000104696	0.00315659
K27ac_merged_peak_29190	231.073	-1.05627	0.269641	15.0411	0.000105197	0.00316659
K27ac_merged_peak_24318	205.706	1.14394	0.291511	15.0331	0.00010564	0.00317481
K27ac_merged_peak_4940	1545.69	0.416584	0.10742	15.0054	0.000107204	0.00321665
K27ac_merged_peak_34239	323.748	0.886386	0.22726	14.9994	0.000107544	0.00322165
K27ac_merged_peak_6821	230.82	1.00743	0.258568	14.9897	0.0001081	0.00323311
K27ac_merged_peak_9710	590.261	0.633265	0.163244	14.9763	0.000108871	0.00325098
K27ac_merged_peak_19294	316.507	0.853609	0.219703	14.9701	0.00010923	0.00325234
K27ac_merged_peak_22758	412.656	0.747705	0.192653	14.9695	0.000109265	0.00325234
K27ac_merged_peak_30446	139.722	1.27826	0.327996	14.9571	0.000109981	0.00325804
K27ac_merged_peak_4276	286.966	0.894204	0.230267	14.9579	0.000109935	0.00325804
K27ac_merged_peak_5173	1643.65	-0.432083	0.11146	14.9626	0.000109661	0.00325804
K27ac_merged_peak_17620	3393.67	0.305439	0.0790306	14.918	0.000112289	0.00330999
K27ac_merged_peak_24875	1062.31	0.484102	0.125164	14.9165	0.000112378	0.00330999
K27ac_merged_peak_26630	3281.55	-0.336568	0.0869974	14.9226	0.000112015	0.00330999
K27ac_merged_peak_7106	308.947	-0.861678	0.222249	14.9154	0.000112444	0.00330999
K27ac_merged_peak_33994	2937.45	0.323388	0.0836999	14.9064	0.000112977	0.00332047
K27ac_merged_peak_20127	360.742	0.79456	0.205139	14.9009	0.000113311	0.00332504
K27ac_merged_peak_25462	1089.92	0.477611	0.123586	14.8953	0.000113648	0.00332969
K27ac_merged_peak_20325	1069.17	0.493108	0.127534	14.8911	0.0001139	0.00333183
K27ac_merged_peak_3758	536.542	-0.69644	0.179677	14.8808	0.000114521	0.00334476
K27ac_merged_peak_34310	555.956	0.647837	0.16796	14.808	0.000119029	0.00347101
K27ac_merged_peak_1548	559.679	0.649813	0.168535	14.7834	0.000120589	0.00351101
K27ac_merged_peak_22238	310.462	0.850345	0.220541	14.7536	0.000122516	0.00355601
K27ac_merged_peak_3062	1732.35	0.401878	0.104473	14.7554	0.000122398	0.00355601
K27ac_merged_peak_18630	548.395	-0.649532	0.168832	14.7282	0.000124173	0.00359851
K27ac_merged_peak_7473	435.76	0.774771	0.200645	14.7177	0.000124869	0.00361306
K27ac_merged_peak_9835	382.14	0.78381	0.203603	14.7099	0.000125383	0.00362234
K27ac_merged_peak_1143	1114.84	0.987562	0.254512	14.6912	0.000126636	0.00364724
K27ac_merged_peak_18349	1773.39	0.390289	0.101711	14.6918	0.000126594	0.00364724
K27ac_merged_peak_33056	766.389	-0.581239	0.1512	14.6838	0.000127133	0.00365591
K27ac_merged_peak_621	2208.09	0.3695	0.0963617	14.6681	0.0001282	0.00368091
K27ac_merged_peak_22364	454.249	0.747046	0.194024	14.6627	0.000128568	0.00368581
K27ac_merged_peak_28660	140.793	1.35796	0.34854	14.6592	0.000128805	0.00368695
K27ac_merged_peak_12644	1038.96	0.483504	0.126211	14.6357	0.00013042	0.00372747
K27ac_merged_peak_11759	983.461	-0.560307	0.145911	14.6059	0.0001325	0.00377534
K27ac_merged_peak_5598	6458.41	0.250997	0.0656361	14.608	0.000132349	0.00377534
K27ac_merged_peak_18240	4440.27	0.28482	0.0745202	14.5852	0.000133961	0.00381114
K27ac_merged_peak_3016	2291.72	0.358732	0.0938618	14.5726	0.000134863	0.00383096
K27ac_merged_peak_16180	326.245	0.828184	0.216292	14.5582	0.000135899	0.00385452
K27ac_merged_peak_16739	400.223	0.746488	0.195385	14.5113	0.000139322	0.00394563
K27ac_merged_peak_1994	1081	-0.472632	0.12408	14.4719	0.000142268	0.00402295
K27ac_merged_peak_28507	783.794	0.563294	0.147705	14.4638	0.000142876	0.00403404
K27ac_merged_peak_26262	489.838	0.743485	0.194267	14.4424	0.000144513	0.00407408
K27ac_merged_peak_1304	375.679	-0.766884	0.201205	14.436	0.000145004	0.00408176
K27ac_merged_peak_21903	219.537	1.00641	0.263491	14.4208	0.000146178	0.00410862
K27ac_merged_peak_14039	1403.16	0.456622	0.119944	14.4162	0.000146537	0.00411251
K27ac_merged_peak_3471	561.15	-0.633485	0.166768	14.3661	0.00015049	0.00421711
K27ac_merged_peak_12307	656.707	0.595578	0.156793	14.3595	0.000151017	0.00422552
K27ac_merged_peak_6208	142.782	1.25926	0.329646	14.3115	0.000154913	0.0043216
K27ac_merged_peak_7319	1434.42	0.419101	0.110648	14.312	0.000154871	0.0043216
K27ac_merged_peak_12836	960.703	-0.498012	0.131479	14.3019	0.000155708	0.00432634
K27ac_merged_peak_33302	411.931	0.734044	0.193518	14.3041	0.000155528	0.00432634
K27ac_merged_peak_9045	495.524	0.68755	0.181144	14.301	0.000155779	0.00432634
K27ac_merged_peak_12600	693.216	-0.571696	0.151032	14.2754	0.000157917	0.00437225
K27ac_merged_peak_18845	614.9	-0.658692	0.173444	14.2728	0.000158135	0.00437225
K27ac_merged_peak_28377	599.286	0.640303	0.168797	14.2781	0.000157686	0.00437225
K27ac_merged_peak_3218	388.549	0.768434	0.202639	14.2549	0.000159647	0.00440753
K27ac_merged_peak_969	747.004	0.552714	0.146176	14.2455	0.000160446	0.00442304
K27ac_merged_peak_5638	404.649	0.734879	0.194223	14.2338	0.000161441	0.0044439
K27ac_merged_peak_4553	647.326	-0.598694	0.158318	14.2287	0.000161881	0.00444947
K27ac_merged_peak_15137	487.121	0.673043	0.178004	14.2259	0.000162126	0.00444965
K27ac_merged_peak_16126	1277.04	0.453256	0.119998	14.2213	0.000162516	0.00445381
K27ac_merged_peak_25243	1057.93	0.471909	0.125003	14.2144	0.000163118	0.00446374
K27ac_merged_peak_22295	300.881	0.871959	0.230233	14.1774	0.000166356	0.00454568
K27ac_merged_peak_19287	177.31	1.1066	0.292111	14.1597	0.000167928	0.00458192
K27ac_merged_peak_12649	311.597	0.860898	0.227505	14.1485	0.000168933	0.00460012
K27ac_merged_peak_4885	230.796	0.986806	0.260583	14.1468	0.000169088	0.00460012
K27ac_merged_peak_23687	173.692	1.26415	0.329284	14.1343	0.000170213	0.00461224
K27ac_merged_peak_24218	261.492	1.00982	0.26507	14.1354	0.00017011	0.00461224
K27ac_merged_peak_33643	364.38	-0.796854	0.210877	14.1336	0.000170275	0.00461224
K27ac_merged_peak_9424	690.721	0.578749	0.15369	14.112	0.000172242	0.00465878
K27ac_merged_peak_18004	530.147	0.643836	0.171028	14.107	0.000172701	0.00466443
K27ac_merged_peak_1242	769.829	0.540853	0.143849	14.0898	0.000174283	0.00470036
K27ac_merged_peak_20200	304.723	0.863118	0.228843	14.0806	0.000175137	0.00471081
K27ac_merged_peak_25379	336.189	0.845475	0.22375	14.0802	0.000175175	0.00471081
K27ac_merged_peak_24283	285.496	-0.878959	0.23314	14.072	0.00017594	0.00472455
K27ac_merged_peak_33474	1429.35	-0.424454	0.112989	14.0689	0.00017623	0.00472555
K27ac_merged_peak_25241	1872.11	0.381019	0.101493	14.061	0.00017698	0.00473885
K27ac_merged_peak_18578	510.853	0.675995	0.179624	14.0546	0.000177575	0.00474797
K27ac_merged_peak_15502	589.535	-0.626078	0.166571	14.0431	0.00017867	0.0047704
K27ac_merged_peak_12174	849.804	0.544002	0.144795	14.0307	0.00017985	0.00479504
K27ac_merged_peak_28498	751.254	0.55728	0.148483	14.0204	0.000180836	0.00481447
K27ac_merged_peak_19367	606.993	-0.628242	0.167237	14.0123	0.000181614	0.00482437
K27ac_merged_peak_8176	1653.04	0.413086	0.11014	14.0112	0.000181725	0.00482437
K27ac_merged_peak_2317	3143.6	0.336855	0.0898785	13.9982	0.000182988	0.00484555
K27ac_merged_peak_7300	989.934	-0.481511	0.128527	13.9976	0.000183042	0.00484555
K27ac_merged_peak_22625	866.041	0.528657	0.14109	13.9708	0.000185675	0.00490828
K27ac_merged_peak_2111	464.221	-0.686338	0.183213	13.9529	0.000187451	0.00494822
K27ac_merged_peak_1572	353.828	0.786109	0.209709	13.9386	0.000188882	0.00497897
K27ac_merged_peak_10750	274.17	-0.886297	0.23652	13.9311	0.00018963	0.00499162
K27ac_merged_peak_19596	160.28	1.14965	0.306132	13.9231	0.00019044	0.00500589
K27ac_merged_peak_32404	539.115	0.636485	0.170249	13.9086	0.000191915	0.00503757
K27ac_merged_peak_27912	2196.83	0.353775	0.0947843	13.9004	0.000192761	0.00505267
K27ac_merged_peak_9892	462.806	0.764028	0.203243	13.8962	0.000193187	0.00505674
K27ac_merged_peak_23283	5339.58	0.255987	0.0686545	13.8888	0.000193946	0.00506948
K27ac_merged_peak_24778	97.6445	1.48442	0.394697	13.879	0.000194969	0.00508911
K27ac_merged_peak_33560	1560.79	0.394257	0.106024	13.8016	0.000203161	0.00529553
K27ac_merged_peak_6447	2239.6	-0.341135	0.0918119	13.7849	0.000204977	0.00533541
K27ac_merged_peak_28533	152.405	1.22618	0.326435	13.7673	0.00020691	0.00537823
K27ac_merged_peak_9346	371.118	0.765429	0.20552	13.7604	0.00020767	0.00539045
K27ac_merged_peak_24435	986.56	0.520335	0.139849	13.7467	0.000209183	0.00542219
K27ac_merged_peak_22747	303.577	0.850475	0.228208	13.7426	0.00020965	0.00542676
K27ac_merged_peak_2045	674.925	0.568132	0.15318	13.7069	0.00021367	0.00552317
K27ac_merged_peak_19930	599.103	0.600857	0.162015	13.6957	0.00021494	0.00554832
K27ac_merged_peak_8236	1745.69	-0.37551	0.101386	13.693	0.000215257	0.00554882
K27ac_merged_peak_26470	262.001	0.893209	0.240417	13.6802	0.000216732	0.00557914
K27ac_merged_peak_12834	528.873	-0.681394	0.183384	13.6626	0.000218768	0.00560065
K27ac_merged_peak_27629	239.204	0.934628	0.25166	13.6668	0.000218284	0.00560065
K27ac_merged_peak_29058	1290.78	0.429436	0.115999	13.6698	0.000217933	0.00560065
K27ac_merged_peak_4716	303.738	0.883291	0.237011	13.664	0.000218605	0.00560065
K27ac_merged_peak_32774	1112.15	0.480292	0.129621	13.659	0.000219187	0.00560369
K27ac_merged_peak_12501	572.011	0.611498	0.165127	13.6557	0.000219577	0.00560596
K27ac_merged_peak_18758	286.101	0.955039	0.255341	13.6442	0.000220923	0.00563262
K27ac_merged_peak_24949	483.276	0.672623	0.181687	13.6171	0.000224135	0.00570672
K27ac_merged_peak_23002	170.279	1.15884	0.310415	13.6118	0.00022477	0.0057151
K27ac_merged_peak_27203	724.607	0.549646	0.148746	13.6076	0.000225273	0.0057201
K27ac_merged_peak_18114	181.434	1.10101	0.29595	13.5885	0.000227578	0.00576585
K27ac_merged_peak_23643	555.953	0.632994	0.171186	13.5875	0.000227693	0.00576585
K27ac_merged_peak_23061	6179.24	0.24918	0.0675689	13.5832	0.000228222	0.00577141
K27ac_merged_peak_583	189.177	1.04347	0.281644	13.5788	0.000228755	0.00577706
K27ac_merged_peak_29633	623.045	0.586375	0.158923	13.559	0.000231176	0.00583033
K27ac_merged_peak_33052	840.523	0.541053	0.146488	13.5553	0.000231639	0.00583412
K27ac_merged_peak_29451	600.274	0.645481	0.174471	13.5466	0.000232715	0.00584942
K27ac_merged_peak_9808	1874.14	0.369527	0.100292	13.5453	0.000232874	0.00584942
K27ac_merged_peak_13528	1296.83	-0.448495	0.121616	13.5389	0.000233666	0.00585538
K27ac_merged_peak_18441	1616.48	0.405898	0.110142	13.5383	0.000233738	0.00585538
K27ac_merged_peak_2928	450.927	-0.685015	0.185666	13.5349	0.000234166	0.00585822
K27ac_merged_peak_10221	319.927	0.838038	0.226531	13.5139	0.000236805	0.00586917
K27ac_merged_peak_12786	1780.67	0.37481	0.101832	13.5221	0.00023577	0.00586917
K27ac_merged_peak_15592	1477	0.408176	0.110876	13.5209	0.000235927	0.00586917
K27ac_merged_peak_20692	1218.5	0.432487	0.117478	13.5225	0.000235723	0.00586917
K27ac_merged_peak_22000	1789.79	0.370949	0.100761	13.5274	0.000235102	0.00586917
K27ac_merged_peak_32008	449.163	0.693813	0.18807	13.5163	0.000236503	0.00586917
K27ac_merged_peak_5479	2096.97	0.356629	0.0968922	13.5158	0.000236559	0.00586917
K27ac_merged_peak_10249	1756.91	0.371518	0.101123	13.4738	0.000241915	0.00598696
K27ac_merged_peak_8961	376.9	0.753084	0.204368	13.4716	0.000242199	0.00598696
K27ac_merged_peak_33003	1572.14	-0.393011	0.106985	13.4644	0.000243139	0.00600226
K27ac_merged_peak_17808	201.609	1.01457	0.275021	13.4439	0.0002458	0.00605992
K27ac_merged_peak_15291	1122.95	0.44814	0.122127	13.4311	0.000247492	0.00609359
K27ac_merged_peak_22042	110.51	1.40926	0.379691	13.4037	0.000251128	0.00617497
K27ac_merged_peak_20480	952.152	0.480656	0.131211	13.3823	0.000254009	0.006229
K27ac_merged_peak_29005	243.661	0.938987	0.254988	13.3828	0.000253946	0.006229
K27ac_merged_peak_6751	2179.77	0.343295	0.0937675	13.38	0.000254326	0.006229
K27ac_merged_peak_25894	326.735	0.832602	0.226158	13.3721	0.0002554	0.00624709
K27ac_merged_peak_30716	1841.52	0.362235	0.0990396	13.3546	0.000257795	0.00629741
K27ac_merged_peak_19923	2166.89	0.345463	0.0945669	13.3192	0.000262699	0.00640883
K27ac_merged_peak_8951	274.175	0.908673	0.247062	13.3077	0.000264322	0.00644001
K27ac_merged_peak_20855	1639.89	0.3814	0.10462	13.2635	0.000270631	0.00658511
K27ac_merged_peak_32771	816.627	0.511487	0.140411	13.2293	0.000275603	0.00669736
K27ac_merged_peak_2158	272.032	-0.922877	0.25144	13.2243	0.000276344	0.00669793
K27ac_merged_peak_5218	104.497	1.45719	0.394222	13.2244	0.000276334	0.00669793
K27ac_merged_peak_8509	651.443	0.570769	0.156696	13.211	0.000278314	0.00673693
K27ac_merged_peak_3217	608.418	0.582867	0.160088	13.2063	0.000279012	0.00674507
K27ac_merged_peak_23989	2090.46	0.343529	0.0944884	13.1973	0.000280352	0.0067687
K27ac_merged_peak_19022	291.869	0.908524	0.247802	13.1652	0.000285201	0.006868
K27ac_merged_peak_19387	1057.55	-0.46894	0.12899	13.1657	0.000285124	0.006868
K27ac_merged_peak_20834	796.716	-0.573717	0.157429	13.1537	0.000286949	0.00689899
K27ac_merged_peak_22192	1275.98	0.426414	0.117413	13.1519	0.000287227	0.00689899
K27ac_merged_peak_25142	694.472	-0.561232	0.154405	13.1467	0.000288019	0.00690913
K27ac_merged_peak_33188	278.862	0.910525	0.248829	13.144	0.000288446	0.00690952
K27ac_merged_peak_3505	457.424	0.702582	0.19284	13.1418	0.000288776	0.00690952
K27ac_merged_peak_22352	985.984	0.535473	0.147285	13.0857	0.000297551	0.00709441
K27ac_merged_peak_27823	1314.94	-0.415865	0.114816	13.088	0.000297193	0.00709441
K27ac_merged_peak_3015	555.325	0.612393	0.168911	13.0852	0.000297643	0.00709441
K27ac_merged_peak_18557	734.492	0.53306	0.14718	13.0761	0.000299088	0.00711974
K27ac_merged_peak_26121	318.19	0.802615	0.221109	13.0641	0.000301003	0.00715391
K27ac_merged_peak_3361	207.07	1.07128	0.292349	13.0624	0.00030129	0.00715391
K27ac_merged_peak_23244	3302.14	0.294869	0.0815339	13.0589	0.000301851	0.00715812
K27ac_merged_peak_26185	583.173	0.62311	0.171879	13.0384	0.000305168	0.00722761
K27ac_merged_peak_15008	1859.96	0.368547	0.101975	13.0278	0.000306896	0.0072593
K27ac_merged_peak_22471	598.995	-0.602574	0.166464	13.0241	0.000307515	0.00726476
K27ac_merged_peak_26918	214.586	0.982068	0.270294	13.0197	0.000308233	0.0072725
K27ac_merged_peak_971	1247.4	0.456348	0.126227	12.9976	0.000311898	0.0073497
K27ac_merged_peak_10691	502.495	0.653559	0.180668	12.9917	0.000312877	0.00735537
K27ac_merged_peak_21051	1078.94	0.458693	0.127034	12.9914	0.000312927	0.00735537
K27ac_merged_peak_9425	195.027	1.04001	0.28645	12.952	0.000319577	0.00750223
K27ac_merged_peak_21565	533.611	0.661455	0.182932	12.9377	0.000322035	0.00755043
K27ac_merged_peak_26120	106.158	1.40856	0.386603	12.9265	0.000323958	0.00758598
K27ac_merged_peak_2316	988.599	0.463528	0.128783	12.9231	0.000324558	0.0075905
K27ac_merged_peak_14908	483.594	0.661773	0.183469	12.9169	0.000325623	0.00760589
K27ac_merged_peak_24267	2406.5	0.324867	0.0904303	12.8866	0.000330934	0.00770061
K27ac_merged_peak_29380	181.241	1.14251	0.31325	12.8853	0.00033117	0.00770061
K27ac_merged_peak_33631	1305.71	-0.420518	0.116966	12.8879	0.000330707	0.00770061
K27ac_merged_peak_5513	288.271	0.921662	0.253703	12.8844	0.000331329	0.00770061
K27ac_merged_peak_17488	619.346	-0.580753	0.16157	12.8579	0.000336053	0.00780069
K27ac_merged_peak_11266	350.715	-0.754442	0.20976	12.8443	0.000338514	0.00783596
K27ac_merged_peak_19587	294.579	-0.882283	0.243929	12.846	0.000338205	0.00783596
K27ac_merged_peak_27486	340.686	0.761157	0.211775	12.842	0.000338921	0.00783596
K27ac_merged_peak_6362	833.933	-0.541026	0.150417	12.8402	0.000339252	0.00783596
K27ac_merged_peak_17048	552.304	1.65451	0.446066	12.8377	0.000339702	0.00783665
K27ac_merged_peak_4412	1121.32	0.440981	0.122958	12.8282	0.00034144	0.00786702
K27ac_merged_peak_28762	328.912	0.773621	0.215315	12.8196	0.000343009	0.00789344
K27ac_merged_peak_15453	167.547	-1.10618	0.306387	12.8066	0.000345394	0.00793853
K27ac_merged_peak_8184	276.686	-0.843698	0.234866	12.796	0.000347358	0.00797386
K27ac_merged_peak_27003	319.6	0.810934	0.225746	12.7577	0.000354538	0.00812847
K27ac_merged_peak_33301	258.428	0.867129	0.241769	12.7555	0.000354965	0.00812847
K27ac_merged_peak_6210	288.138	0.837193	0.233283	12.7496	0.000356076	0.00814393
K27ac_merged_peak_30107	892.424	0.533556	0.148824	12.7446	0.00035704	0.00815598
K27ac_merged_peak_5029	200.512	0.979531	0.273207	12.7304	0.000359759	0.00820804
K27ac_merged_peak_6960	127.326	1.25123	0.347504	12.7235	0.000361096	0.00822849
K27ac_merged_peak_29544	1911.81	0.351051	0.0983559	12.7164	0.000362457	0.00824942
K27ac_merged_peak_22509	115.419	1.3362	0.370027	12.7135	0.000363023	0.00825225
K27ac_merged_peak_4357	295.533	0.815962	0.227912	12.7112	0.000363474	0.00825244
K27ac_merged_peak_25147	216.942	0.946795	0.264361	12.6942	0.000366797	0.00831779
K27ac_merged_peak_14913	471.437	0.655923	0.183574	12.6885	0.000367913	0.00833296
K27ac_merged_peak_32492	393.192	0.704227	0.197221	12.6784	0.000369901	0.00836783
K27ac_merged_peak_1039	2211.44	-0.330052	0.0926345	12.6761	0.000370368	0.00836825
K27ac_merged_peak_22773	264.095	-0.85248	0.238573	12.6725	0.000371079	0.00837417
K27ac_merged_peak_3327	149.455	1.13007	0.315997	12.6282	0.00037998	0.0085647
K27ac_merged_peak_14568	882.711	0.49271	0.138442	12.6162	0.000382412	0.00860912
K27ac_merged_peak_2696	286.2	0.828678	0.232536	12.5992	0.000385907	0.00867734
K27ac_merged_peak_22233	205.894	0.996774	0.278639	12.5896	0.000387897	0.00871157
K27ac_merged_peak_19407	125.507	1.26247	0.35216	12.5862	0.000388603	0.00871695
K27ac_merged_peak_16078	1441.73	0.388792	0.109559	12.57	0.000391986	0.00877175
K27ac_merged_peak_25617	200.775	1.03302	0.288261	12.5706	0.000391853	0.00877175
K27ac_merged_peak_4474	642.641	-0.55698	0.156976	12.5418	0.000397941	0.00889433
K27ac_merged_peak_22353	2004.06	0.355377	0.100267	12.5278	0.000400945	0.00895076
K27ac_merged_peak_34891	378.829	0.710492	0.200232	12.5223	0.000402128	0.00896645
K27ac_merged_peak_22504	2293.94	-0.323713	0.0915183	12.493	0.000408486	0.00909735
K27ac_merged_peak_4010	2639.16	0.306676	0.0867385	12.4837	0.000410508	0.00913149
K27ac_merged_peak_3696	200.023	0.981159	0.276114	12.4789	0.000411572	0.00914426
K27ac_merged_peak_4634	659.168	0.54625	0.15447	12.4639	0.000414892	0.00920705
K27ac_merged_peak_11940	661.837	0.555492	0.157127	12.4466	0.000418756	0.00928177
K27ac_merged_peak_25965	1059.77	0.450816	0.127607	12.4396	0.000420329	0.00930308
K27ac_merged_peak_6662	109.816	1.31533	0.369985	12.4379	0.000420715	0.00930308
K27ac_merged_peak_25232	2047.07	0.346441	0.0981634	12.4264	0.000423299	0.00933809
K27ac_merged_peak_8549	1022.9	0.449145	0.127268	12.4265	0.000423281	0.00933809
K27ac_merged_peak_24606	1054.68	0.45593	0.129141	12.4168	0.00042548	0.00936406
K27ac_merged_peak_3615	214.634	0.958518	0.270185	12.4184	0.000425135	0.00936406
K27ac_merged_peak_27987	569.654	0.585123	0.165772	12.4093	0.000427206	0.00939099
K27ac_merged_peak_3026	170.487	1.07543	0.30305	12.3862	0.000432522	0.00949665
K27ac_merged_peak_1116	2405.48	0.317418	0.0901411	12.381	0.000433726	0.0095119
K27ac_merged_peak_25476	176.93	1.02626	0.290278	12.3691	0.000436505	0.0095616
K27ac_merged_peak_22871	147.114	1.17333	0.329966	12.3655	0.000437345	0.00956877
K27ac_merged_peak_26186	904.453	0.471731	0.13409	12.3444	0.000442304	0.00966594
K27ac_merged_peak_32972	956.537	-0.459852	0.13074	12.3406	0.000443202	0.00967424
K27ac_merged_peak_16060	2123.33	-0.346848	0.0986198	12.3367	0.000444151	0.00968093
K27ac_merged_peak_27406	555.392	0.599676	0.170299	12.335	0.000444546	0.00968093
K27ac_merged_peak_2816	191.323	0.987665	0.279952	12.3248	0.000446969	0.00972236
K27ac_merged_peak_24773	417.674	0.678281	0.192772	12.3077	0.000451098	0.00980075
K27ac_merged_peak_23807	576.675	0.600554	0.170643	12.302	0.000452467	0.00981906
K27ac_merged_peak_26101	1453.95	0.42424	0.120636	12.2978	0.000453487	0.00982977
K27ac_merged_peak_13393	217.85	0.923737	0.262282	12.2933	0.000454593	0.00984231
K27ac_merged_peak_8362	198.791	0.996854	0.282275	12.2805	0.000457708	0.00989827
K27ac_merged_peak_26381	1684.68	-0.402584	0.11462	12.2725	0.00045968	0.00992347
K27ac_merged_peak_3278	645.637	0.549688	0.156634	12.2715	0.000459937	0.00992347
K27ac_merged_peak_16884	557.722	0.590062	0.168131	12.2621	0.000462261	0.00996211
K27ac_merged_peak_5338	1670.36	-0.372824	0.106399	12.2465	0.000466121	0.0100337
K27ac_merged_peak_25964	1429.08	0.399916	0.114308	12.2003	0.000477811	0.0102735
K27ac_merged_peak_17539	358.339	0.723087	0.206455	12.1945	0.000479294	0.0102845
K27ac_merged_peak_32396	1518.53	0.387928	0.110927	12.194	0.000479424	0.0102845
K27ac_merged_peak_30168	740.387	0.549695	0.156875	12.1868	0.00048129	0.0103008
K27ac_merged_peak_34818	175.671	1.03258	0.294193	12.1872	0.000481189	0.0103008
K27ac_merged_peak_3027	191.756	0.991451	0.282525	12.1622	0.000487683	0.0104257
K27ac_merged_peak_22176	179.909	1.04549	0.297256	12.1588	0.000488573	0.0104328
K27ac_merged_peak_11917	296.172	0.811805	0.231904	12.1464	0.000491828	0.0104796
K27ac_merged_peak_22859	536.092	0.599008	0.171481	12.1462	0.00049189	0.0104796
K27ac_merged_peak_32281	350.982	0.766765	0.218837	12.1272	0.000496913	0.0105746
K27ac_merged_peak_27007	571.841	-0.575615	0.165039	12.1196	0.000498948	0.0106058
K27ac_merged_peak_23627	768.036	0.501939	0.14406	12.1047	0.00050294	0.0106785
K27ac_merged_peak_27783	370.398	0.715938	0.205149	12.0956	0.000505417	0.0107174
K27ac_merged_peak_6741	621.279	0.558892	0.160372	12.0937	0.000505922	0.0107174
K27ac_merged_peak_30630	257.33	0.854063	0.244605	12.0744	0.000511184	0.0108166
K27ac_merged_peak_14633	297.717	0.790893	0.226833	12.0629	0.000514339	0.010871
K27ac_merged_peak_3160	1494.96	0.375584	0.108066	12.0576	0.000515823	0.0108901
K27ac_merged_peak_20856	799.997	0.491968	0.141625	12.0336	0.000522509	0.0110187
K27ac_merged_peak_24505	206.815	0.943437	0.27069	12.022	0.000525772	0.0110501
K27ac_merged_peak_3477	421.132	-0.662683	0.190651	12.024	0.000525212	0.0110501
K27ac_merged_peak_8167	1500.44	-0.374145	0.107812	12.0224	0.000525657	0.0110501
K27ac_merged_peak_4352	423.652	0.667389	0.192072	12.0082	0.000529662	0.0111193
K27ac_merged_peak_17455	2125.28	-0.341156	0.0983858	11.993	0.000534016	0.0111981
K27ac_merged_peak_22430	256.403	0.845106	0.243092	11.9878	0.000535507	0.0112168
K27ac_merged_peak_28251	3242.5	0.28291	0.0816696	11.9831	0.000536862	0.0112326
K27ac_merged_peak_33045	2575.44	0.321498	0.0928011	11.9701	0.000540613	0.0112984
K27ac_merged_peak_23596	389.851	0.705039	0.203057	11.9591	0.000543802	0.0113523
K27ac_merged_peak_31909	634.578	0.544549	0.157236	11.9546	0.000545134	0.0113674
K27ac_merged_peak_11193	213.891	-0.941181	0.270535	11.9483	0.00054697	0.011393
K27ac_merged_peak_20740	588.566	0.578833	0.167041	11.9403	0.000549327	0.0114293
K27ac_merged_peak_32537	194.48	0.967239	0.278591	11.9263	0.000553476	0.0115028
K27ac_merged_peak_2522	109.789	1.43661	0.405755	11.9077	0.000559032	0.0115958
K27ac_merged_peak_30038	1230.09	0.405102	0.117277	11.9071	0.000559193	0.0115958
K27ac_merged_peak_30011	357.383	0.714685	0.206552	11.9038	0.000560187	0.0116035
K27ac_merged_peak_24879	1062.84	0.45736	0.132408	11.8714	0.000570031	0.0117943
K27ac_merged_peak_34789	262.974	0.839096	0.242429	11.8665	0.000571517	0.011812
K27ac_merged_peak_21123	138.054	1.15327	0.332337	11.8507	0.000576407	0.0118736
K27ac_merged_peak_22467	1591.1	0.376617	0.109242	11.8511	0.000576258	0.0118736
K27ac_merged_peak_30197	1075.94	0.428632	0.124356	11.8525	0.000575854	0.0118736
K27ac_merged_peak_20428	1117.74	-0.449551	0.130293	11.8458	0.000577927	0.0118918
K27ac_merged_peak_3023	257.164	0.891732	0.256848	11.8419	0.000579128	0.0119034
K27ac_merged_peak_24081	285.877	0.805084	0.233024	11.8313	0.000582433	0.0119581
K27ac_merged_peak_4425	229.852	0.883509	0.255916	11.8144	0.000587747	0.012054
K27ac_merged_peak_3093	324.365	0.763897	0.221242	11.8113	0.000588714	0.0120606
K27ac_merged_peak_10008	98.9467	1.36851	0.394039	11.8005	0.000592162	0.0120782
K27ac_merged_peak_10016	159.731	-1.10767	0.318936	11.806	0.00059039	0.0120782
K27ac_merged_peak_17152	315.176	0.773295	0.224062	11.8007	0.000592071	0.0120782
K27ac_merged_peak_32339	353.542	0.717462	0.208252	11.8019	0.000591704	0.0120782
K27ac_merged_peak_9353	838.69	0.476732	0.138766	11.7721	0.000601264	0.0122504
K27ac_merged_peak_2133	176.89	1.00497	0.291497	11.7592	0.000605417	0.012298
K27ac_merged_peak_24575	2053.83	0.326904	0.0952755	11.7554	0.000606667	0.012298
K27ac_merged_peak_25690	215.383	-0.929425	0.269549	11.7556	0.000606615	0.012298
K27ac_merged_peak_33420	511.389	0.604768	0.175913	11.7601	0.000605147	0.012298
K27ac_merged_peak_7079	475.216	0.67856	0.19663	11.7547	0.000606894	0.012298
K27ac_merged_peak_30478	196.313	0.948706	0.275603	11.7417	0.000611153	0.0123709
K27ac_merged_peak_22318	2017.95	0.342301	0.0998193	11.7293	0.000615246	0.0124402
K27ac_merged_peak_15671	689.07	-0.534468	0.155723	11.724	0.000616986	0.0124484
K27ac_merged_peak_16965	723.087	-0.511256	0.149056	11.7257	0.000616415	0.0124484
K27ac_merged_peak_21920	301.974	0.767309	0.223474	11.7167	0.000619412	0.0124839
K27ac_merged_peak_34620	137.514	1.13444	0.329541	11.7008	0.000624724	0.0125774
K27ac_merged_peak_11024	698.2	0.537407	0.156799	11.6799	0.000631785	0.0127058
K27ac_merged_peak_29899	695.778	0.522419	0.152639	11.6742	0.000633728	0.0127312
K27ac_merged_peak_19404	165.284	1.0308	0.300333	11.6524	0.000641206	0.0128676
K27ac_merged_peak_31357	627.593	0.540233	0.158035	11.6467	0.000643172	0.0128932
K27ac_merged_peak_16900	459.333	0.658662	0.192305	11.6225	0.000651571	0.0130475
K27ac_merged_peak_17125	267.035	-0.809748	0.237161	11.5756	0.000668217	0.0133379
K27ac_merged_peak_26603	107.757	1.29336	0.376421	11.5782	0.000667285	0.0133379
K27ac_merged_peak_32348	261.728	0.833895	0.243868	11.5772	0.000667662	0.0133379
K27ac_merged_peak_14956	361.156	0.714073	0.209148	11.5669	0.000671355	0.0133862
K27ac_merged_peak_16745	270.555	0.814704	0.238534	11.5635	0.00067258	0.0133963
K27ac_merged_peak_765	2235.13	-0.314093	0.0923126	11.561	0.000673485	0.0134
K27ac_merged_peak_4275	529.079	0.60626	0.177735	11.5538	0.000676109	0.0134379
K27ac_merged_peak_3250	2552.04	0.299725	0.0881407	11.5479	0.000678246	0.0134661
K27ac_merged_peak_29829	249.601	0.836961	0.245445	11.544	0.000679668	0.01348
K27ac_merged_peak_5476	1605.12	0.37559	0.110389	11.5382	0.000681819	0.0135083
K27ac_merged_peak_25099	154.43	1.07262	0.313882	11.5152	0.000690284	0.0136615
K27ac_merged_peak_28958	379.042	0.711944	0.208934	11.4954	0.000697693	0.0137935
K27ac_merged_peak_21143	2275.15	0.325517	0.0959662	11.4769	0.000704673	0.0139167
K27ac_merged_peak_9616	187.479	0.959111	0.28192	11.4671	0.000708386	0.0139753
K27ac_merged_peak_16517	280.181	-0.803606	0.236375	11.4505	0.000714738	0.0140857
K27ac_merged_peak_5688	246.067	0.838662	0.247269	11.4177	0.000727489	0.0143219
K27ac_merged_peak_18704	102.586	1.30352	0.382815	11.4156	0.000728303	0.0143228
K27ac_merged_peak_4828	466.142	0.646011	0.190402	11.4113	0.000729996	0.014341
K27ac_merged_peak_7744	391.397	0.737636	0.216792	11.3922	0.000737532	0.0144586
K27ac_merged_peak_9468	102.394	1.30192	0.38258	11.3936	0.000736989	0.0144586
K27ac_merged_peak_27850	1465.33	0.366803	0.108602	11.389	0.000738816	0.0144685
K27ac_merged_peak_24524	1058.67	0.444193	0.131371	11.3815	0.000741793	0.0145116
K27ac_merged_peak_8841	224.229	0.875702	0.258607	11.377	0.000743595	0.0145316
K27ac_merged_peak_17762	496.28	0.597915	0.176923	11.3707	0.00074611	0.0145655
K27ac_merged_peak_7864	659.348	0.523339	0.15497	11.3653	0.00074828	0.0145926
K27ac_merged_peak_9903	324.826	0.743133	0.219665	11.3527	0.000753387	0.0146769
K27ac_merged_peak_18929	497.312	0.606248	0.179466	11.3468	0.000755798	0.0146957
K27ac_merged_peak_31186	142.174	-1.10882	0.326801	11.3464	0.000755925	0.0146957
K27ac_merged_peak_25899	357.384	0.719766	0.21276	11.3413	0.00075802	0.0147211
K27ac_merged_peak_12087	578.509	0.553946	0.164268	11.3323	0.000761705	0.0147772
K27ac_merged_peak_4864	304.64	0.754437	0.223432	11.3299	0.000762701	0.0147812
K27ac_merged_peak_19282	124.971	-1.17777	0.347563	11.305	0.000772994	0.0149033
K27ac_merged_peak_20464	1694.56	0.355148	0.105481	11.309	0.000771334	0.0149033
K27ac_merged_peak_26095	548.769	0.594006	0.175998	11.3083	0.000771632	0.0149033
K27ac_merged_peak_33047	363.648	0.701496	0.207871	11.3063	0.000772457	0.0149033
K27ac_merged_peak_33100	218.942	-0.910683	0.269254	11.3061	0.000772544	0.0149033
K27ac_merged_peak_7461	110.972	1.28009	0.376257	11.3008	0.000774737	0.0149215
K27ac_merged_peak_16805	1932.06	0.353311	0.104972	11.2879	0.000780125	0.0149789
K27ac_merged_peak_23667	126.466	1.2427	0.363965	11.2917	0.000778535	0.0149789
K27ac_merged_peak_8934	512.986	0.583888	0.173461	11.2884	0.000779948	0.0149789
K27ac_merged_peak_29561	234.132	0.867861	0.25704	11.2804	0.00078331	0.0150246
K27ac_merged_peak_3453	615.467	0.53944	0.160339	11.2766	0.000784898	0.0150396
K27ac_merged_peak_5827	519.772	0.585926	0.174157	11.2661	0.000789339	0.0151092
K27ac_merged_peak_6548	378.444	0.675546	0.200791	11.2637	0.000790357	0.0151131
K27ac_merged_peak_3446	343.349	0.724402	0.215036	11.2533	0.000794799	0.0151825
K27ac_merged_peak_19978	170.341	1.00163	0.296977	11.2493	0.000796534	0.0152001
K27ac_merged_peak_23905	692.429	0.511604	0.152326	11.24	0.000800522	0.0152507
K27ac_merged_peak_752	650.228	0.521926	0.155441	11.2393	0.00080082	0.0152507
K27ac_merged_peak_18444	221.742	0.927313	0.274189	11.2291	0.00080523	0.0153012
K27ac_merged_peak_2648	149.433	-1.15201	0.33856	11.231	0.000804406	0.0153012
K27ac_merged_peak_34335	514.604	0.581683	0.17327	11.2275	0.000805929	0.0153012
K27ac_merged_peak_9620	640.307	0.528299	0.15747	11.2189	0.000809698	0.0153571
K27ac_merged_peak_9457	255.171	-0.81299	0.242204	11.189	0.000822841	0.0155905
K27ac_merged_peak_3291	962.115	0.461136	0.137588	11.1768	0.000828284	0.0156777
K27ac_merged_peak_5625	270.698	0.800022	0.238451	11.1717	0.000830533	0.0157044
K27ac_merged_peak_5517	314.319	0.755703	0.225168	11.1576	0.000836888	0.0158085
K27ac_merged_peak_30443	945.264	0.455862	0.136271	11.144	0.000843034	0.0159085
K27ac_merged_peak_140	612.034	-0.54824	0.16387	11.1374	0.00084604	0.0159491
K27ac_merged_peak_21314	3074.56	0.286395	0.0857737	11.1268	0.000850908	0.0160247
K27ac_merged_peak_1827	588.713	-0.560418	0.167565	11.1248	0.00085181	0.0160255
K27ac_merged_peak_2062	3050.69	0.274036	0.0821402	11.1192	0.000854382	0.0160577
K27ac_merged_peak_28817	188.711	0.942656	0.281556	11.11	0.000858637	0.0161215
K27ac_merged_peak_33096	1599.77	-0.353392	0.105975	11.0995	0.000863524	0.0161969
K27ac_merged_peak_26361	352.219	0.69385	0.207786	11.0895	0.000868161	0.0162525
K27ac_merged_peak_6224	1368.44	-0.394141	0.118145	11.0894	0.000868227	0.0162525
K27ac_merged_peak_23097	185.831	0.947002	0.283264	11.0757	0.000874656	0.0163564
K27ac_merged_peak_17381	1243.56	-0.425106	0.127417	11.0714	0.000876717	0.0163785
K27ac_merged_peak_16477	155.874	1.08577	0.322935	11.065	0.000879729	0.0164184
K27ac_merged_peak_5289	2795.5	-0.295082	0.0886499	11.0577	0.000883184	0.0164664
K27ac_merged_peak_18283	189.406	0.939786	0.281485	11.0493	0.000887221	0.0165251
K27ac_merged_peak_13340	249.625	-0.818213	0.245404	11.0356	0.000893806	0.0166312
K27ac_merged_peak_22070	518.534	0.575354	0.172906	11.0315	0.000895756	0.0166509
K27ac_merged_peak_15013	2319.41	-0.308657	0.0928677	11.0274	0.000897737	0.0166664
K27ac_merged_peak_24950	2318.47	0.306343	0.0921829	11.0261	0.000898374	0.0166664
K27ac_merged_peak_23719	1504.98	0.364926	0.109813	11.018	0.000902301	0.0167226
K27ac_merged_peak_17446	219.373	-0.932976	0.278362	11.0117	0.000905383	0.0167397
K27ac_merged_peak_30441	387.85	0.665942	0.200074	11.0128	0.000904851	0.0167397
K27ac_merged_peak_32772	329.216	0.766895	0.229427	11.0106	0.000905917	0.0167397
K27ac_merged_peak_3913	412.126	-0.642366	0.193355	10.9903	0.000915895	0.0169074
K27ac_merged_peak_21386	2859.81	0.284608	0.0858226	10.9807	0.000920653	0.0169784
K27ac_merged_peak_28063	150.085	1.08336	0.324068	10.9688	0.000926589	0.017071
K27ac_merged_peak_1675	922.47	-0.460068	0.138632	10.9645	0.000928725	0.0170935
K27ac_merged_peak_13016	251.618	0.822538	0.247576	10.9534	0.000934303	0.0171623
K27ac_merged_peak_21891	154.311	1.03364	0.310631	10.9548	0.000933605	0.0171623
K27ac_merged_peak_24405	222.186	0.869902	0.261688	10.9467	0.00093772	0.0172081
K27ac_merged_peak_23125	2107.31	0.311122	0.0939906	10.9436	0.000939296	0.0172201
K27ac_merged_peak_31341	233.326	0.842094	0.253704	10.9299	0.00094625	0.0173306
K27ac_merged_peak_11390	639.901	0.518353	0.156633	10.9178	0.000952421	0.0174163
K27ac_merged_peak_6787	354.939	0.688935	0.207979	10.9171	0.000952797	0.0174163
K27ac_merged_peak_28488	249.533	0.819988	0.247225	10.907	0.000958002	0.0174943
K27ac_merged_peak_9963	1301.08	0.378512	0.114524	10.9035	0.000959827	0.0175105
K27ac_merged_peak_25231	2336.23	0.303953	0.0919869	10.901	0.000961117	0.0175169
K27ac_merged_peak_28435	384.213	-0.663524	0.200624	10.8805	0.000971844	0.0176951
K27ac_merged_peak_21512	448.77	0.61305	0.185576	10.8702	0.000977238	0.017774
K27ac_merged_peak_31120	150.483	1.04187	0.314361	10.8668	0.000979034	0.017774
K27ac_merged_peak_529	1776.89	-0.345497	0.104671	10.8681	0.000978354	0.017774
K27ac_merged_peak_18696	391.575	-0.654207	0.198007	10.8644	0.000980302	0.0177798
K27ac_merged_peak_15610	703.164	-0.507231	0.153627	10.8546	0.000985493	0.0178566
K27ac_merged_peak_12734	1840.53	0.327398	0.0993997	10.8327	0.000997209	0.0180491
K27ac_merged_peak_5311	540.681	0.56682	0.171879	10.8312	0.000998051	0.0180491
K27ac_merged_peak_24765	201.49	-0.902456	0.27306	10.8248	0.00100148	0.018076
K27ac_merged_peak_588	256.691	-0.810617	0.245267	10.826	0.00100085	0.018076
K27ac_merged_peak_34049	941.564	0.434106	0.131859	10.8148	0.00100691	0.0181565
K27ac_merged_peak_33311	259.731	0.832196	0.251312	10.8128	0.00100801	0.0181587
K27ac_merged_peak_31508	550.868	0.552398	0.167731	10.8098	0.00100964	0.0181707
K27ac_merged_peak_17761	1388.52	0.368469	0.112011	10.8007	0.00101462	0.0182427
K27ac_merged_peak_31894	137.851	1.10178	0.333095	10.7726	0.00103016	0.0185042
K27ac_merged_peak_17232	758.679	0.493153	0.150187	10.7387	0.00104919	0.0188279
K27ac_merged_peak_28247	633.057	0.519091	0.158276	10.7212	0.00105914	0.0189337
K27ac_merged_peak_4385	116.818	1.23116	0.371042	10.722	0.00105869	0.0189337
K27ac_merged_peak_5754	1758.47	0.332554	0.101473	10.7235	0.00105785	0.0189337
K27ac_merged_peak_6927	2107.51	-0.334621	0.10201	10.7247	0.00105716	0.0189337
K27ac_merged_peak_27066	937.469	0.432572	0.13199	10.7158	0.00106223	0.0189708
K27ac_merged_peak_23766	181.1	-0.941708	0.286425	10.7124	0.0010642	0.0189877
K27ac_merged_peak_31261	3052.01	0.272337	0.083168	10.709	0.00106613	0.0190041
K27ac_merged_peak_23694	1342.29	0.372376	0.113709	10.703	0.00106964	0.0190412
K27ac_merged_peak_9560	689.539	0.519212	0.158252	10.7019	0.00107026	0.0190412
K27ac_merged_peak_329	798.328	-0.471032	0.143769	10.699	0.00107195	0.0190531
K27ac_merged_peak_14911	390.776	0.653766	0.199362	10.6928	0.00107551	0.0190983
K27ac_merged_peak_28491	277.752	0.808377	0.245488	10.6864	0.00107925	0.0191464
K27ac_merged_peak_14746	319.542	0.713871	0.217892	10.6759	0.00108543	0.0192021
K27ac_merged_peak_29749	594.262	-0.533612	0.163046	10.6758	0.00108548	0.0192021
K27ac_merged_peak_9925	1974.1	0.319629	0.0977397	10.6766	0.00108502	0.0192021
K27ac_merged_peak_5680	160.472	1.00399	0.305941	10.6532	0.00109881	0.0194195
K27ac_merged_peak_11931	284.704	-0.781646	0.238206	10.647	0.00110251	0.0194666
K27ac_merged_peak_17771	649.064	0.516305	0.158199	10.6073	0.00112643	0.0198701
K27ac_merged_peak_2081	1704.17	0.337281	0.103492	10.6053	0.00112765	0.0198729
K27ac_merged_peak_11008	326.086	0.701652	0.215088	10.5862	0.00113933	0.0199824
K27ac_merged_peak_12585	1835.06	0.341533	0.104791	10.5914	0.00113612	0.0199824
K27ac_merged_peak_14158	1593.21	-0.392241	0.120149	10.5928	0.00113528	0.0199824
K27ac_merged_peak_16708	377.884	0.658181	0.201786	10.5885	0.00113796	0.0199824
K27ac_merged_peak_2421	129.337	1.1128	0.339857	10.5829	0.00114136	0.0199824
K27ac_merged_peak_26913	293.188	0.752906	0.230659	10.5844	0.00114045	0.0199824
K27ac_merged_peak_6191	271.544	-0.8045	0.245925	10.5865	0.00113916	0.0199824
K27ac_merged_peak_31728	941.086	-0.440502	0.135234	10.5757	0.00114581	0.0200416
K27ac_merged_peak_2708	695.291	0.498801	0.153311	10.5444	0.00116543	0.0203465
K27ac_merged_peak_9641	554.139	0.592188	0.181436	10.5459	0.00116447	0.0203465
K27ac_merged_peak_7557	927.902	0.43437	0.133625	10.5424	0.00116664	0.0203486
K27ac_merged_peak_27405	288.022	0.790885	0.241903	10.5375	0.00116973	0.0203835
K27ac_merged_peak_22410	1364.01	-0.370319	0.11402	10.5253	0.0011775	0.0204997
K27ac_merged_peak_14457	973.702	0.433559	0.133459	10.5162	0.00118335	0.0205824
K27ac_merged_peak_26232	194.4	0.920297	0.282248	10.501	0.00119308	0.0207323
K27ac_merged_peak_30735	1371.33	-0.367623	0.11337	10.4934	0.00119801	0.0207986
K27ac_merged_peak_28784	1739.98	0.333182	0.102971	10.4504	0.0012262	0.0212682
K27ac_merged_peak_34346	608.21	0.52158	0.161122	10.4472	0.00122836	0.021286
K27ac_merged_peak_15183	2481.34	0.289386	0.0895187	10.4358	0.00123595	0.0213974
K27ac_merged_peak_16611	668.359	-0.496335	0.153487	10.4281	0.0012411	0.0214667
K27ac_merged_peak_13275	194.327	-1.01708	0.30987	10.4193	0.00124704	0.0215496
K27ac_merged_peak_19081	129.234	1.10756	0.340896	10.4119	0.00125208	0.0216166
K27ac_merged_peak_6911	559.549	-0.554111	0.171463	10.3879	0.00126844	0.0218788
K27ac_merged_peak_19937	880.632	0.438754	0.135991	10.3856	0.00127	0.0218856
K27ac_merged_peak_24039	327.872	-0.696916	0.215753	10.3763	0.00127646	0.0219765
K27ac_merged_peak_10380	377.101	0.670049	0.207221	10.3702	0.00128068	0.022029
K27ac_merged_peak_16778	1949.78	0.323901	0.100525	10.3583	0.00128891	0.02215
K27ac_merged_peak_4884	542.097	0.546156	0.169536	10.3428	0.00129978	0.0222958
K27ac_merged_peak_7033	266.633	0.769667	0.238442	10.3443	0.00129876	0.0222958
K27ac_merged_peak_30187	236.093	0.814002	0.252374	10.3262	0.00131157	0.0224681
K27ac_merged_peak_7355	1791.45	0.33154	0.103068	10.3252	0.00131223	0.0224681
K27ac_merged_peak_8055	1664.85	0.333678	0.103794	10.3188	0.00131681	0.0225257
K27ac_merged_peak_610	273.915	0.75368	0.234024	10.3099	0.00132322	0.0226146
K27ac_merged_peak_22230	387.433	0.638058	0.198303	10.3076	0.00132485	0.0226218
K27ac_merged_peak_18045	201.16	0.906833	0.280523	10.3035	0.0013278	0.0226514
K27ac_merged_peak_11882	268.971	0.791829	0.245288	10.2956	0.00133348	0.0227277
K27ac_merged_peak_25539	789.685	0.476899	0.148351	10.2841	0.00134181	0.0228487
K27ac_merged_peak_3806	821.816	0.484258	0.150544	10.2783	0.00134601	0.0228993
K27ac_merged_peak_6874	104.961	-1.22193	0.378835	10.2552	0.001363	0.0231672
K27ac_merged_peak_23012	799.312	0.46421	0.144726	10.2501	0.00136679	0.0231931
K27ac_merged_peak_4257	423.716	-0.635274	0.197672	10.2481	0.00136825	0.0231931
K27ac_merged_peak_4520	1508.78	0.347577	0.108475	10.2485	0.00136798	0.0231931
K27ac_merged_peak_34372	137.642	1.05965	0.329221	10.244	0.00137131	0.0232239
K27ac_merged_peak_7718	575.82	0.535604	0.167005	10.2409	0.00137357	0.0232411
K27ac_merged_peak_29679	960.997	0.42007	0.131149	10.2362	0.00137712	0.0232683
K27ac_merged_peak_32325	127.569	1.11789	0.346548	10.2355	0.00137767	0.0232683
K27ac_merged_peak_19224	550.375	-0.545815	0.170274	10.231	0.00138098	0.0233032
K27ac_merged_peak_16782	333.234	0.707136	0.220108	10.2275	0.00138364	0.023327
K27ac_merged_peak_32141	509.769	0.557791	0.174178	10.219	0.00138999	0.0234128
K27ac_merged_peak_17517	581.545	-0.527557	0.164852	10.2115	0.00139564	0.0234868
K27ac_merged_peak_31662	683.242	0.490822	0.153543	10.1839	0.00141675	0.0238206
K27ac_merged_peak_3207	389.223	-0.631378	0.197481	10.1778	0.00142142	0.0238775
K27ac_merged_peak_30085	1301.75	0.374245	0.117254	10.1641	0.00143203	0.0240342
K27ac_merged_peak_11674	923.062	0.423686	0.132797	10.1577	0.00143703	0.0240934
K27ac_merged_peak_6661	847.022	0.489145	0.15285	10.1562	0.00143814	0.0240934
K27ac_merged_peak_6781	483.176	0.56957	0.17858	10.137	0.00145321	0.024324
K27ac_merged_peak_23776	150.871	1.04252	0.324617	10.1242	0.00146333	0.0244715
K27ac_merged_peak_25421	306.232	0.70915	0.222355	10.1117	0.00147333	0.0246166
K27ac_merged_peak_9394	915.008	0.431268	0.135558	10.0911	0.0014899	0.0248712
K27ac_merged_peak_15894	122.959	-1.1237	0.351101	10.0881	0.0014923	0.0248891
K27ac_merged_peak_30489	241.171	0.801249	0.251384	10.076	0.00150212	0.0250304
K27ac_merged_peak_22323	516.362	0.573	0.179947	10.0715	0.00150583	0.0250476
K27ac_merged_peak_9557	608.898	0.533444	0.167556	10.0722	0.00150523	0.0250476
K27ac_merged_peak_25483	121.608	1.1952	0.370994	10.0545	0.00151976	0.0252567
K27ac_merged_peak_25547	1984.23	0.315148	0.0993589	10.0396	0.00153208	0.0254388
K27ac_merged_peak_29453	2061.61	0.312131	0.0984504	10.0301	0.00154006	0.0255259
K27ac_merged_peak_8230	204.99	0.873539	0.274298	10.0305	0.00153968	0.0255259
K27ac_merged_peak_7636	1074.73	-0.403466	0.127229	10.0272	0.00154245	0.0255427
K27ac_merged_peak_8433	340.662	-0.6715	0.211636	10.0149	0.00155281	0.0256916
K27ac_merged_peak_25974	1019.82	0.418274	0.131988	10.0059	0.0015604	0.0257943
K27ac_merged_peak_19931	655.47	0.522787	0.164772	9.99525	0.00156945	0.0259209
K27ac_merged_peak_31631	147.554	1.14843	0.355545	9.99156	0.00157259	0.0259498
K27ac_merged_peak_25036	194.761	0.878135	0.276785	9.98429	0.00157882	0.0260296
K27ac_merged_peak_14815	341.203	0.672471	0.21238	9.96619	0.00159441	0.0262635
K27ac_merged_peak_9696	1764.14	0.615945	0.194144	9.95948	0.00160023	0.0263361
K27ac_merged_peak_781	798.88	-0.451543	0.142911	9.95472	0.00160437	0.026381
K27ac_merged_peak_18760	178.193	0.923319	0.291186	9.95027	0.00160826	0.0264215
K27ac_merged_peak_32976	220.49	-0.840853	0.265307	9.93889	0.00161823	0.026562
K27ac_merged_peak_14024	3437.55	0.250026	0.0792847	9.93481	0.00162182	0.0265976
K27ac_merged_peak_18360	867.765	-0.445251	0.141056	9.92528	0.00163024	0.0266887
K27ac_merged_peak_29665	1539.12	0.33817	0.107246	9.9267	0.00162899	0.0266887
K27ac_merged_peak_14879	1979.85	-0.310922	0.0986764	9.91106	0.00164288	0.0268073
K27ac_merged_peak_19999	635.327	-0.501993	0.159167	9.91082	0.0016431	0.0268073
K27ac_merged_peak_29349	853.308	0.432645	0.137278	9.91068	0.00164322	0.0268073
K27ac_merged_peak_9122	141.548	-1.15293	0.358767	9.91501	0.00163937	0.0268073
K27ac_merged_peak_20481	2231.91	0.291927	0.0927005	9.90562	0.00164775	0.0268576
K27ac_merged_peak_10694	122.655	1.10424	0.348729	9.90159	0.00165136	0.026893
K27ac_merged_peak_33310	200.48	0.861641	0.272951	9.88868	0.00166298	0.0270586
K27ac_merged_peak_23497	400.967	-0.620529	0.196852	9.8855	0.00166587	0.0270819
K27ac_merged_peak_29051	540.023	0.548179	0.174102	9.86024	0.00168889	0.0274324
K27ac_merged_peak_22948	1280.03	0.362937	0.115541	9.85145	0.00169698	0.0275357
K27ac_merged_peak_9807	368.78	0.642544	0.204188	9.85012	0.0016982	0.0275357
K27ac_merged_peak_20302	399.213	0.621011	0.197367	9.84704	0.00170105	0.027558
K27ac_merged_peak_2979	134.915	1.05009	0.333068	9.8272	0.0017195	0.0278327
K27ac_merged_peak_28257	210.509	0.878886	0.278202	9.82415	0.00172235	0.0278546
K27ac_merged_peak_3171	410.144	0.604716	0.192588	9.82007	0.00172617	0.0278923
K27ac_merged_peak_22626	1148.12	-0.385896	0.123065	9.80834	0.00173722	0.0280465
K27ac_merged_peak_21704	1141.6	-0.386918	0.123427	9.80254	0.00174271	0.028106
K27ac_merged_peak_7549	858.296	-0.461347	0.146931	9.80126	0.00174392	0.028106
K27ac_merged_peak_24322	586.044	0.564729	0.179473	9.79591	0.00174901	0.0281637
K27ac_merged_peak_4156	273.365	-0.745662	0.237433	9.78842	0.00175614	0.0282542
K27ac_merged_peak_28518	619.578	0.501928	0.160182	9.78536	0.00175907	0.0282769
K27ac_merged_peak_16637	104.526	1.19212	0.378818	9.77469	0.0017693	0.0283925
K27ac_merged_peak_4484	1544.41	0.352959	0.1127	9.77626	0.0017678	0.0283925
K27ac_merged_peak_23315	281.636	0.742075	0.236442	9.76146	0.00178208	0.0285731
K27ac_merged_peak_32054	548.199	0.530763	0.169578	9.75913	0.00178434	0.0285847
K27ac_merged_peak_26508	879.834	0.423985	0.135655	9.74767	0.0017955	0.0287388
K27ac_merged_peak_14074	163.092	0.956731	0.304792	9.73951	0.00180349	0.0288413
K27ac_merged_peak_21755	157.74	-1.00008	0.317695	9.73181	0.00181106	0.0288413
K27ac_merged_peak_22464	143.256	1.09583	0.34594	9.73206	0.00181082	0.0288413
K27ac_merged_peak_28703	522.862	0.556695	0.177883	9.73516	0.00180776	0.0288413
K27ac_merged_peak_3311	178.267	0.90836	0.289739	9.737	0.00180595	0.0288413
K27ac_merged_peak_8118	291.016	0.716096	0.228802	9.73169	0.00181117	0.0288413
K27ac_merged_peak_21057	3275.64	-0.287537	0.0920155	9.72929	0.00181355	0.0288544
K27ac_merged_peak_11998	237.543	-0.798653	0.254907	9.72616	0.00181664	0.0288563
K27ac_merged_peak_17876	412.592	0.602227	0.192734	9.72604	0.00181676	0.0288563
K27ac_merged_peak_12081	274.414	0.729732	0.233506	9.71099	0.00183169	0.0290441
K27ac_merged_peak_7156	2125.05	0.314057	0.100624	9.71229	0.0018304	0.0290441
K27ac_merged_peak_8840	227.443	0.867701	0.275661	9.7084	0.00183428	0.0290604
K27ac_merged_peak_18721	110.852	1.17045	0.372307	9.70316	0.00183952	0.0291098
K27ac_merged_peak_8894	280.912	0.781695	0.248853	9.70216	0.00184052	0.0291098
K27ac_merged_peak_9366	1216.59	0.37373	0.119924	9.68851	0.00185423	0.0293019
K27ac_merged_peak_12086	652.15	0.519885	0.166406	9.68687	0.00185589	0.0293033
K27ac_merged_peak_18362	172.161	0.91813	0.294048	9.66184	0.00188135	0.0296052
K27ac_merged_peak_22841	282.542	-0.719433	0.230791	9.66323	0.00187993	0.0296052
K27ac_merged_peak_2342	138.309	1.11031	0.352171	9.6647	0.00187843	0.0296052
K27ac_merged_peak_23705	154.506	1.00546	0.320559	9.66257	0.00188061	0.0296052
K27ac_merged_peak_31897	1248.7	0.361627	0.116277	9.65743	0.00188587	0.0296513
K27ac_merged_peak_32124	1081.01	0.393959	0.126666	9.64623	0.00189741	0.0298075
K27ac_merged_peak_22757	267.553	0.814896	0.259758	9.63912	0.00190477	0.0298728
K27ac_merged_peak_31767	583.19	0.508643	0.163574	9.64008	0.00190377	0.0298728
K27ac_merged_peak_17683	175.599	0.916724	0.293867	9.62945	0.00191482	0.0300053
K27ac_merged_peak_34734	317.897	0.677766	0.217913	9.62694	0.00191744	0.0300212
K27ac_merged_peak_17793	574.959	0.522885	0.168274	9.61855	0.00192622	0.0301333
K27ac_merged_peak_7322	432.654	0.621956	0.199598	9.61416	0.00193082	0.03018
K27ac_merged_peak_18930	195.737	0.88785	0.284465	9.60549	0.00193996	0.0302067
K27ac_merged_peak_19232	151.386	-0.979825	0.314657	9.60638	0.00193903	0.0302067
K27ac_merged_peak_25182	167.497	0.941003	0.301785	9.60712	0.00193825	0.0302067
K27ac_merged_peak_27289	620.532	-0.503421	0.162107	9.60394	0.0019416	0.0302067
K27ac_merged_peak_27835	524.221	0.532722	0.171614	9.60497	0.00194051	0.0302067
K27ac_merged_peak_34009	1026.16	0.397313	0.128059	9.60334	0.00194224	0.0302067
K27ac_merged_peak_26147	3258.93	0.252484	0.0814398	9.60049	0.00194525	0.0302283
K27ac_merged_peak_33726	566.273	0.523959	0.169013	9.5744	0.00197309	0.0306354
K27ac_merged_peak_33058	171.608	-0.913678	0.294105	9.56916	0.00197874	0.0306721
K27ac_merged_peak_7207	414.339	0.594953	0.191954	9.57027	0.00197753	0.0306721
K27ac_merged_peak_17514	338.789	-0.704383	0.226562	9.56751	0.00198051	0.0306741
K27ac_merged_peak_16936	928.452	0.427581	0.137965	9.56591	0.00198224	0.0306753
K27ac_merged_peak_26853	685.459	-0.479031	0.154608	9.56437	0.0019839	0.0306756
K27ac_merged_peak_127	2294.82	0.281591	0.0910174	9.56198	0.00198649	0.0306902
K27ac_merged_peak_31912	201.998	0.848349	0.273434	9.54923	0.00200034	0.0308786
K27ac_merged_peak_22608	156.054	0.965424	0.310766	9.54148	0.0020088	0.0309837
K27ac_merged_peak_23387	941.256	0.411541	0.133125	9.53232	0.00201885	0.0311129
K27ac_merged_peak_16981	1164.22	-0.375313	0.121523	9.51756	0.00203515	0.0313383
K27ac_merged_peak_19365	309.894	-0.681217	0.220309	9.51362	0.00203952	0.0313797
K27ac_merged_peak_20251	157.699	1.0213	0.327026	9.50691	0.00204699	0.0314648
K27ac_merged_peak_31562	257.641	-0.79116	0.255239	9.50563	0.00204843	0.0314648
K27ac_merged_peak_27774	179.981	0.924117	0.297407	9.50343	0.00205088	0.0314766
K27ac_merged_peak_13372	556.205	0.523877	0.169721	9.48701	0.00206932	0.0316809
K27ac_merged_peak_18191	406.058	-0.598386	0.193905	9.4855	0.00207102	0.0316809
K27ac_merged_peak_23041	158.925	0.945358	0.305498	9.48991	0.00206605	0.0316809
K27ac_merged_peak_3543	882.053	0.418417	0.135708	9.48582	0.00207066	0.0316809
K27ac_merged_peak_6201	1449.52	-0.353634	0.114661	9.48403	0.00207268	0.0316809
K27ac_merged_peak_9618	635.665	0.509798	0.165083	9.47742	0.00208016	0.0317693
K27ac_merged_peak_1521	1995.13	-0.301492	0.0978782	9.47311	0.00208505	0.0318179
K27ac_merged_peak_32924	468.033	0.581448	0.188267	9.47096	0.0020875	0.0318292
K27ac_merged_peak_23907	297.29	0.694031	0.225011	9.46342	0.0020961	0.0319343
K27ac_merged_peak_6938	250.129	0.755647	0.244939	9.4613	0.00209852	0.0319452
K27ac_merged_peak_30559	453.152	0.574341	0.186342	9.4542	0.00210666	0.0320428
K27ac_merged_peak_1968	690.941	0.474817	0.154156	9.45144	0.00210983	0.032065
K27ac_merged_peak_11432	1354.33	0.374486	0.121589	9.44405	0.00211835	0.0321372
K27ac_merged_peak_29833	309.284	0.687433	0.222977	9.44342	0.00211908	0.0321372
K27ac_merged_peak_5458	151.97	0.968803	0.313716	9.44284	0.00211975	0.0321372
K27ac_merged_peak_30708	4850.14	0.231728	0.0753884	9.43269	0.00213152	0.0322894
K27ac_merged_peak_2344	1806.48	0.306908	0.0999891	9.4095	0.00215864	0.0326473
K27ac_merged_peak_5321	303.523	0.703006	0.228366	9.40992	0.00215815	0.0326473
K27ac_merged_peak_33187	349.465	0.664855	0.215802	9.40751	0.00216098	0.0326562
K27ac_merged_peak_22166	317.292	0.72527	0.234778	9.40122	0.00216841	0.0327419
K27ac_merged_peak_23637	799.29	0.453439	0.147607	9.39367	0.00217736	0.0328505
K27ac_merged_peak_8822	147.155	-0.99197	0.321716	9.39189	0.00217948	0.0328559
K27ac_merged_peak_11752	702.682	0.459912	0.149919	9.38826	0.0021838	0.0328945
K27ac_merged_peak_23054	1021.7	0.410478	0.133694	9.38659	0.00218578	0.0328978
K27ac_merged_peak_19939	351.553	0.642125	0.209124	9.384	0.00218887	0.0329177
K27ac_merged_peak_28544	214.943	0.816187	0.265335	9.38247	0.0021907	0.0329188
K27ac_merged_peak_25739	704.849	0.469509	0.153036	9.37641	0.00219796	0.0330012
K27ac_merged_peak_24844	141.753	1.14156	0.364439	9.36925	0.00220656	0.0331038
K27ac_merged_peak_14261	2612.16	0.265226	0.0866356	9.36334	0.00221369	0.033184
K27ac_merged_peak_3296	324.16	0.663273	0.216246	9.35983	0.00221793	0.0332208
K27ac_merged_peak_3257	1164.88	0.369339	0.120678	9.34847	0.00223172	0.0334006
K27ac_merged_peak_21475	538.877	0.517995	0.169256	9.3381	0.00224438	0.0335632
K27ac_merged_peak_30556	748.091	0.446288	0.145894	9.33631	0.00224657	0.0335691
K27ac_merged_peak_18113	923.274	0.405738	0.13269	9.33232	0.00225148	0.0335886
K27ac_merged_peak_20142	1549.18	0.328629	0.107489	9.33293	0.00225072	0.0335886
K27ac_merged_peak_10933	1720.41	-0.311908	0.102061	9.32847	0.00225621	0.0336054
K27ac_merged_peak_16583	456.277	0.56151	0.183512	9.32869	0.00225594	0.0336054
K27ac_merged_peak_15928	190.141	-0.857683	0.279799	9.32617	0.00225904	0.0336208
K27ac_merged_peak_18265	237.981	0.76646	0.250279	9.32114	0.00226525	0.0336596
K27ac_merged_peak_33359	289.833	-0.696918	0.227684	9.32113	0.00226526	0.0336596
K27ac_merged_peak_33689	359.807	-0.627232	0.205066	9.3158	0.00227186	0.0337309
K27ac_merged_peak_19492	313.929	-0.683352	0.223128	9.31224	0.00227627	0.0337696
K27ac_merged_peak_5177	315.726	-0.675651	0.220848	9.30115	0.0022901	0.0339476
K27ac_merged_peak_30811	1903.4	0.305029	0.1	9.28784	0.0023068	0.0341681
K27ac_merged_peak_23028	832.627	0.434451	0.142338	9.28407	0.00231155	0.0342114
K27ac_merged_peak_14040	3478.15	0.238561	0.0782796	9.28025	0.00231638	0.0342557
K27ac_merged_peak_25094	1010.75	0.39074	0.128185	9.2732	0.00232532	0.0343606
K27ac_merged_peak_32368	213.581	0.810304	0.265214	9.26406	0.00233694	0.034505
K27ac_merged_peak_11276	326.283	0.656324	0.215152	9.26095	0.00234091	0.034518
K27ac_merged_peak_9046	287.381	0.749453	0.24442	9.26048	0.00234152	0.034518
K27ac_merged_peak_12338	381.732	0.608318	0.199558	9.2554	0.00234802	0.0345741
K27ac_merged_peak_16579	3119.4	-0.269035	0.0883325	9.25461	0.00234903	0.0345741
K27ac_merged_peak_10285	169.828	0.945225	0.307956	9.25266	0.00235154	0.0345837
K27ac_merged_peak_12539	230.853	-0.783213	0.256764	9.23929	0.00236877	0.0347277
K27ac_merged_peak_25822	490.71	0.544111	0.178661	9.24179	0.00236553	0.0347277
K27ac_merged_peak_29945	1107.83	0.372841	0.122559	9.23962	0.00236834	0.0347277
K27ac_merged_peak_34885	185.266	0.894374	0.292114	9.24219	0.00236501	0.0347277
K27ac_merged_peak_14761	397.132	0.623065	0.204159	9.23563	0.00237351	0.0347698
K27ac_merged_peak_33625	338.66	0.656552	0.215367	9.2299	0.00238094	0.0348514
K27ac_merged_peak_31744	571.452	0.504779	0.165918	9.22811	0.00238328	0.0348583
K27ac_merged_peak_21093	1784.37	0.34244	0.112564	9.21722	0.00239749	0.0350386
K27ac_merged_peak_22031	260.172	0.72943	0.239673	9.20961	0.00240749	0.0351572
K27ac_merged_peak_10232	269.212	0.795695	0.259506	9.20649	0.00241159	0.0351896
K27ac_merged_peak_13241	209.286	-0.811381	0.266554	9.20095	0.0024189	0.0352686
K27ac_merged_peak_1775	522.901	-0.532371	0.175257	9.18531	0.00243966	0.0355436
K27ac_merged_peak_14555	320.7	-0.666426	0.219424	9.18097	0.00244545	0.0355724
K27ac_merged_peak_26178	598.704	0.493135	0.16251	9.18105	0.00244533	0.0355724
K27ac_merged_peak_29097	267.486	0.755151	0.247754	9.17672	0.00245113	0.0355995
K27ac_merged_peak_30574	101.697	-1.22158	0.397716	9.1778	0.00244968	0.0355995
K27ac_merged_peak_17193	482.118	-0.543329	0.179117	9.16879	0.00246178	0.0357264
K27ac_merged_peak_34347	407.415	0.607263	0.199879	9.16366	0.00246868	0.0357987
K27ac_merged_peak_30671	270.774	0.714988	0.235601	9.15583	0.00247927	0.0359244
K27ac_merged_peak_26469	375.295	0.636345	0.209416	9.15384	0.00248196	0.0359355
K27ac_merged_peak_17846	1102.3	-0.381203	0.125876	9.14714	0.00249107	0.0360394
K27ac_merged_peak_24226	281.583	0.699814	0.230854	9.14229	0.00249768	0.036107
K27ac_merged_peak_32659	466.104	0.551858	0.182186	9.1402	0.00250054	0.0361205
K27ac_merged_peak_16422	909.709	0.403715	0.133444	9.1356	0.00250683	0.0361609
K27ac_merged_peak_26559	198.034	-0.836187	0.275506	9.13532	0.00250722	0.0361609
K27ac_merged_peak_19159	1149.72	-0.40639	0.134111	9.12599	0.00252003	0.0362726
K27ac_merged_peak_24060	186.598	-0.855438	0.282096	9.12544	0.00252079	0.0362726
K27ac_merged_peak_26793	4041.81	0.234659	0.0776359	9.12554	0.00252066	0.0362726
K27ac_merged_peak_1674	332.114	-0.648838	0.214253	9.12341	0.00252359	0.0362849
K27ac_merged_peak_21383	1244.46	0.377547	0.124743	9.1217	0.00252595	0.0362908
K27ac_merged_peak_20208	669.547	0.471202	0.15582	9.11749	0.00253177	0.0363465
K27ac_merged_peak_28077	163.994	0.917468	0.302424	9.11509	0.00253509	0.0363662
K27ac_merged_peak_2912	139.258	1.02406	0.336238	9.111	0.00254076	0.0364195
K27ac_merged_peak_4576	551.133	0.506418	0.167588	9.1052	0.00254884	0.0365073
K27ac_merged_peak_8565	172.719	0.931069	0.305941	9.10183	0.00255354	0.0365466
K27ac_merged_peak_14961	313.623	0.709988	0.23384	9.09421	0.0025642	0.036671
K27ac_merged_peak_21363	101.072	1.17062	0.385362	9.08935	0.00257103	0.0366843
K27ac_merged_peak_6069	425.541	-0.573939	0.189975	9.09041	0.00256953	0.0366843
K27ac_merged_peak_6854	155.749	0.985064	0.323318	9.09086	0.0025689	0.0366843
K27ac_merged_peak_24873	211.124	0.83943	0.276559	9.07949	0.00258492	0.0368544
K27ac_merged_peak_1056	696.543	0.45602	0.151184	9.0739	0.00259284	0.0369368
K27ac_merged_peak_29251	908.611	0.408245	0.135361	9.07261	0.00259466	0.0369368
K27ac_merged_peak_17740	116.541	1.11259	0.365883	9.06787	0.0026014	0.0369482
K27ac_merged_peak_27164	1675.65	0.329882	0.109374	9.06879	0.00260009	0.0369482
K27ac_merged_peak_28170	897.783	0.406854	0.134952	9.06984	0.0025986	0.0369482
K27ac_merged_peak_9753	208.44	0.831141	0.274502	9.06004	0.00261256	0.0370785
K27ac_merged_peak_33699	202.252	0.821216	0.271816	9.05802	0.00261545	0.0370914
K27ac_merged_peak_10887	650.368	0.468277	0.155561	9.03725	0.00264534	0.0374866
K27ac_merged_peak_9371	153.366	0.938488	0.310881	9.03279	0.00265179	0.0375496
K27ac_merged_peak_28111	96.7766	1.18762	0.392371	9.02937	0.00265675	0.0375914
K27ac_merged_peak_2838	897.324	0.40451	0.134527	9.0241	0.00266443	0.0376714
K27ac_merged_peak_14817	428.972	0.573127	0.190507	9.00887	0.00268673	0.0379579
K27ac_merged_peak_25304	241.68	-0.788682	0.261021	9.00232	0.00269637	0.0380654
K27ac_merged_peak_8196	1025.38	0.399896	0.133057	8.99667	0.00270471	0.0381542
K27ac_merged_peak_28547	262.672	0.736717	0.244525	8.99463	0.00270775	0.0381682
K27ac_merged_peak_24651	1193.36	0.377787	0.12574	8.99184	0.00271188	0.0381976
K27ac_merged_peak_18993	933.817	0.406271	0.135348	8.9821	0.00272636	0.0383727
K27ac_merged_peak_6111	350.64	0.654239	0.217266	8.97991	0.00272963	0.0383897
K27ac_merged_peak_8547	2740.43	-0.255815	0.0853356	8.9783	0.00273204	0.0383946
K27ac_merged_peak_21376	644.583	0.479966	0.159928	8.96885	0.00274622	0.0385649
K27ac_merged_peak_33099	170.282	-0.924196	0.306451	8.95836	0.00276203	0.0387577
K27ac_merged_peak_15247	600.471	-0.483816	0.161533	8.94624	0.00278042	0.0389279
K27ac_merged_peak_18473	217.282	0.851465	0.281768	8.94688	0.00277944	0.0389279
K27ac_merged_peak_32796	634.823	0.479909	0.160139	8.94657	0.00277991	0.0389279
K27ac_merged_peak_10890	178.754	-0.892172	0.296357	8.94062	0.00278899	0.0390186
K27ac_merged_peak_26702	103.391	1.14868	0.381556	8.9362	0.00279574	0.0390838
K27ac_merged_peak_29022	116.825	1.12079	0.370634	8.93038	0.00280466	0.0391792
K27ac_merged_peak_14698	541.015	0.508846	0.170086	8.92437	0.00281391	0.0392496
K27ac_merged_peak_29094	875.674	0.406048	0.135777	8.92555	0.00281209	0.0392496
K27ac_merged_peak_1531	204.554	-0.806882	0.269381	8.91131	0.00283409	0.0394721
K27ac_merged_peak_17325	625.89	-0.537091	0.178859	8.91138	0.00283398	0.0394721
K27ac_merged_peak_18218	443.317	1.15496	0.380049	8.87764	0.00288685	0.0401769
K27ac_merged_peak_4121	477.979	0.541643	0.181642	8.85333	0.00292554	0.0406851
K27ac_merged_peak_4756	534.461	0.520366	0.174484	8.85072	0.00292974	0.0407131
K27ac_merged_peak_19858	1471.69	0.327946	0.110156	8.84725	0.00293531	0.0407603
K27ac_merged_peak_15347	339.658	-0.696072	0.23217	8.84248	0.00294299	0.0407758
K27ac_merged_peak_26834	274.884	0.695852	0.233387	8.84399	0.00294055	0.0407758
K27ac_merged_peak_4114	428.962	0.568203	0.190636	8.84345	0.00294143	0.0407758
K27ac_merged_peak_12109	255.046	0.724275	0.242932	8.83455	0.00295581	0.040901
K27ac_merged_peak_18457	629.536	0.470766	0.158168	8.83418	0.00295641	0.040901
K27ac_merged_peak_33329	331.575	-0.641891	0.21542	8.83121	0.00296122	0.0409373
K27ac_merged_peak_26605	697.402	-0.448786	0.150888	8.82512	0.00297112	0.0410437
K27ac_merged_peak_7884	692.359	0.4554	0.153077	8.82196	0.00297627	0.041064
K27ac_merged_peak_9712	885.228	0.429828	0.14433	8.82152	0.00297699	0.041064
K27ac_merged_peak_2843	663.214	0.464256	0.156105	8.81535	0.00298707	0.0411725
K27ac_merged_peak_29138	114.267	1.07957	0.361556	8.81221	0.00299221	0.041211
K27ac_merged_peak_7215	2088.86	0.282253	0.0950299	8.81096	0.00299427	0.041211
K27ac_merged_peak_14618	193.671	0.899704	0.299644	8.80286	0.00300759	0.0413638
K27ac_merged_peak_3643	412.747	0.580631	0.195207	8.80134	0.00301009	0.0413676
K27ac_merged_peak_24531	114.674	1.0896	0.364387	8.79982	0.0030126	0.0413718
K27ac_merged_peak_20644	213.159	0.794025	0.266595	8.79772	0.00301607	0.0413889
K27ac_merged_peak_26288	793.965	0.425147	0.143161	8.79581	0.00301923	0.0414018
K27ac_merged_peak_17946	496.326	0.523927	0.176462	8.78893	0.00303063	0.0414668
K27ac_merged_peak_31142	547.359	0.507758	0.170905	8.79127	0.00302676	0.0414668
K27ac_merged_peak_6600	527.964	0.507831	0.171044	8.78984	0.00302914	0.0414668
K27ac_merged_peak_16693	548.059	-0.499899	0.168497	8.77682	0.00305082	0.0416514
K27ac_merged_peak_17033	161.593	-0.922612	0.309367	8.7773	0.00305003	0.0416514
K27ac_merged_peak_33600	116.572	1.10046	0.367606	8.77885	0.00304743	0.0416514
K27ac_merged_peak_32775	374.7	0.623939	0.20973	8.77464	0.00305448	0.0416709
K27ac_merged_peak_11273	132.816	0.999882	0.335964	8.75851	0.0030816	0.0419837
K27ac_merged_peak_26838	334.14	-0.662669	0.2228	8.75833	0.00308191	0.0419837
K27ac_merged_peak_19047	234.605	-0.750197	0.252827	8.74692	0.00310125	0.0422141
K27ac_merged_peak_29236	638.123	-0.490668	0.165427	8.74436	0.00310561	0.0422141
K27ac_merged_peak_8984	286.317	0.689606	0.232362	8.74564	0.00310343	0.0422141
K27ac_merged_peak_25233	749.827	0.437016	0.147607	8.73987	0.00311326	0.0422873
K27ac_merged_peak_15199	849.925	-0.407024	0.137561	8.7382	0.00311612	0.0422953
K27ac_merged_peak_5501	331.084	0.696916	0.233849	8.73687	0.00311839	0.0422954
K27ac_merged_peak_18096	558.702	0.497666	0.168144	8.7293	0.00313137	0.0424406
K27ac_merged_peak_8657	663.607	0.460544	0.15565	8.72707	0.00313519	0.0424616
K27ac_merged_peak_21410	196.255	0.827432	0.27877	8.72554	0.00313783	0.0424665
K27ac_merged_peak_23720	223.315	0.764883	0.258238	8.71989	0.00314757	0.0425364
K27ac_merged_peak_32009	333.015	0.643456	0.217181	8.71858	0.00314983	0.0425364
K27ac_merged_peak_34279	243.602	0.788367	0.264709	8.71957	0.00314812	0.0425364
K27ac_merged_peak_13590	108.217	1.12826	0.378515	8.71531	0.00315548	0.0425815
K27ac_merged_peak_17024	632.812	-0.486494	0.164392	8.71068	0.0031635	0.0425815
K27ac_merged_peak_20093	273.621	0.698184	0.235874	8.71007	0.00316458	0.0425815
K27ac_merged_peak_28168	959.474	0.387964	0.131312	8.7104	0.003164	0.0425815
K27ac_merged_peak_5518	126.597	1.06277	0.356225	8.71106	0.00316286	0.0425815
K27ac_merged_peak_15515	1752.23	-0.309716	0.10486	8.70559	0.00317235	0.0426553
K27ac_merged_peak_19078	524.594	0.510588	0.17279	8.70098	0.0031804	0.0426713
K27ac_merged_peak_26812	1827.99	0.295572	0.100134	8.70138	0.0031797	0.0426713
K27ac_merged_peak_30736	166.294	-0.891551	0.300956	8.70236	0.00317799	0.0426713
K27ac_merged_peak_13567	2597.18	-0.265249	0.0898757	8.69684	0.00318762	0.0426761
K27ac_merged_peak_30836	511.103	0.523576	0.177121	8.69809	0.00318544	0.0426761
K27ac_merged_peak_7029	299.117	1.37351	0.453255	8.69861	0.00318454	0.0426761
K27ac_merged_peak_5328	131.468	1.0262	0.345017	8.69237	0.00319544	0.0427502
K27ac_merged_peak_12341	731.503	0.440537	0.149266	8.68423	0.00320976	0.0428963
K27ac_merged_peak_13095	441.378	0.563614	0.190832	8.68224	0.00321326	0.0428963
K27ac_merged_peak_31336	618.354	-0.46879	0.158899	8.68226	0.00321323	0.0428963
K27ac_merged_peak_17813	445.464	0.548749	0.185979	8.67308	0.00322944	0.04302
K27ac_merged_peak_2210	1009.38	0.383526	0.130052	8.67413	0.00322759	0.04302
K27ac_merged_peak_7327	644.905	0.459889	0.155968	8.67387	0.00322805	0.04302
K27ac_merged_peak_23570	454.101	-0.542483	0.183934	8.67068	0.0032337	0.0430461
K27ac_merged_peak_24682	330.53	-0.63175	0.214114	8.66591	0.00324218	0.0431282
K27ac_merged_peak_8768	202.447	-0.802271	0.271552	8.6646	0.00324451	0.0431284
K27ac_merged_peak_26044	226.946	0.756807	0.256355	8.66108	0.00325078	0.043181
K27ac_merged_peak_33576	1243.5	0.342757	0.116401	8.65863	0.00325515	0.0432045
K27ac_merged_peak_7572	150.548	0.934047	0.315773	8.6575	0.00325718	0.0432045
K27ac_merged_peak_9852	2415.44	0.281839	0.0956845	8.65412	0.00326323	0.043254
K27ac_merged_peak_14374	763.458	-0.446112	0.151364	8.65184	0.00326732	0.0432775
K27ac_merged_peak_12563	252.249	-0.72644	0.246302	8.63642	0.00329508	0.0434909
K27ac_merged_peak_17220	1037.93	0.372275	0.126562	8.63726	0.00329357	0.0434909
K27ac_merged_peak_28047	699.585	0.45675	0.155063	8.63947	0.00328957	0.0434909
K27ac_merged_peak_7117	264.251	-0.722166	0.244589	8.63767	0.00329282	0.0434909
K27ac_merged_peak_7320	271.202	0.732037	0.247467	8.63695	0.00329413	0.0434909
K27ac_merged_peak_33468	236.38	0.782231	0.264281	8.63395	0.00329956	0.0435192
K27ac_merged_peak_10667	672.54	0.472709	0.160488	8.62803	0.00331029	0.0436299
K27ac_merged_peak_12088	209.87	-0.795908	0.269835	8.62497	0.00331587	0.0436725
K27ac_merged_peak_26151	626.093	-0.477023	0.162126	8.62137	0.00332242	0.0437281
K27ac_merged_peak_28057	260.779	0.718894	0.243898	8.61742	0.00332963	0.043792
K27ac_merged_peak_14869	730.167	-0.441957	0.150361	8.61173	0.00334005	0.0438981
K27ac_merged_peak_24023	523.137	-0.568307	0.192763	8.59967	0.00336225	0.0440889
K27ac_merged_peak_24370	175.513	-0.856147	0.290767	8.60223	0.00335751	0.0440889
K27ac_merged_peak_25920	212.388	0.812422	0.275147	8.59948	0.00336259	0.0440889
K27ac_merged_peak_29087	240.336	0.732726	0.249153	8.59871	0.00336401	0.0440889
K27ac_merged_peak_18938	371.169	0.59291	0.201855	8.59512	0.00337065	0.0441449
K27ac_merged_peak_3253	2008.73	0.282853	0.0964476	8.59061	0.003379	0.0442232
K27ac_merged_peak_11751	1522.36	-0.334065	0.113823	8.58707	0.00338558	0.0442783
K27ac_merged_peak_29376	318.533	0.639401	0.217815	8.57907	0.0034005	0.0444422
K27ac_merged_peak_24321	449.922	0.540658	0.184318	8.57685	0.00340463	0.0444651
K27ac_merged_peak_912	135.06	-0.977862	0.332355	8.56954	0.00341834	0.0446129
K27ac_merged_peak_1336	577.322	0.480309	0.16394	8.56169	0.0034331	0.0447628
K27ac_merged_peak_15412	787.246	0.418046	0.142742	8.55962	0.00343702	0.0447628
K27ac_merged_peak_17266	1668.35	0.32972	0.112475	8.56029	0.00343575	0.0447628
K27ac_merged_peak_18732	105.334	1.15833	0.390719	8.55559	0.00344463	0.04482
K27ac_merged_peak_33712	506.745	-0.564254	0.191836	8.55475	0.00344621	0.04482
K27ac_merged_peak_15810	1573.57	-0.319192	0.109125	8.53747	0.00347909	0.0452161
K27ac_merged_peak_18093	158.056	0.900003	0.306791	8.53037	0.00349269	0.0452163
K27ac_merged_peak_1852	1128.48	0.356654	0.121992	8.53223	0.00348911	0.0452163
K27ac_merged_peak_20887	321.752	-0.635853	0.217264	8.52828	0.0034967	0.0452163
K27ac_merged_peak_21439	161.205	-0.891263	0.303858	8.52928	0.00349479	0.0452163
K27ac_merged_peak_22814	589.673	0.490152	0.167451	8.52735	0.00349849	0.0452163
K27ac_merged_peak_33645	273.987	0.70395	0.239979	8.52948	0.00349439	0.0452163
K27ac_merged_peak_3674	239.702	0.730591	0.24946	8.52869	0.0034959	0.0452163
K27ac_merged_peak_6327	1007.45	0.373592	0.127819	8.52914	0.00349505	0.0452163
K27ac_merged_peak_28550	1144.08	0.353745	0.121062	8.52501	0.00350299	0.0452431
K27ac_merged_peak_20628	482.895	0.535484	0.182934	8.52339	0.00350612	0.0452522
K27ac_merged_peak_15193	132.097	1.00746	0.342505	8.51655	0.00351931	0.0453597
K27ac_merged_peak_7803	672.555	0.454149	0.155364	8.5167	0.00351901	0.0453597
K27ac_merged_peak_7591	336.332	-0.624877	0.213743	8.50328	0.00354507	0.0456288
K27ac_merged_peak_942	225.96	0.768459	0.262431	8.5035	0.00354463	0.0456288
K27ac_merged_peak_1118	1846.96	0.288212	0.0988124	8.49853	0.00355433	0.0456535
K27ac_merged_peak_12819	386.045	0.578996	0.198246	8.49914	0.00355314	0.0456535
K27ac_merged_peak_14684	143.103	0.951893	0.324619	8.49944	0.00355257	0.0456535
K27ac_merged_peak_31189	1510.3	-0.313195	0.107403	8.49287	0.00356541	0.0457643
K27ac_merged_peak_20168	2685.49	0.270365	0.0927136	8.48265	0.0035855	0.0459899
K27ac_merged_peak_30898	158.309	-0.896833	0.306714	8.48142	0.00358791	0.0459899
K27ac_merged_peak_7393	303.705	0.659043	0.225687	8.47828	0.00359413	0.0460379
K27ac_merged_peak_12293	1173.91	-0.351728	0.120729	8.47184	0.00360687	0.0461694
K27ac_merged_peak_19740	549.891	-0.490028	0.168146	8.46909	0.00361233	0.0462076
K27ac_merged_peak_13374	579.336	-0.479094	0.164431	8.46562	0.00361922	0.046264
K27ac_merged_peak_31227	421.499	0.557653	0.19134	8.45961	0.0036312	0.0463854
K27ac_merged_peak_31858	197.802	0.898911	0.304622	8.45524	0.00363994	0.0464652
K27ac_merged_peak_113	109.545	1.08222	0.36999	8.45243	0.00364557	0.0465053
K27ac_merged_peak_13366	543.548	0.522267	0.179104	8.4393	0.00367197	0.04681
K27ac_merged_peak_19863	168.503	0.866144	0.297039	8.43345	0.00368382	0.0469291
K27ac_merged_peak_34074	873.495	-0.408606	0.140556	8.42188	0.00370731	0.0471962
K27ac_merged_peak_15590	410.455	0.563516	0.193875	8.42047	0.00371021	0.0472008
K27ac_merged_peak_10946	144.821	-0.931728	0.319673	8.41921	0.00371278	0.0472013
K27ac_merged_peak_24853	730.015	0.436344	0.150265	8.40445	0.00374305	0.0475214
K27ac_merged_peak_6538	113.653	1.06003	0.363236	8.40482	0.00374227	0.0475214
K27ac_merged_peak_26371	488.705	0.528494	0.181869	8.40106	0.00375002	0.0475776
K27ac_merged_peak_33515	178.872	0.841123	0.289218	8.39832	0.00375568	0.047617
K27ac_merged_peak_31211	282.176	-0.668349	0.230182	8.39021	0.00377248	0.0477873
K27ac_merged_peak_9995	2321.07	0.269036	0.0928284	8.38936	0.00377423	0.0477873
K27ac_merged_peak_19401	639.688	0.453899	0.156585	8.38206	0.00378943	0.0479472
K27ac_merged_peak_24470	327.932	-0.624422	0.215224	8.37973	0.00379429	0.0479762
K27ac_merged_peak_27949	212.384	0.811665	0.278244	8.377	0.00379999	0.0480157
K27ac_merged_peak_14868	257.354	-0.700814	0.241506	8.37413	0.003806	0.0480304
K27ac_merged_peak_3553	156.867	0.915388	0.314289	8.37398	0.0038063	0.0480304
K27ac_merged_peak_27794	244.426	0.736854	0.253564	8.36403	0.0038272	0.0482615
K27ac_merged_peak_33529	209.489	0.781817	0.269279	8.35951	0.00383674	0.0483491
K27ac_merged_peak_11159	627.21	-0.465469	0.160729	8.35742	0.00384115	0.0483721
K27ac_merged_peak_16173	1498.31	0.312986	0.108213	8.35445	0.00384743	0.0484185
K27ac_merged_peak_21345	1545.4	0.307243	0.106291	8.34576	0.00386589	0.048618
K27ac_merged_peak_18505	2032.05	0.279768	0.0967968	8.34208	0.00387373	0.0486511
K27ac_merged_peak_21511	1286.79	0.350636	0.121195	8.34207	0.00387374	0.0486511
K27ac_merged_peak_17235	414.843	0.555159	0.191925	8.33683	0.00388494	0.0487268
K27ac_merged_peak_26887	475.517	0.518624	0.179366	8.33558	0.0038876	0.0487268
K27ac_merged_peak_29381	264.558	0.71957	0.247796	8.33667	0.00388527	0.0487268
K27ac_merged_peak_32174	252.841	0.729967	0.251537	8.3319	0.0038955	0.0487931
K27ac_merged_peak_11764	848.162	-0.434237	0.15003	8.32422	0.00391199	0.048934
K27ac_merged_peak_23031	282.527	0.668281	0.231017	8.32492	0.00391049	0.048934
K27ac_merged_peak_26323	246.111	0.741425	0.255584	8.32073	0.00391952	0.0489953
K27ac_merged_peak_2971	235.128	-0.727439	0.251554	8.31579	0.00393019	0.0490629
K27ac_merged_peak_775	437.772	-0.539578	0.186802	8.31605	0.00392962	0.0490629
K27ac_merged_peak_19938	160.223	0.896094	0.309092	8.30671	0.00394989	0.0492169
K27ac_merged_peak_23366	187.327	0.814638	0.281701	8.30646	0.00395044	0.0492169
K27ac_merged_peak_34699	278.291	0.672451	0.232721	8.30868	0.00394562	0.0492169
K27ac_merged_peak_28789	4075.17	0.225047	0.078046	8.30311	0.00395773	0.0492749
K27ac_merged_peak_4941	4740.89	0.206965	0.0718889	8.2819	0.00400421	0.0498204
K27ac_merged_peak_134	191.905	0.803598	0.278312	8.27889	0.00401087	0.04987
K27ac_merged_peak_7585	1753.92	0.297155	0.103236	8.27296	0.00402398	0.0499997
K27ac_merged_peak_11104	193.578	0.799385	0.277066	8.26931	0.00403208	0.0500355
K27ac_merged_peak_22518	365.618	-0.604819	0.209596	8.26925	0.00403222	0.0500355
K27ac_merged_peak_2046	117.654	1.05396	0.363232	8.26757	0.00403596	0.0500486
K27ac_merged_peak_31270	442.74	0.552525	0.191674	8.26593	0.0040396	0.0500604
K27ac_merged_peak_13875	220.535	-0.757758	0.262622	8.26093	0.00405074	0.0501319
K27ac_merged_peak_18449	229.574	0.749144	0.259489	8.26132	0.00404986	0.0501319
K27ac_merged_peak_13443	380.216	1.10891	0.378968	8.25369	0.00406693	0.0502656
K27ac_merged_peak_16785	159.644	0.882926	0.305986	8.2546	0.00406488	0.0502656
K27ac_merged_peak_22302	180.627	-0.849607	0.294033	8.25074	0.00407354	0.050314
K27ac_merged_peak_19094	229.98	0.74506	0.258493	8.23955	0.00409872	0.0505581
K27ac_merged_peak_31775	318.816	-0.625198	0.217334	8.24034	0.00409695	0.0505581
K27ac_merged_peak_31816	163.631	0.982416	0.336256	8.23349	0.00411243	0.0506937
K27ac_merged_peak_24828	259.514	0.691155	0.240315	8.22841	0.00412397	0.0508024
K27ac_merged_peak_3038	129.969	1.01385	0.349892	8.22689	0.00412742	0.0508113
K27ac_merged_peak_20776	568.78	0.474308	0.165187	8.22287	0.00413657	0.0508904
K27ac_merged_peak_18212	616.279	0.462326	0.161057	8.21421	0.00415636	0.0511002
K27ac_merged_peak_10776	489.698	-0.544441	0.189217	8.20929	0.00416764	0.0511464
K27ac_merged_peak_15812	2254.98	-0.268017	0.0934834	8.20899	0.00416834	0.0511464
K27ac_merged_peak_32475	113.323	-1.06116	0.367334	8.21111	0.00416347	0.0511464
K27ac_merged_peak_22231	228.484	0.739232	0.257249	8.20004	0.00418896	0.0513656
K27ac_merged_peak_23086	202.879	0.778549	0.271073	8.19534	0.0041998	0.0514422
K27ac_merged_peak_2756	384.519	-0.582931	0.203041	8.19495	0.00420071	0.0514422
K27ac_merged_peak_18143	120.571	1.01777	0.353388	8.18637	0.00422064	0.0516523
K27ac_merged_peak_23722	203.337	0.780324	0.271894	8.17927	0.00423719	0.0518209
K27ac_merged_peak_16567	288.433	0.653613	0.228081	8.17377	0.00425005	0.0519101
K27ac_merged_peak_19896	548.929	0.486742	0.169943	8.17402	0.00424947	0.0519101
K27ac_merged_peak_4965	260.301	0.691436	0.241236	8.17053	0.00425765	0.051969
K27ac_merged_peak_4829	422.538	0.558202	0.194911	8.15431	0.00429588	0.0524014
K27ac_merged_peak_9048	414.41	0.568861	0.198639	8.14576	0.00431621	0.0526149
K27ac_merged_peak_2659	517.169	0.494517	0.173105	8.13849	0.00433353	0.0527571
K27ac_merged_peak_6374	1924.93	0.281182	0.0984963	8.13905	0.00433221	0.0527571
K27ac_merged_peak_17177	805.343	-0.402017	0.14086	8.13038	0.00435295	0.052959
K27ac_merged_peak_29113	432.06	0.611625	0.21282	8.12385	0.00436866	0.0531155
K27ac_merged_peak_30078	366.292	0.603599	0.210967	8.12145	0.00437447	0.0531515
K27ac_merged_peak_27254	131.133	0.967098	0.337573	8.11911	0.0043801	0.0531853
K27ac_merged_peak_24444	544.599	0.490725	0.171944	8.11139	0.0043988	0.0533776
K27ac_merged_peak_4722	217.39	-0.799847	0.278559	8.10294	0.00441936	0.0535923
K27ac_merged_peak_4730	1288.26	0.328417	0.115424	8.08334	0.0044674	0.0541397
K27ac_merged_peak_32816	138.277	0.94574	0.330751	8.08056	0.00447427	0.0541877
K27ac_merged_peak_19368	1399.11	-0.315378	0.110893	8.07808	0.00448038	0.0541914
K27ac_merged_peak_397	790.275	-0.417299	0.146565	8.07822	0.00448005	0.0541914
K27ac_merged_peak_4325	649.86	-0.499908	0.175051	8.06968	0.00450122	0.0544082
K27ac_merged_peak_24510	911.318	0.734423	0.256511	8.06644	0.00450926	0.0544701
K27ac_merged_peak_27946	273.773	0.674282	0.236684	8.0639	0.00451559	0.0544761
K27ac_merged_peak_9176	181.914	0.828808	0.290327	8.06449	0.00451411	0.0544761
K27ac_merged_peak_34553	107.538	-1.06827	0.373757	8.06026	0.00452466	0.0545502
K27ac_merged_peak_1407	317.071	0.625602	0.219883	8.05545	0.0045367	0.0546248
K27ac_merged_peak_8226	195.76	0.790912	0.277574	8.05633	0.00453449	0.0546248
K27ac_merged_peak_7712	514.493	0.499742	0.175773	8.05156	0.00454645	0.0547069
K27ac_merged_peak_9974	555.156	0.488192	0.171673	8.04932	0.00455207	0.0547392
K27ac_merged_peak_14728	483.147	0.505928	0.178092	8.04762	0.00455635	0.0547554
K27ac_merged_peak_10924	320.482	0.617008	0.217199	8.03437	0.00458979	0.0551218
K27ac_merged_peak_27232	257.332	0.696114	0.244701	8.0326	0.00459429	0.0551404
K27ac_merged_peak_28481	397.923	-0.556098	0.195941	8.0257	0.00461181	0.0553151
K27ac_merged_peak_15406	1101.17	-0.389313	0.137071	8.01635	0.0046357	0.055459
K27ac_merged_peak_26403	3993.71	0.213223	0.0752753	8.01811	0.00463119	0.055459
K27ac_merged_peak_28517	432.375	0.535384	0.188708	8.01939	0.00462792	0.055459
K27ac_merged_peak_8953	477.643	0.541469	0.190441	8.01677	0.00463462	0.055459
K27ac_merged_peak_12325	862.094	0.38853	0.137109	8.01452	0.00464037	0.0554793
K27ac_merged_peak_14414	269.267	-0.669316	0.235917	8.01041	0.00465093	0.0555345
K27ac_merged_peak_20727	439.148	0.533981	0.188285	8.01144	0.00464828	0.0555345
K27ac_merged_peak_18343	109.716	-1.1331	0.394118	8.00605	0.00466213	0.0556125
K27ac_merged_peak_34622	100.733	-1.11605	0.391722	8.00555	0.00466343	0.0556125
K27ac_merged_peak_5305	272.827	0.726304	0.254484	8.00359	0.00466846	0.0556174
K27ac_merged_peak_9320	3288.58	-0.22655	0.0800521	8.00307	0.0046698	0.0556174
K27ac_merged_peak_23709	193.906	0.785454	0.276772	8.00138	0.00467417	0.055634
K27ac_merged_peak_24393	145.873	0.903379	0.318162	7.99559	0.00468914	0.0557766
K27ac_merged_peak_26545	3284.63	0.234896	0.0830272	7.993	0.00469585	0.0558208
K27ac_merged_peak_19199	2881.64	-0.244469	0.0864263	7.99071	0.00470181	0.055856
K27ac_merged_peak_2931	879.252	0.383502	0.135569	7.98864	0.00470717	0.0558842
K27ac_merged_peak_9579	206.855	0.769424	0.271193	7.983	0.00472186	0.0560229
K27ac_merged_peak_19822	621.86	-0.458937	0.162198	7.97624	0.00473953	0.0561969
K27ac_merged_peak_27769	707.21	0.433697	0.153371	7.96689	0.00476408	0.0564521
K27ac_merged_peak_32397	1234.06	0.338151	0.119687	7.96433	0.00477081	0.056496
K27ac_merged_peak_33193	165.733	0.919992	0.322169	7.95029	0.00480796	0.0568998
K27ac_merged_peak_16876	414.624	-0.543116	0.192556	7.92839	0.00486651	0.0575562
K27ac_merged_peak_14944	297.523	0.659651	0.233242	7.92445	0.00487712	0.0576351
K27ac_merged_peak_23279	409.944	0.581043	0.205406	7.92291	0.00488127	0.0576351
K27ac_merged_peak_5388	269.803	0.665354	0.235784	7.92247	0.00488245	0.0576351
K27ac_merged_peak_27935	470.502	0.526078	0.186388	7.9213	0.00488562	0.0576361
K27ac_merged_peak_17032	516.642	-0.487559	0.173119	7.91115	0.0049131	0.0579236
K27ac_merged_peak_33873	2956.88	0.236528	0.0840707	7.90867	0.00491984	0.0579665
K27ac_merged_peak_3909	182.661	-0.804316	0.285114	7.90472	0.00493059	0.0580565
K27ac_merged_peak_5497	181.821	-0.811927	0.287598	7.90329	0.00493449	0.0580659
K27ac_merged_peak_21073	1911.51	-0.286297	0.101793	7.89479	0.00495773	0.0583025
K27ac_merged_peak_30929	1595.91	-0.298783	0.106295	7.88995	0.00497103	0.0584221
K27ac_merged_peak_24005	253.341	-0.684478	0.243105	7.88753	0.00497769	0.0584635
K27ac_merged_peak_29455	640.403	0.447519	0.159172	7.88259	0.0049913	0.0585865
K27ac_merged_peak_11274	2373.84	0.537516	0.190661	7.87744	0.00500552	0.0587165
K27ac_merged_peak_21151	3152.87	0.228256	0.0813404	7.86907	0.00502875	0.058952
K27ac_merged_peak_9989	732.314	0.414254	0.147545	7.86778	0.00503234	0.058957
K27ac_merged_peak_3336	466.899	0.513309	0.182695	7.86482	0.00504059	0.0590166
K27ac_merged_peak_21762	781.713	-0.401134	0.142949	7.85953	0.00505536	0.0591525
K27ac_merged_peak_11122	1566.6	0.301855	0.107631	7.85248	0.0050751	0.0593462
K27ac_merged_peak_10267	582.597	0.46398	0.165343	7.84871	0.0050857	0.0593586
K27ac_merged_peak_18063	383.483	0.578237	0.205651	7.85018	0.00508156	0.0593586
K27ac_merged_peak_4210	575.075	-0.465795	0.165999	7.84901	0.00508485	0.0593586
K27ac_merged_peak_7276	532.383	0.484192	0.172566	7.84474	0.00509689	0.0594511
K27ac_merged_peak_9179	191.549	0.782481	0.278462	7.84364	0.00509999	0.0594511
K27ac_merged_peak_22465	139.474	0.961288	0.339867	7.84092	0.00510767	0.0595034
K27ac_merged_peak_32877	205.865	1.85266	0.629786	7.83558	0.00512277	0.059642
K27ac_merged_peak_17442	507.197	0.488976	0.174513	7.82989	0.00513892	0.0597556
K27ac_merged_peak_8359	254.692	0.680374	0.24253	7.8309	0.00513605	0.0597556
K27ac_merged_peak_14027	523.703	0.481917	0.172016	7.82719	0.0051466	0.0598076
K27ac_merged_peak_19760	256.061	0.67788	0.241936	7.80853	0.00520003	0.0603909
K27ac_merged_peak_17494	597.281	0.452337	0.161726	7.80507	0.00521	0.060469
K27ac_merged_peak_22463	187.127	0.814639	0.289812	7.8027	0.00521683	0.0604731
K27ac_merged_peak_2554	387.499	-0.57986	0.206818	7.80363	0.00521414	0.0604731
K27ac_merged_peak_14766	208.092	0.790238	0.280874	7.79529	0.00523825	0.0606837
K27ac_merged_peak_1858	321.39	-0.630597	0.224951	7.79218	0.00524729	0.0607508
K27ac_merged_peak_1134	8569.64	0.170801	0.0611751	7.79102	0.00525067	0.0607522
K27ac_merged_peak_32378	102.23	1.19323	0.417565	7.78814	0.00525904	0.0607736
K27ac_merged_peak_8871	944.165	0.391233	0.139855	7.78901	0.00525649	0.0607736
K27ac_merged_peak_15514	1442.04	0.30659	0.109833	7.7822	0.00527635	0.0609359
K27ac_merged_peak_24415	1210.14	0.329026	0.117884	7.77995	0.00528292	0.0609742
K27ac_merged_peak_34217	186.861	0.801427	0.286088	7.77179	0.00530686	0.0611747
K27ac_merged_peak_5830	459.134	0.511503	0.183214	7.7724	0.00530505	0.0611747
K27ac_merged_peak_24557	351.52	0.579465	0.207658	7.75672	0.00535129	0.0616489
K27ac_merged_peak_30549	613.314	0.465596	0.166906	7.73946	0.0054027	0.0622028
K27ac_merged_peak_5346	2958.09	0.235437	0.0846291	7.73073	0.00542888	0.0624656
K27ac_merged_peak_12405	795.504	-0.412222	0.147979	7.72853	0.0054355	0.0625032
K27ac_merged_peak_10969	489.149	0.501351	0.18005	7.72187	0.00545558	0.0626184
K27ac_merged_peak_14328	1559.96	-0.295558	0.106295	7.72236	0.00545412	0.0626184
K27ac_merged_peak_2068	242.223	0.692338	0.248511	7.72219	0.00545462	0.0626184
K27ac_merged_peak_18917	302.822	0.619887	0.22264	7.71957	0.00546254	0.0626212
K27ac_merged_peak_7477	512.899	0.488026	0.17537	7.71994	0.00546142	0.0626212
K27ac_merged_peak_22212	426.07	-0.52703	0.189419	7.71822	0.00546663	0.0626296
K27ac_merged_peak_22208	484.037	0.503499	0.180918	7.71317	0.00548195	0.0627281
K27ac_merged_peak_29473	114.29	1.02326	0.3656	7.71361	0.0054806	0.0627281
K27ac_merged_peak_27976	196.566	-0.801291	0.286851	7.70977	0.00549226	0.0628076
K27ac_merged_peak_33361	174.139	-0.836795	0.299542	7.70567	0.00550476	0.0629121
K27ac_merged_peak_3462	1478.75	-0.300983	0.108387	7.70298	0.00551298	0.0629674
K27ac_merged_peak_2825	203.71	0.759975	0.272965	7.69839	0.005527	0.0630889
K27ac_merged_peak_5678	112.184	1.04439	0.372888	7.69706	0.00553108	0.0630969
K27ac_merged_peak_22163	526.97	0.481594	0.173306	7.69481	0.00553799	0.0631371
K27ac_merged_peak_2290	2581.9	0.242639	0.0874426	7.69283	0.00554407	0.0631678
K27ac_merged_peak_18935	315.488	0.615009	0.221193	7.69158	0.0055479	0.063173
K27ac_merged_peak_12242	192.039	-0.783379	0.281558	7.68956	0.00555412	0.0632052
K27ac_merged_peak_21235	486.004	0.494523	0.178092	7.688	0.00555891	0.0632211
K27ac_merged_peak_12008	468.806	-0.509162	0.183326	7.6863	0.00556415	0.0632422
K27ac_merged_peak_14169	708.272	-0.444074	0.159715	7.68456	0.00556952	0.0632572
K27ac_merged_peak_30817	203.67	-0.752361	0.270538	7.68368	0.00557225	0.0632572
K27ac_merged_peak_11919	897.697	0.373925	0.134816	7.67989	0.00558396	0.0633516
K27ac_merged_peak_17450	847.347	-0.383705	0.138363	7.67596	0.00559612	0.0634125
K27ac_merged_peak_20741	725.032	0.410589	0.148059	7.67601	0.00559597	0.0634125
K27ac_merged_peak_29224	323.881	0.600012	0.216262	7.66832	0.00561987	0.063643
K27ac_merged_peak_16750	388.659	0.550365	0.198452	7.66681	0.00562458	0.0636576
K27ac_merged_peak_22350	1474.18	0.315563	0.113822	7.66546	0.00562879	0.0636668
K27ac_merged_peak_19312	94.5463	-1.1335	0.405248	7.65986	0.00564628	0.0638259
K27ac_merged_peak_12332	164.338	0.858769	0.308427	7.64734	0.00568562	0.0641929
K27ac_merged_peak_21329	191.571	0.782535	0.281714	7.64809	0.00568326	0.0641929
K27ac_merged_peak_33299	400.457	0.554541	0.199964	7.64557	0.00569118	0.0642167
K27ac_merged_peak_10100	256.716	0.71198	0.255709	7.64446	0.00569468	0.0642174
K27ac_merged_peak_20290	106.503	1.03676	0.373051	7.63476	0.00572539	0.0645247
K27ac_merged_peak_16217	610.61	0.444021	0.160514	7.63229	0.00573326	0.0645744
K27ac_merged_peak_2181	194.542	-0.769505	0.277661	7.62661	0.00575132	0.0647388
K27ac_merged_peak_10305	1275.79	0.322531	0.116793	7.61461	0.00578973	0.0651319
K27ac_merged_peak_33451	409.57	0.554724	0.20057	7.60881	0.00580837	0.0653022
K27ac_merged_peak_27026	563.255	0.467626	0.169324	7.60109	0.00583331	0.0655383
K27ac_merged_peak_3173	827.192	0.387901	0.140554	7.60013	0.0058364	0.0655383
K27ac_merged_peak_33651	1035.88	-0.372672	0.134948	7.59325	0.00585874	0.0657496
K27ac_merged_peak_1970	1171.54	0.33003	0.119715	7.58931	0.00587154	0.0658537
K27ac_merged_peak_25535	226.255	0.724813	0.262054	7.58128	0.00589776	0.0661081
K27ac_merged_peak_8014	2913.88	0.234687	0.0851933	7.57997	0.00590205	0.0661164
K27ac_merged_peak_19083	744.272	0.411477	0.149296	7.572	0.00592819	0.0663281
K27ac_merged_peak_30453	183.74	-0.805993	0.291253	7.57096	0.00593161	0.0663281
K27ac_merged_peak_32588	696.803	-0.418116	0.151754	7.57265	0.00592607	0.0663281
K27ac_merged_peak_2948	264.885	0.680568	0.246186	7.56625	0.00594714	0.0664222
K27ac_merged_peak_6051	931.963	0.373463	0.135573	7.56705	0.00594449	0.0664222
K27ac_merged_peak_8000	278.419	0.644794	0.233788	7.56426	0.00595371	0.0664558
K27ac_merged_peak_250	418.227	0.529912	0.192489	7.55377	0.00598846	0.066769
K27ac_merged_peak_28147	245.782	-0.684754	0.24839	7.55363	0.00598893	0.066769
K27ac_merged_peak_7970	148.52	0.90038	0.325292	7.54888	0.00600473	0.0669053
K27ac_merged_peak_29020	248.446	0.698957	0.253217	7.54383	0.0060216	0.0670532
K27ac_merged_peak_19396	587.45	0.447897	0.162946	7.53827	0.00604021	0.0672203
K27ac_merged_peak_14479	2903.11	0.238121	0.0867055	7.5313	0.00606361	0.0674004
K27ac_merged_peak_30447	1056.5	0.343116	0.124941	7.53141	0.00606323	0.0674004
K27ac_merged_peak_21292	597.599	0.455265	0.165675	7.52067	0.00609951	0.0677187
K27ac_merged_peak_32058	283.521	0.63443	0.230755	7.52133	0.00609726	0.0677187
K27ac_merged_peak_14523	509.649	0.497643	0.180985	7.51615	0.00611483	0.0678484
K27ac_merged_peak_30444	338.055	0.592197	0.215413	7.51209	0.00612863	0.0679612
K27ac_merged_peak_19435	1813.19	-0.284453	0.103695	7.51021	0.00613502	0.0679916
K27ac_merged_peak_11852	817.182	-0.388252	0.141549	7.50762	0.00614384	0.0680489
K27ac_merged_peak_25844	945.692	0.367027	0.133812	7.50466	0.00615394	0.0681204
K27ac_merged_peak_25123	140.409	0.894972	0.325346	7.50262	0.00616092	0.0681572
K27ac_merged_peak_19100	283.91	0.634515	0.23114	7.50063	0.00616775	0.0681924
K27ac_merged_peak_27407	107.688	1.02314	0.371426	7.49924	0.0061725	0.0682045
K27ac_merged_peak_26122	595.678	0.445416	0.162501	7.49349	0.00619225	0.0683822
K27ac_merged_peak_22076	461.382	0.534432	0.194442	7.48842	0.0062097	0.0685344
K27ac_merged_peak_33194	357.665	0.589658	0.214712	7.47815	0.00624523	0.0688858
K27ac_merged_peak_10111	236.547	0.716315	0.260533	7.47442	0.00625817	0.0689176
K27ac_merged_peak_28522	481.883	0.514889	0.187653	7.4761	0.00625234	0.0689176
K27ac_merged_peak_32901	232.272	0.695145	0.253619	7.47412	0.0062592	0.0689176
K27ac_merged_peak_9917	171.489	0.809832	0.295333	7.46854	0.00627863	0.0690908
K27ac_merged_peak_25407	390.479	0.562063	0.204957	7.46549	0.0062893	0.0691675
K27ac_merged_peak_11942	1143.2	0.345699	0.12636	7.46112	0.00630458	0.0692947
K27ac_merged_peak_32945	711.076	0.425278	0.155492	7.45431	0.00632849	0.0695165
K27ac_merged_peak_22182	318.554	-0.60641	0.221453	7.45317	0.00633247	0.0695194
K27ac_merged_peak_16216	824.328	-0.419634	0.153203	7.45171	0.00633761	0.0695349
K27ac_merged_peak_11503	215.487	0.781744	0.283564	7.44974	0.00634454	0.06957
K27ac_merged_peak_25709	2769.03	-0.234726	0.0859681	7.44794	0.00635093	0.0695991
K27ac_merged_peak_10538	252.589	-0.665159	0.243205	7.44532	0.00636018	0.0696596
K27ac_merged_peak_29703	784.642	0.389199	0.14254	7.4417	0.00637295	0.0697586
K27ac_merged_peak_9435	126.378	0.96383	0.350524	7.43963	0.00638032	0.0697983
K27ac_merged_peak_20230	101.338	-1.06266	0.386851	7.43496	0.00639688	0.0698976
K27ac_merged_peak_30055	1702.42	0.278819	0.102203	7.43537	0.00639541	0.0698976
K27ac_merged_peak_18155	4540.89	0.202217	0.0741807	7.42377	0.00643679	0.0702924
K27ac_merged_peak_17160	194.332	0.769378	0.281155	7.41761	0.00645887	0.0704923
K27ac_merged_peak_32734	143.021	0.879641	0.321706	7.41332	0.00647429	0.0706193
K27ac_merged_peak_31	521.571	-0.48855	0.178987	7.41021	0.00648548	0.0706588
K27ac_merged_peak_32928	295.458	0.617672	0.226345	7.41071	0.00648368	0.0706588
K27ac_merged_peak_20517	411.753	0.537118	0.196882	7.40877	0.00649067	0.070674
K27ac_merged_peak_15285	1459.27	-0.302329	0.111003	7.40607	0.00650042	0.0706977
K27ac_merged_peak_5248	110.847	-1.02891	0.374608	7.40682	0.00649771	0.0706977
K27ac_merged_peak_30547	681.719	0.420297	0.154321	7.39605	0.00653672	0.0710511
K27ac_merged_peak_26654	596.256	0.441067	0.162055	7.39035	0.00655745	0.0712008
K27ac_merged_peak_8468	796.564	0.400111	0.146912	7.39017	0.00655812	0.0712008
K27ac_merged_peak_27933	284.489	0.634928	0.232887	7.38698	0.00656976	0.0712857
K27ac_merged_peak_5087	196.334	0.778212	0.284585	7.38326	0.00658339	0.0713921
K27ac_merged_peak_27460	172.854	-0.892331	0.323512	7.38105	0.00659146	0.0714381
K27ac_merged_peak_17076	467.049	0.507175	0.186241	7.37759	0.00660414	0.0715031
K27ac_merged_peak_27346	189.43	0.772401	0.283331	7.3773	0.00660522	0.0715031
K27ac_merged_peak_6082	235.446	0.688829	0.252877	7.37629	0.00660895	0.0715031
K27ac_merged_peak_6320	3233.15	0.226605	0.0834437	7.36635	0.00664557	0.0718577
K27ac_merged_peak_18353	678.886	0.426678	0.156954	7.36146	0.00666368	0.0719426
K27ac_merged_peak_33278	650.464	0.426089	0.156848	7.36222	0.00666084	0.0719426
K27ac_merged_peak_6905	317.741	0.596218	0.219247	7.3611	0.00666499	0.0719426
K27ac_merged_peak_7595	552.916	-0.463785	0.170654	7.35863	0.00667417	0.072
K27ac_merged_peak_12099	377.651	0.554526	0.203905	7.35756	0.00667815	0.0720013
K27ac_merged_peak_8638	285.514	0.635249	0.233445	7.35447	0.00668961	0.0720832
K27ac_merged_peak_15517	436.879	-0.533655	0.196212	7.34413	0.00672821	0.0722704
K27ac_merged_peak_21989	169.663	0.846525	0.309742	7.3436	0.00673021	0.0722704
K27ac_merged_peak_23512	597.416	0.44787	0.165003	7.34447	0.00672692	0.0722704
K27ac_merged_peak_29165	822.613	-0.378769	0.139612	7.34805	0.00671356	0.0722704
K27ac_merged_peak_34510	369.273	0.551377	0.203125	7.34416	0.00672809	0.0722704
K27ac_merged_peak_3641	391.124	-0.536183	0.197491	7.34549	0.00672311	0.0722704
K27ac_merged_peak_13771	464.811	0.504515	0.185852	7.34162	0.0067376	0.0723081
K27ac_merged_peak_27080	168.225	0.805586	0.296397	7.33802	0.00675112	0.0724116
K27ac_merged_peak_33051	889.966	0.394788	0.145352	7.33676	0.00675584	0.0724206
K27ac_merged_peak_16775	783.124	0.397478	0.146543	7.33314	0.00676949	0.0724618
K27ac_merged_peak_32555	226.438	0.716401	0.263288	7.33264	0.00677133	0.0724618
K27ac_merged_peak_33580	1873.77	0.269876	0.0995997	7.33281	0.0067707	0.0724618
K27ac_merged_peak_20209	1547.95	0.297338	0.109751	7.32487	0.00680071	0.0726928
K27ac_merged_peak_32072	136.857	0.940475	0.343885	7.32527	0.00679918	0.0726928
K27ac_merged_peak_17680	531.259	0.46901	0.173022	7.32218	0.00681086	0.0727382
K27ac_merged_peak_27906	721.417	0.401498	0.148237	7.32168	0.00681275	0.0727382
K27ac_merged_peak_27231	248.611	0.668433	0.246358	7.31946	0.00682119	0.0727867
K27ac_merged_peak_7821	206.13	0.748396	0.275237	7.31788	0.00682718	0.0728089
K27ac_merged_peak_10817	166.016	0.821468	0.302543	7.31362	0.0068434	0.0729402
K27ac_merged_peak_15138	519.691	0.473821	0.174922	7.31004	0.00685703	0.0730438
K27ac_merged_peak_12103	1904.79	0.26454	0.0978079	7.30898	0.00686107	0.0730452
K27ac_merged_peak_8027	284.867	0.662	0.243355	7.30764	0.0068662	0.0730581
K27ac_merged_peak_30553	630.006	0.430031	0.158923	7.30419	0.0068794	0.0731152
K27ac_merged_peak_32736	201.629	0.734515	0.270991	7.30502	0.00687623	0.0731152
K27ac_merged_peak_30341	509.563	-0.473524	0.17498	7.30238	0.00688633	0.0731471
K27ac_merged_peak_4300	142.031	0.917527	0.336786	7.29612	0.00691038	0.0733608
K27ac_merged_peak_18712	194.711	0.760713	0.280399	7.29375	0.00691948	0.0734157
K27ac_merged_peak_19857	957.292	0.353032	0.13066	7.28941	0.00693621	0.0735514
K27ac_merged_peak_31733	913.562	-0.359395	0.133033	7.28717	0.00694487	0.0736014
K27ac_merged_peak_14593	266.796	0.660874	0.243776	7.28491	0.00695362	0.0736523
K27ac_merged_peak_13111	129.006	-0.918637	0.338882	7.28201	0.00696487	0.0736878
K27ac_merged_peak_27578	1145.66	0.328021	0.121455	7.28264	0.0069624	0.0736878
K27ac_merged_peak_14054	601.913	0.453633	0.167767	7.27384	0.00699662	0.0739399
K27ac_merged_peak_6554	341.505	0.569249	0.210651	7.27398	0.00699604	0.0739399
K27ac_merged_peak_5478	274.175	0.631086	0.233495	7.27259	0.00700149	0.0739495
K27ac_merged_peak_7925	293.845	0.612317	0.22661	7.27059	0.0070093	0.0739901
K27ac_merged_peak_16997	644.227	-0.426427	0.157975	7.26605	0.00702701	0.0741352
K27ac_merged_peak_15655	1029.49	0.340539	0.126405	7.24775	0.007099	0.0748524
K27ac_merged_peak_16435	1342.82	0.312548	0.116019	7.24413	0.00711331	0.0749186
K27ac_merged_peak_7876	414.811	0.524607	0.194463	7.24509	0.0071095	0.0749186
K27ac_merged_peak_31293	3893.89	0.210421	0.0781879	7.23567	0.00714693	0.0752302
K27ac_merged_peak_1498	754.785	-0.401019	0.148861	7.23462	0.00715111	0.0752318
K27ac_merged_peak_28835	1109.9	0.329389	0.122399	7.23198	0.0071616	0.0752997
K27ac_merged_peak_15068	523.324	0.468504	0.173995	7.22778	0.00717838	0.0754336
K27ac_merged_peak_31974	594.716	0.435142	0.161721	7.22434	0.00719217	0.075536
K27ac_merged_peak_26030	831.479	0.373745	0.138978	7.21949	0.00721161	0.0756976
K27ac_merged_peak_22356	3468.9	0.210869	0.0784684	7.21694	0.00722188	0.0757202
K27ac_merged_peak_6567	248.803	0.66155	0.245596	7.217	0.00722163	0.0757202
K27ac_merged_peak_14732	640.932	0.438344	0.162795	7.21592	0.00722598	0.0757206
K27ac_merged_peak_20334	1148.17	-0.338376	0.125885	7.20441	0.00727246	0.076165
K27ac_merged_peak_19568	1068.89	-0.370742	0.13779	7.19729	0.00730137	0.076382
K27ac_merged_peak_32893	2344.48	-0.250068	0.0931461	7.19732	0.00730124	0.076382
K27ac_merged_peak_34167	408.877	0.520497	0.193716	7.19488	0.00731117	0.0764416
K27ac_merged_peak_28088	200.958	-0.777177	0.287495	7.18981	0.00733188	0.0766005
K27ac_merged_peak_30174	228.251	-0.685569	0.255051	7.18915	0.00733457	0.0766005
K27ac_merged_peak_2896	221.278	0.696468	0.259131	7.18543	0.0073498	0.0766952
K27ac_merged_peak_882	914.915	0.363102	0.135307	7.18493	0.00735185	0.0766952
K27ac_merged_peak_1015	989.605	-0.354212	0.132034	7.17985	0.00737269	0.0768695
K27ac_merged_peak_22931	255.607	0.690588	0.256015	7.17753	0.00738223	0.076926
K27ac_merged_peak_2236	181.238	0.774483	0.287967	7.17653	0.00738636	0.0769261
K27ac_merged_peak_25562	483.813	0.479662	0.178859	7.17331	0.00739963	0.0770214
K27ac_merged_peak_14643	603.298	0.431103	0.160915	7.16274	0.00744333	0.0774024
K27ac_merged_peak_26648	314.929	-0.596079	0.222103	7.16245	0.00744453	0.0774024
K27ac_merged_peak_11606	105.075	1.02084	0.379038	7.15396	0.00747987	0.0776886
K27ac_merged_peak_27943	148.233	0.859118	0.319718	7.15342	0.00748211	0.0776886
K27ac_merged_peak_28420	380.741	-0.53479	0.199643	7.15284	0.00748455	0.0776886
K27ac_merged_peak_10411	612.795	0.430406	0.160742	7.15076	0.00749321	0.0777352
K27ac_merged_peak_1198	143.298	0.876719	0.326067	7.1447	0.00751857	0.0778384
K27ac_merged_peak_26177	634.983	0.432711	0.161571	7.1444	0.00751983	0.0778384
K27ac_merged_peak_3652	1593.51	-0.284373	0.106318	7.14499	0.00751738	0.0778384
K27ac_merged_peak_4632	601.536	0.445598	0.166326	7.14561	0.00751478	0.0778384
K27ac_merged_peak_19391	194.553	-0.761655	0.283471	7.14217	0.0075292	0.077849
K27ac_merged_peak_8109	158.737	0.841024	0.312682	7.1426	0.00752741	0.077849
K27ac_merged_peak_11062	366.022	0.565087	0.210818	7.13237	0.00757044	0.0782007
K27ac_merged_peak_8299	2178.66	0.248427	0.092982	7.1321	0.00757159	0.0782007
K27ac_merged_peak_10052	525.471	-0.466856	0.174595	7.12609	0.00759702	0.0784199
K27ac_merged_peak_17195	1449.91	-0.291245	0.109074	7.12234	0.00761295	0.07843
K27ac_merged_peak_29748	196.909	-0.735147	0.274662	7.12235	0.00761289	0.07843
K27ac_merged_peak_5505	1202.9	-0.315339	0.118087	7.12258	0.0076119	0.07843
K27ac_merged_peak_8149	367.859	0.556889	0.208043	7.1219	0.0076148	0.07843
K27ac_merged_peak_3562	2141.82	0.249027	0.0933292	7.11394	0.0076487	0.0787356
K27ac_merged_peak_9352	679.068	0.406244	0.152248	7.10584	0.00768333	0.0790485
K27ac_merged_peak_16599	611.384	0.438161	0.164125	7.10312	0.00769501	0.0790815
K27ac_merged_peak_28519	274.214	0.623485	0.233448	7.10363	0.00769279	0.0790815
K27ac_merged_peak_22831	201.426	-0.724053	0.271081	7.09486	0.00773051	0.0794026
K27ac_merged_peak_2509	559.132	0.465207	0.174263	7.0862	0.00776796	0.0797434
K27ac_merged_peak_10987	1026.95	0.338397	0.127102	7.07801	0.00780356	0.0800208
K27ac_merged_peak_21833	478.164	-0.483382	0.181369	7.07823	0.00780261	0.0800208
K27ac_merged_peak_5176	1212.82	-0.327236	0.122856	7.07588	0.00781284	0.0800719
K27ac_merged_peak_6394	491.463	-0.479115	0.179881	7.0672	0.00785078	0.0804167
K27ac_merged_peak_16022	187.612	0.756041	0.28373	7.05815	0.00789056	0.0807018
K27ac_merged_peak_28613	490.78	0.47333	0.177919	7.05815	0.00789055	0.0807018
K27ac_merged_peak_34296	203.153	-0.750719	0.28089	7.05791	0.00789159	0.0807018
K27ac_merged_peak_13242	204.572	-0.719806	0.270279	7.04808	0.00793504	0.0810573
K27ac_merged_peak_33579	2662.14	0.230719	0.0868647	7.04849	0.00793319	0.0810573
K27ac_merged_peak_19677	419.213	-0.509131	0.191505	7.04604	0.00794406	0.0811051
K27ac_merged_peak_7679	119.667	-0.936323	0.351197	7.04284	0.00795827	0.0812057
K27ac_merged_peak_1527	742.387	-0.393175	0.148021	7.03848	0.00797766	0.0812702
K27ac_merged_peak_18666	299.049	0.597	0.224588	7.03914	0.00797473	0.0812702
K27ac_merged_peak_4094	303.275	0.624131	0.233999	7.03922	0.00797436	0.0812702
K27ac_merged_peak_33083	458.915	-0.4854	0.182888	7.02558	0.00803536	0.0818134
K27ac_merged_peak_17655	327.49	0.600618	0.225521	7.02408	0.00804207	0.0818371
K27ac_merged_peak_1226	3448.92	0.208149	0.0786045	7.00784	0.00811536	0.0825378
K27ac_merged_peak_19657	999.992	-0.373419	0.140699	7.00419	0.00813194	0.0826614
K27ac_merged_peak_9726	389.027	0.527278	0.198917	6.99927	0.0081543	0.0828436
K27ac_merged_peak_22229	425.768	0.535466	0.201522	6.99678	0.00816563	0.0829136
K27ac_merged_peak_32684	263.125	0.636281	0.239955	6.99268	0.00818436	0.0830586
K27ac_merged_peak_17597	147.545	-0.841836	0.317304	6.98141	0.00823607	0.0835379
K27ac_merged_peak_11511	188.793	0.74631	0.281579	6.97935	0.00824555	0.0835886
K27ac_merged_peak_15339	211.331	-0.709005	0.267782	6.96399	0.00831664	0.0841722
K27ac_merged_peak_4935	121.939	0.922665	0.348138	6.96418	0.00831573	0.0841722
K27ac_merged_peak_9724	171.678	0.797782	0.300566	6.96549	0.00830968	0.0841722
K27ac_merged_peak_20647	1457.38	0.303472	0.114887	6.95809	0.00834409	0.0843584
K27ac_merged_peak_945	267.714	0.630961	0.238526	6.95814	0.00834389	0.0843584
K27ac_merged_peak_15142	4322.03	-0.193255	0.0732533	6.95602	0.00835374	0.0843647
K27ac_merged_peak_17449	163.511	-0.79683	0.301102	6.95623	0.00835278	0.0843647
K27ac_merged_peak_22860	508.531	0.460986	0.174638	6.952	0.00837256	0.084509
K27ac_merged_peak_19722	1451.43	0.287371	0.108963	6.94835	0.00838966	0.0846358
K27ac_merged_peak_20429	631.382	-0.428396	0.162248	6.94443	0.00840805	0.0847755
K27ac_merged_peak_39	952.003	-0.356058	0.135005	6.93654	0.00844522	0.0851043
K27ac_merged_peak_29379	339.081	0.560486	0.212423	6.93516	0.00845177	0.0851243
K27ac_merged_peak_25735	461.082	0.48221	0.182903	6.93048	0.00847392	0.0853013
K27ac_merged_peak_33335	243.255	-0.658397	0.249423	6.92897	0.00848106	0.0853272
K27ac_merged_peak_10329	1776.81	0.274931	0.104363	6.92639	0.00849328	0.0854042
K27ac_merged_peak_11690	113.106	0.9708	0.367094	6.91675	0.00853921	0.085421
K27ac_merged_peak_14341	1301.86	-0.317971	0.120697	6.91983	0.00852452	0.085421
K27ac_merged_peak_17368	118.74	0.942012	0.355998	6.91851	0.00853081	0.085421
K27ac_merged_peak_25173	157.093	0.811156	0.307173	6.92169	0.00851566	0.085421
K27ac_merged_peak_25577	397.958	0.514685	0.195356	6.92115	0.00851821	0.085421
K27ac_merged_peak_26587	99.9113	1.01708	0.384513	6.9204	0.00852178	0.085421
K27ac_merged_peak_31486	143.388	0.848516	0.32125	6.92084	0.00851969	0.085421
K27ac_merged_peak_31674	207.983	0.722458	0.273396	6.91734	0.00853639	0.085421
K27ac_merged_peak_5877	275.988	-0.62257	0.235979	6.92058	0.00852096	0.085421
K27ac_merged_peak_8052	402.384	0.518195	0.196677	6.91643	0.00854073	0.085421
K27ac_merged_peak_22620	751.361	-0.38474	0.146169	6.91451	0.00854993	0.0854672
K27ac_merged_peak_15004	705.272	-0.395055	0.150108	6.91296	0.00855732	0.0854953
K27ac_merged_peak_1415	809.93	0.379375	0.144151	6.90578	0.00859175	0.0857933
K27ac_merged_peak_28615	156.615	0.812469	0.308033	6.90387	0.00860095	0.0858393
K27ac_merged_peak_30280	894.822	-0.353182	0.134332	6.90253	0.00860739	0.0858577
K27ac_merged_peak_6830	733.073	-0.411675	0.156325	6.89898	0.00862452	0.0859826
K27ac_merged_peak_14284	826.412	0.367143	0.139779	6.88826	0.00867637	0.0864533
K27ac_merged_peak_11177	1229.06	0.333238	0.126766	6.88099	0.00871175	0.0866348
K27ac_merged_peak_24409	1274.49	0.309302	0.117783	6.88286	0.00870261	0.0866348
K27ac_merged_peak_29524	254.487	-0.663115	0.251638	6.87975	0.00871779	0.0866348
K27ac_merged_peak_3675	513.303	0.455755	0.173513	6.88245	0.0087046	0.0866348
K27ac_merged_peak_5245	213.99	-0.763766	0.288258	6.88053	0.00871398	0.0866348
K27ac_merged_peak_14573	337.7	0.588564	0.223303	6.87725	0.00872996	0.0867081
K27ac_merged_peak_23749	97.1323	1.06335	0.40124	6.87633	0.00873446	0.0867081
K27ac_merged_peak_19809	2029.71	-0.256463	0.0977827	6.86966	0.00876713	0.0869861
K27ac_merged_peak_15371	172.125	0.791929	0.300452	6.86735	0.00877848	0.0870062
K27ac_merged_peak_2697	299.983	0.603389	0.22957	6.86784	0.00877608	0.0870062
K27ac_merged_peak_1621	112.305	0.958528	0.363919	6.86181	0.00880572	0.08723
K27ac_merged_peak_11460	98.2249	1.01984	0.387468	6.85709	0.00882902	0.0874143
K27ac_merged_peak_4680	463.15	0.487048	0.185619	6.85513	0.00883872	0.087464
K27ac_merged_peak_30159	132.004	0.908569	0.344338	6.85408	0.0088439	0.0874689
K27ac_merged_peak_20664	1719.78	-0.266509	0.101762	6.85285	0.00884999	0.0874827
K27ac_merged_peak_27128	211.947	0.694123	0.264553	6.84943	0.00886697	0.0876041
K27ac_merged_peak_14721	226.435	-0.675649	0.25756	6.84504	0.00888878	0.0877732
K27ac_merged_peak_18826	174.781	0.773764	0.294487	6.84364	0.00889574	0.0877954
K27ac_merged_peak_15824	260.077	-0.632323	0.24119	6.84034	0.00891217	0.0878647
K27ac_merged_peak_18605	123.713	0.96531	0.364457	6.84101	0.00890886	0.0878647
K27ac_merged_peak_11596	597.42	-0.430122	0.164243	6.83686	0.00892954	0.0879895
K27ac_merged_peak_23293	432.4	0.495105	0.189069	6.8342	0.00894286	0.0880277
K27ac_merged_peak_7512	349.548	-0.544639	0.207994	6.8347	0.00894035	0.0880277
K27ac_merged_peak_21848	1249.84	0.30748	0.117568	6.82949	0.0089665	0.0882139
K27ac_merged_peak_1299	535.7	-0.465106	0.177568	6.82644	0.00898181	0.0882888
K27ac_merged_peak_9242	632.858	0.426606	0.162932	6.82609	0.00898357	0.0882888
K27ac_merged_peak_13699	190.948	-0.741494	0.282716	6.82407	0.00899375	0.0883415
K27ac_merged_peak_30424	186.018	0.768541	0.29236	6.82314	0.0089984	0.0883415
K27ac_merged_peak_19795	379.595	0.525622	0.200906	6.81917	0.00901844	0.0884451
K27ac_merged_peak_711	221.824	-0.704199	0.268213	6.81967	0.0090159	0.0884451
K27ac_merged_peak_18802	1067.46	0.325858	0.124727	6.81674	0.00903073	0.0884703
K27ac_merged_peak_30494	322.612	0.571462	0.218411	6.81606	0.00903418	0.0884703
K27ac_merged_peak_32398	688.968	0.394984	0.15116	6.81585	0.00903523	0.0884703
K27ac_merged_peak_14154	241.414	0.649497	0.248283	6.81227	0.00905335	0.0885549
K27ac_merged_peak_19023	101.002	1.04947	0.397847	6.81284	0.00905048	0.0885549
K27ac_merged_peak_9410	170.287	0.825965	0.313306	6.81022	0.00906376	0.0886102
K27ac_merged_peak_22598	192.846	-0.725943	0.277421	6.80696	0.0090803	0.0887255
K27ac_merged_peak_3128	105.234	1.01411	0.385003	6.80597	0.00908534	0.0887283
K27ac_merged_peak_16573	845.012	0.360759	0.138248	6.79949	0.00911837	0.0890043
K27ac_merged_peak_20095	174.737	0.777658	0.296781	6.79521	0.00914026	0.0891713
K27ac_merged_peak_17270	670.932	-0.400478	0.153517	6.79242	0.00915459	0.0892645
K27ac_merged_peak_10756	1487.52	-0.289342	0.110937	6.79046	0.00916463	0.0893156
K27ac_merged_peak_18811	620.319	0.433291	0.165918	6.7856	0.00918964	0.0895126
K27ac_merged_peak_2749	114.279	0.959804	0.366217	6.76559	0.0092932	0.0904742
K27ac_merged_peak_9441	838.384	0.362519	0.139275	6.76331	0.0093051	0.0905427
K27ac_merged_peak_16308	463.908	-0.496358	0.190311	6.76003	0.00932221	0.090662
K27ac_merged_peak_32766	323.617	0.561338	0.215562	6.75804	0.00933262	0.0906688
K27ac_merged_peak_7197	830.756	0.364824	0.140188	6.75859	0.00932976	0.0906688
K27ac_merged_peak_10707	257.141	0.63482	0.243533	6.75423	0.00935255	0.0907207
K27ac_merged_peak_17920	575.061	0.470008	0.180027	6.75426	0.00935242	0.0907207
K27ac_merged_peak_6961	311.26	0.579727	0.222452	6.75606	0.00934296	0.0907207
K27ac_merged_peak_8573	990.968	0.338096	0.130057	6.74525	0.00939978	0.0911315
K27ac_merged_peak_4720	1707.84	-0.268483	0.103325	6.74392	0.00940674	0.0911516
K27ac_merged_peak_7540	136.094	-0.872456	0.334108	6.74021	0.00942637	0.0912944
K27ac_merged_peak_15296	138.914	-0.851809	0.326876	6.73377	0.00946044	0.0915768
K27ac_merged_peak_10496	104.113	0.981507	0.376362	6.73253	0.009467	0.0915928
K27ac_merged_peak_21561	462.701	0.484174	0.186196	6.7309	0.00947565	0.0916291
K27ac_merged_peak_3801	612.709	0.426805	0.164219	6.72821	0.00948997	0.0916725
K27ac_merged_peak_593	976.394	0.34108	0.131356	6.72875	0.00948712	0.0916725
K27ac_merged_peak_3728	158.082	0.816536	0.312926	6.72692	0.00949685	0.0916915
K27ac_merged_peak_25139	1894.11	0.268238	0.103351	6.72325	0.00951641	0.0918329
K27ac_merged_peak_22547	105.151	0.979629	0.375818	6.71864	0.00954104	0.092023
K27ac_merged_peak_31671	202.375	0.70501	0.271405	6.71271	0.0095728	0.0922816
K27ac_merged_peak_12588	214.49	-0.685892	0.264048	6.71054	0.00958445	0.092288
K27ac_merged_peak_25295	355.348	-0.541871	0.208726	6.71047	0.00958483	0.092288
K27ac_merged_peak_32870	221.703	0.673871	0.259461	6.70983	0.0095883	0.092288
K27ac_merged_peak_8862	375.714	0.522293	0.201383	6.70327	0.0096236	0.0925801
K27ac_merged_peak_30991	308.452	-0.576695	0.222273	6.70171	0.00963207	0.0926137
K27ac_merged_peak_2428	360.599	0.535001	0.206281	6.70016	0.00964043	0.0926464
K27ac_merged_peak_27971	573.662	0.42643	0.164621	6.69657	0.00965988	0.0927855
K27ac_merged_peak_24603	137.284	0.851667	0.327874	6.69555	0.00966536	0.0927904
K27ac_merged_peak_31473	95.1252	1.02313	0.393565	6.68916	0.00970008	0.0930759
K27ac_merged_peak_24753	275.302	0.625587	0.240943	6.68376	0.00972951	0.0933103
K27ac_merged_peak_10690	453.216	0.482908	0.186579	6.6758	0.00977304	0.0936796
K27ac_merged_peak_11317	602.23	0.416677	0.161151	6.67238	0.00979185	0.093801
K27ac_merged_peak_31330	133.076	0.865471	0.333788	6.67075	0.00980078	0.093801
K27ac_merged_peak_33932	154.758	0.816436	0.31438	6.67079	0.00980059	0.093801
K27ac_merged_peak_22297	262.796	-0.618293	0.238963	6.66619	0.00982589	0.0939149
K27ac_merged_peak_24649	108.008	0.966301	0.372025	6.66729	0.00981985	0.0939149
K27ac_merged_peak_28261	265.798	0.613514	0.237153	6.66585	0.00982778	0.0939149
K27ac_merged_peak_4413	1348.96	-0.295937	0.114606	6.65739	0.00987455	0.0943136
K27ac_merged_peak_10932	257.166	0.622526	0.240799	6.65619	0.00988121	0.0943289
K27ac_merged_peak_7398	625.338	-0.408747	0.158285	6.65519	0.00988672	0.0943332
K27ac_merged_peak_14642	1307.71	0.293974	0.113906	6.65386	0.00989411	0.0943555
K27ac_merged_peak_17912	266.277	0.658464	0.253515	6.64971	0.00991722	0.0944311
K27ac_merged_peak_18943	462.952	0.497398	0.192147	6.6512	0.00990891	0.0944311
K27ac_merged_peak_4879	254.114	0.626719	0.242479	6.6499	0.00991611	0.0944311
K27ac_merged_peak_26719	128.13	0.880695	0.340085	6.648	0.00992673	0.094435
K27ac_merged_peak_33661	104.409	-0.984399	0.379617	6.64782	0.00992775	0.094435
K27ac_merged_peak_14905	2735.32	0.219766	0.0852243	6.64526	0.00994202	0.0945226
K27ac_merged_peak_19983	439.011	0.480783	0.186308	6.64204	0.00996	0.0945972
K27ac_merged_peak_31677	542.315	0.464166	0.179478	6.64225	0.00995883	0.0945972
K27ac_merged_peak_19449	280.698	-0.599428	0.232162	6.63955	0.00997393	0.0946813
K27ac_merged_peak_13055	508.522	-0.451214	0.174915	6.63712	0.00998753	0.0947622
K27ac_merged_peak_3442	428.502	0.514222	0.198863	6.6346	0.0100016	0.0948479
K27ac_merged_peak_6289	223.604	0.686018	0.265112	6.63308	0.0100102	0.0948809
K27ac_merged_peak_27107	3106.74	-0.227052	0.0880948	6.62964	0.0100295	0.0950159
K27ac_merged_peak_10399	2456.6	-0.234634	0.0910982	6.62579	0.0100513	0.0950375
K27ac_merged_peak_12610	108.726	0.95322	0.368724	6.62292	0.0100675	0.0950375
K27ac_merged_peak_14767	344.62	0.538634	0.208915	6.62652	0.0100471	0.0950375
K27ac_merged_peak_27810	234.77	-0.656139	0.254267	6.62383	0.0100623	0.0950375
K27ac_merged_peak_30016	206.891	0.711701	0.275387	6.6238	0.0100625	0.0950375
K27ac_merged_peak_30845	291.779	-0.584578	0.226674	6.62495	0.010056	0.0950375
K27ac_merged_peak_9893	296.964	0.606534	0.234679	6.6251	0.0100552	0.0950375
K27ac_merged_peak_31139	1393.5	-0.300592	0.116684	6.6192	0.0100885	0.0951883
K27ac_merged_peak_3103	303.681	-0.584708	0.226617	6.61777	0.0100966	0.0952163
K27ac_merged_peak_27527	641.229	0.403889	0.156904	6.6135	0.0101209	0.0953968
K27ac_merged_peak_29014	1452.07	0.298939	0.116148	6.60416	0.0101741	0.0958497
K27ac_merged_peak_18301	427.356	0.519024	0.20112	6.60157	0.0101889	0.0959212
K27ac_merged_peak_20053	162.444	-0.806835	0.312392	6.60079	0.0101934	0.0959212
K27ac_merged_peak_2840	1603.96	0.268814	0.104587	6.60014	0.0101971	0.0959212
K27ac_merged_peak_1007	210.56	-0.683324	0.265371	6.59803	0.0102092	0.095987
K27ac_merged_peak_23564	624.99	-0.406419	0.158153	6.59143	0.0102471	0.0962944
K27ac_merged_peak_27413	152.811	-0.800909	0.310977	6.58933	0.0102592	0.0963599
K27ac_merged_peak_30863	287.498	0.58666	0.228173	6.58641	0.010276	0.0964693
K27ac_merged_peak_34460	270.914	-0.618189	0.240235	6.58372	0.0102915	0.0965666
K27ac_merged_peak_19521	452.036	0.476148	0.185392	6.57983	0.0103141	0.0966807
K27ac_merged_peak_25876	3166.96	-0.220045	0.0857134	6.5804	0.0103108	0.0966807
K27ac_merged_peak_24086	675.926	0.391714	0.152602	6.57693	0.0103309	0.0967897
K27ac_merged_peak_18483	304.755	0.607636	0.235631	6.5737	0.0103496	0.0969168
K27ac_merged_peak_21254	120.965	0.922611	0.357207	6.57063	0.0103675	0.0970152
K27ac_merged_peak_24170	395.774	-0.503199	0.196022	6.57011	0.0103705	0.0970152
K27ac_merged_peak_3555	1672.6	0.269361	0.10508	6.56123	0.0104224	0.0974517
K27ac_merged_peak_9332	565.586	-0.430893	0.168073	6.55417	0.0104639	0.0977904
K27ac_merged_peak_33240	379.081	-0.511682	0.199696	6.54654	0.0105089	0.0981615
[truncated: 32,910 more rows]

## Sheet: K27me3_DESeq2
S4 Table. H3K27me3 ChIP-seq analysis, All Genes DE with Metformin
RegionID	baseMean	log2FoldChange	lfcSE	stat	pvalue	padj
K27me3_merged_peak_31419	7663.86	-0.201289	0.0579772	12.0454	0.000519214	0.999999
K27me3_merged_peak_21838	4183.45	-0.262991	0.075748	12.0295	0.000523638	0.999999
K27me3_merged_peak_27943	4949.12	-0.225674	0.0667701	11.4132	0.00072926	0.999999
K27me3_merged_peak_40114	8.10415	8.6128	3.4728	11.2808	0.000783142	0.999999
K27me3_merged_peak_31443	1795.53	-0.333646	0.100414	11.0146	0.00090396	0.999999
K27me3_merged_peak_39364	7.25157	8.65523	3.49458	10.6323	0.00111131	0.999999
K27me3_merged_peak_33168	2645.69	-0.264997	0.0818376	10.4759	0.00120944	0.999999
K27me3_merged_peak_32768	2248.11	-0.291788	0.090524	10.3724	0.00127912	0.999999
K27me3_merged_peak_11289	7135.27	-0.188863	0.0599114	9.93015	0.00162593	0.999999
K27me3_merged_peak_54316	6.61384	8.47747	3.52068	9.59246	0.00195378	0.999999
K27me3_merged_peak_18565	1566.26	-0.312595	0.101175	9.53558	0.00201526	0.999999
K27me3_merged_peak_32721	4607.52	-0.205479	0.0666381	9.50269	0.00205171	0.999999
K27me3_merged_peak_31200	1681.08	-0.301765	0.098018	9.46867	0.0020901	0.999999
K27me3_merged_peak_31445	2304.38	-0.273596	0.0892819	9.37682	0.00219747	0.999999
K27me3_merged_peak_38100	54.4366	1.57917	0.514248	9.22865	0.00238257	0.999999
K27me3_merged_peak_21057	141.898	-0.972263	0.319296	9.17032	0.00245972	0.999999
K27me3_merged_peak_60766	3689.87	-0.21879	0.073029	8.96873	0.00274639	0.999999
K27me3_merged_peak_32771	811.673	-0.428212	0.142761	8.96004	0.00275949	0.999999
K27me3_merged_peak_31421	4308.42	-0.217675	0.073601	8.73397	0.00312335	0.999999
K27me3_merged_peak_7310	1747.53	-0.284367	0.0971143	8.56537	0.00342618	0.999999
K27me3_merged_peak_27641	5.73154	8.36259	3.56001	8.51503	0.00352225	0.999999
K27me3_merged_peak_55640	5.73154	8.36259	3.56001	8.51503	0.00352225	0.999999
K27me3_merged_peak_32793	7031.05	-0.18039	0.0619975	8.45814	0.00363414	0.999999
K27me3_merged_peak_60880	6280.76	-0.177468	0.0612084	8.40195	0.0037482	0.999999
K27me3_merged_peak_41	2721.91	-0.233552	0.0806462	8.38124	0.00379115	0.999999
K27me3_merged_peak_21745	3049.84	-0.234118	0.0813583	8.26932	0.00403206	0.999999
K27me3_merged_peak_49759	5.57211	8.31386	3.56935	8.26223	0.00404783	0.999999
K27me3_merged_peak_47477	8.79947	-5.04426	1.88068	8.21646	0.0041512	0.999999
K27me3_merged_peak_31439	1505.85	-0.292747	0.102797	8.1024	0.00442066	0.999999
K27me3_merged_peak_21840	6215.45	-0.178845	0.0629077	8.07652	0.00448424	0.999999
K27me3_merged_peak_20591	59.4677	-1.40746	0.493385	7.9858	0.00471456	0.999999
K27me3_merged_peak_37356	2520.81	-0.238693	0.0844655	7.97857	0.00473343	0.999999
K27me3_merged_peak_32419	1024.24	-0.363281	0.128891	7.91745	0.00489601	0.999999
K27me3_merged_peak_32622	276.953	-0.640658	0.227287	7.91208	0.00491059	0.999999
K27me3_merged_peak_17549	2283.66	-0.241605	0.0862769	7.83669	0.00511962	0.999999
K27me3_merged_peak_29691	201.653	0.739564	0.264457	7.77496	0.00529755	0.999999
K27me3_merged_peak_39	1200.38	-0.345798	0.124244	7.71411	0.00547908	0.999999
K27me3_merged_peak_61340	7.71295	-5.13752	2.0418	7.6862	0.00556446	0.999999
K27me3_merged_peak_31418	552.718	-0.450466	0.163126	7.60794	0.00581117	0.999999
K27me3_merged_peak_31438	5292.05	-0.187116	0.0684499	7.46409	0.00629418	0.999999
K27me3_merged_peak_1685	675.937	-0.4039	0.148131	7.4224	0.00644167	0.999999
K27me3_merged_peak_61217	4.97895	8.15502	3.60638	7.38796	0.00656618	0.999999
K27me3_merged_peak_61114	7.35769	5.0546	1.99542	7.34682	0.00671816	0.999999
K27me3_merged_peak_61332	7.22255	5.07591	2.01447	7.3144	0.00684041	0.999999
K27me3_merged_peak_55884	9.956	3.75766	1.39395	7.27902	0.00697645	0.999999
K27me3_merged_peak_577	1518.59	-0.28124	0.104685	7.20785	0.00725856	0.999999
K27me3_merged_peak_31392	2067.07	-0.24109	0.0898388	7.19688	0.00730306	0.999999
K27me3_merged_peak_12383	35.7261	-1.7447	0.64305	7.17418	0.00739603	0.999999
K27me3_merged_peak_31420	3799.46	-0.199472	0.0745188	7.15806	0.00746279	0.999999
K27me3_merged_peak_21626	4.96705	-8.01067	3.60566	7.10349	0.00769341	0.999999
K27me3_merged_peak_3869	8.60956	4.10651	1.56766	7.05881	0.00788764	0.999999
K27me3_merged_peak_32487	9386.88	-0.153423	0.0578481	7.02834	0.00802298	0.999999
K27me3_merged_peak_41357	4.7398	8.05445	3.62532	6.97751	0.00825403	0.999999
K27me3_merged_peak_31431	2265.01	-0.252617	0.0955991	6.96465	0.00831358	0.999999
K27me3_merged_peak_42129	16.7627	2.61426	0.971314	6.94876	0.00838774	0.999999
K27me3_merged_peak_37075	4.8562	-7.97142	3.61401	6.9362	0.00844683	0.999999
K27me3_merged_peak_8745	52.9035	-1.49835	0.555132	6.89327	0.00865209	0.999999
K27me3_merged_peak_21069	426.705	-0.508075	0.192906	6.89232	0.00865667	0.999999
K27me3_merged_peak_19531	101.441	1.00029	0.378243	6.88565	0.00868906	0.999999
K27me3_merged_peak_44975	70.0188	1.18375	0.448175	6.88263	0.00870374	0.999999
K27me3_merged_peak_694	673.107	-0.40599	0.155503	6.78763	0.00917917	0.999999
K27me3_merged_peak_33121	4.74536	-7.87036	3.62402	6.65633	0.00988043	0.999999
K27me3_merged_peak_33772	4.64607	-7.91336	3.6299	6.64498	0.00994357	0.999999
K27me3_merged_peak_31426	483.685	-0.452601	0.175702	6.61538	0.0101102	0.999999
K27me3_merged_peak_31414	5561.03	-0.175075	0.0680774	6.6059	0.0101642	0.999999
K27me3_merged_peak_15972	46.8504	-1.44861	0.557449	6.60453	0.010172	0.999999
K27me3_merged_peak_2024	18.3632	2.50504	0.946205	6.56354	0.0104089	0.999999
K27me3_merged_peak_2553	344.054	-0.548434	0.213997	6.5198	0.010668	0.999999
K27me3_merged_peak_60883	1063.6	-0.307617	0.120456	6.51451	0.0106998	0.999999
K27me3_merged_peak_7234	1041.06	-0.32586	0.127517	6.51133	0.0107189	0.999999
K27me3_merged_peak_2112	53.3285	-1.33255	0.518147	6.50422	0.0107619	0.999999
K27me3_merged_peak_51948	4.37094	7.97423	3.65471	6.49787	0.0108004	0.999999
K27me3_merged_peak_31129	157.638	-0.762297	0.298603	6.48097	0.0109035	0.999999
K27me3_merged_peak_60918	760.389	-0.355479	0.139549	6.48044	0.0109068	0.999999
K27me3_merged_peak_31361	7546.14	-0.148794	0.058437	6.48025	0.010908	0.999999
K27me3_merged_peak_58367	246.403	-0.61438	0.240844	6.47957	0.0109121	0.999999
K27me3_merged_peak_49874	11.4734	3.14288	1.21917	6.46804	0.0109831	0.999999
K27me3_merged_peak_36203	4.68993	-7.78842	3.63005	6.46296	0.0110146	0.999999
K27me3_merged_peak_17485	848.069	-0.338789	0.133181	6.46274	0.011016	0.999999
K27me3_merged_peak_58499	8.79406	-4.19527	1.63307	6.40959	0.0113506	0.999999
K27me3_merged_peak_20540	1206.66	-0.286052	0.113311	6.36727	0.0116244	0.999999
K27me3_merged_peak_44420	4.29122	7.933	3.66259	6.35334	0.011716	0.999999
K27me3_merged_peak_27027	20.8763	-2.1932	0.857047	6.35318	0.0117171	0.999999
K27me3_merged_peak_52581	16.9547	-2.62781	1.00361	6.30459	0.0120426	0.999999
K27me3_merged_peak_21545	1215.92	-0.306249	0.122006	6.27928	0.0122158	0.999999
K27me3_merged_peak_57844	6.52539	4.88765	2.04861	6.27333	0.0122569	0.999999
K27me3_merged_peak_32792	3143.17	-0.19119	0.0766132	6.22461	0.0125986	0.999999
K27me3_merged_peak_31428	2262.51	-0.220135	0.0882638	6.21525	0.0126654	0.999999
K27me3_merged_peak_8	844.498	-0.343346	0.13767	6.20414	0.0127452	0.999999
K27me3_merged_peak_43756	15.8601	2.51051	0.989141	6.18313	0.0128974	0.999999
K27me3_merged_peak_33834	4.54523	7.70959	3.64637	6.17105	0.0129857	0.999999
K27me3_merged_peak_9034	7.48269	4.34465	1.7974	6.16723	0.0130138	0.999999
K27me3_merged_peak_55774	142.716	-0.819502	0.327484	6.16623	0.0130212	0.999999
K27me3_merged_peak_28093	36.6432	1.57308	0.627353	6.15625	0.0130949	0.999999
K27me3_merged_peak_18590	16.5891	2.42757	0.961957	6.12176	0.0133528	0.999999
K27me3_merged_peak_562	7514.1	-0.141605	0.0573241	6.10035	0.0135155	0.999999
K27me3_merged_peak_21746	2609.26	-0.210167	0.0850818	6.09538	0.0135536	0.999999
K27me3_merged_peak_32764	2468.14	-0.206767	0.0839822	6.05836	0.0138406	0.999999
K27me3_merged_peak_20572	668.328	-0.385825	0.156445	6.05658	0.0138546	0.999999
K27me3_merged_peak_36555	4.2258	-7.78125	3.6662	6.04837	0.0139192	0.999999
K27me3_merged_peak_395	261.365	-0.575698	0.233786	6.04184	0.0139707	0.999999
K27me3_merged_peak_20573	169.262	-0.710182	0.288528	6.02835	0.0140779	0.999999
K27me3_merged_peak_43284	13.1314	2.8561	1.12772	6.02347	0.0141169	0.999999
K27me3_merged_peak_57611	25.6166	1.92895	0.773001	5.99617	0.014337	0.999999
K27me3_merged_peak_6464	6.59529	-4.95606	2.19769	5.99319	0.0143612	0.999999
K27me3_merged_peak_13165	3448.44	-0.18072	0.0738088	5.99237	0.0143679	0.999999
K27me3_merged_peak_20177	28.784	1.81518	0.725501	5.96559	0.0145877	0.999999
K27me3_merged_peak_60968	4.17038	-7.75463	3.67186	5.95776	0.0146526	0.999999
K27me3_merged_peak_11565	21.9944	-2.08471	0.836861	5.94041	0.0147975	0.999999
K27me3_merged_peak_28864	4.16151	7.73437	3.67735	5.8974	0.0151633	0.999999
K27me3_merged_peak_21095	8291.14	-0.13515	0.0556497	5.89651	0.0151709	0.999999
K27me3_merged_peak_12425	21.5107	-2.13612	0.85921	5.89567	0.0151781	0.999999
K27me3_merged_peak_29181	6.40829	-4.74975	2.06675	5.88311	0.0152868	0.999999
K27me3_merged_peak_21327	2233.18	-0.211436	0.0872254	5.87277	0.0153769	0.999999
K27me3_merged_peak_18819	1867.76	-0.227225	0.0937876	5.86627	0.0154337	0.999999
K27me3_merged_peak_19149	329.303	-0.531445	0.219002	5.84205	0.0156476	0.999999
K27me3_merged_peak_21283	2040.93	-0.220523	0.0912503	5.836	0.0157015	0.999999
K27me3_merged_peak_57958	4.11495	-7.7079	3.67811	5.83491	0.0157112	0.999999
K27me3_merged_peak_21303	2553.68	-0.201737	0.0835196	5.83042	0.0157514	0.999999
K27me3_merged_peak_24599	7.46155	-4.2076	1.78763	5.82824	0.0157709	0.999999
K27me3_merged_peak_37527	4.24122	7.646	3.67267	5.81479	0.015892	0.999999
K27me3_merged_peak_23299	14.2333	2.6524	1.06809	5.81194	0.0159177	0.999999
K27me3_merged_peak_20277	12.4704	-2.79314	1.14498	5.8019	0.0160089	0.999999
K27me3_merged_peak_36927	6.58729	-4.69588	2.02161	5.80154	0.0160122	0.999999
K27me3_merged_peak_32224	2994.36	-0.18641	0.0775772	5.77147	0.0162884	0.999999
K27me3_merged_peak_363	548.551	-0.392569	0.163338	5.76644	0.0163351	0.999999
K27me3_merged_peak_13211	8.62779	-4.10427	1.6419	5.76218	0.0163747	0.999999
K27me3_merged_peak_9040	385.78	-0.475398	0.198116	5.7349	0.016631	0.999999
K27me3_merged_peak_59281	96.0083	0.918405	0.381955	5.73106	0.0166674	0.999999
K27me3_merged_peak_870	64.1473	-1.21142	0.496436	5.72249	0.016749	0.999999
K27me3_merged_peak_21325	51.1899	-1.28285	0.531785	5.70546	0.0169122	0.999999
K27me3_merged_peak_18378	1456.64	-0.249048	0.104378	5.68888	0.0170727	0.999999
K27me3_merged_peak_60924	1289.92	-0.269489	0.113074	5.67155	0.0172422	0.999999
K27me3_merged_peak_37437	3271.44	-0.179509	0.0754901	5.652	0.0174355	0.999999
K27me3_merged_peak_34417	11.2034	-2.9499	1.22698	5.65193	0.0174361	0.999999
K27me3_merged_peak_19135	573.163	-0.378715	0.159558	5.62509	0.0177052	0.999999
K27me3_merged_peak_58332	568.528	-0.388356	0.163674	5.61453	0.0178121	0.999999
K27me3_merged_peak_6726	97.211	-0.904779	0.380335	5.61426	0.0178149	0.999999
K27me3_merged_peak_30451	354.79	-0.485019	0.20448	5.60546	0.0179046	0.999999
K27me3_merged_peak_36305	6.68657	-4.63804	1.99789	5.60354	0.0179242	0.999999
K27me3_merged_peak_14017	7.25141	-4.16848	1.80035	5.60297	0.01793	0.999999
K27me3_merged_peak_43623	8.65083	3.50046	1.45352	5.59637	0.0179978	0.999999
K27me3_merged_peak_16712	17.1101	-2.3734	0.976016	5.57809	0.0181866	0.999999
K27me3_merged_peak_33912	211.907	-0.609901	0.25834	5.55192	0.0184604	0.999999
K27me3_merged_peak_40330	9.83719	-3.2038	1.35586	5.54182	0.0185672	0.999999
K27me3_merged_peak_60795	703.877	-0.34418	0.146152	5.53702	0.0186182	0.999999
K27me3_merged_peak_40761	23.1172	-1.94826	0.812015	5.51359	0.0188692	0.999999
K27me3_merged_peak_35394	9.51218	-4.05755	1.60323	5.51291	0.0188766	0.999999
K27me3_merged_peak_30753	174.634	-0.671872	0.285923	5.49092	0.0191155	0.999999
K27me3_merged_peak_19397	7.31924	4.15997	1.74193	5.49028	0.0191225	0.999999
K27me3_merged_peak_7226	362.452	-0.467739	0.1994	5.48829	0.0191442	0.999999
K27me3_merged_peak_38883	39.6087	1.4138	0.598367	5.48506	0.0191797	0.999999
K27me3_merged_peak_58337	2545.22	-0.203883	0.0870814	5.4748	0.0192925	0.999999
K27me3_merged_peak_49788	3.69807	7.71644	3.72494	5.46899	0.0193568	0.999999
K27me3_merged_peak_36060	3.86096	-7.60877	3.70439	5.45553	0.0195065	0.999999
K27me3_merged_peak_50256	97.979	0.886133	0.378477	5.43146	0.0197771	0.999999
K27me3_merged_peak_41281	19.0098	2.1066	0.888707	5.4289	0.0198061	0.999999
K27me3_merged_peak_14163	131.127	-0.773326	0.330566	5.42884	0.0198069	0.999999
K27me3_merged_peak_1521	12.3524	2.83245	1.18188	5.41749	0.019936	0.999999
K27me3_merged_peak_12146	9.23792	-3.5836	1.49892	5.4036	0.0200952	0.999999
K27me3_merged_peak_32782	1046.96	-0.280067	0.12055	5.39296	0.0202181	0.999999
K27me3_merged_peak_32741	13.3706	2.59386	1.09639	5.38133	0.0203534	0.999999
K27me3_merged_peak_3730	3.61835	7.70192	3.73478	5.37588	0.020417	0.999999
K27me3_merged_peak_36219	14.1291	-2.53425	1.06718	5.3721	0.0204613	0.999999
K27me3_merged_peak_61353	5.78766	4.75094	2.17775	5.37181	0.0204647	0.999999
K27me3_merged_peak_34272	9.88933	-3.52288	1.45733	5.36655	0.0205266	0.999999
K27me3_merged_peak_40257	19.2376	-2.52119	0.99592	5.36453	0.0205503	0.999999
K27me3_merged_peak_46251	349.686	-0.472529	0.203795	5.35992	0.0206047	0.999999
K27me3_merged_peak_53914	5.82175	-4.70161	2.14443	5.35482	0.0206651	0.999999
K27me3_merged_peak_45938	11.2926	-2.90661	1.23993	5.34633	0.0207659	0.999999
K27me3_merged_peak_7307	27.0752	-1.73415	0.741796	5.34337	0.0208012	0.999999
K27me3_merged_peak_58842	79.1642	-0.976467	0.421284	5.32578	0.0210122	0.999999
K27me3_merged_peak_29281	4.01693	7.44452	3.69934	5.30963	0.0212078	0.999999
K27me3_merged_peak_51152	2290.39	-0.201282	0.0873363	5.30805	0.0212272	0.999999
K27me3_merged_peak_3551	63.1514	-1.09852	0.474197	5.307	0.0212398	0.999999
K27me3_merged_peak_3764	34.1286	1.57456	0.670469	5.29319	0.021409	0.999999
K27me3_merged_peak_21141	258.096	-0.540036	0.234516	5.28688	0.0214867	0.999999
K27me3_merged_peak_24487	48.3267	1.28443	0.552176	5.26829	0.0217173	0.999999
K27me3_merged_peak_60867	1627.62	-0.228916	0.0997345	5.26492	0.0217595	0.999999
K27me3_merged_peak_10362	7055.19	-0.133334	0.058131	5.25966	0.0218253	0.999999
K27me3_merged_peak_26547	1748.97	-0.229508	0.100179	5.24147	0.0220546	0.999999
K27me3_merged_peak_19139	2035.21	-0.222446	0.0970711	5.24145	0.0220549	0.999999
K27me3_merged_peak_8191	14.7441	2.36506	1.01721	5.23818	0.0220964	0.999999
K27me3_merged_peak_21873	7.75698	4.28667	1.92356	5.2373	0.0221076	0.999999
K27me3_merged_peak_37	1255.4	-0.266243	0.116226	5.23726	0.0221081	0.999999
K27me3_merged_peak_5696	43.2158	1.37262	0.589169	5.22832	0.0222219	0.999999
K27me3_merged_peak_31415	2114.44	-0.211984	0.0926582	5.22803	0.0222257	0.999999
K27me3_merged_peak_4679	8.5495	-3.74017	1.5745	5.22498	0.0222647	0.999999
K27me3_merged_peak_19245	11.1458	2.77832	1.19522	5.20673	0.0224996	0.999999
K27me3_merged_peak_34298	5.69309	4.69443	2.11437	5.20267	0.0225522	0.999999
K27me3_merged_peak_37398	463.234	-0.407459	0.17846	5.20028	0.0225832	0.999999
K27me3_merged_peak_60856	41.7045	-1.34081	0.583667	5.19677	0.0226288	0.999999
K27me3_merged_peak_47810	14.9932	-2.35476	1.01943	5.18835	0.0227388	0.999999
K27me3_merged_peak_8140	33.5102	-1.50251	0.653767	5.1882	0.0227408	0.999999
K27me3_merged_peak_10967	271.019	-0.530857	0.232665	5.18147	0.0228291	0.999999
K27me3_merged_peak_36239	5.95689	-4.59205	2.08577	5.18041	0.022843	0.999999
K27me3_merged_peak_31413	7305.45	-0.131753	0.0579251	5.1721	0.0229525	0.999999
K27me3_merged_peak_834	12.3251	-2.80682	1.1887	5.171	0.022967	0.999999
K27me3_merged_peak_9344	5.39852	4.79861	2.23236	5.1688	0.0229961	0.999999
K27me3_merged_peak_17545	502.345	-0.39188	0.172293	5.161	0.0230995	0.999999
K27me3_merged_peak_18843	2560.27	-0.187378	0.0825	5.15633	0.0231617	0.999999
K27me3_merged_peak_28296	12.4012	3.13966	1.28947	5.15435	0.0231882	0.999999
K27me3_merged_peak_30169	253.269	-0.571763	0.250569	5.15091	0.0232342	0.999999
K27me3_merged_peak_47641	12.973	-2.5932	1.11548	5.14191	0.0233549	0.999999
K27me3_merged_peak_38070	16.6221	-2.50233	1.03314	5.14048	0.0233741	0.999999
K27me3_merged_peak_23694	120.108	-0.78306	0.344265	5.13543	0.0234422	0.999999
K27me3_merged_peak_5361	3.5535	7.57191	3.745	5.12533	0.0235791	0.999999
K27me3_merged_peak_32763	14938.4	-0.110632	0.0488626	5.12522	0.0235806	0.999999
K27me3_merged_peak_5199	24.3606	-1.89409	0.809883	5.12417	0.0235948	0.999999
K27me3_merged_peak_21281	20.4612	-1.96267	0.857299	5.12237	0.0236193	0.999999
K27me3_merged_peak_5180	43.4084	1.30486	0.571923	5.10486	0.0238589	0.999999
K27me3_merged_peak_61179	22.9982	2.06087	0.863477	5.09716	0.023965	0.999999
K27me3_merged_peak_42432	6.13472	-4.59884	2.19708	5.09206	0.0240357	0.999999
K27me3_merged_peak_48399	17.0641	-2.14889	0.939277	5.08491	0.024135	0.999999
K27me3_merged_peak_32260	4080.36	-0.158545	0.0702983	5.08419	0.024145	0.999999
K27me3_merged_peak_13242	38.7573	1.4149	0.618114	5.08168	0.0241799	0.999999
K27me3_merged_peak_20541	6542.05	-0.135336	0.0600324	5.08069	0.0241938	0.999999
K27me3_merged_peak_48987	97.8562	0.895395	0.393179	5.0755	0.0242662	0.999999
K27me3_merged_peak_2558	1906.89	-0.216778	0.0962222	5.06969	0.0243477	0.999999
K27me3_merged_peak_16425	63.9368	-1.07323	0.473487	5.06555	0.024406	0.999999
K27me3_merged_peak_20575	383.399	-0.440826	0.195605	5.06466	0.0244186	0.999999
K27me3_merged_peak_52990	7.82726	3.75773	1.63908	5.05866	0.0245031	0.999999
K27me3_merged_peak_48939	11.4904	2.82321	1.20459	5.05357	0.0245752	0.999999
K27me3_merged_peak_53494	7.23184	-3.68133	1.64448	5.05158	0.0246035	0.999999
K27me3_merged_peak_11260	3.45892	7.57542	3.75848	5.0469	0.0246701	0.999999
K27me3_merged_peak_61158	3.45892	7.57542	3.75848	5.0469	0.0246701	0.999999
K27me3_merged_peak_32258	249.847	-0.546789	0.242794	5.04604	0.0246822	0.999999
K27me3_merged_peak_6577	10.0716	-3.04334	1.32459	5.03807	0.0247961	0.999999
K27me3_merged_peak_35377	5.48366	4.68371	2.20167	5.03201	0.024883	0.999999
K27me3_merged_peak_7263	1123.74	-0.262326	0.116902	5.03172	0.0248872	0.999999
K27me3_merged_peak_39239	44.3994	1.2984	0.572106	5.02959	0.0249178	0.999999
K27me3_merged_peak_19596	4940.04	-0.146104	0.0651389	5.02937	0.024921	0.999999
K27me3_merged_peak_20081	103.627	0.824947	0.366739	5.02435	0.0249933	0.999999
K27me3_merged_peak_38973	17.9025	2.22908	0.965406	5.02142	0.0250356	0.999999
K27me3_merged_peak_7925	1898.15	-0.210244	0.0938797	5.0122	0.0251693	0.999999
K27me3_merged_peak_28145	6.72609	4.07218	1.81039	5.00873	0.0252198	0.999999
K27me3_merged_peak_51487	70.5312	1.00126	0.445068	5.00787	0.0252324	0.999999
K27me3_merged_peak_2266	6.44095	4.13249	1.85249	5.00646	0.0252529	0.999999
K27me3_merged_peak_49298	54.0028	1.14617	0.509486	4.99551	0.0254131	0.999999
K27me3_merged_peak_182	2061	-0.200992	0.0899677	4.98875	0.0255126	0.999999
K27me3_merged_peak_50742	49.4687	1.1973	0.533037	4.97756	0.0256781	0.999999
K27me3_merged_peak_3591	948.168	-0.290741	0.130306	4.96857	0.025812	0.999999
K27me3_merged_peak_47657	3.71293	7.37457	3.7326	4.96492	0.0258665	0.999999
K27me3_merged_peak_31390	4109.2	-0.153997	0.0691239	4.96183	0.0259127	0.999999
K27me3_merged_peak_40	1842.41	-0.217219	0.0975182	4.95607	0.0259993	0.999999
K27me3_merged_peak_58721	10.8074	-2.84687	1.24607	4.95505	0.0260145	0.999999
K27me3_merged_peak_11329	53.4425	-1.15416	0.515207	4.95437	0.0260247	0.999999
K27me3_merged_peak_44386	14.3941	2.55645	1.10368	4.94429	0.026177	0.999999
K27me3_merged_peak_4002	2034.91	-0.205515	0.0923965	4.94314	0.0261944	0.999999
K27me3_merged_peak_60843	88.3284	-0.902445	0.403761	4.9377	0.0262769	0.999999
K27me3_merged_peak_27063	6.4261	4.14475	1.9091	4.9294	0.0264035	0.999999
K27me3_merged_peak_6842	7.17642	-3.65829	1.6506	4.92546	0.0264638	0.999999
K27me3_merged_peak_59824	9.95882	2.89975	1.27855	4.92335	0.0264962	0.999999
K27me3_merged_peak_48186	164.234	-0.661506	0.297198	4.92052	0.0265395	0.999999
K27me3_merged_peak_15193	1997.63	-0.209802	0.0946529	4.9074	0.0267419	0.999999
K27me3_merged_peak_1050	5.17423	4.73831	2.25137	4.90107	0.0268401	0.999999
K27me3_merged_peak_40115	5.17423	4.73831	2.25137	4.90107	0.0268401	0.999999
K27me3_merged_peak_24713	1324.22	-0.250395	0.113018	4.90045	0.0268497	0.999999
K27me3_merged_peak_2555	1383.38	-0.242774	0.109653	4.89502	0.0269342	0.999999
K27me3_merged_peak_16794	1404.14	-0.247609	0.111816	4.89375	0.0269541	0.999999
K27me3_merged_peak_54041	671.418	-0.340829	0.154007	4.88244	0.0271312	0.999999
K27me3_merged_peak_30739	14.7988	2.26795	1.01033	4.88135	0.0271484	0.999999
K27me3_merged_peak_37759	11.9022	-2.84804	1.22485	4.87504	0.0272477	0.999999
K27me3_merged_peak_58361	738.585	-0.321873	0.145712	4.86826	0.0273551	0.999999
K27me3_merged_peak_22195	23.3291	1.75332	0.785812	4.85766	0.0275236	0.999999
K27me3_merged_peak_6543	1753.25	-0.212507	0.096421	4.85466	0.0275716	0.999999
K27me3_merged_peak_32524	629.934	-0.355857	0.161287	4.84738	0.0276882	0.999999
K27me3_merged_peak_56840	5.83331	-4.48999	2.09047	4.84461	0.0277327	0.999999
K27me3_merged_peak_24143	8.85153	3.14576	1.39541	4.83605	0.0278706	0.999999
K27me3_merged_peak_52091	142.324	-0.699846	0.317204	4.8349	0.0278892	0.999999
K27me3_merged_peak_11830	54.8667	-1.12195	0.507197	4.83426	0.0278996	0.999999
K27me3_merged_peak_32730	155.955	-0.676277	0.30664	4.82594	0.0280345	0.999999
K27me3_merged_peak_45017	9.14193	-3.67056	1.53388	4.82423	0.0280623	0.999999
K27me3_merged_peak_13814	10.4068	-2.81195	1.26269	4.82068	0.0281203	0.999999
K27me3_merged_peak_12861	1349.74	-0.246101	0.112017	4.81903	0.0281472	0.999999
K27me3_merged_peak_17061	17.8068	-2.07234	0.925703	4.81451	0.028221	0.999999
K27me3_merged_peak_33421	19.3768	1.93156	0.867278	4.80873	0.0283159	0.999999
K27me3_merged_peak_10371	5.40148	-4.57327	2.17501	4.79924	0.0284723	0.999999
K27me3_merged_peak_22116	15.463	2.17663	0.978969	4.79137	0.0286027	0.999999
K27me3_merged_peak_48008	5.38908	4.60509	2.13874	4.77845	0.0288181	0.999999
K27me3_merged_peak_51414	7.27454	-3.90876	1.73116	4.77243	0.0289189	0.999999
K27me3_merged_peak_3886	13.0963	2.52074	1.11121	4.77137	0.0289368	0.999999
K27me3_merged_peak_3143	33.6735	1.45058	0.655158	4.7643	0.0290559	0.999999
K27me3_merged_peak_24320	1945.76	-0.202513	0.0928018	4.75939	0.0291389	0.999999
K27me3_merged_peak_32756	3419.99	-0.164497	0.0753909	4.75818	0.0291593	0.999999
K27me3_merged_peak_17553	1224.22	-0.258671	0.118482	4.75606	0.0291953	0.999999
K27me3_merged_peak_13090	10.8715	2.67682	1.2071	4.75034	0.0292926	0.999999
K27me3_merged_peak_32642	497.066	-0.371976	0.170657	4.74396	0.0294013	0.999999
K27me3_merged_peak_49951	22.7057	-2.06879	0.887532	4.74383	0.0294035	0.999999
K27me3_merged_peak_17015	5.24451	4.60907	2.17404	4.73233	0.0296007	0.999999
K27me3_merged_peak_24002	625.332	-0.339714	0.156005	4.73176	0.0296106	0.999999
K27me3_merged_peak_8199	36.9543	1.35237	0.616717	4.72834	0.0296696	0.999999
K27me3_merged_peak_29170	8.78125	3.04322	1.37497	4.72382	0.0297476	0.999999
K27me3_merged_peak_58322	11.9187	2.74796	1.204	4.71904	0.0298305	0.999999
K27me3_merged_peak_6867	8.33197	3.34741	1.4807	4.711	0.0299702	0.999999
K27me3_merged_peak_27392	11.7451	2.54036	1.15378	4.69915	0.0301776	0.999999
K27me3_merged_peak_36066	23.8642	1.74291	0.787034	4.69645	0.0302249	0.999999
K27me3_merged_peak_13183	7.33881	3.75355	1.66896	4.69569	0.0302384	0.999999
K27me3_merged_peak_49439	3.3737	-7.35757	3.76904	4.68958	0.0303461	0.999999
K27me3_merged_peak_8785	588.015	-0.340763	0.157345	4.68474	0.0304316	0.999999
K27me3_merged_peak_30563	3.16977	7.49405	3.79907	4.68314	0.0304601	0.999999
K27me3_merged_peak_47147	3.16977	7.49405	3.79907	4.68314	0.0304601	0.999999
K27me3_merged_peak_18049	48.6879	-1.21061	0.552335	4.68079	0.0305018	0.999999
K27me3_merged_peak_44170	9.64538	2.97949	1.33086	4.68001	0.0305155	0.999999
K27me3_merged_peak_37027	3.27442	-7.41316	3.78034	4.67941	0.0305262	0.999999
K27me3_merged_peak_41025	40.733	1.27951	0.587282	4.67465	0.030611	0.999999
K27me3_merged_peak_50717	155.848	-0.661466	0.30493	4.67177	0.0306623	0.999999
K27me3_merged_peak_31479	2948.66	-0.356483	0.164594	4.66563	0.0307721	0.999999
K27me3_merged_peak_27007	825.85	-0.291993	0.135121	4.66473	0.0307882	0.999999
K27me3_merged_peak_6357	18.2945	-1.99091	0.908434	4.66412	0.0307993	0.999999
K27me3_merged_peak_23794	41.6024	-1.28514	0.58953	4.66045	0.0308651	0.999999
K27me3_merged_peak_55706	21.1612	-1.92227	0.861057	4.66023	0.030869	0.999999
K27me3_merged_peak_28937	5957.26	-0.136348	0.0631619	4.65749	0.0309183	0.999999
K27me3_merged_peak_48345	38.7964	-1.33462	0.611435	4.65639	0.0309382	0.999999
K27me3_merged_peak_44128	5.64391	-4.72711	2.31533	4.65222	0.0310134	0.999999
K27me3_merged_peak_15064	7.19955	-3.54029	1.64982	4.64451	0.031153	0.999999
K27me3_merged_peak_30318	61.2344	-1.21961	0.543014	4.64201	0.0311984	0.999999
K27me3_merged_peak_58399	560.406	-0.361795	0.167882	4.62723	0.0314683	0.999999
K27me3_merged_peak_37440	3715.97	-0.168201	0.078153	4.62553	0.0314995	0.999999
K27me3_merged_peak_13216	38.8485	-1.30706	0.603738	4.61889	0.0316216	0.999999
K27me3_merged_peak_30060	35.1269	-1.38637	0.639675	4.61818	0.0316347	0.999999
K27me3_merged_peak_14679	6.31016	-4.40556	2.01262	4.618	0.0316381	0.999999
K27me3_merged_peak_6089	220.998	-0.54275	0.252648	4.6013	0.0319477	0.999999
K27me3_merged_peak_34733	12.577	-2.58346	1.15187	4.59766	0.0320157	0.999999
K27me3_merged_peak_9462	3.09006	7.47434	3.81224	4.58597	0.0322347	0.999999
K27me3_merged_peak_15573	8280.81	-0.121772	0.0568562	4.58557	0.0322423	0.999999
K27me3_merged_peak_55309	1308.52	-0.235348	0.109889	4.58346	0.032282	0.999999
K27me3_merged_peak_7184	4158.1	-0.147879	0.0690872	4.58021	0.0323433	0.999999
K27me3_merged_peak_369	1446.35	-0.223925	0.104658	4.57523	0.0324374	0.999999
K27me3_merged_peak_56215	38.3714	-1.37631	0.631038	4.5743	0.0324551	0.999999
K27me3_merged_peak_14342	3.219	-7.3687	3.78969	4.5738	0.0324645	0.999999
K27me3_merged_peak_12866	1034.33	-0.263527	0.12331	4.56143	0.0326997	0.999999
K27me3_merged_peak_28717	18.1688	1.95613	0.903855	4.55956	0.0327355	0.999999
K27me3_merged_peak_51804	1542.76	-0.223061	0.104492	4.55205	0.0328793	0.999999
K27me3_merged_peak_6621	5.30937	4.54435	2.13604	4.54989	0.0329208	0.999999
K27me3_merged_peak_21772	461.487	-0.388766	0.182035	4.54507	0.0330136	0.999999
K27me3_merged_peak_19382	26.9287	-1.59234	0.737335	4.53758	0.0331584	0.999999
K27me3_merged_peak_5659	2709.74	-0.175449	0.0823871	4.53223	0.0332623	0.999999
K27me3_merged_peak_15661	5.32648	-4.46843	2.16679	4.53198	0.0332671	0.999999
K27me3_merged_peak_61177	6.34237	3.9907	1.8328	4.53036	0.0332986	0.999999
K27me3_merged_peak_53465	818.467	-0.30372	0.142521	4.52693	0.0333655	0.999999
K27me3_merged_peak_11989	32.6923	-1.442	0.669661	4.52367	0.033429	0.999999
K27me3_merged_peak_24407	45.2805	1.20849	0.562959	4.52143	0.0334729	0.999999
K27me3_merged_peak_46686	7.36925	3.96776	1.72281	4.51405	0.0336175	0.999999
K27me3_merged_peak_50636	4.87022	4.67183	2.30917	4.51317	0.0336348	0.999999
K27me3_merged_peak_48631	19.7869	-1.94059	0.88858	4.50285	0.0338383	0.999999
K27me3_merged_peak_30457	35.2182	-1.36669	0.638385	4.50108	0.0338735	0.999999
K27me3_merged_peak_57297	81.9816	-0.878758	0.412882	4.49735	0.0339474	0.999999
K27me3_merged_peak_28112	97.0921	-0.807739	0.380063	4.48946	0.0341045	0.999999
K27me3_merged_peak_29533	8.79808	-3.00886	1.39575	4.48814	0.0341308	0.999999
K27me3_merged_peak_7286	1283.73	-0.238678	0.112658	4.48332	0.0342272	0.999999
K27me3_merged_peak_29832	129.793	-0.703014	0.330976	4.48224	0.0342487	0.999999
K27me3_merged_peak_6115	346.78	-0.43108	0.203407	4.48175	0.0342585	0.999999
K27me3_merged_peak_96	883.958	-0.275745	0.130201	4.48167	0.0342601	0.999999
K27me3_merged_peak_60695	989.525	-0.261685	0.123645	4.47606	0.0343729	0.999999
K27me3_merged_peak_49933	5.42823	4.47352	2.12188	4.47599	0.0343743	0.999999
K27me3_merged_peak_43686	16.1113	-2.18993	0.995654	4.4741	0.0344122	0.999999
K27me3_merged_peak_58368	1278.82	-0.245978	0.116246	4.46836	0.0345282	0.999999
K27me3_merged_peak_17507	7.54269	-3.61252	1.64323	4.46598	0.0345762	0.999999
K27me3_merged_peak_14003	81.6078	-0.951545	0.442883	4.46317	0.0346331	0.999999
K27me3_merged_peak_13209	30.586	-1.45619	0.683261	4.46291	0.0346385	0.999999
K27me3_merged_peak_28557	76.0336	-0.95843	0.44798	4.46268	0.0346432	0.999999
K27me3_merged_peak_41084	20.3079	-1.82676	0.853074	4.45609	0.0347771	0.999999
K27me3_merged_peak_21003	28.1245	-1.62983	0.750239	4.44926	0.0349164	0.999999
K27me3_merged_peak_50854	7.37938	3.2778	1.54173	4.44005	0.0351052	0.999999
K27me3_merged_peak_31631	82.9861	-0.904475	0.425148	4.43563	0.0351962	0.999999
K27me3_merged_peak_45491	11.7904	2.43206	1.13623	4.43551	0.0351987	0.999999
K27me3_merged_peak_47091	30.3035	1.46334	0.688477	4.43269	0.035257	0.999999
K27me3_merged_peak_40352	1826.86	-0.201709	0.0958162	4.42845	0.0353446	0.999999
K27me3_merged_peak_45310	3.16357	-7.28781	3.80043	4.4224	0.0354701	0.999999
K27me3_merged_peak_8955	3.16357	-7.28781	3.80043	4.4224	0.0354701	0.999999
K27me3_merged_peak_12311	306.225	-0.472788	0.224247	4.41689	0.0355849	0.999999
K27me3_merged_peak_14454	10.2973	-2.75334	1.28027	4.40901	0.0357496	0.999999
K27me3_merged_peak_61175	31.023	-1.45701	0.687106	4.39448	0.0360555	0.999999
K27me3_merged_peak_30854	1664.52	-0.206276	0.0984053	4.39195	0.036109	0.999999
K27me3_merged_peak_51944	5.03508	4.55101	2.28938	4.39098	0.0361295	0.999999
K27me3_merged_peak_45180	7.15108	3.62296	1.70488	4.38595	0.0362362	0.999999
K27me3_merged_peak_42124	17.3379	2.05187	0.948417	4.38092	0.0363433	0.999999
K27me3_merged_peak_34501	10.9871	2.50972	1.17958	4.37851	0.0363949	0.999999
K27me3_merged_peak_13846	11.9404	2.39252	1.12501	4.37843	0.0363964	0.999999
K27me3_merged_peak_31401	2169.77	-0.185311	0.0885608	4.37643	0.0364393	0.999999
K27me3_merged_peak_10351	415.744	-0.429108	0.204174	4.37351	0.0365017	0.999999
K27me3_merged_peak_26975	34.0793	1.5039	0.692269	4.36932	0.0365915	0.999999
K27me3_merged_peak_2463	12.7378	-2.4311	1.12917	4.36725	0.0366361	0.999999
K27me3_merged_peak_34124	17.7101	-1.9651	0.922836	4.35729	0.0368508	0.999999
K27me3_merged_peak_43839	6.71594	3.69434	1.76403	4.34743	0.0370649	0.999999
K27me3_merged_peak_60804	355.347	-0.447376	0.213922	4.33825	0.0372652	0.999999
K27me3_merged_peak_9889	582.121	-0.330733	0.158755	4.33466	0.0373438	0.999999
K27me3_merged_peak_2424	4.9405	4.51893	2.20225	4.33136	0.0374164	0.999999
K27me3_merged_peak_59715	165.261	-0.607475	0.291438	4.32923	0.0374631	0.999999
K27me3_merged_peak_35767	155.097	-0.635959	0.304831	4.32755	0.0375001	0.999999
K27me3_merged_peak_61229	190.538	-0.612491	0.292171	4.32355	0.0375885	0.999999
K27me3_merged_peak_21071	11.3426	-2.49657	1.18076	4.32227	0.0376167	0.999999
K27me3_merged_peak_9376	40.4638	-1.23585	0.590861	4.31748	0.0377228	0.999999
K27me3_merged_peak_60975	5.59852	4.44283	2.0835	4.31588	0.0377582	0.999999
K27me3_merged_peak_11539	16.095	-2.11921	0.991518	4.30518	0.0379965	0.999999
K27me3_merged_peak_29166	5.8899	-4.34597	2.05083	4.30154	0.038078	0.999999
K27me3_merged_peak_44701	5.8899	-4.34597	2.05083	4.30154	0.038078	0.999999
K27me3_merged_peak_8789	432.633	-0.38066	0.183377	4.30084	0.0380935	0.999999
K27me3_merged_peak_19159	684.349	-0.304428	0.14675	4.29908	0.0381329	0.999999
K27me3_merged_peak_52125	6.50216	-3.49814	1.69232	4.29712	0.0381769	0.999999
K27me3_merged_peak_38167	14.7408	2.21852	1.0289	4.29405	0.0382459	0.999999
K27me3_merged_peak_30977	399.467	-0.404588	0.194885	4.29326	0.0382638	0.999999
K27me3_merged_peak_17480	677.814	-0.306141	0.147686	4.29231	0.0382852	0.999999
K27me3_merged_peak_9912	168.589	-0.617733	0.296902	4.2915	0.0383033	0.999999
K27me3_merged_peak_35469	24.5854	-1.60151	0.765579	4.28942	0.0383503	0.999999
K27me3_merged_peak_57483	32.6557	-1.42106	0.68085	4.28898	0.0383602	0.999999
K27me3_merged_peak_32295	1395.66	-0.219738	0.106107	4.28648	0.0384166	0.999999
K27me3_merged_peak_21794	704.959	-0.309078	0.149189	4.28205	0.0385168	0.999999
K27me3_merged_peak_2084	32.8716	1.36387	0.653583	4.2815	0.0385292	0.999999
K27me3_merged_peak_17352	676.39	-0.318455	0.153679	4.28113	0.0385378	0.999999
K27me3_merged_peak_55012	5.22965	4.46877	2.1348	4.28003	0.0385627	0.999999
K27me3_merged_peak_9412	32.1871	-1.39471	0.667411	4.27909	0.0385839	0.999999
K27me3_merged_peak_27845	12.3045	2.33288	1.1088	4.27869	0.0385931	0.999999
K27me3_merged_peak_9109	5.35762	-4.36411	2.13634	4.27785	0.0386121	0.999999
K27me3_merged_peak_39822	5.21564	-4.40092	2.15408	4.27778	0.0386139	0.999999
K27me3_merged_peak_51144	191.54	-0.589426	0.283567	4.27379	0.0387044	0.999999
K27me3_merged_peak_5804	18.745	-1.89332	0.896998	4.27372	0.0387062	0.999999
K27me3_merged_peak_53588	9.82179	3.2041	1.42922	4.27358	0.0387092	0.999999
K27me3_merged_peak_59719	6.94459	-3.6045	1.74539	4.27292	0.0387243	0.999999
K27me3_merged_peak_14174	6.44673	-3.49878	1.69634	4.27142	0.0387586	0.999999
K27me3_merged_peak_38200	13.222	2.52333	1.15125	4.27001	0.0387908	0.999999
K27me3_merged_peak_25488	77.1228	0.922911	0.441281	4.2697	0.0387977	0.999999
K27me3_merged_peak_15757	1479.22	-0.214244	0.103684	4.26747	0.0388488	0.999999
K27me3_merged_peak_60404	445.345	-0.377061	0.18233	4.26663	0.038868	0.999999
K27me3_merged_peak_42761	422.66	-0.38052	0.184118	4.26508	0.0389033	0.999999
K27me3_merged_peak_54754	539.533	-0.33882	0.164025	4.26181	0.0389783	0.999999
K27me3_merged_peak_46331	7.51382	3.90837	1.71537	4.2615	0.0389854	0.999999
K27me3_merged_peak_54504	1580.7	-0.223855	0.108351	4.25875	0.0390487	0.999999
K27me3_merged_peak_55918	3.10492	7.21076	3.81701	4.25714	0.0390856	0.999999
K27me3_merged_peak_41463	36.8416	1.28236	0.616838	4.25679	0.0390938	0.999999
K27me3_merged_peak_47599	49.5564	1.16347	0.554813	4.25639	0.039103	0.999999
K27me3_merged_peak_20701	3132.24	-0.158032	0.0766067	4.25402	0.0391575	0.999999
K27me3_merged_peak_7259	87.4788	-0.851016	0.40977	4.25138	0.0392184	0.999999
K27me3_merged_peak_31596	21.5232	1.72381	0.824556	4.24851	0.0392848	0.999999
K27me3_merged_peak_58383	1138.52	-0.240202	0.116521	4.24671	0.0393265	0.999999
K27me3_merged_peak_17501	2411.77	-0.175622	0.0852319	4.2437	0.0393961	0.999999
K27me3_merged_peak_13062	7.09023	3.23224	1.55246	4.24054	0.0394696	0.999999
K27me3_merged_peak_60861	625.103	-0.317499	0.154111	4.23872	0.0395119	0.999999
K27me3_merged_peak_10314	7.22537	3.22794	1.53998	4.23522	0.0395934	0.999999
K27me3_merged_peak_17493	474.215	-0.372214	0.180548	4.2346	0.039608	0.999999
K27me3_merged_peak_14336	8.71152	-2.87268	1.37583	4.23164	0.0396772	0.999999
K27me3_merged_peak_6881	8.11309	3.29275	1.56676	4.22244	0.0398927	0.999999
K27me3_merged_peak_18825	3773.79	-0.14803	0.0720246	4.22243	0.0398929	0.999999
K27me3_merged_peak_30895	8.66766	-2.8555	1.37508	4.21789	0.0399998	0.999999
K27me3_merged_peak_11690	98.8685	-0.819005	0.394863	4.21783	0.0400014	0.999999
K27me3_merged_peak_7284	680.976	-0.325747	0.158261	4.21637	0.0400357	0.999999
K27me3_merged_peak_14908	66.208	-0.94717	0.459504	4.21384	0.0400956	0.999999
K27me3_merged_peak_47029	22.5409	-1.65739	0.799169	4.21364	0.0401001	0.999999
K27me3_merged_peak_34152	8.14053	-3.81231	1.67858	4.21118	0.0401584	0.999999
K27me3_merged_peak_22592	5.8478	3.95602	1.89	4.19691	0.0404977	0.999999
K27me3_merged_peak_49549	20.0457	1.79658	0.863315	4.19637	0.0405106	0.999999
K27me3_merged_peak_8596	18.8261	-1.82547	0.880412	4.19564	0.0405281	0.999999
K27me3_merged_peak_43355	19.1127	-1.85687	0.890834	4.19054	0.0406501	0.999999
K27me3_merged_peak_36199	9.60953	2.78759	1.31639	4.18798	0.0407116	0.999999
K27me3_merged_peak_43571	56.8636	1.01802	0.494994	4.18448	0.0407958	0.999999
K27me3_merged_peak_36259	57.7289	1.03516	0.501572	4.18072	0.0408864	0.999999
K27me3_merged_peak_43984	31.9143	1.44708	0.689517	4.1783	0.0409447	0.999999
K27me3_merged_peak_38705	306.521	-0.442719	0.216391	4.17534	0.0410164	0.999999
K27me3_merged_peak_37449	15.1394	2.05262	0.991397	4.17184	0.0411012	0.999999
K27me3_merged_peak_60881	494.497	-0.354286	0.173329	4.16927	0.0411634	0.999999
K27me3_merged_peak_24452	506.149	-0.345182	0.168969	4.16821	0.0411893	0.999999
K27me3_merged_peak_2947	3.0752	7.16445	3.82886	4.16742	0.0412085	0.999999
K27me3_merged_peak_32384	3.0752	7.16445	3.82886	4.16742	0.0412085	0.999999
K27me3_merged_peak_26751	6.39095	3.8908	1.81181	4.16525	0.0412612	0.999999
K27me3_merged_peak_19349	13.2147	2.22893	1.07338	4.15689	0.0414654	0.999999
K27me3_merged_peak_31126	1595.87	-0.213008	0.104425	4.15515	0.041508	0.999999
K27me3_merged_peak_29809	1189.38	-0.246697	0.120908	4.15317	0.0415567	0.999999
K27me3_merged_peak_51080	580.979	-0.323929	0.158854	4.15299	0.041561	0.999999
K27me3_merged_peak_55753	439.512	-0.369855	0.181364	4.15237	0.0415763	0.999999
K27me3_merged_peak_61383	11.0756	-2.53827	1.21066	4.15155	0.0415964	0.999999
K27me3_merged_peak_10705	15.4611	2.04934	0.9867	4.14524	0.0417516	0.999999
K27me3_merged_peak_39168	6.27246	-3.78987	1.86495	4.14466	0.0417659	0.999999
K27me3_merged_peak_21021	7.74598	-3.14617	1.50592	4.14211	0.0418289	0.999999
K27me3_merged_peak_2121	19.2572	2.00708	0.945443	4.13838	0.0419212	0.999999
K27me3_merged_peak_54203	210.507	0.527405	0.258839	4.13681	0.0419601	0.999999
K27me3_merged_peak_60868	1324.55	-0.22598	0.111098	4.1331	0.0420522	0.999999
K27me3_merged_peak_34951	126.988	-0.683138	0.335032	4.12981	0.0421341	0.999999
K27me3_merged_peak_34278	64.5318	-0.962133	0.470498	4.12921	0.0421491	0.999999
K27me3_merged_peak_51248	1904.59	-0.190961	0.0939535	4.12873	0.0421609	0.999999
K27me3_merged_peak_18494	20.3707	1.73694	0.843198	4.12529	0.0422468	0.999999
K27me3_merged_peak_40753	12.8661	-2.23792	1.08843	4.12039	0.0423693	0.999999
K27me3_merged_peak_43419	62.3151	0.963676	0.473015	4.11228	0.0425729	0.999999
K27me3_merged_peak_31865	4.58107	4.51665	2.28325	4.11186	0.0425834	0.999999
K27me3_merged_peak_22833	177.934	-0.579352	0.284909	4.11168	0.0425881	0.999999
K27me3_merged_peak_31534	4442.72	-0.147824	0.0728839	4.10917	0.0426513	0.999999
K27me3_merged_peak_3705	13.1687	2.17974	1.05896	4.10877	0.0426613	0.999999
K27me3_merged_peak_57919	119.27	-0.739091	0.361197	4.10704	0.0427051	0.999999
K27me3_merged_peak_5140	5.16021	-4.35191	2.14976	4.10627	0.0427245	0.999999
K27me3_merged_peak_35360	7.46923	3.45191	1.62272	4.10572	0.0427384	0.999999
K27me3_merged_peak_23844	44.9423	1.14376	0.560098	4.10469	0.0427645	0.999999
K27me3_merged_peak_32766	2806.37	-0.166565	0.082185	4.10454	0.0427682	0.999999
K27me3_merged_peak_47271	10.1022	3.00482	1.40295	4.10382	0.0427864	0.999999
K27me3_merged_peak_55811	3314.82	-0.151344	0.0747266	4.10074	0.0428645	0.999999
K27me3_merged_peak_22126	13.327	-2.24948	1.08214	4.10055	0.0428692	0.999999
K27me3_merged_peak_23989	1317.63	-0.220423	0.10883	4.09996	0.0428842	0.999999
K27me3_merged_peak_32238	7.49199	-3.11394	1.51971	4.09828	0.0429268	0.999999
K27me3_merged_peak_22724	76.7985	0.866318	0.426275	4.09624	0.0429787	0.999999
K27me3_merged_peak_41248	10.7502	-2.58652	1.26899	4.09503	0.0430094	0.999999
K27me3_merged_peak_61191	9.41151	-2.66579	1.30161	4.0882	0.0431837	0.999999
K27me3_merged_peak_2874	5.00536	4.43109	2.16409	4.08732	0.043206	0.999999
K27me3_merged_peak_41830	8.04823	3.29107	1.55929	4.08608	0.0432378	0.999999
K27me3_merged_peak_6419	9.29066	2.74379	1.33343	4.08556	0.043251	0.999999
K27me3_merged_peak_47278	985.517	-0.250884	0.124091	4.08481	0.0432704	0.999999
K27me3_merged_peak_7035	836.723	-0.281615	0.139185	4.08341	0.0433061	0.999999
K27me3_merged_peak_8822	5.0055	-4.35925	2.18402	4.08036	0.0433844	0.999999
K27me3_merged_peak_38130	23.3352	1.64245	0.798338	4.07808	0.0434431	0.999999
K27me3_merged_peak_29772	13.856	-2.13299	1.04167	4.07725	0.0434643	0.999999
K27me3_merged_peak_21786	4.50136	4.53384	2.31743	4.07608	0.0434945	0.999999
K27me3_merged_peak_60560	157.135	0.602561	0.297952	4.07351	0.0435606	0.999999
K27me3_merged_peak_61263	3.18463	7.01734	3.81354	4.07318	0.0435691	0.999999
K27me3_merged_peak_25128	49.3195	-1.08291	0.53363	4.07304	0.0435728	0.999999
K27me3_merged_peak_54474	197.249	-0.539789	0.267252	4.06682	0.0437334	0.999999
K27me3_merged_peak_18036	117.378	-0.702252	0.347188	4.06597	0.0437556	0.999999
K27me3_merged_peak_12869	1715.14	-0.196103	0.0972319	4.06593	0.0437566	0.999999
K27me3_merged_peak_51694	5.20394	4.35774	2.14034	4.06448	0.0437941	0.999999
K27me3_merged_peak_23072	8.03583	-3.52613	1.60002	4.06202	0.043858	0.999999
K27me3_merged_peak_37328	521.919	-0.344748	0.170885	4.05926	0.0439297	0.999999
K27me3_merged_peak_17646	359.839	-0.413354	0.204789	4.05892	0.0439387	0.999999
K27me3_merged_peak_38947	31.4128	-1.49075	0.716802	4.05796	0.0439636	0.999999
K27me3_merged_peak_29455	12.8687	2.2204	1.08655	4.05774	0.0439694	0.999999
K27me3_merged_peak_38886	4.74051	4.44459	2.22612	4.05771	0.0439701	0.999999
K27me3_merged_peak_35069	4.65136	4.47057	2.30235	4.05658	0.0439996	0.999999
K27me3_merged_peak_20655	50.4667	1.06494	0.526194	4.04845	0.044212	0.999999
K27me3_merged_peak_47077	546.483	-0.329906	0.163884	4.04665	0.044259	0.999999
K27me3_merged_peak_26149	24.8514	-1.55641	0.767639	4.04064	0.044417	0.999999
K27me3_merged_peak_18610	3173.55	-0.159293	0.0792138	4.04059	0.0444183	0.999999
K27me3_merged_peak_29498	9.5001	2.70878	1.3357	4.03602	0.0445387	0.999999
K27me3_merged_peak_36132	753.798	-0.290499	0.144453	4.03567	0.0445481	0.999999
K27me3_merged_peak_21532	493.358	-0.355731	0.176794	4.03499	0.044566	0.999999
K27me3_merged_peak_22083	12.4364	-2.31238	1.12107	4.02737	0.0447678	0.999999
K27me3_merged_peak_29638	113.254	-0.710839	0.353148	4.02717	0.044773	0.999999
K27me3_merged_peak_25640	7.00108	3.17776	1.55625	4.02636	0.0447945	0.999999
K27me3_merged_peak_50293	94.6067	0.774602	0.384681	4.0258	0.0448094	0.999999
K27me3_merged_peak_53950	11.6919	-2.85241	1.32004	4.02342	0.0448726	0.999999
K27me3_merged_peak_4390	33.9189	-1.30386	0.645849	4.0177	0.0450251	0.999999
K27me3_merged_peak_2737	38.0171	-1.35741	0.654361	4.01456	0.0451091	0.999999
K27me3_merged_peak_16342	56.4737	1.01708	0.503349	4.01265	0.0451602	0.999999
K27me3_merged_peak_21240	1219.92	-0.227816	0.11378	4.00561	0.045349	0.999999
K27me3_merged_peak_39947	10.4546	-2.56359	1.26609	4.00318	0.0454145	0.999999
K27me3_merged_peak_13827	30.6957	1.40518	0.693855	4.00073	0.0454805	0.999999
K27me3_merged_peak_7315	493.604	-0.344701	0.172208	4.00025	0.0454935	0.999999
K27me3_merged_peak_5163	21.7914	1.79105	0.857436	3.9968	0.0455868	0.999999
K27me3_merged_peak_24108	15.4557	2.02213	0.985079	3.99616	0.045604	0.999999
K27me3_merged_peak_36753	10.5784	2.63947	1.24993	3.99452	0.0456483	0.999999
K27me3_merged_peak_37168	4.66023	-4.41203	2.27796	3.99094	0.0457455	0.999999
K27me3_merged_peak_18455	845.714	-0.277218	0.138604	3.99072	0.0457514	0.999999
K27me3_merged_peak_29819	400.382	-0.383121	0.191603	3.98844	0.0458135	0.999999
K27me3_merged_peak_56903	15.5911	-2.19331	1.04361	3.98418	0.0459295	0.999999
K27me3_merged_peak_21631	20.9598	1.67568	0.830502	3.98368	0.0459431	0.999999
K27me3_merged_peak_28231	6.50651	3.62321	1.74814	3.98221	0.0459833	0.999999
K27me3_merged_peak_31801	31.256	1.45918	0.708502	3.98194	0.0459905	0.999999
K27me3_merged_peak_20583	891.374	-0.25914	0.129867	3.97899	0.0460712	0.999999
K27me3_merged_peak_54888	51.8785	1.07001	0.531062	3.97783	0.046103	0.999999
K27me3_merged_peak_21252	83.1597	-0.821034	0.410436	3.9736	0.0462188	0.999999
K27me3_merged_peak_33171	3747.67	-0.143192	0.0718306	3.97273	0.0462426	0.999999
K27me3_merged_peak_27240	6.34708	3.62197	1.78093	3.97257	0.0462471	0.999999
K27me3_merged_peak_55291	8.76709	2.70885	1.33765	3.97092	0.0462924	0.999999
K27me3_merged_peak_39039	22.9557	-1.58873	0.789654	3.97031	0.0463092	0.999999
K27me3_merged_peak_20452	114.171	0.697476	0.349265	3.96744	0.0463882	0.999999
K27me3_merged_peak_57041	8.36709	3.27461	1.51948	3.96533	0.0464464	0.999999
K27me3_merged_peak_34558	7.58409	3.37469	1.71254	3.9554	0.0467212	0.999999
K27me3_merged_peak_24384	305.401	-0.444344	0.223007	3.94913	0.0468957	0.999999
K27me3_merged_peak_45294	10.8621	2.60487	1.24686	3.94558	0.0469945	0.999999
K27me3_merged_peak_30219	1490.48	-0.211612	0.106473	3.9454	0.0469997	0.999999
K27me3_merged_peak_60901	1077	-0.238501	0.120059	3.94307	0.0470648	0.999999
K27me3_merged_peak_56405	15.9915	2.09487	1.00582	3.94045	0.0471383	0.999999
K27me3_merged_peak_37525	89.2914	0.785875	0.394707	3.93906	0.047177	0.999999
K27me3_merged_peak_57000	18.6761	-1.78775	0.887072	3.93861	0.0471899	0.999999
K27me3_merged_peak_21078	13.5545	-2.13842	1.06444	3.93771	0.047215	0.999999
K27me3_merged_peak_44260	162.62	0.587967	0.295525	3.93731	0.0472263	0.999999
K27me3_merged_peak_59159	8.91009	-2.82309	1.38214	3.93632	0.0472542	0.999999
K27me3_merged_peak_54505	459.451	-0.357327	0.179947	3.93389	0.0473224	0.999999
K27me3_merged_peak_24715	4725.79	-0.134742	0.0679221	3.93345	0.0473348	0.999999
K27me3_merged_peak_35732	19.7294	-1.76295	0.869922	3.93216	0.0473711	0.999999
K27me3_merged_peak_13856	10.5697	2.49813	1.22041	3.93073	0.0474114	0.999999
K27me3_merged_peak_38218	31.9534	1.34616	0.670201	3.93071	0.0474118	0.999999
K27me3_merged_peak_58370	341.223	-0.426249	0.214574	3.92131	0.0476778	0.999999
K27me3_merged_peak_47793	2.70634	7.20951	3.88923	3.92116	0.0476821	0.999999
K27me3_merged_peak_9561	61.9154	-0.96713	0.484324	3.91991	0.0477175	0.999999
K27me3_merged_peak_9795	439.02	-0.36025	0.181904	3.91613	0.0478248	0.999999
K27me3_merged_peak_61342	5.6695	3.85332	1.9209	3.90583	0.0481189	0.999999
K27me3_merged_peak_41107	38.1307	1.25944	0.624914	3.9051	0.0481399	0.999999
K27me3_merged_peak_55770	15.6349	-1.95093	0.976003	3.90481	0.0481482	0.999999
K27me3_merged_peak_3263	189.422	0.537755	0.271707	3.90466	0.0481525	0.999999
K27me3_merged_peak_382	239.453	-0.479686	0.242559	3.90185	0.0482331	0.999999
K27me3_merged_peak_40888	9.34123	-3.16872	1.47008	3.89981	0.0482917	0.999999
K27me3_merged_peak_7232	620.805	-0.306631	0.155192	3.8981	0.0483408	0.999999
K27me3_merged_peak_22925	79.0529	0.842085	0.424298	3.89763	0.0483542	0.999999
K27me3_merged_peak_7238	33.6335	-1.31007	0.655951	3.89705	0.0483708	0.999999
K27me3_merged_peak_20659	69.3678	-0.894003	0.450841	3.89507	0.048428	0.999999
K27me3_merged_peak_49887	814.915	-0.268978	0.136287	3.89077	0.0485521	0.999999
K27me3_merged_peak_15593	109.584	-0.706842	0.357513	3.88818	0.048627	0.999999
K27me3_merged_peak_20306	13.2835	2.165	1.06826	3.88797	0.0486333	0.999999
K27me3_merged_peak_37037	1257.02	-0.219795	0.111469	3.88574	0.0486979	0.999999
K27me3_merged_peak_19303	6.97679	3.58759	1.69121	3.88256	0.0487901	0.999999
K27me3_merged_peak_24610	405.476	-0.37383	0.189637	3.87796	0.048924	0.999999
K27me3_merged_peak_14289	14.5722	-2.0135	1.00847	3.87726	0.0489443	0.999999
K27me3_merged_peak_15609	24.6191	-1.5441	0.77202	3.87647	0.0489673	0.999999
K27me3_merged_peak_24600	353.355	-0.422822	0.213941	3.87612	0.0489776	0.999999
K27me3_merged_peak_15400	310.164	-0.422539	0.214414	3.87607	0.0489792	0.999999
K27me3_merged_peak_51620	15.7342	-1.94245	0.975591	3.87512	0.0490068	0.999999
K27me3_merged_peak_3191	7.82394	3.25327	1.57553	3.87409	0.0490369	0.999999
K27me3_merged_peak_9223	98.6534	-0.746562	0.378198	3.86979	0.0491627	0.999999
K27me3_merged_peak_5748	7.20214	-3.0653	1.53949	3.86778	0.0492217	0.999999
K27me3_merged_peak_59489	500.239	-0.33437	0.169947	3.86675	0.0492517	0.999999
K27me3_merged_peak_25306	945.039	-0.248424	0.126367	3.86222	0.049385	0.999999
K27me3_merged_peak_6244	9.69608	2.57776	1.27291	3.85812	0.0495059	0.999999
K27me3_merged_peak_31378	14.4465	-2.17701	1.06715	3.85527	0.0495898	0.999999
K27me3_merged_peak_21755	5917.92	-0.127606	0.0649805	3.85375	0.049635	0.999999
K27me3_merged_peak_4327	1127.63	-0.228871	0.116582	3.85197	0.0496875	0.999999
K27me3_merged_peak_56448	75.0778	0.846953	0.429976	3.8515	0.0497015	0.999999
K27me3_merged_peak_30985	190.638	-0.536888	0.273109	3.84994	0.0497479	0.999999
K27me3_merged_peak_60884	2884.19	-0.156693	0.0798807	3.84609	0.049862	0.999999
K27me3_merged_peak_44694	27.3521	-1.44638	0.728341	3.83824	0.0500961	0.999999
K27me3_merged_peak_4	269.413	-0.458841	0.23372	3.83771	0.0501119	0.999999
K27me3_merged_peak_31441	1181.3	-0.226933	0.11581	3.83648	0.0501487	0.999999
K27me3_merged_peak_53922	7.99998	-3.08926	1.50443	3.83024	0.0503358	0.999999
K27me3_merged_peak_28558	41.5119	-1.17595	0.59361	3.82983	0.0503479	0.999999
K27me3_merged_peak_20613	367.842	-0.385549	0.196955	3.82642	0.0504507	0.999999
K27me3_merged_peak_60999	10.4345	2.41006	1.20603	3.82369	0.0505328	0.999999
K27me3_merged_peak_23966	402.284	-0.38035	0.194158	3.82328	0.0505452	0.999999
K27me3_merged_peak_10940	5047.94	-0.258692	0.132161	3.81963	0.0506553	0.999999
K27me3_merged_peak_61064	15.1788	-1.97859	1.00154	3.81918	0.0506689	0.999999
K27me3_merged_peak_315	4039.09	-0.140633	0.0719424	3.81907	0.0506723	0.999999
K27me3_merged_peak_16117	8.98666	2.68211	1.35134	3.81641	0.0507529	0.999999
K27me3_merged_peak_8032	5.73436	3.84746	1.88855	3.81415	0.0508214	0.999999
K27me3_merged_peak_40875	11.9958	2.26469	1.13767	3.81285	0.0508609	0.999999
K27me3_merged_peak_19698	442.703	-0.366729	0.18745	3.81164	0.0508975	0.999999
K27me3_merged_peak_44860	54.0507	-1.01496	0.515891	3.80951	0.0509623	0.999999
K27me3_merged_peak_13129	757.119	-0.284028	0.145343	3.80919	0.050972	0.999999
K27me3_merged_peak_57026	108.646	0.700277	0.357932	3.80636	0.0510583	0.999999
K27me3_merged_peak_50484	76.116	-0.840371	0.429384	3.80463	0.051111	0.999999
K27me3_merged_peak_53984	71.9812	-0.861653	0.440242	3.80431	0.0511208	0.999999
K27me3_merged_peak_21063	3211.55	-0.147368	0.0755601	3.80285	0.0511655	0.999999
K27me3_merged_peak_16169	7.4815	3.34927	1.62014	3.80271	0.0511698	0.999999
K27me3_merged_peak_23887	6.08189	-3.36797	1.72706	3.80202	0.0511908	0.999999
K27me3_merged_peak_2563	1526.04	-0.19993	0.102517	3.8014	0.0512096	0.999999
K27me3_merged_peak_13295	35.8957	-1.23539	0.628837	3.80117	0.0512169	0.999999
K27me3_merged_peak_3422	10.0966	-2.61918	1.29425	3.79331	0.0514579	0.999999
K27me3_merged_peak_402	4.27707	4.45528	2.34318	3.7922	0.0514918	0.999999
K27me3_merged_peak_40255	4.27707	4.45528	2.34318	3.7922	0.0514918	0.999999
K27me3_merged_peak_31136	79.3935	0.828835	0.423363	3.79177	0.0515051	0.999999
K27me3_merged_peak_2438	536.653	-0.320401	0.16446	3.79131	0.0515194	0.999999
K27me3_merged_peak_1499	6.05076	-3.74011	1.85105	3.7899	0.0515626	0.999999
K27me3_merged_peak_44689	38.3481	1.22161	0.619977	3.78816	0.0516163	0.999999
K27me3_merged_peak_51787	5.58978	3.83472	1.91851	3.7872	0.051646	0.999999
K27me3_merged_peak_5205	23.455	1.6189	0.807108	3.78617	0.0516778	0.999999
K27me3_merged_peak_32404	20.9586	-1.73854	0.86377	3.78509	0.0517111	0.999999
K27me3_merged_peak_39951	4.92565	4.33771	2.16415	3.78424	0.0517375	0.999999
K27me3_merged_peak_47665	4.92565	4.33771	2.16415	3.78424	0.0517375	0.999999
K27me3_merged_peak_56295	4.92565	4.33771	2.16415	3.78424	0.0517375	0.999999
K27me3_merged_peak_8806	9.74522	-2.62917	1.30068	3.78237	0.0517954	0.999999
K27me3_merged_peak_24328	50.0276	1.06184	0.539568	3.78185	0.0518115	0.999999
K27me3_merged_peak_19155	85.2554	-0.796902	0.408	3.78165	0.0518175	0.999999
K27me3_merged_peak_39367	6.64165	3.12174	1.58505	3.77293	0.0520882	0.999999
K27me3_merged_peak_43003	7985.01	-0.115616	0.0595063	3.77281	0.052092	0.999999
K27me3_merged_peak_52842	118.053	-0.679559	0.348549	3.7726	0.0520987	0.999999
K27me3_merged_peak_5738	88.2787	0.774824	0.397601	3.77218	0.0521118	0.999999
K27me3_merged_peak_36943	6.13731	-3.34896	1.72426	3.76724	0.0522657	0.999999
K27me3_merged_peak_15617	8.50223	2.79623	1.38896	3.76506	0.0523339	0.999999
K27me3_merged_peak_10	270.075	-0.444269	0.228822	3.76213	0.0524258	0.999999
K27me3_merged_peak_47241	55.9509	-0.994698	0.508828	3.7613	0.0524517	0.999999
K27me3_merged_peak_56348	89.9798	0.773279	0.397108	3.75696	0.0525883	0.999999
K27me3_merged_peak_44797	9.11166	2.6887	1.33237	3.75542	0.0526367	0.999999
K27me3_merged_peak_12225	36.0915	-1.26484	0.642189	3.75271	0.0527221	0.999999
K27me3_merged_peak_21769	3191.5	-0.15361	0.0792767	3.75139	0.0527635	0.999999
K27me3_merged_peak_37889	96.7578	0.737552	0.379718	3.74998	0.0528081	0.999999
K27me3_merged_peak_42260	130.271	-0.635528	0.327567	3.74958	0.0528208	0.999999
K27me3_merged_peak_56265	19.8289	1.661	0.847856	3.74884	0.0528443	0.999999
K27me3_merged_peak_8763	467.632	-0.347105	0.179084	3.74729	0.0528931	0.999999
K27me3_merged_peak_51258	737.551	-0.27447	0.141733	3.74715	0.0528975	0.999999
K27me3_merged_peak_19301	5.51492	-3.7966	1.94938	3.74667	0.052913	0.999999
K27me3_merged_peak_29291	148.995	-0.594797	0.3068	3.74506	0.0529638	0.999999
K27me3_merged_peak_10312	129.979	-0.641614	0.330721	3.7424	0.0530482	0.999999
K27me3_merged_peak_43951	96.6556	-0.739105	0.380967	3.74225	0.0530528	0.999999
K27me3_merged_peak_45943	5.60464	3.78617	1.97604	3.74174	0.0530693	0.999999
K27me3_merged_peak_57387	7.25072	-3.45739	1.66584	3.74116	0.0530876	0.999999
K27me3_merged_peak_638	445.443	-0.354669	0.183196	3.73859	0.0531692	0.999999
K27me3_merged_peak_22767	9.52722	2.71074	1.32812	3.73018	0.0534377	0.999999
K27me3_merged_peak_35	230.84	-0.48063	0.248594	3.72868	0.0534855	0.999999
K27me3_merged_peak_27188	95.0316	0.743023	0.383544	3.72801	0.053507	0.999999
K27me3_merged_peak_30610	7.20981	3.78759	1.74112	3.72784	0.0535125	0.999999
K27me3_merged_peak_58201	119.427	-0.670529	0.346393	3.72095	0.053734	0.999999
K27me3_merged_peak_48013	129.788	-0.640396	0.331134	3.7187	0.0538063	0.999999
K27me3_merged_peak_17520	23.263	-1.61481	0.813393	3.71829	0.0538196	0.999999
K27me3_merged_peak_34829	16.1986	-1.86229	0.955587	3.71634	0.0538822	0.999999
K27me3_merged_peak_12592	31.2339	1.33668	0.683136	3.71612	0.0538894	0.999999
K27me3_merged_peak_12845	72.2019	-0.889234	0.457108	3.71572	0.0539025	0.999999
K27me3_merged_peak_26897	10.5987	2.36066	1.20428	3.7152	0.053919	0.999999
K27me3_merged_peak_32735	794.952	-0.263172	0.13662	3.70802	0.0541515	0.999999
K27me3_merged_peak_14323	6.48046	-3.48294	1.7518	3.70764	0.0541639	0.999999
K27me3_merged_peak_47555	70.3975	0.900837	0.4624	3.70561	0.0542298	0.999999
K27me3_merged_peak_40882	6.89708	3.5428	1.68835	3.70498	0.0542504	0.999999
K27me3_merged_peak_10474	4.41221	4.36964	2.27301	3.70434	0.0542713	0.999999
K27me3_merged_peak_50543	4.41221	4.36964	2.27301	3.70434	0.0542713	0.999999
K27me3_merged_peak_5098	4.41221	4.36964	2.27301	3.70434	0.0542713	0.999999
K27me3_merged_peak_26582	796.52	-0.271003	0.140707	3.70258	0.0543286	0.999999
K27me3_merged_peak_18402	8.33512	-2.7639	1.40454	3.70142	0.054366	0.999999
K27me3_merged_peak_12800	2336.48	-0.169312	0.0879746	3.70088	0.0543838	0.999999
K27me3_merged_peak_12470	1209.33	-0.21847	0.11353	3.70084	0.054385	0.999999
K27me3_merged_peak_42026	16.7566	-1.84305	0.942614	3.70002	0.0544117	0.999999
K27me3_merged_peak_25057	580.629	-0.307687	0.159899	3.69745	0.0544958	0.999999
K27me3_merged_peak_59716	9.02251	2.82011	1.37179	3.69735	0.0544988	0.999999
K27me3_merged_peak_57841	13.0798	-2.11268	1.07832	3.69716	0.0545053	0.999999
K27me3_merged_peak_18644	12.335	-2.1551	1.10746	3.69323	0.0546337	0.999999
K27me3_merged_peak_31047	303.598	-0.416934	0.216767	3.69208	0.0546714	0.999999
K27me3_merged_peak_43850	58.0737	0.944172	0.489238	3.69082	0.0547128	0.999999
K27me3_merged_peak_28247	10.8331	2.47142	1.23823	3.68713	0.054834	0.999999
K27me3_merged_peak_37859	10.0899	2.8483	1.39105	3.68577	0.0548788	0.999999
K27me3_merged_peak_54427	32.9074	-1.26472	0.654279	3.68565	0.0548825	0.999999
K27me3_merged_peak_25778	94.512	0.738152	0.38347	3.68428	0.0549278	0.999999
K27me3_merged_peak_35001	11.8107	-2.48337	1.21601	3.6841	0.0549335	0.999999
K27me3_merged_peak_32911	6.84202	-3.37596	1.72702	3.6812	0.0550293	0.999999
K27me3_merged_peak_57760	6.84202	-3.37596	1.72702	3.6812	0.0550293	0.999999
K27me3_merged_peak_53207	14.5368	1.94136	0.998512	3.67742	0.0551542	0.999999
K27me3_merged_peak_10376	353.89	0.385908	0.201087	3.6754	0.055221	0.999999
K27me3_merged_peak_32738	149.758	-0.604309	0.314065	3.66982	0.055406	0.999999
K27me3_merged_peak_31054	291.276	-0.428142	0.223296	3.66506	0.0555646	0.999999
K27me3_merged_peak_15422	442.174	0.347515	0.181344	3.665	0.0555666	0.999999
K27me3_merged_peak_22779	17.1483	-1.80499	0.932754	3.66484	0.0555721	0.999999
K27me3_merged_peak_18379	95.3495	-0.740922	0.385825	3.66207	0.0556643	0.999999
K27me3_merged_peak_5805	9.48793	-3.03351	1.43903	3.66116	0.0556949	0.999999
K27me3_merged_peak_29402	11.7175	2.42411	1.18519	3.66006	0.0557317	0.999999
K27me3_merged_peak_28277	67.0636	0.89454	0.463754	3.65904	0.0557657	0.999999
K27me3_merged_peak_47648	8.39823	2.63776	1.35676	3.65832	0.05579	0.999999
K27me3_merged_peak_48606	6.07751	3.36895	1.7429	3.65607	0.0558651	0.999999
K27me3_merged_peak_53661	40.013	1.18283	0.608051	3.65481	0.0559074	0.999999
K27me3_merged_peak_35396	19.7228	1.65645	0.854901	3.65395	0.0559363	0.999999
K27me3_merged_peak_1290	89.5525	-0.803477	0.415532	3.65167	0.0560129	0.999999
K27me3_merged_peak_58338	1370.97	-0.205108	0.107323	3.65065	0.0560474	0.999999
K27me3_merged_peak_39817	6.51489	-3.70133	1.78967	3.64956	0.056084	0.999999
K27me3_merged_peak_32662	4670.04	-0.12974	0.0679002	3.64936	0.0560909	0.999999
K27me3_merged_peak_29482	11.9242	-2.32694	1.18514	3.64873	0.0561119	0.999999
K27me3_merged_peak_58346	989.517	-0.241189	0.126268	3.64417	0.0562657	0.999999
K27me3_merged_peak_38987	48.6913	1.02849	0.53573	3.6424	0.0563256	0.999999
K27me3_merged_peak_33845	1244.39	-0.213662	0.111939	3.64115	0.0563679	0.999999
K27me3_merged_peak_47376	1439.08	-0.20065	0.105127	3.64105	0.0563715	0.999999
K27me3_merged_peak_57018	12.6005	2.27049	1.12636	3.63921	0.0564336	0.999999
K27me3_merged_peak_39206	22.4326	-1.68264	0.844772	3.63907	0.0564385	0.999999
K27me3_merged_peak_54730	195.45	-0.518274	0.271172	3.63839	0.0564614	0.999999
K27me3_merged_peak_8712	49.7728	-1.03679	0.538842	3.63686	0.0565135	0.999999
K27me3_merged_peak_49339	16.1644	-1.96129	0.994378	3.63664	0.0565209	0.999999
K27me3_merged_peak_2457	1221.37	-0.215037	0.112741	3.63597	0.0565437	0.999999
K27me3_merged_peak_58363	496.461	-0.327479	0.171626	3.63567	0.0565537	0.999999
K27me3_merged_peak_26115	29.6615	-1.34074	0.695686	3.63329	0.0566346	0.999999
K27me3_merged_peak_9418	19.2485	1.69115	0.871673	3.63015	0.0567416	0.999999
K27me3_merged_peak_46991	15.3713	-2.08472	1.06356	3.62774	0.0568238	0.999999
K27me3_merged_peak_1789	6.48222	3.08749	1.60287	3.62481	0.0569239	0.999999
K27me3_merged_peak_52662	2.48205	7.11147	3.94048	3.61986	0.0570937	0.999999
K27me3_merged_peak_22484	8.88737	2.65591	1.34278	3.61822	0.0571502	0.999999
K27me3_merged_peak_27121	13.3038	2.05319	1.06167	3.61414	0.0572904	0.999999
K27me3_merged_peak_9775	222.761	-0.478694	0.251587	3.61144	0.0573833	0.999999
K27me3_merged_peak_21531	1339.01	-0.208277	0.109571	3.61015	0.0574279	0.999999
K27me3_merged_peak_7214	26.7622	-1.39468	0.728494	3.60709	0.0575336	0.999999
K27me3_merged_peak_31406	4120.19	-0.145387	0.0765368	3.60317	0.0576694	0.999999
K27me3_merged_peak_32722	918.193	-0.242901	0.12795	3.60177	0.0577181	0.999999
K27me3_merged_peak_34225	56.7768	0.975126	0.508163	3.60001	0.0577794	0.999999
K27me3_merged_peak_52060	377.988	-0.371337	0.195538	3.59978	0.0577873	0.999999
K27me3_merged_peak_228	1401.14	-0.202488	0.106699	3.59918	0.0578079	0.999999
K27me3_merged_peak_3002	8.3645	2.75139	1.40037	3.59917	0.0578085	0.999999
K27me3_merged_peak_23163	85.5137	-0.770328	0.40487	3.59683	0.0578898	0.999999
K27me3_merged_peak_32641	90.1152	-0.773707	0.405058	3.59307	0.0580209	0.999999
K27me3_merged_peak_50491	2.53317	-7.02693	3.92311	3.59071	0.0581035	0.999999
K27me3_merged_peak_36102	46.0533	-1.0504	0.551694	3.58717	0.0582273	0.999999
K27me3_merged_peak_39573	5.36549	3.78403	1.95226	3.5844	0.0583243	0.999999
K27me3_merged_peak_38880	23.5083	1.49465	0.778843	3.58435	0.0583262	0.999999
K27me3_merged_peak_53168	10.2083	2.87807	1.39419	3.5834	0.0583596	0.999999
K27me3_merged_peak_66	209.065	-0.527823	0.277083	3.58173	0.0584183	0.999999
K27me3_merged_peak_10832	64.5691	-0.915825	0.478983	3.58019	0.0584724	0.999999
K27me3_merged_peak_42483	5.61407	3.37879	1.77429	3.5791	0.0585107	0.999999
K27me3_merged_peak_20728	250.071	-0.450058	0.237816	3.5736	0.0587049	0.999999
K27me3_merged_peak_61443	9.39125	-2.92278	1.45205	3.57305	0.0587242	0.999999
K27me3_merged_peak_21269	7.95755	-2.80496	1.44424	3.57284	0.0587317	0.999999
K27me3_merged_peak_54065	6.77031	-3.00458	1.57677	3.57088	0.058801	0.999999
K27me3_merged_peak_56614	10.8689	2.24729	1.1681	3.57055	0.058813	0.999999
K27me3_merged_peak_45654	8.34021	3.20859	1.53652	3.57045	0.0588164	0.999999
K27me3_merged_peak_60072	63.2975	-0.902012	0.474497	3.5704	0.0588183	0.999999
K27me3_merged_peak_51597	12.1364	-2.135	1.11288	3.57012	0.0588281	0.999999
K27me3_merged_peak_32777	2010.79	-0.188441	0.0996287	3.56973	0.0588418	0.999999
K27me3_merged_peak_25195	16.1089	1.8847	0.967834	3.56718	0.0589323	0.999999
K27me3_merged_peak_27047	5.81633	-3.30936	1.75006	3.56404	0.0590439	0.999999
K27me3_merged_peak_40235	5.81633	-3.30936	1.75006	3.56404	0.0590439	0.999999
K27me3_merged_peak_3267	5.68591	-3.67558	1.90742	3.55997	0.0591887	0.999999
K27me3_merged_peak_43637	13.8132	1.96424	1.02526	3.5597	0.0591983	0.999999
K27me3_merged_peak_58339	834.145	-0.253309	0.13423	3.55853	0.05924	0.999999
K27me3_merged_peak_28058	18.108	-1.71327	0.89635	3.5578	0.0592664	0.999999
K27me3_merged_peak_52786	7.18044	-3.25692	1.64592	3.55608	0.0593277	0.999999
K27me3_merged_peak_45846	63.5223	0.941707	0.492025	3.55577	0.0593388	0.999999
K27me3_merged_peak_40750	5.45464	3.39055	1.78718	3.55243	0.0594583	0.999999
K27me3_merged_peak_53015	5.79922	3.77742	1.86308	3.5523	0.059463	0.999999
K27me3_merged_peak_5922	20.6112	1.65679	0.859486	3.54733	0.0596415	0.999999
K27me3_merged_peak_4801	8.91624	-2.54381	1.32689	3.54699	0.0596537	0.999999
K27me3_merged_peak_18399	170.192	-0.540835	0.286848	3.54481	0.0597319	0.999999
K27me3_merged_peak_5343	40.1758	-1.11963	0.591294	3.54337	0.0597839	0.999999
K27me3_merged_peak_3868	5.87176	-3.2937	1.74657	3.54261	0.0598114	0.999999
K27me3_merged_peak_53255	19.7829	1.63166	0.857221	3.53763	0.059991	0.999999
K27me3_merged_peak_21866	1211.68	-0.213156	0.113307	3.53714	0.0600089	0.999999
K27me3_merged_peak_47279	168.994	-0.547313	0.290535	3.53491	0.0600895	0.999999
K27me3_merged_peak_14277	11.6803	-2.20432	1.1518	3.53393	0.0601251	0.999999
K27me3_merged_peak_43469	6.67279	3.51743	1.71847	3.53223	0.0601867	0.999999
K27me3_merged_peak_7671	26.4417	1.47122	0.764131	3.53042	0.0602525	0.999999
K27me3_merged_peak_52121	20.7532	1.57048	0.82661	3.52886	0.0603092	0.999999
K27me3_merged_peak_47731	13.8349	1.97833	1.03407	3.52815	0.0603349	0.999999
K27me3_merged_peak_20261	99.2937	-0.76811	0.403097	3.527	0.0603769	0.999999
K27me3_merged_peak_60965	2.41719	7.07078	3.95539	3.52619	0.0604066	0.999999
K27me3_merged_peak_12071	22.6246	-1.5072	0.794935	3.52534	0.0604373	0.999999
K27me3_merged_peak_5115	12.9784	-2.18105	1.11236	3.5238	0.0604937	0.999999
K27me3_merged_peak_26973	12.9897	2.02878	1.06482	3.52363	0.0605	0.999999
K27me3_merged_peak_7901	77.7895	-0.82221	0.434583	3.5234	0.0605084	0.999999
K27me3_merged_peak_46596	28.7143	-1.32658	0.701634	3.52181	0.0605664	0.999999
K27me3_merged_peak_54082	11.6465	2.19283	1.13815	3.52112	0.0605915	0.999999
K27me3_merged_peak_41761	6.62207	3.29788	1.73559	3.51994	0.0606347	0.999999
K27me3_merged_peak_60599	44.5885	-1.0692	0.565415	3.51924	0.0606603	0.999999
K27me3_merged_peak_31385	3979.13	-0.137145	0.0730931	3.51815	0.0607001	0.999999
K27me3_merged_peak_52293	486.251	-0.333273	0.177505	3.5146	0.0608303	0.999999
K27me3_merged_peak_15354	20.8923	1.58248	0.830434	3.5117	0.0609371	0.999999
K27me3_merged_peak_35222	170.258	-0.546022	0.290653	3.51086	0.0609677	0.999999
K27me3_merged_peak_44305	4.61637	-4.18518	2.22918	3.50872	0.0610464	0.999999
K27me3_merged_peak_35363	5.97822	3.52234	1.80539	3.50842	0.0610576	0.999999
K27me3_merged_peak_39391	5.97822	3.52234	1.80539	3.50842	0.0610576	0.999999
K27me3_merged_peak_43040	312.381	0.407439	0.217108	3.50776	0.0610821	0.999999
K27me3_merged_peak_35759	5.24936	-3.74602	1.99219	3.50755	0.0610897	0.999999
K27me3_merged_peak_23007	41.4176	1.09125	0.579393	3.50618	0.0611403	0.999999
K27me3_merged_peak_51272	447.241	-0.360095	0.191761	3.50369	0.0612322	0.999999
K27me3_merged_peak_36025	23.2626	1.56868	0.81323	3.50362	0.061235	0.999999
K27me3_merged_peak_49608	15.4241	-2.29443	1.09591	3.50261	0.061272	0.999999
K27me3_merged_peak_6843	232.438	-0.460904	0.246031	3.50198	0.0612953	0.999999
K27me3_merged_peak_51259	14.414	-1.96313	1.0257	3.4979	0.0614465	0.999999
K27me3_merged_peak_30268	4.33249	4.30375	2.26921	3.4979	0.0614468	0.999999
K27me3_merged_peak_47880	485.625	-0.322395	0.172292	3.49773	0.0614532	0.999999
K27me3_merged_peak_6566	328.804	-0.39292	0.209929	3.49471	0.0615653	0.999999
K27me3_merged_peak_22	308.652	-0.406884	0.21735	3.49436	0.0615781	0.999999
K27me3_merged_peak_31852	6.33765	3.05229	1.61102	3.49344	0.0616125	0.999999
K27me3_merged_peak_667	21.7862	1.77217	0.882192	3.49285	0.0616343	0.999999
K27me3_merged_peak_17022	11.0343	-2.28014	1.19175	3.49113	0.0616983	0.999999
K27me3_merged_peak_39003	6.90545	-2.98244	1.56168	3.48953	0.061758	0.999999
K27me3_merged_peak_26689	7.97135	3.15507	1.56137	3.48935	0.0617649	0.999999
K27me3_merged_peak_32704	518.04	-0.315568	0.168837	3.48798	0.061816	0.999999
K27me3_merged_peak_7172	5848.81	-0.114875	0.0615037	3.48798	0.061816	0.999999
K27me3_merged_peak_24706	447.392	-0.34955	0.186801	3.48745	0.0618359	0.999999
K27me3_merged_peak_37341	200.955	-0.497925	0.266193	3.48684	0.0618586	0.999999
K27me3_merged_peak_47840	39.1513	-1.13853	0.606564	3.48387	0.0619697	0.999999
K27me3_merged_peak_13649	1238.6	-0.213795	0.114514	3.48162	0.062054	0.999999
K27me3_merged_peak_7183	1654.15	-0.186588	0.099969	3.48153	0.0620572	0.999999
K27me3_merged_peak_23949	14.4038	-2.35587	1.13557	3.47594	0.0622675	0.999999
K27me3_merged_peak_19435	779.117	-0.260897	0.139894	3.47376	0.0623494	0.999999
K27me3_merged_peak_4012	882.296	-0.245314	0.131587	3.47233	0.0624033	0.999999
K27me3_merged_peak_13550	10.7892	2.22967	1.17322	3.47231	0.0624041	0.999999
K27me3_merged_peak_50127	86.7412	-0.77346	0.412291	3.47215	0.0624102	0.999999
K27me3_merged_peak_46039	15.1343	-2.21581	1.10267	3.47118	0.0624468	0.999999
K27me3_merged_peak_33338	17.891	-1.69547	0.899598	3.47037	0.0624774	0.999999
K27me3_merged_peak_24300	5332.09	-0.118007	0.0633401	3.47035	0.062478	0.999999
K27me3_merged_peak_20593	64.1259	-0.890323	0.474585	3.46752	0.0625852	0.999999
K27me3_merged_peak_21806	3704.51	-0.135196	0.0726062	3.46608	0.0626396	0.999999
K27me3_merged_peak_12367	22.8786	1.47895	0.786781	3.46441	0.0627027	0.999999
K27me3_merged_peak_31455	239.729	-0.463872	0.248597	3.46364	0.0627319	0.999999
K27me3_merged_peak_1528	55.2865	-0.954874	0.509274	3.46301	0.0627561	0.999999
K27me3_merged_peak_22690	91.6362	0.725851	0.389041	3.46191	0.0627976	0.999999
K27me3_merged_peak_54047	344.736	-0.378179	0.203127	3.46127	0.0628219	0.999999
K27me3_merged_peak_21792	1230.65	-0.209436	0.112552	3.46071	0.0628433	0.999999
K27me3_merged_peak_23737	297.364	-0.416326	0.223433	3.45796	0.062948	0.999999
K27me3_merged_peak_21867	72.8748	-0.862389	0.457885	3.45693	0.0629871	0.999999
K27me3_merged_peak_37393	4008.33	-0.131287	0.0706032	3.45666	0.0629973	0.999999
K27me3_merged_peak_21317	54.7684	-0.947101	0.507112	3.45491	0.0630643	0.999999
K27me3_merged_peak_21272	161.236	-0.566489	0.303456	3.45488	0.0630654	0.999999
K27me3_merged_peak_15181	33.7918	1.2142	0.647814	3.45482	0.0630678	0.999999
K27me3_merged_peak_7450	814.213	-0.25723	0.138283	3.45476	0.06307	0.999999
K27me3_merged_peak_34534	6.98516	-3.39909	1.68824	3.45358	0.0631149	0.999999
K27me3_merged_peak_30887	567.314	-0.312108	0.167665	3.45302	0.0631362	0.999999
K27me3_merged_peak_42025	16.4979	-1.76434	0.938735	3.4523	0.0631638	0.999999
K27me3_merged_peak_50566	5.28578	3.75958	1.95108	3.45015	0.063246	0.999999
K27me3_merged_peak_18607	11.9721	-2.54569	1.28723	3.44882	0.0632968	0.999999
K27me3_merged_peak_23	262.586	-0.464216	0.248667	3.44731	0.063355	0.999999
K27me3_merged_peak_27407	5.29322	-3.75437	2.06017	3.44455	0.0634605	0.999999
K27me3_merged_peak_42075	43.5352	-1.0914	0.581278	3.44437	0.0634678	0.999999
K27me3_merged_peak_4417	192.495	0.509107	0.273645	3.44289	0.0635245	0.999999
K27me3_merged_peak_48575	112.771	-0.658839	0.354156	3.44221	0.0635508	0.999999
K27me3_merged_peak_38015	6.30392	3.47999	1.75896	3.44129	0.0635861	0.999999
K27me3_merged_peak_16285	5.65006	-3.29621	1.76711	3.44125	0.0635875	0.999999
K27me3_merged_peak_31159	720.532	-0.266168	0.143427	3.44106	0.063595	0.999999
K27me3_merged_peak_35188	5.58663	-3.61695	1.95559	3.44017	0.0636291	0.999999
K27me3_merged_peak_30019	371.053	0.39446	0.211724	3.43902	0.0636736	0.999999
K27me3_merged_peak_31533	8.81696	-2.50058	1.33143	3.4362	0.0637824	0.999999
K27me3_merged_peak_49314	4.12306	4.31063	2.39309	3.43601	0.0637897	0.999999
K27me3_merged_peak_56226	96.0285	-0.710389	0.382147	3.43549	0.0638096	0.999999
K27me3_merged_peak_47552	1989.14	-0.173972	0.0938273	3.43491	0.0638322	0.999999
K27me3_merged_peak_7216	1057.63	-0.250337	0.13476	3.4341	0.0638634	0.999999
K27me3_merged_peak_502	370.317	-0.364489	0.196647	3.43093	0.0639861	0.999999
K27me3_merged_peak_18989	35.7201	1.16664	0.625455	3.43077	0.0639924	0.999999
K27me3_merged_peak_39758	22.8638	-1.47906	0.790592	3.42807	0.064097	0.999999
K27me3_merged_peak_7289	789.345	-0.266168	0.143579	3.42767	0.0641124	0.999999
K27me3_merged_peak_18856	112.316	0.652182	0.351486	3.42714	0.0641332	0.999999
K27me3_merged_peak_20669	536.816	-0.322344	0.173745	3.4269	0.0641426	0.999999
K27me3_merged_peak_58349	630.619	-0.301411	0.16248	3.42638	0.0641627	0.999999
K27me3_merged_peak_1531	4.47707	4.25934	2.23015	3.42522	0.0642077	0.999999
K27me3_merged_peak_57001	4.47707	4.25934	2.23015	3.42522	0.0642077	0.999999
K27me3_merged_peak_38879	6.72645	-2.95545	1.57485	3.42403	0.0642538	0.999999
K27me3_merged_peak_2943	7.82029	-3.20709	1.5899	3.42352	0.0642737	0.999999
K27me3_merged_peak_38269	4.84593	4.21731	2.16606	3.42302	0.0642935	0.999999
K27me3_merged_peak_24527	1029.92	-0.226584	0.122485	3.41944	0.0644327	0.999999
K27me3_merged_peak_30317	377.723	-0.359509	0.194309	3.41878	0.0644587	0.999999
K27me3_merged_peak_316	1968.82	-0.171405	0.0926851	3.41833	0.064476	0.999999
K27me3_merged_peak_17808	5.0155	3.79127	2.00219	3.41615	0.0645612	0.999999
K27me3_merged_peak_23768	6.25793	3.03304	1.62069	3.41593	0.0645699	0.999999
K27me3_merged_peak_15089	6.53765	3.04382	1.59504	3.41381	0.0646532	0.999999
K27me3_merged_peak_42443	18.5599	-1.66294	0.886795	3.41231	0.0647117	0.999999
K27me3_merged_peak_26312	7.41122	2.85515	1.48662	3.41227	0.0647132	0.999999
K27me3_merged_peak_21839	1062.1	-0.226384	0.122506	3.41101	0.0647627	0.999999
K27me3_merged_peak_243	2153.24	-0.164651	0.0891375	3.41041	0.0647863	0.999999
K27me3_merged_peak_10887	14.7469	1.85101	0.989275	3.40774	0.0648912	0.999999
K27me3_merged_peak_30460	378.24	-0.358845	0.19431	3.40617	0.064953	0.999999
K27me3_merged_peak_37407	2152.81	-0.16304	0.0883393	3.40526	0.0649889	0.999999
K27me3_merged_peak_43820	89.0365	0.765049	0.41054	3.40443	0.0650216	0.999999
K27me3_merged_peak_15019	24.4989	1.63791	0.830896	3.40436	0.0650244	0.999999
K27me3_merged_peak_38221	125.719	-0.620036	0.335193	3.4041	0.0650345	0.999999
K27me3_merged_peak_31829	127.302	-0.612284	0.331239	3.40397	0.0650396	0.999999
K27me3_merged_peak_22582	28.6429	1.37911	0.7285	3.40253	0.0650966	0.999999
K27me3_merged_peak_46400	8.6264	-2.50755	1.34111	3.39984	0.0652029	0.999999
K27me3_merged_peak_10860	6.53694	3.71785	1.79337	3.39884	0.0652423	0.999999
K27me3_merged_peak_31409	1808.15	-0.176786	0.0958863	3.39744	0.0652976	0.999999
K27me3_merged_peak_32791	1862.68	-0.175598	0.0952593	3.39608	0.0653516	0.999999
K27me3_merged_peak_58356	674.2	-0.272182	0.147671	3.39476	0.065404	0.999999
K27me3_merged_peak_43743	99.0058	0.691662	0.374427	3.39433	0.0654209	0.999999
K27me3_merged_peak_88	1828.39	-0.175103	0.095024	3.39429	0.0654225	0.999999
K27me3_merged_peak_61043	7.07608	2.83706	1.50897	3.39392	0.065437	0.999999
K27me3_merged_peak_1251	31.9789	-1.25349	0.67219	3.3929	0.0654778	0.999999
K27me3_merged_peak_14896	26.6234	-1.36607	0.735347	3.39142	0.0655365	0.999999
K27me3_merged_peak_29602	70.7595	-0.82196	0.444768	3.39006	0.0655904	0.999999
K27me3_merged_peak_12303	5.09521	3.77245	1.97928	3.38895	0.0656347	0.999999
K27me3_merged_peak_38899	54.9216	0.960747	0.516291	3.38878	0.0656415	0.999999
K27me3_merged_peak_31642	11.4939	2.17593	1.1474	3.3879	0.0656764	0.999999
K27me3_merged_peak_51587	26.3866	1.47155	0.769674	3.38439	0.0658165	0.999999
K27me3_merged_peak_4383	129.853	-0.607552	0.329594	3.38156	0.0659294	0.999999
K27me3_merged_peak_52312	26.3946	-1.43804	0.765958	3.38114	0.0659463	0.999999
K27me3_merged_peak_55786	6.09449	3.39625	1.81608	3.38111	0.0659475	0.999999
K27me3_merged_peak_25712	22.9562	1.55882	0.820715	3.37983	0.0659989	0.999999
K27me3_merged_peak_26033	23.755	1.44703	0.776303	3.37931	0.0660198	0.999999
K27me3_merged_peak_28838	1606.82	-0.183585	0.0998785	3.37729	0.0661005	0.999999
K27me3_merged_peak_54604	161.42	-0.542304	0.294747	3.3748	0.0662008	0.999999
K27me3_merged_peak_25297	437.427	-0.355084	0.192721	3.37479	0.0662012	0.999999
K27me3_merged_peak_181	2328.26	-0.157331	0.0856573	3.37272	0.0662844	0.999999
K27me3_merged_peak_28519	15.9849	2.02511	1.03445	3.37141	0.0663372	0.999999
K27me3_merged_peak_16359	48.7767	1.02206	0.549189	3.37064	0.0663678	0.999999
K27me3_merged_peak_54423	44.8796	1.04083	0.561987	3.37056	0.0663713	0.999999
K27me3_merged_peak_7293	200.277	-0.48988	0.26658	3.36632	0.0665424	0.999999
K27me3_merged_peak_24195	80.0109	-0.818089	0.440132	3.36424	0.0666265	0.999999
K27me3_merged_peak_2444	103.416	-0.687882	0.373427	3.36379	0.0666445	0.999999
K27me3_merged_peak_50314	22.8597	1.45147	0.78398	3.36178	0.0667261	0.999999
K27me3_merged_peak_14456	43.5715	-1.17969	0.61959	3.36087	0.0667629	0.999999
K27me3_merged_peak_52815	54.8797	-0.958716	0.517426	3.36025	0.066788	0.999999
K27me3_merged_peak_54537	49.6568	0.974817	0.529243	3.35837	0.0668643	0.999999
K27me3_merged_peak_48079	236.074	-0.474756	0.257903	3.35734	0.0669062	0.999999
K27me3_merged_peak_19676	7.81451	2.69971	1.43367	3.35698	0.0669208	0.999999
K27me3_merged_peak_24278	3056.7	-0.143714	0.0784263	3.35648	0.0669408	0.999999
K27me3_merged_peak_20957	929.517	-0.23348	0.127437	3.35476	0.0670109	0.999999
K27me3_merged_peak_29038	8.53668	2.80248	1.48751	3.35312	0.0670776	0.999999
K27me3_merged_peak_52942	12.6041	-2.04215	1.0943	3.35264	0.0670971	0.999999
K27me3_merged_peak_59077	5.9932	-3.40024	1.85941	3.35258	0.0670999	0.999999
K27me3_merged_peak_12860	256.57	-0.430314	0.234891	3.34934	0.0672319	0.999999
K27me3_merged_peak_36237	98.6476	0.694694	0.378306	3.34892	0.0672491	0.999999
K27me3_merged_peak_29358	24.9279	1.39378	0.753216	3.34875	0.067256	0.999999
K27me3_merged_peak_22352	7.20579	2.80992	1.51763	3.3487	0.067258	0.999999
K27me3_merged_peak_118	446.941	-0.330995	0.180734	3.34829	0.0672747	0.999999
K27me3_merged_peak_57359	231.944	-0.454231	0.247969	3.34578	0.0673774	0.999999
K27me3_merged_peak_45511	45.4695	1.08914	0.581922	3.34574	0.0673791	0.999999
K27me3_merged_peak_26893	19.5124	-1.7358	0.904711	3.34448	0.0674308	0.999999
K27me3_merged_peak_10650	29.9506	-1.26179	0.68527	3.34425	0.0674402	0.999999
K27me3_merged_peak_60591	185.649	0.50261	0.27452	3.34254	0.0675101	0.999999
K27me3_merged_peak_44130	18.0585	-1.73063	0.918609	3.34214	0.0675266	0.999999
K27me3_merged_peak_36886	61.1543	-0.912405	0.494736	3.34191	0.0675361	0.999999
K27me3_merged_peak_166	267.143	-0.424285	0.23187	3.33931	0.0676431	0.999999
K27me3_merged_peak_30213	35.7502	-1.3139	0.686901	3.33904	0.0676543	0.999999
K27me3_merged_peak_45334	66.1816	-0.858754	0.466777	3.33901	0.0676552	0.999999
K27me3_merged_peak_21222	200.284	-0.520953	0.28318	3.33881	0.0676636	0.999999
K27me3_merged_peak_9384	113.161	0.645281	0.352237	3.33745	0.0677196	0.999999
K27me3_merged_peak_3874	38.0356	1.14898	0.619673	3.33558	0.0677966	0.999999
K27me3_merged_peak_55910	9.6482	2.52812	1.31168	3.33538	0.0678046	0.999999
K27me3_merged_peak_8737	77.4544	-0.778465	0.425086	3.33277	0.0679122	0.999999
K27me3_merged_peak_38567	23.8076	-1.41994	0.771321	3.33249	0.067924	0.999999
K27me3_merged_peak_13185	32.0388	1.26121	0.67805	3.33232	0.0679309	0.999999
K27me3_merged_peak_56216	287.126	-0.405226	0.221819	3.33187	0.0679496	0.999999
K27me3_merged_peak_48536	24.6833	-1.41213	0.764911	3.32907	0.0680655	0.999999
K27me3_merged_peak_14188	16.8538	-1.7206	0.929363	3.32826	0.0680987	0.999999
K27me3_merged_peak_31724	21.0961	1.86425	0.937454	3.32752	0.0681296	0.999999
K27me3_merged_peak_22805	16.1846	1.74223	0.943031	3.32732	0.0681379	0.999999
K27me3_merged_peak_41421	15.6295	-1.77747	0.963862	3.32713	0.0681458	0.999999
K27me3_merged_peak_61309	5.17493	3.74154	1.95932	3.32538	0.0682184	0.999999
K27me3_merged_peak_36893	8.06049	2.69206	1.42013	3.32383	0.0682824	0.999999
K27me3_merged_peak_14952	8.37392	2.84401	1.53133	3.32317	0.0683099	0.999999
K27me3_merged_peak_26753	7.15944	-2.95699	1.55312	3.32254	0.0683364	0.999999
K27me3_merged_peak_35164	38.3752	-1.11059	0.605529	3.32222	0.0683494	0.999999
K27me3_merged_peak_51444	6.69318	-3.18022	1.72517	3.32083	0.0684075	0.999999
K27me3_merged_peak_49913	18.3983	-1.63008	0.88583	3.32082	0.0684075	0.999999
K27me3_merged_peak_34978	66.2018	0.9274	0.497254	3.32036	0.0684267	0.999999
K27me3_merged_peak_39721	7.61486	-3.06315	1.5882	3.31859	0.0685007	0.999999
K27me3_merged_peak_39287	6.92974	-3.35847	1.68235	3.31844	0.0685068	0.999999
K27me3_merged_peak_4183	8.85435	2.59668	1.36082	3.31549	0.0686299	0.999999
K27me3_merged_peak_31207	960.996	-0.240453	0.131907	3.31517	0.0686432	0.999999
K27me3_merged_peak_38885	9.54123	-2.36384	1.2747	3.31192	0.0687792	0.999999
K27me3_merged_peak_57756	9.54123	-2.36384	1.2747	3.31192	0.0687792	0.999999
K27me3_merged_peak_21143	7.61015	-3.17525	1.6061	3.31064	0.0688328	0.999999
K27me3_merged_peak_4360	8.71237	2.59803	1.36389	3.30803	0.068942	0.999999
K27me3_merged_peak_50920	301.913	-0.396207	0.217633	3.30803	0.0689421	0.999999
K27me3_merged_peak_5581	105.339	-0.665438	0.365049	3.30716	0.0689788	0.999999
K27me3_merged_peak_10701	10.5001	2.18338	1.18214	3.30645	0.0690083	0.999999
K27me3_merged_peak_5366	4.22039	-4.16936	2.35196	3.30498	0.0690703	0.999999
K27me3_merged_peak_27602	51.1555	-0.979225	0.533745	3.30406	0.0691087	0.999999
K27me3_merged_peak_31423	207.263	-0.495572	0.271463	3.30393	0.0691145	0.999999
K27me3_merged_peak_60785	452.955	-0.331641	0.182246	3.30287	0.069159	0.999999
K27me3_merged_peak_47022	15.8201	-1.75402	0.954698	3.30267	0.0691672	0.999999
K27me3_merged_peak_20996	700.194	-0.263526	0.144967	3.30219	0.0691875	0.999999
K27me3_merged_peak_54901	11.6696	2.46863	1.22798	3.30025	0.0692693	0.999999
K27me3_merged_peak_12467	2097.68	-0.162209	0.0892875	3.29945	0.0693031	0.999999
K27me3_merged_peak_55173	147.901	0.559373	0.307459	3.29788	0.0693692	0.999999
K27me3_merged_peak_31432	459.093	-0.321627	0.177019	3.29773	0.0693755	0.999999
K27me3_merged_peak_1187	58.9739	0.890731	0.487843	3.29714	0.0694005	0.999999
K27me3_merged_peak_20688	522.37	-0.311494	0.17132	3.2971	0.0694022	0.999999
K27me3_merged_peak_21299	7581.36	-0.10344	0.0569776	3.2953	0.0694782	0.999999
K27me3_merged_peak_53188	9.32638	-2.37039	1.28372	3.29502	0.0694902	0.999999
K27me3_merged_peak_61101	15.5313	1.75867	0.957441	3.29249	0.0695973	0.999999
K27me3_merged_peak_428	774.574	-0.261234	0.143818	3.29189	0.0696228	0.999999
K27me3_merged_peak_58331	2579.66	-0.151709	0.0835995	3.29159	0.0696356	0.999999
K27me3_merged_peak_51156	1706.47	-0.17881	0.0985383	3.29104	0.0696588	0.999999
K27me3_merged_peak_11842	8.60223	2.63558	1.43198	3.28871	0.0697579	0.999999
K27me3_merged_peak_31686	39.3516	-1.10212	0.602859	3.28868	0.0697589	0.999999
K27me3_merged_peak_1941	34.883	-1.21941	0.658731	3.28797	0.0697891	0.999999
K27me3_merged_peak_44944	69.1624	0.829236	0.454384	3.28673	0.0698418	0.999999
K27me3_merged_peak_53500	8.74997	-2.49904	1.34175	3.28312	0.0699958	0.999999
K27me3_merged_peak_21842	1228.66	-0.20355	0.112361	3.28035	0.0701139	0.999999
K27me3_merged_peak_56096	43.0803	1.03471	0.56845	3.27837	0.0701988	0.999999
K27me3_merged_peak_27564	4285.93	-0.124007	0.0684807	3.27827	0.0702029	0.999999
K27me3_merged_peak_29309	6.24933	-3.60996	1.81472	3.27806	0.0702121	0.999999
K27me3_merged_peak_48460	6.24933	-3.60996	1.81472	3.27806	0.0702121	0.999999
K27me3_merged_peak_8056	206.177	-0.48182	0.265559	3.2759	0.0703045	0.999999
K27me3_merged_peak_49926	16.2029	-1.81879	0.979194	3.27475	0.0703538	0.999999
K27me3_merged_peak_53374	11.6026	2.07176	1.12836	3.27447	0.0703657	0.999999
K27me3_merged_peak_21875	3301.59	-0.14299	0.0789943	3.27371	0.0703982	0.999999
K27me3_merged_peak_44300	19.1926	1.59267	0.871186	3.2732	0.0704202	0.999999
K27me3_merged_peak_2196	36.728	-1.1259	0.618567	3.27309	0.070425	0.999999
K27me3_merged_peak_30408	683.974	-0.266688	0.147345	3.27296	0.0704306	0.999999
K27me3_merged_peak_19414	1183.73	-0.225442	0.124428	3.27223	0.0704618	0.999999
K27me3_merged_peak_48105	233.903	-0.450277	0.248478	3.27208	0.0704684	0.999999
K27me3_merged_peak_51207	364.557	-0.359549	0.198793	3.26563	0.0707458	0.999999
K27me3_merged_peak_61151	5.75393	3.46479	1.82856	3.26345	0.0708401	0.999999
K27me3_merged_peak_47228	3568.34	-0.131568	0.0728436	3.2615	0.0709243	0.999999
K27me3_merged_peak_24639	810.687	-0.244633	0.135417	3.26147	0.0709254	0.999999
K27me3_merged_peak_12511	4420.23	-0.122008	0.0675609	3.26051	0.0709671	0.999999
K27me3_merged_peak_19840	377.367	-0.360494	0.19939	3.25815	0.0710693	0.999999
K27me3_merged_peak_60987	11.8824	2.03094	1.1084	3.25732	0.0711053	0.999999
K27me3_merged_peak_6561	1438.33	-0.189106	0.104781	3.25589	0.0711672	0.999999
K27me3_merged_peak_2206	9.7398	-2.38871	1.27545	3.25237	0.0713202	0.999999
K27me3_merged_peak_4449	59.56	-0.899173	0.494489	3.2509	0.0713845	0.999999
K27me3_merged_peak_51230	745.615	-0.254086	0.140933	3.24831	0.0714973	0.999999
K27me3_merged_peak_41347	4.16497	-4.15363	2.33741	3.24797	0.071512	0.999999
K27me3_merged_peak_9166	4.16497	-4.15363	2.33741	3.24797	0.071512	0.999999
K27me3_merged_peak_5912	7.91957	-3.17511	1.57405	3.2461	0.0715934	0.999999
K27me3_merged_peak_55093	88.0333	-0.771621	0.422597	3.24549	0.0716204	0.999999
K27me3_merged_peak_41826	40.1136	1.07164	0.591441	3.2451	0.0716374	0.999999
K27me3_merged_peak_8918	141.745	-0.566922	0.314348	3.24129	0.0718041	0.999999
K27me3_merged_peak_49438	5.43993	-3.23646	1.78714	3.24095	0.071819	0.999999
K27me3_merged_peak_44632	33.9788	-1.16598	0.643606	3.24009	0.0718567	0.999999
K27me3_merged_peak_21765	1647.97	-0.182554	0.101405	3.23808	0.0719451	0.999999
K27me3_merged_peak_9340	17.3795	-1.6558	0.909477	3.23771	0.0719611	0.999999
K27me3_merged_peak_28019	58.9968	0.895777	0.49359	3.23694	0.0719949	0.999999
K27me3_merged_peak_33827	26.921	-1.32505	0.729864	3.23379	0.0721337	0.999999
K27me3_merged_peak_898	24.0543	1.39368	0.766333	3.23378	0.0721339	0.999999
K27me3_merged_peak_10567	118.448	-0.618351	0.343272	3.2325	0.0721903	0.999999
K27me3_merged_peak_28881	24.4576	1.37117	0.756238	3.23215	0.0722057	0.999999
K27me3_merged_peak_43690	8.95293	2.39116	1.3	3.23073	0.0722687	0.999999
K27me3_merged_peak_5681	11.0088	2.11474	1.1606	3.22618	0.0724695	0.999999
K27me3_merged_peak_49821	6.87349	3.23949	1.67167	3.22561	0.0724947	0.999999
K27me3_merged_peak_9713	54.5775	0.908038	0.503705	3.22287	0.0726162	0.999999
K27me3_merged_peak_6476	188.393	-0.49491	0.275234	3.22121	0.0726898	0.999999
K27me3_merged_peak_60824	2992.15	-0.145114	0.080834	3.2201	0.0727393	0.999999
K27me3_merged_peak_46326	6.45793	2.99432	1.60353	3.21975	0.0727549	0.999999
K27me3_merged_peak_40004	167.971	-0.519373	0.289043	3.21933	0.0727733	0.999999
K27me3_merged_peak_21954	80.0657	0.765125	0.423903	3.21658	0.0728958	0.999999
K27me3_merged_peak_24280	2333.79	-0.154404	0.0860844	3.21601	0.0729211	0.999999
K27me3_merged_peak_50419	12.0135	2.0255	1.11409	3.21505	0.0729641	0.999999
K27me3_merged_peak_35679	2.78716	-6.48518	3.86936	3.21297	0.0730568	0.999999
K27me3_merged_peak_8810	6.44933	-2.91007	1.60864	3.21239	0.0730826	0.999999
K27me3_merged_peak_31924	8.90293	2.36408	1.2978	3.21236	0.0730838	0.999999
K27me3_merged_peak_32016	72.6512	0.786025	0.437209	3.21155	0.0731203	0.999999
K27me3_merged_peak_55236	898.818	-0.233931	0.130489	3.21091	0.0731489	0.999999
K27me3_merged_peak_33188	1012.46	-0.229677	0.12805	3.21073	0.073157	0.999999
K27me3_merged_peak_20401	6.72891	3.20499	1.68978	3.2089	0.0732388	0.999999
K27me3_merged_peak_35177	106.586	0.66659	0.370329	3.20886	0.0732404	0.999999
K27me3_merged_peak_6477	593.884	-0.280931	0.156804	3.20727	0.0733116	0.999999
K27me3_merged_peak_25677	3.82849	4.27563	2.40217	3.20688	0.0733293	0.999999
K27me3_merged_peak_37340	616.283	-0.281185	0.156902	3.20624	0.0733578	0.999999
K27me3_merged_peak_36177	6.16878	2.97493	1.62398	3.20445	0.0734382	0.999999
K27me3_merged_peak_13459	500.157	0.304682	0.170101	3.20418	0.0734504	0.999999
K27me3_merged_peak_24650	704.371	-0.260845	0.145661	3.20367	0.0734733	0.999999
K27me3_merged_peak_56748	5.53921	-3.23314	1.7844	3.20197	0.0735498	0.999999
K27me3_merged_peak_20717	78.3221	-0.771823	0.428982	3.20075	0.0736044	0.999999
K27me3_merged_peak_14913	8.47169	-2.45375	1.3506	3.19725	0.073762	0.999999
K27me3_merged_peak_23695	166.576	-0.525087	0.293021	3.1969	0.0737778	0.999999
K27me3_merged_peak_53203	20.9464	-1.51131	0.832798	3.19662	0.0737908	0.999999
K27me3_merged_peak_53818	13.3539	-2.05499	1.09203	3.19477	0.0738742	0.999999
K27me3_merged_peak_15919	21.8829	1.76401	0.90087	3.19454	0.0738847	0.999999
K27me3_merged_peak_38083	991.638	-0.22069	0.123455	3.19396	0.0739109	0.999999
K27me3_merged_peak_24819	1637.92	-0.179327	0.100333	3.19268	0.0739685	0.999999
K27me3_merged_peak_21988	28.8372	-1.26373	0.7016	3.18886	0.0741415	0.999999
K27me3_merged_peak_31995	52.9274	-0.980838	0.539899	3.18734	0.0742106	0.999999
K27me3_merged_peak_42051	5.69392	-3.22965	1.77658	3.18707	0.0742229	0.999999
K27me3_merged_peak_23345	5.14865	-4.03279	2.11998	3.18565	0.0742875	0.999999
K27me3_merged_peak_33005	6.73764	3.43388	1.70639	3.18552	0.0742936	0.999999
K27me3_merged_peak_47852	8.84751	2.40936	1.31436	3.18483	0.0743247	0.999999
K27me3_merged_peak_21146	153.607	-0.563824	0.314268	3.18429	0.0743493	0.999999
K27me3_merged_peak_26419	37.4882	-1.09665	0.611174	3.18376	0.0743735	0.999999
K27me3_merged_peak_55668	5.51964	-3.59945	1.90442	3.18291	0.0744121	0.999999
K27me3_merged_peak_28909	7.24531	-3.11244	1.63802	3.18255	0.0744284	0.999999
K27me3_merged_peak_46302	21.1914	-1.47869	0.821686	3.18197	0.0744548	0.999999
K27me3_merged_peak_31822	47.4443	-1.00466	0.556463	3.18181	0.0744622	0.999999
K27me3_merged_peak_44679	85.4068	-0.721936	0.403699	3.18172	0.0744662	0.999999
K27me3_merged_peak_48513	8.82132	2.78027	1.48344	3.18088	0.0745045	0.999999
K27me3_merged_peak_43718	9.34924	-2.6429	1.36378	3.18026	0.0745329	0.999999
K27me3_merged_peak_23020	10.1351	-2.41269	1.2869	3.178	0.074636	0.999999
K27me3_merged_peak_58594	27.1913	1.32184	0.729631	3.17767	0.0746512	0.999999
K27me3_merged_peak_41704	4.41896	-4.10166	2.23716	3.17737	0.074665	0.999999
K27me3_merged_peak_37316	82.2984	0.768475	0.426733	3.17555	0.0747482	0.999999
K27me3_merged_peak_26818	44.1626	1.01409	0.565642	3.17505	0.0747711	0.999999
K27me3_merged_peak_34563	9.68735	2.27187	1.25763	3.17461	0.074791	0.999999
K27me3_merged_peak_57828	125.733	0.630611	0.350814	3.17364	0.0748354	0.999999
K27me3_merged_peak_27304	48.5248	0.971797	0.541457	3.17339	0.074847	0.999999
K27me3_merged_peak_39979	6.85179	2.78002	1.52612	3.17291	0.074869	0.999999
K27me3_merged_peak_24090	778.761	-0.247434	0.138903	3.1705	0.0749797	0.999999
K27me3_merged_peak_56392	32.1553	1.32704	0.715565	3.16834	0.0750786	0.999999
K27me3_merged_peak_15735	169.058	-0.543477	0.303404	3.16796	0.0750962	0.999999
K27me3_merged_peak_73	767.015	-0.251536	0.14126	3.16688	0.0751458	0.999999
K27me3_merged_peak_9857	217.079	-0.45394	0.25488	3.16463	0.0752494	0.999999
K27me3_merged_peak_17474	2505.62	-0.158563	0.089087	3.16367	0.0752936	0.999999
K27me3_merged_peak_20042	25.1441	1.43816	0.781149	3.16301	0.0753241	0.999999
K27me3_merged_peak_37735	14.993	-2.09436	1.07796	3.16266	0.0753405	0.999999
K27me3_merged_peak_28049	31.3808	1.2156	0.675291	3.16254	0.0753458	0.999999
K27me3_merged_peak_21060	888.51	-0.234902	0.132095	3.15878	0.0755195	0.999999
K27me3_merged_peak_43810	6.25548	-3.28173	1.77115	3.15696	0.075604	0.999999
K27me3_merged_peak_44047	302.549	-0.391396	0.21995	3.15668	0.075617	0.999999
K27me3_merged_peak_25812	48.2278	0.962456	0.539207	3.15642	0.0756286	0.999999
K27me3_merged_peak_48473	317.919	0.37852	0.212807	3.15641	0.0756291	0.999999
K27me3_merged_peak_52749	2.54691	6.63702	3.95738	3.15445	0.0757204	0.999999
K27me3_merged_peak_9684	55.2304	-0.914363	0.510873	3.15191	0.0758382	0.999999
K27me3_merged_peak_15492	9.27934	2.45049	1.32645	3.15186	0.0758403	0.999999
K27me3_merged_peak_32659	233.026	-0.441084	0.248122	3.15008	0.0759232	0.999999
K27me3_merged_peak_38505	91.4659	-0.698138	0.392233	3.14803	0.0760188	0.999999
K27me3_merged_peak_46861	98.8789	-0.67357	0.37839	3.14732	0.0760518	0.999999
K27me3_merged_peak_2754	69.1628	0.797519	0.447978	3.14716	0.0760592	0.999999
K27me3_merged_peak_44117	5.07092	3.28266	1.83023	3.14679	0.0760763	0.999999
K27me3_merged_peak_12496	8.32865	2.55637	1.38838	3.14622	0.0761029	0.999999
K27me3_merged_peak_2720	16.7038	-1.70515	0.941279	3.14481	0.0761691	0.999999
K27me3_merged_peak_40513	17.794	1.66968	0.914202	3.14406	0.0762041	0.999999
K27me3_merged_peak_12157	6.77207	2.77045	1.53362	3.14394	0.0762095	0.999999
K27me3_merged_peak_42341	88.3452	0.713027	0.400426	3.14188	0.0763057	0.999999
K27me3_merged_peak_14685	15.0498	-1.81551	1.00105	3.14133	0.0763314	0.999999
K27me3_merged_peak_23873	229.855	-0.445665	0.251161	3.13703	0.0765332	0.999999
K27me3_merged_peak_35274	57.3619	0.882393	0.495304	3.13643	0.076561	0.999999
K27me3_merged_peak_60077	12.9755	1.89868	1.05891	3.13385	0.0766823	0.999999
K27me3_merged_peak_7607	562.313	-0.284753	0.160791	3.13354	0.076697	0.999999
K27me3_merged_peak_7212	1054.09	-0.214309	0.121033	3.13323	0.0767116	0.999999
K27me3_merged_peak_54362	129.335	0.581901	0.328087	3.13305	0.0767199	0.999999
K27me3_merged_peak_56718	44.6446	-0.999838	0.561742	3.13134	0.0768006	0.999999
K27me3_merged_peak_60978	9.00836	2.426	1.31386	3.13083	0.0768245	0.999999
K27me3_merged_peak_38853	168.361	0.52381	0.294934	3.13032	0.0768486	0.999999
K27me3_merged_peak_44648	5108.87	-0.117986	0.0666794	3.12923	0.0769003	0.999999
K27me3_merged_peak_40286	30.2463	-1.23002	0.689012	3.12911	0.0769055	0.999999
K27me3_merged_peak_7584	11.4959	-2.21065	1.21088	3.12906	0.0769083	0.999999
K27me3_merged_peak_37439	982.06	-0.237361	0.13398	3.12836	0.076941	0.999999
K27me3_merged_peak_47330	243.117	-0.431317	0.243512	3.12721	0.0769956	0.999999
K27me3_merged_peak_45100	10.5485	-2.15754	1.20717	3.12656	0.0770261	0.999999
K27me3_merged_peak_13539	172.341	-0.504495	0.284955	3.12647	0.0770306	0.999999
K27me3_merged_peak_47927	1398.46	-0.189402	0.107089	3.12603	0.077051	0.999999
K27me3_merged_peak_60981	5.85534	3.39067	1.81311	3.12588	0.077058	0.999999
K27me3_merged_peak_40790	12.0824	2.00549	1.10659	3.12467	0.0771157	0.999999
K27me3_merged_peak_1778	7.43115	-2.6625	1.4821	3.12326	0.077182	0.999999
K27me3_merged_peak_20354	469.84	-0.309521	0.175069	3.12268	0.0772098	0.999999
K27me3_merged_peak_2556	7.77135	2.59654	1.43871	3.12182	0.0772506	0.999999
K27me3_merged_peak_55134	51.7145	-0.964794	0.539557	3.12086	0.0772959	0.999999
K27me3_merged_peak_1926	25.392	1.32383	0.743426	3.11984	0.0773443	0.999999
K27me3_merged_peak_15164	92.7687	0.702386	0.395204	3.11952	0.0773595	0.999999
K27me3_merged_peak_58364	368.804	-0.36566	0.206485	3.11902	0.0773831	0.999999
K27me3_merged_peak_41874	6.83151	3.17575	1.81333	3.11655	0.0775009	0.999999
K27me3_merged_peak_20683	2512.12	-0.151549	0.0858191	3.11627	0.0775142	0.999999
K27me3_merged_peak_10920	9.40221	2.24391	1.25171	3.11512	0.0775687	0.999999
K27me3_merged_peak_103	2964.58	-0.140939	0.0798514	3.11365	0.0776386	0.999999
K27me3_merged_peak_10979	38.3049	-1.08125	0.6081	3.11352	0.0776448	0.999999
K27me3_merged_peak_37190	3.66906	4.30097	2.49693	3.11252	0.0776925	0.999999
K27me3_merged_peak_12142	8.40836	2.55356	1.38548	3.11246	0.0776953	0.999999
K27me3_merged_peak_21782	6.26335	2.89813	1.62699	3.11141	0.0777456	0.999999
K27me3_merged_peak_20293	175.283	-0.503164	0.284746	3.11097	0.0777666	0.999999
K27me3_merged_peak_61393	1122.06	-0.213624	0.121032	3.11088	0.0777709	0.999999
K27me3_merged_peak_41443	22.813	1.55681	0.842648	3.11058	0.0777851	0.999999
K27me3_merged_peak_35322	26.496	1.31583	0.735258	3.10991	0.0778174	0.999999
K27me3_merged_peak_61100	14.8875	1.7553	0.981907	3.10987	0.0778194	0.999999
K27me3_merged_peak_37402	222.545	-0.446585	0.252961	3.10982	0.0778213	0.999999
K27me3_merged_peak_33894	20.4914	-1.48799	0.8361	3.10688	0.0779622	0.999999
K27me3_merged_peak_9860	4.87092	3.69464	2.00635	3.10657	0.0779772	0.999999
K27me3_merged_peak_32789	807.492	-0.241826	0.137198	3.10378	0.0781108	0.999999
K27me3_merged_peak_16833	60.1939	0.853289	0.48206	3.10353	0.0781227	0.999999
K27me3_merged_peak_22746	19.9763	1.50693	0.844652	3.09832	0.0783733	0.999999
K27me3_merged_peak_208	1932.18	-0.162711	0.0924418	3.09717	0.0784287	0.999999
K27me3_merged_peak_48030	7.8605	2.48682	1.39074	3.09626	0.0784725	0.999999
K27me3_merged_peak_24511	251.609	-0.418383	0.237572	3.09461	0.0785519	0.999999
K27me3_merged_peak_44422	10.1258	2.15578	1.20697	3.0946	0.0785525	0.999999
K27me3_merged_peak_21068	924.68	-0.224244	0.12751	3.09127	0.0787132	0.999999
K27me3_merged_peak_548	87.3912	0.701614	0.398091	3.09015	0.0787677	0.999999
K27me3_merged_peak_20752	3871.27	-0.124079	0.070581	3.08985	0.0787819	0.999999
K27me3_merged_peak_60864	1192.62	-0.206117	0.117193	3.08958	0.078795	0.999999
K27me3_merged_peak_32841	10.9805	2.07916	1.16131	3.0895	0.078799	0.999999
K27me3_merged_peak_37908	41.4852	-1.02562	0.580692	3.08788	0.0788776	0.999999
K27me3_merged_peak_47591	176.995	0.495576	0.281597	3.08772	0.0788852	0.999999
K27me3_merged_peak_13770	12.2114	2.00552	1.10957	3.08547	0.0789943	0.999999
K27me3_merged_peak_38101	22.1963	1.40816	0.794571	3.08529	0.079003	0.999999
K27me3_merged_peak_35684	105.97	-0.643991	0.365517	3.0849	0.0790221	0.999999
K27me3_merged_peak_24718	1682.28	-0.180693	0.102812	3.08467	0.0790335	0.999999
K27me3_merged_peak_2120	4.08525	-4.09873	2.32282	3.08444	0.0790444	0.999999
K27me3_merged_peak_60821	1643.58	-0.173951	0.0990514	3.08298	0.0791155	0.999999
K27me3_merged_peak_25439	10.9655	-2.09135	1.16947	3.082	0.0791632	0.999999
K27me3_merged_peak_15411	137.126	0.57738	0.327332	3.08106	0.0792088	0.999999
K27me3_merged_peak_31164	2198.39	-0.154183	0.0878283	3.08082	0.0792207	0.999999
K27me3_merged_peak_9586	201.531	0.463215	0.263609	3.08049	0.0792367	0.999999
K27me3_merged_peak_37533	5.79463	-3.3365	1.82455	3.08009	0.0792564	0.999999
K27me3_merged_peak_61174	5.79463	-3.3365	1.82455	3.08009	0.0792564	0.999999
K27me3_merged_peak_9911	369.971	-0.344691	0.196317	3.07918	0.0793007	0.999999
K27me3_merged_peak_10983	55.8855	0.876627	0.497647	3.07892	0.0793132	0.999999
K27me3_merged_peak_37433	707.954	-0.258996	0.147489	3.07878	0.0793198	0.999999
K27me3_merged_peak_3796	7.18989	-3.10395	1.64144	3.07531	0.0794894	0.999999
K27me3_merged_peak_21640	102.27	-0.650334	0.369987	3.07472	0.0795181	0.999999
K27me3_merged_peak_33922	40.4778	1.07698	0.605515	3.07399	0.0795539	0.999999
K27me3_merged_peak_1174	21.0711	-1.48436	0.832166	3.0737	0.0795684	0.999999
K27me3_merged_peak_44812	24.2739	1.34697	0.760767	3.07197	0.0796528	0.999999
K27me3_merged_peak_17570	495.765	-0.317397	0.180791	3.0674	0.0798771	0.999999
K27me3_merged_peak_32578	962.273	-0.219356	0.125221	3.06716	0.0798891	0.999999
K27me3_merged_peak_42109	403.177	-0.329826	0.188281	3.06534	0.0799786	0.999999
K27me3_merged_peak_36426	48.5768	-0.945138	0.537271	3.06483	0.0800034	0.999999
K27me3_merged_peak_58572	33.5635	1.15328	0.651746	3.06452	0.080019	0.999999
K27me3_merged_peak_34086	37.0922	1.15322	0.644923	3.06361	0.0800636	0.999999
K27me3_merged_peak_49173	18.6342	-1.56737	0.883283	3.06258	0.0801141	0.999999
K27me3_merged_peak_45098	41.7668	-1.04194	0.588979	3.06206	0.0801402	0.999999
K27me3_merged_peak_17298	37.6441	-1.13133	0.633789	3.06196	0.0801448	0.999999
K27me3_merged_peak_24688	65.4412	-0.824079	0.468129	3.06118	0.0801833	0.999999
K27me3_merged_peak_15512	199.837	-0.482185	0.274555	3.06086	0.0801992	0.999999
K27me3_merged_peak_5702	4.02849	4.17083	2.30956	3.06013	0.0802352	0.999999
K27me3_merged_peak_1072	59.4996	0.864335	0.490341	3.05896	0.0802928	0.999999
K27me3_merged_peak_24008	354.187	-0.360607	0.20583	3.05866	0.080308	0.999999
K27me3_merged_peak_45162	20.972	1.46285	0.827651	3.05859	0.0803115	0.999999
K27me3_merged_peak_52211	5.86407	3.63973	1.85627	3.05857	0.0803122	0.999999
K27me3_merged_peak_56477	208.116	-0.454485	0.259628	3.05818	0.0803314	0.999999
K27me3_merged_peak_14842	86.0429	-0.706347	0.402984	3.05799	0.0803411	0.999999
K27me3_merged_peak_31410	2586.25	-0.143973	0.0823292	3.05724	0.0803782	0.999999
K27me3_merged_peak_30354	877.691	-0.228286	0.130586	3.05447	0.0805155	0.999999
K27me3_merged_peak_2	733.219	-0.252188	0.144224	3.05351	0.0805628	0.999999
K27me3_merged_peak_47535	209.073	0.452823	0.258922	3.05162	0.0806569	0.999999
K27me3_merged_peak_3893	13.1621	1.8666	1.05349	3.04961	0.0807566	0.999999
K27me3_merged_peak_5344	42.9176	1.01421	0.575582	3.04804	0.0808347	0.999999
K27me3_merged_peak_61230	9.13476	2.39671	1.33289	3.04781	0.0808459	0.999999
K27me3_merged_peak_18992	30.3348	1.22652	0.691103	3.04779	0.080847	0.999999
K27me3_merged_peak_19000	22.2666	1.39549	0.792415	3.04771	0.080851	0.999999
K27me3_merged_peak_9697	7.03518	-3.06838	1.658	3.047	0.0808863	0.999999
K27me3_merged_peak_26441	15.5904	-1.69196	0.959289	3.04672	0.0809004	0.999999
K27me3_merged_peak_36117	14.8125	1.74862	0.986727	3.04546	0.0809633	0.999999
K27me3_merged_peak_9111	2.16833	-6.78115	4.02458	3.04527	0.0809727	0.999999
K27me3_merged_peak_30873	251.814	-0.413453	0.236714	3.04524	0.080974	0.999999
K27me3_merged_peak_52901	82.5984	0.794989	0.44629	3.04502	0.0809849	0.999999
K27me3_merged_peak_61083	58.5742	-0.856587	0.489049	3.04398	0.0810369	0.999999
K27me3_merged_peak_53392	32.8102	1.15124	0.654746	3.04158	0.0811567	0.999999
K27me3_merged_peak_32452	60.7906	0.845167	0.481737	3.041	0.0811859	0.999999
K27me3_merged_peak_52143	13.7599	1.8034	1.01954	3.04095	0.0811884	0.999999
K27me3_merged_peak_21617	19.3108	1.50716	0.855063	3.04057	0.0812073	0.999999
K27me3_merged_peak_51353	21.489	-1.49331	0.835616	3.04049	0.0812115	0.999999
K27me3_merged_peak_29371	72.7394	0.79626	0.452277	3.03942	0.0812651	0.999999
K27me3_merged_peak_23378	12.0425	2.15077	1.18117	3.03887	0.0812927	0.999999
K27me3_merged_peak_40795	5.22979	-3.17205	1.80865	3.03701	0.0813857	0.999999
K27me3_merged_peak_18848	41.9034	-1.0155	0.579246	3.03672	0.0814004	0.999999
K27me3_merged_peak_61295	8.58407	2.33649	1.31657	3.03532	0.0814707	0.999999
K27me3_merged_peak_58041	105.17	0.683414	0.387473	3.03397	0.0815382	0.999999
K27me3_merged_peak_41024	79.3944	0.735014	0.420504	3.03218	0.0816284	0.999999
K27me3_merged_peak_19887	16.9972	-1.67577	0.938204	3.03171	0.0816518	0.999999
K27me3_merged_peak_31435	31.097	-1.17991	0.673696	3.03057	0.0817093	0.999999
K27me3_merged_peak_7250	428.648	-0.321254	0.184421	3.02981	0.0817477	0.999999
K27me3_merged_peak_6334	126.452	-0.59045	0.338045	3.02961	0.0817578	0.999999
K27me3_merged_peak_55888	6.34307	2.86025	1.62714	3.02951	0.0817627	0.999999
K27me3_merged_peak_34304	6.97207	2.65473	1.49209	3.02758	0.0818598	0.999999
K27me3_merged_peak_57885	6.09378	3.16905	1.80371	3.02589	0.0819453	0.999999
K27me3_merged_peak_5848	17.9867	-1.64881	0.919493	3.02548	0.0819659	0.999999
K27me3_merged_peak_15494	42.1806	1.00346	0.573845	3.02539	0.0819706	0.999999
K27me3_merged_peak_23759	42.6654	-1.03632	0.587792	3.02313	0.0820849	0.999999
K27me3_merged_peak_45686	90.4576	-0.689549	0.395275	3.02191	0.0821468	0.999999
K27me3_merged_peak_6823	2.22375	-6.70924	4.01079	3.02165	0.0821601	0.999999
K27me3_merged_peak_54018	3.73934	4.18992	2.42157	3.02131	0.0821769	0.999999
K27me3_merged_peak_48725	68.4543	0.785915	0.450647	3.0209	0.0821976	0.999999
K27me3_merged_peak_27499	13.9802	1.78595	1.0158	3.01986	0.0822507	0.999999
K27me3_merged_peak_11968	27.0962	-1.2703	0.72555	3.01919	0.0822843	0.999999
K27me3_merged_peak_47948	11.6392	1.97217	1.1171	3.01775	0.0823578	0.999999
K27me3_merged_peak_28455	6.0485	2.90968	1.63584	3.01669	0.0824115	0.999999
K27me3_merged_peak_23475	475.409	-0.30307	0.174406	3.01637	0.0824277	0.999999
K27me3_merged_peak_27155	219.176	-0.44359	0.255075	3.01597	0.0824482	0.999999
K27me3_merged_peak_45662	61.5515	-0.831763	0.477392	3.01517	0.0824889	0.999999
K27me3_merged_peak_35267	12.7735	-1.95979	1.10345	3.01462	0.082517	0.999999
K27me3_merged_peak_25676	434.088	-0.331234	0.190366	3.01413	0.0825416	0.999999
K27me3_merged_peak_44271	32.6508	1.14432	0.65457	3.0133	0.0825839	0.999999
K27me3_merged_peak_7679	4.20883	-4.05904	2.27354	3.01264	0.0826178	0.999999
K27me3_merged_peak_38676	70.3255	0.784919	0.449745	3.01149	0.0826765	0.999999
K27me3_merged_peak_49953	144.134	-0.543352	0.312542	3.01123	0.0826897	0.999999
K27me3_merged_peak_43770	5.94449	2.91556	1.64471	3.01028	0.0827379	0.999999
K27me3_merged_peak_1946	7.88479	2.46966	1.39176	3.00919	0.0827935	0.999999
K27me3_merged_peak_13339	127.498	0.578145	0.332467	3.00884	0.0828116	0.999999
K27me3_merged_peak_15881	20.2004	-1.47309	0.842381	3.0063	0.0829415	0.999999
K27me3_merged_peak_56807	34.2777	1.13246	0.646726	3.00561	0.0829768	0.999999
K27me3_merged_peak_25008	469.229	-0.314029	0.180876	3.005	0.0830077	0.999999
K27me3_merged_peak_15027	20.8756	1.52654	0.851064	3.00496	0.0830099	0.999999
K27me3_merged_peak_53303	4.99121	3.24167	1.84269	3.00483	0.0830168	0.999999
K27me3_merged_peak_50504	69.5056	-0.779487	0.448246	3.00477	0.0830199	0.999999
K27me3_merged_peak_3024	16.2234	-1.65362	0.942011	3.004	0.0830593	0.999999
K27me3_merged_peak_30607	105.375	0.643078	0.369353	3.00384	0.0830676	0.999999
K27me3_merged_peak_25975	16.9643	1.60495	0.915719	3.00196	0.0831636	0.999999
K27me3_merged_peak_16261	12.5364	-1.92052	1.09411	2.99964	0.083283	0.999999
K27me3_merged_peak_55059	79.4038	0.730333	0.420267	2.99952	0.083289	0.999999
K27me3_merged_peak_19127	427.941	-0.320258	0.184782	2.9991	0.0833106	0.999999
K27me3_merged_peak_49935	1575.91	-0.189586	0.109347	2.99864	0.0833345	0.999999
K27me3_merged_peak_42508	8.09528	-2.40873	1.37276	2.99801	0.0833667	0.999999
K27me3_merged_peak_11354	624.074	-0.26672	0.153962	2.99798	0.0833684	0.999999
K27me3_merged_peak_11814	10.1069	2.12954	1.20745	2.99793	0.0833708	0.999999
K27me3_merged_peak_12987	30.7315	-1.21455	0.690517	2.99579	0.083481	0.999999
K27me3_merged_peak_5641	300.701	0.381883	0.220356	2.9941	0.0835681	0.999999
K27me3_merged_peak_3563	53.4174	0.892136	0.51282	2.99397	0.0835751	0.999999
K27me3_merged_peak_1833	208.502	-0.450504	0.260057	2.99378	0.0835849	0.999999
K27me3_merged_peak_18572	510.615	-0.292226	0.168809	2.99363	0.0835928	0.999999
K27me3_merged_peak_6897	9.14854	-2.29196	1.30489	2.99315	0.0836174	0.999999
K27me3_merged_peak_33474	50.6239	-0.914516	0.526169	2.99189	0.0836825	0.999999
K27me3_merged_peak_59839	31.0003	-1.21757	0.692546	2.99113	0.0837218	0.999999
K27me3_merged_peak_17381	732.404	-0.247903	0.143301	2.98978	0.0837916	0.999999
K27me3_merged_peak_26303	48.9017	0.924015	0.532136	2.98892	0.0838359	0.999999
K27me3_merged_peak_21096	1819.58	-0.16374	0.0947186	2.98753	0.0839079	0.999999
K27me3_merged_peak_24802	1222.87	-0.195282	0.112999	2.98508	0.0840351	0.999999
K27me3_merged_peak_33278	6.61264	2.71909	1.55295	2.98404	0.084089	0.999999
K27me3_merged_peak_992	17.5488	1.56373	0.895955	2.98386	0.0840984	0.999999
K27me3_merged_peak_93	1385.86	-0.185254	0.107219	2.98362	0.0841108	0.999999
K27me3_merged_peak_53636	7.19413	-2.74525	1.57545	2.98137	0.0842281	0.999999
K27me3_merged_peak_43416	6.37821	2.93016	1.61541	2.98002	0.084298	0.999999
K27me3_merged_peak_52768	106.28	-0.632645	0.365353	2.97983	0.084308	0.999999
K27me3_merged_peak_48159	164.399	-0.523124	0.301739	2.9791	0.0843463	0.999999
K27me3_merged_peak_29913	19.1122	1.50762	0.861779	2.97689	0.0844613	0.999999
K27me3_merged_peak_44523	35.7738	-1.11278	0.63693	2.97686	0.0844629	0.999999
K27me3_merged_peak_6479	2715.26	-0.140265	0.0812864	2.97647	0.0844831	0.999999
K27me3_merged_peak_57905	11.7093	-1.98375	1.12622	2.97613	0.0845009	0.999999
K27me3_merged_peak_37291	197.952	-0.475193	0.274549	2.97538	0.0845401	0.999999
K27me3_merged_peak_60053	42.9451	-1.01684	0.582572	2.97507	0.0845565	0.999999
K27me3_merged_peak_61447	8.34091	2.45245	1.38827	2.97503	0.0845586	0.999999
K27me3_merged_peak_31125	951.667	-0.219416	0.127182	2.97396	0.0846146	0.999999
K27me3_merged_peak_439	933.289	-0.221103	0.12818	2.97314	0.0846576	0.999999
K27me3_merged_peak_32182	2339.49	-0.159839	0.0926397	2.97213	0.0847104	0.999999
K27me3_merged_peak_60437	70.5435	0.836065	0.475575	2.97201	0.0847166	0.999999
K27me3_merged_peak_20750	1386.42	-0.184152	0.106805	2.97154	0.084741	0.999999
K27me3_merged_peak_51108	434.417	-0.321184	0.186085	2.97123	0.0847574	0.999999
K27me3_merged_peak_23809	199.975	-0.459782	0.266404	2.9699	0.0848271	0.999999
K27me3_merged_peak_21077	212.422	-0.448257	0.259692	2.96962	0.084842	0.999999
K27me3_merged_peak_54574	11.1541	2.00487	1.1462	2.96885	0.0848824	0.999999
K27me3_merged_peak_60028	103.636	-0.632649	0.366504	2.96824	0.0849144	0.999999
K27me3_merged_peak_28442	6.28906	3.37714	1.74755	2.9664	0.0850108	0.999999
K27me3_merged_peak_9901	46.5045	-0.965937	0.55604	2.96473	0.0850987	0.999999
K27me3_merged_peak_33125	5.17437	-3.15418	1.81651	2.96275	0.0852031	0.999999
K27me3_merged_peak_59661	15.6437	-1.67119	0.960727	2.96095	0.0852978	0.999999
K27me3_merged_peak_58340	2473.49	-0.151824	0.0881998	2.95999	0.0853487	0.999999
K27me3_merged_peak_392	497.449	-0.298151	0.173133	2.95979	0.0853593	0.999999
K27me3_merged_peak_28108	44.4386	0.983108	0.566143	2.95973	0.0853621	0.999999
K27me3_merged_peak_26298	13.6519	1.81299	1.03629	2.95912	0.0853943	0.999999
K27me3_merged_peak_33108	108.714	-0.624211	0.361783	2.95814	0.0854459	0.999999
K27me3_merged_peak_35169	8.03985	-2.39965	1.3771	2.95744	0.085483	0.999999
K27me3_merged_peak_43661	12.2486	2.18076	1.1648	2.95594	0.0855624	0.999999
K27me3_merged_peak_24853	505.366	-0.29212	0.169815	2.95591	0.0855641	0.999999
K27me3_merged_peak_43390	8.02464	2.50318	1.40708	2.95561	0.08558	0.999999
K27me3_merged_peak_61181	7.39636	2.75962	1.49873	2.95524	0.0855998	0.999999
K27me3_merged_peak_28370	6.30618	-2.81937	1.60999	2.95236	0.085752	0.999999
K27me3_merged_peak_22934	35.2578	-1.08741	0.629507	2.95202	0.0857703	0.999999
K27me3_merged_peak_12653	748.101	-0.249114	0.144865	2.9517	0.0857871	0.999999
K27me3_merged_peak_42858	24.2953	-1.3573	0.776341	2.9515	0.0857981	0.999999
K27me3_merged_peak_17037	15.6875	-1.8499	1.01713	2.95138	0.0858045	0.999999
K27me3_merged_peak_32544	7.25873	-2.86257	1.56139	2.95076	0.0858371	0.999999
K27me3_merged_peak_56986	16.4125	1.6302	0.93622	2.94921	0.0859195	0.999999
K27me3_merged_peak_23422	65.2912	-0.811117	0.469283	2.94921	0.0859195	0.999999
K27me3_merged_peak_5257	12.1845	1.966	1.11166	2.94877	0.0859427	0.999999
K27me3_merged_peak_55451	12.1845	1.966	1.11166	2.94877	0.0859427	0.999999
K27me3_merged_peak_40094	123.963	-0.583728	0.33907	2.94711	0.0860315	0.999999
K27me3_merged_peak_48072	85.6059	-0.699968	0.406259	2.94691	0.0860417	0.999999
K27me3_merged_peak_20579	1198.41	-0.210502	0.122458	2.94686	0.0860445	0.999999
K27me3_merged_peak_16583	8.39456	-2.42628	1.38009	2.94675	0.0860505	0.999999
K27me3_merged_peak_11725	56.397	0.854316	0.495739	2.94552	0.0861159	0.999999
K27me3_merged_peak_36044	298.007	-0.374628	0.218122	2.94542	0.0861211	0.999999
K27me3_merged_peak_1216	2.21219	-6.64328	4.02005	2.94533	0.086126	0.999999
K27me3_merged_peak_38319	90.6121	0.681556	0.395397	2.94527	0.0861292	0.999999
K27me3_merged_peak_31349	1115.86	-0.20388	0.118754	2.94518	0.0861341	0.999999
K27me3_merged_peak_17935	70.8373	0.779147	0.450803	2.94443	0.0861742	0.999999
K27me3_merged_peak_654	119.75	-0.58614	0.341019	2.94421	0.086186	0.999999
K27me3_merged_peak_42012	107.683	0.634641	0.367824	2.94346	0.0862258	0.999999
K27me3_merged_peak_11944	8.17499	-2.39692	1.37027	2.9411	0.0863521	0.999999
K27me3_merged_peak_7581	8.17499	-2.39692	1.37027	2.9411	0.0863521	0.999999
K27me3_merged_peak_1636	6.91747	-2.92965	1.6735	2.94051	0.0863832	0.999999
K27me3_merged_peak_39165	7.18516	-2.55257	1.4686	2.93972	0.0864257	0.999999
K27me3_merged_peak_32349	643.203	-0.261436	0.152415	2.93891	0.0864692	0.999999
K27me3_merged_peak_45829	160.83	0.517932	0.30102	2.93888	0.0864708	0.999999
K27me3_merged_peak_4792	6.01878	2.8923	1.66073	2.93773	0.0865322	0.999999
K27me3_merged_peak_30129	18.0023	-1.5404	0.890454	2.93703	0.0865698	0.999999
K27me3_merged_peak_47231	675.047	-0.257377	0.150083	2.93677	0.0865837	0.999999
K27me3_merged_peak_33288	11.3994	2.10748	1.16705	2.93659	0.0865936	0.999999
K27me3_merged_peak_53992	52.8256	0.880137	0.511609	2.93634	0.0866065	0.999999
K27me3_merged_peak_23725	492.931	-0.29873	0.174192	2.9353	0.0866624	0.999999
K27me3_merged_peak_36677	30.3478	1.19927	0.689652	2.93528	0.0866636	0.999999
K27me3_merged_peak_33720	152.984	0.517948	0.301876	2.93503	0.0866769	0.999999
K27me3_merged_peak_19801	13.01	-1.82511	1.05354	2.93355	0.0867568	0.999999
K27me3_merged_peak_13980	4.17306	4.10105	2.26923	2.93334	0.0867678	0.999999
K27me3_merged_peak_4350	7.27135	2.5677	1.47889	2.93317	0.0867767	0.999999
K27me3_merged_peak_20247	19.4365	1.47661	0.854152	2.93258	0.0868088	0.999999
K27me3_merged_peak_6938	187.301	0.487143	0.283251	2.93177	0.0868525	0.999999
K27me3_merged_peak_52849	31.4039	1.29869	0.723742	2.93081	0.0869039	0.999999
K27me3_merged_peak_4933	31.5334	1.14333	0.663709	2.93037	0.0869274	0.999999
K27me3_merged_peak_27123	7.28917	-3.09533	1.62802	2.92899	0.0870018	0.999999
K27me3_merged_peak_23243	64.774	0.794562	0.462792	2.92817	0.0870463	0.999999
K27me3_merged_peak_36046	4.84663	3.21185	1.85605	2.92787	0.0870622	0.999999
K27me3_merged_peak_18652	155.419	-0.586654	0.33778	2.92746	0.0870846	0.999999
K27me3_merged_peak_34121	12.9045	2.21454	1.171	2.92733	0.0870917	0.999999
K27me3_merged_peak_40515	5.9202	3.37089	1.79672	2.92655	0.0871335	0.999999
K27me3_merged_peak_5433	6303.38	-0.111309	0.0650481	2.92583	0.0871722	0.999999
K27me3_merged_peak_17177	93.772	0.660184	0.38499	2.92479	0.0872286	0.999999
K27me3_merged_peak_44442	85.9233	-0.706754	0.410879	2.92467	0.087235	0.999999
K27me3_merged_peak_61416	2717.49	-0.141883	0.0829447	2.92432	0.087254	0.999999
K27me3_merged_peak_10158	19.5742	1.53853	0.875946	2.9222	0.0873688	0.999999
K27me3_merged_peak_60658	191.697	-0.469513	0.27415	2.92203	0.0873781	0.999999
K27me3_merged_peak_60841	925.265	-0.218143	0.127606	2.92097	0.0874351	0.999999
K27me3_merged_peak_7223	1428.72	-0.189513	0.110836	2.91883	0.0875511	0.999999
K27me3_merged_peak_18503	4663.47	-0.113475	0.0664225	2.918	0.0875962	0.999999
K27me3_merged_peak_5184	6.73835	2.70876	1.53618	2.91797	0.0875979	0.999999
K27me3_merged_peak_33051	10.9744	2.17078	1.1995	2.91775	0.0876099	0.999999
K27me3_merged_peak_9126	13.4153	1.78866	1.03283	2.91634	0.0876867	0.999999
K27me3_merged_peak_59363	12.6411	1.87355	1.0755	2.91612	0.0876984	0.999999
K27me3_merged_peak_1749	4.72838	-3.96508	2.17346	2.915	0.0877592	0.999999
K27me3_merged_peak_44845	4.69262	3.5842	2.07902	2.91376	0.0878271	0.999999
K27me3_merged_peak_58432	40.8768	1.04639	0.603166	2.91362	0.0878345	0.999999
K27me3_merged_peak_3271	7.16559	-2.6097	1.50086	2.91258	0.0878912	0.999999
K27me3_merged_peak_2837	101.886	-0.645051	0.376334	2.9123	0.0879064	0.999999
K27me3_merged_peak_53596	51.2184	0.89034	0.519615	2.91203	0.0879212	0.999999
K27me3_merged_peak_11476	6.45405	-3.25901	1.72672	2.90993	0.0880357	0.999999
K27me3_merged_peak_37301	22.2456	1.44087	0.825479	2.90965	0.0880512	0.999999
K27me3_merged_peak_15765	9.94169	-2.52673	1.3936	2.909	0.0880863	0.999999
K27me3_merged_peak_32749	209.755	-0.452665	0.264721	2.90897	0.0880881	0.999999
K27me3_merged_peak_10471	8.22464	2.33587	1.34855	2.90863	0.0881067	0.999999
K27me3_merged_peak_19164	22.6841	-1.3954	0.804283	2.90839	0.0881198	0.999999
K27me3_merged_peak_43609	3.52448	4.20335	2.48093	2.90811	0.0881352	0.999999
K27me3_merged_peak_17478	113.473	-0.603998	0.353215	2.90775	0.0881548	0.999999
K27me3_merged_peak_14586	35.6411	1.09287	0.635584	2.90744	0.0881715	0.999999
K27me3_merged_peak_13805	139.843	0.552474	0.322653	2.90717	0.0881863	0.999999
K27me3_merged_peak_19112	4220.36	-0.116932	0.0685792	2.90665	0.088215	0.999999
K27me3_merged_peak_46243	4.4872	3.65921	2.08648	2.90557	0.0882743	0.999999
K27me3_merged_peak_16313	7.76592	2.46762	1.4037	2.90489	0.0883115	0.999999
K27me3_merged_peak_46457	185.901	0.472043	0.276418	2.90468	0.0883228	0.999999
K27me3_merged_peak_45961	43.5255	-0.970443	0.566777	2.90386	0.0883677	0.999999
K27me3_merged_peak_51042	120.609	-0.586848	0.343407	2.90377	0.0883726	0.999999
K27me3_merged_peak_11295	21.47	-1.39942	0.814986	2.90342	0.088392	0.999999
K27me3_merged_peak_20103	3.6042	4.17064	2.43628	2.9032	0.0884039	0.999999
K27me3_merged_peak_7662	3.6042	4.17064	2.43628	2.9032	0.0884039	0.999999
K27me3_merged_peak_21123	201.616	-0.451099	0.264437	2.90318	0.0884052	0.999999
K27me3_merged_peak_46974	93.9637	0.657267	0.384855	2.90183	0.0884792	0.999999
K27me3_merged_peak_10716	44.1795	-0.961808	0.562452	2.90008	0.0885749	0.999999
K27me3_merged_peak_6022	35.1809	1.13795	0.655795	2.89926	0.08862	0.999999
K27me3_merged_peak_59632	14.5335	-1.71811	0.99619	2.89859	0.0886572	0.999999
K27me3_merged_peak_1113	34.9562	1.13933	0.654573	2.89856	0.088659	0.999999
K27me3_merged_peak_1573	17.6332	1.60957	0.935217	2.89389	0.0889162	0.999999
K27me3_merged_peak_57007	19.6791	1.56748	0.886492	2.89321	0.0889533	0.999999
K27me3_merged_peak_43821	113.258	-0.597278	0.35055	2.8931	0.0889598	0.999999
K27me3_merged_peak_6504	7.44564	2.58531	1.46167	2.89236	0.0890005	0.999999
K27me3_merged_peak_25409	35.342	-1.32861	0.726044	2.89155	0.0890451	0.999999
K27me3_merged_peak_10057	6.28189	-3.24519	1.74808	2.89118	0.0890657	0.999999
K27me3_merged_peak_29739	5.56619	3.26013	1.88527	2.89065	0.0890948	0.999999
K27me3_merged_peak_32778	611.988	-0.266838	0.156848	2.89026	0.0891167	0.999999
K27me3_merged_peak_60098	802.765	-0.232374	0.136658	2.88934	0.0891676	0.999999
K27me3_merged_peak_2939	112.251	0.599762	0.352062	2.8892	0.0891754	0.999999
K27me3_merged_peak_21978	9.09821	2.18805	1.26799	2.88843	0.089218	0.999999
K27me3_merged_peak_35413	7.63621	2.4265	1.4062	2.88826	0.089227	0.999999
K27me3_merged_peak_49979	66.5325	-0.779195	0.457295	2.88623	0.0893399	0.999999
K27me3_merged_peak_39512	48.3646	-0.917613	0.537675	2.88573	0.0893676	0.999999
K27me3_merged_peak_44147	144.84	0.528949	0.310855	2.88449	0.0894361	0.999999
K27me3_merged_peak_60781	62.1233	0.845932	0.491866	2.88264	0.0895388	0.999999
K27me3_merged_peak_61317	12.8675	1.82001	1.05606	2.8825	0.089547	0.999999
K27me3_merged_peak_42516	19.5926	1.47284	0.854175	2.88218	0.0895649	0.999999
K27me3_merged_peak_48322	55.1423	0.853375	0.500872	2.88139	0.0896086	0.999999
K27me3_merged_peak_40671	61.1514	0.810366	0.475732	2.88078	0.0896425	0.999999
K27me3_merged_peak_32491	15.8437	-1.67323	0.968207	2.87956	0.0897105	0.999999
K27me3_merged_peak_1839	8.53406	2.77337	1.49538	2.87878	0.0897541	0.999999
K27me3_merged_peak_7146	57.0195	-0.843224	0.495148	2.87835	0.089778	0.999999
K27me3_merged_peak_41396	40.09	-1.00455	0.589453	2.87777	0.0898105	0.999999
K27me3_merged_peak_43530	114.303	-0.593633	0.349356	2.87652	0.08988	0.999999
K27me3_merged_peak_22732	7.14424	3.29104	1.68537	2.8763	0.0898922	0.999999
K27me3_merged_peak_26235	3.8042	4.12144	2.35579	2.8743	0.0900042	0.999999
K27me3_merged_peak_35336	71.1676	-0.769868	0.451274	2.87362	0.0900422	0.999999
K27me3_merged_peak_22376	9.75692	2.10266	1.22252	2.87326	0.0900623	0.999999
K27me3_merged_peak_47176	2291.86	-0.145931	0.0861175	2.87084	0.0901978	0.999999
K27me3_merged_peak_31434	1795.39	-0.163941	0.0967471	2.86991	0.09025	0.999999
K27me3_merged_peak_35766	119.593	-0.591285	0.34772	2.86908	0.0902963	0.999999
K27me3_merged_peak_23357	3.81969	-4.05024	2.37888	2.86734	0.0903941	0.999999
K27me3_merged_peak_36924	6.67349	2.66015	1.54329	2.86728	0.0903976	0.999999
K27me3_merged_peak_16847	472.767	-0.295525	0.17445	2.86723	0.0904004	0.999999
K27me3_merged_peak_48935	150.757	-0.539727	0.317106	2.8664	0.0904468	0.999999
K27me3_merged_peak_40775	43.0046	1.04657	0.602546	2.86573	0.0904847	0.999999
K27me3_merged_peak_27571	13.3552	1.84027	1.06066	2.86465	0.0905456	0.999999
K27me3_merged_peak_242	3513.19	-0.128121	0.0756783	2.86453	0.090552	0.999999
K27me3_merged_peak_54256	19.1709	1.47827	0.861881	2.86429	0.0905657	0.999999
K27me3_merged_peak_23676	6.89235	2.6093	1.50206	2.86124	0.0907376	0.999999
K27me3_merged_peak_7547	21.6305	-1.38762	0.811847	2.8607	0.0907682	0.999999
K27me3_merged_peak_8338	26.0467	-1.25958	0.738601	2.8605	0.0907794	0.999999
K27me3_merged_peak_20000	14.3045	1.82728	1.03326	2.85913	0.0908569	0.999999
K27me3_merged_peak_23720	328.63	-0.354325	0.209379	2.85843	0.0908959	0.999999
K27me3_merged_peak_7911	10.6609	2.24467	1.23207	2.85822	0.0909078	0.999999
K27me3_merged_peak_39011	11.6432	1.94227	1.12621	2.85785	0.0909291	0.999999
K27me3_merged_peak_1118	3.44477	4.21327	2.53418	2.85661	0.0909989	0.999999
K27me3_merged_peak_32537	262.231	-0.394339	0.23309	2.85614	0.0910256	0.999999
K27me3_merged_peak_48361	10.4884	-2.40524	1.2888	2.85549	0.0910626	0.999999
K27me3_merged_peak_34885	83.9639	0.724543	0.424232	2.85359	0.0911704	0.999999
K27me3_merged_peak_2417	437.665	-0.311982	0.18452	2.85236	0.0912401	0.999999
K27me3_merged_peak_48607	13.0411	1.79874	1.05218	2.85066	0.0913362	0.999999
K27me3_merged_peak_31100	4671.21	-0.112948	0.0669107	2.84878	0.0914436	0.999999
K27me3_merged_peak_17909	4.94466	-3.49313	1.99934	2.84836	0.0914674	0.999999
K27me3_merged_peak_50589	9.68192	2.21447	1.29464	2.84782	0.091498	0.999999
K27me3_merged_peak_29795	177.059	-0.479203	0.283511	2.84722	0.0915318	0.999999
K27me3_merged_peak_40009	22.8192	-1.36283	0.796417	2.84608	0.0915968	0.999999
K27me3_merged_peak_2430	21.1947	-1.49879	0.863711	2.84541	0.0916355	0.999999
K27me3_merged_peak_20886	141.205	-0.54029	0.31934	2.84533	0.09164	0.999999
K27me3_merged_peak_24891	6.17363	-3.08176	1.75176	2.84386	0.0917236	0.999999
K27me3_merged_peak_54608	15.5483	1.63577	0.956381	2.84347	0.091746	0.999999
K27me3_merged_peak_9459	49.3557	0.896276	0.529364	2.84321	0.0917609	0.999999
K27me3_merged_peak_40650	19.7129	1.49974	0.866224	2.84229	0.0918135	0.999999
K27me3_merged_peak_46120	1751.2	-0.163909	0.0972116	2.84151	0.0918579	0.999999
K27me3_merged_peak_11508	202.828	0.442672	0.262464	2.83845	0.0920329	0.999999
K27me3_merged_peak_38201	6.92433	-3.05174	1.665	2.83752	0.0920863	0.999999
K27me3_merged_peak_24657	11.923	-1.9138	1.12547	2.83727	0.0921008	0.999999
K27me3_merged_peak_8944	18.7676	-1.54344	0.90857	2.83698	0.092117	0.999999
K27me3_merged_peak_31449	189.476	-0.458813	0.272113	2.83659	0.0921393	0.999999
K27me3_merged_peak_39522	16.5969	-1.86226	1.01632	2.83506	0.0922273	0.999999
K27me3_merged_peak_27415	395.453	0.320096	0.189996	2.83484	0.0922401	0.999999
K27me3_merged_peak_53579	34.951	-1.08222	0.637997	2.83418	0.0922778	0.999999
K27me3_merged_peak_30870	43.6703	-1.0442	0.604293	2.83279	0.0923578	0.999999
K27me3_merged_peak_48051	12.9628	2.12953	1.14618	2.83235	0.0923833	0.999999
K27me3_merged_peak_52909	18.3488	1.60594	0.914254	2.83139	0.0924383	0.999999
K27me3_merged_peak_30164	521.841	-0.285898	0.169779	2.83024	0.0925043	0.999999
K27me3_merged_peak_2046	97.5221	-0.64815	0.383643	2.82989	0.0925248	0.999999
K27me3_merged_peak_60908	58.6978	-0.838642	0.495096	2.82886	0.0925842	0.999999
K27me3_merged_peak_40568	7.38763	2.53925	1.46498	2.82835	0.0926133	0.999999
K27me3_merged_peak_7260	243.739	-0.41361	0.245433	2.82827	0.0926179	0.999999
K27me3_merged_peak_2633	87.19	0.679564	0.402389	2.82826	0.0926188	0.999999
K27me3_merged_peak_17836	180.737	-0.469479	0.278844	2.82756	0.0926593	0.999999
K27me3_merged_peak_751	20.9383	1.41152	0.827401	2.82741	0.0926678	0.999999
K27me3_merged_peak_18546	1008.82	-0.213838	0.127082	2.82692	0.0926961	0.999999
K27me3_merged_peak_11013	96.241	-0.649864	0.385028	2.82683	0.092701	0.999999
K27me3_merged_peak_35234	8.70435	2.3518	1.33428	2.82516	0.0927978	0.999999
K27me3_merged_peak_44452	18.6943	-1.47975	0.871871	2.82505	0.0928041	0.999999
K27me3_merged_peak_34045	37.5425	1.02731	0.607975	2.82343	0.0928978	0.999999
K27me3_merged_peak_27165	26.596	1.22261	0.722862	2.82082	0.0930487	0.999999
K27me3_merged_peak_19782	5.14592	3.34875	1.91929	2.82045	0.09307	0.999999
K27me3_merged_peak_25520	430.292	-0.307375	0.182966	2.81907	0.0931501	0.999999
K27me3_merged_peak_24521	2069.14	-0.150844	0.089832	2.81888	0.0931613	0.999999
K27me3_merged_peak_11761	77.3438	-0.71819	0.426799	2.81853	0.0931818	0.999999
K27me3_merged_peak_9673	9.39749	2.1562	1.26155	2.81826	0.0931974	0.999999
K27me3_merged_peak_43670	11.1291	2.00464	1.16143	2.81774	0.0932276	0.999999
K27me3_merged_peak_60089	40.7393	-0.987224	0.585356	2.81719	0.0932598	0.999999
K27me3_merged_peak_59793	113.515	-0.595485	0.353848	2.81701	0.0932701	0.999999
K27me3_merged_peak_55882	282.481	-0.381241	0.226923	2.81443	0.0934201	0.999999
K27me3_merged_peak_9946	575.007	-0.267072	0.159136	2.81435	0.0934245	0.999999
K27me3_merged_peak_20569	4.32777	3.64161	2.1584	2.81429	0.0934283	0.999999
K27me3_merged_peak_56324	99.2157	-0.645302	0.382727	2.81351	0.0934739	0.999999
K27me3_merged_peak_46883	70.2287	-0.782999	0.463159	2.81278	0.0935162	0.999999
K27me3_merged_peak_42990	3006.1	-0.131243	0.078254	2.81195	0.0935646	0.999999
K27me3_merged_peak_30284	39.4075	-1.00267	0.595188	2.81127	0.0936042	0.999999
K27me3_merged_peak_46199	75.594	0.731587	0.434425	2.80919	0.0937258	0.999999
K27me3_merged_peak_18573	1345.12	-0.180705	0.107817	2.80815	0.0937865	0.999999
K27me3_merged_peak_34698	53.8365	0.856245	0.508514	2.80815	0.0937866	0.999999
K27me3_merged_peak_25906	48.0463	0.91108	0.540437	2.80794	0.093799	0.999999
K27me3_merged_peak_4427	109.675	0.603011	0.35877	2.80764	0.0938161	0.999999
K27me3_merged_peak_21535	442.543	-0.308367	0.183873	2.80613	0.0939049	0.999999
K27me3_merged_peak_29435	29.8855	-1.1585	0.687803	2.80586	0.0939207	0.999999
K27me3_merged_peak_19890	6.34519	3.1339	1.72411	2.80583	0.0939223	0.999999
K27me3_merged_peak_52396	14.2795	1.69164	0.997773	2.805	0.0939706	0.999999
K27me3_merged_peak_18988	9.79607	2.17372	1.24865	2.80416	0.0940203	0.999999
K27me3_merged_peak_60842	119.07	-0.573822	0.342165	2.80355	0.0940559	0.999999
K27me3_merged_peak_29315	14.3444	-1.77331	1.03436	2.80352	0.0940574	0.999999
K27me3_merged_peak_58927	407.582	-0.316925	0.189135	2.80302	0.0940867	0.999999
K27me3_merged_peak_46976	101.223	-0.632107	0.376437	2.80288	0.0940954	0.999999
K27me3_merged_peak_7734	23.1571	1.31299	0.777215	2.80286	0.0940963	0.999999
K27me3_merged_peak_5909	5.66478	2.85225	1.67252	2.8026	0.0941115	0.999999
K27me3_merged_peak_28149	54.6626	0.847377	0.504238	2.80128	0.0941889	0.999999
K27me3_merged_peak_19543	80.8869	-0.706639	0.420255	2.80066	0.0942256	0.999999
K27me3_merged_peak_6302	54.108	-0.871371	0.516578	2.79862	0.0943455	0.999999
K27me3_merged_peak_2465	75.424	0.718203	0.42814	2.79851	0.0943519	0.999999
K27me3_merged_peak_29884	36.4144	-1.04172	0.619435	2.79848	0.0943535	0.999999
K27me3_merged_peak_28167	16.2981	2.06526	1.07555	2.79772	0.0943982	0.999999
K27me3_merged_peak_10853	642.512	-0.2551	0.152446	2.79705	0.094438	0.999999
K27me3_merged_peak_942	5.69591	3.33195	1.82365	2.79643	0.0944747	0.999999
K27me3_merged_peak_23784	137.91	-0.533269	0.318468	2.79543	0.0945336	0.999999
K27me3_merged_peak_44311	52.6562	-0.869842	0.517498	2.79516	0.0945494	0.999999
K27me3_merged_peak_55566	8.97898	-2.41845	1.35974	2.79509	0.0945535	0.999999
K27me3_merged_peak_7454	130.352	-0.555222	0.331256	2.79475	0.0945734	0.999999
K27me3_merged_peak_20557	917.01	-0.214517	0.128315	2.79341	0.0946527	0.999999
K27me3_merged_peak_29826	665.073	-0.248338	0.148548	2.79313	0.0946692	0.999999
K27me3_merged_peak_6753	6.65863	2.68416	1.5443	2.79307	0.0946725	0.999999
K27me3_merged_peak_30455	13.7701	1.72331	1.01794	2.79297	0.0946784	0.999999
K27me3_merged_peak_50358	161.517	-0.507333	0.302525	2.79124	0.0947807	0.999999
K27me3_merged_peak_22846	8.29492	2.26007	1.33217	2.79117	0.0947852	0.999999
K27me3_merged_peak_51082	556.392	-0.280298	0.167541	2.79089	0.0948016	0.999999
K27me3_merged_peak_17140	13.7781	-1.74998	1.02903	2.79079	0.0948073	0.999999
K27me3_merged_peak_24559	6.31891	-2.79823	1.6134	2.79039	0.094831	0.999999
K27me3_merged_peak_45526	14.216	1.74501	1.0169	2.79023	0.0948407	0.999999
K27me3_merged_peak_24460	59.2006	-0.826919	0.491996	2.78879	0.0949257	0.999999
K27me3_merged_peak_9678	12.6654	1.88496	1.09033	2.7884	0.0949492	0.999999
K27me3_merged_peak_16843	2716.72	-0.137648	0.08242	2.78774	0.0949878	0.999999
K27me3_merged_peak_53863	20.9874	-1.42184	0.837981	2.78773	0.0949887	0.999999
K27me3_merged_peak_31744	37.6248	1.02337	0.609408	2.78687	0.0950398	0.999999
K27me3_merged_peak_27616	333.062	-0.352503	0.210846	2.78656	0.0950582	0.999999
K27me3_merged_peak_39762	11.2728	-1.95172	1.15328	2.7861	0.0950854	0.999999
K27me3_merged_peak_5774	120.038	0.571513	0.341645	2.78602	0.0950902	0.999999
K27me3_merged_peak_60738	1066.11	-0.208767	0.124964	2.78597	0.0950928	0.999999
K27me3_merged_peak_24449	6.16207	-3.02693	1.81012	2.78552	0.0951201	0.999999
K27me3_merged_peak_58995	9.47248	2.24512	1.30235	2.78418	0.0951993	0.999999
K27me3_merged_peak_75	798.775	-0.227739	0.136451	2.78415	0.0952013	0.999999
K27me3_merged_peak_905	5.69276	-3.41541	1.87215	2.78369	0.0952286	0.999999
K27me3_merged_peak_47	518.143	-0.307984	0.183928	2.7833	0.0952519	0.999999
K27me3_merged_peak_1028	18.8176	1.47135	0.869375	2.78199	0.0953296	0.999999
K27me3_merged_peak_60778	607.978	-0.265737	0.159165	2.78179	0.0953418	0.999999
K27me3_merged_peak_36446	7.45003	-2.81283	1.60766	2.78128	0.0953716	0.999999
K27me3_merged_peak_44647	423.092	-0.314484	0.188353	2.78051	0.0954178	0.999999
K27me3_merged_peak_20719	5.64992	2.84736	1.68458	2.78033	0.0954288	0.999999
K27me3_merged_peak_55899	11.2142	1.96605	1.16512	2.78006	0.0954445	0.999999
K27me3_merged_peak_53953	14.0578	1.77419	1.03553	2.77998	0.0954492	0.999999
K27me3_merged_peak_21775	430.816	-0.311238	0.186491	2.77841	0.095543	0.999999
K27me3_merged_peak_27931	8.31921	2.30321	1.3454	2.7762	0.0956752	0.999999
K27me3_merged_peak_12870	74.426	-0.733152	0.437823	2.77599	0.0956877	0.999999
K27me3_merged_peak_60483	77.4298	0.706779	0.423083	2.77561	0.0957101	0.999999
K27me3_merged_peak_22142	14.0403	1.69111	1.00337	2.77507	0.0957425	0.999999
K27me3_merged_peak_17180	5.58506	2.84601	1.68197	2.77437	0.0957842	0.999999
K27me3_merged_peak_28827	5.58506	2.84601	1.68197	2.77437	0.0957842	0.999999
K27me3_merged_peak_4493	555.211	-0.269488	0.161741	2.77411	0.0957996	0.999999
K27me3_merged_peak_14051	13.4423	-1.77155	1.05146	2.77393	0.0958109	0.999999
K27me3_merged_peak_10798	11.6195	-1.90384	1.12604	2.77375	0.0958216	0.999999
K27me3_merged_peak_26379	71.6323	0.734467	0.439725	2.77339	0.0958431	0.999999
K27me3_merged_peak_39291	7.85873	-2.92063	1.56457	2.77337	0.0958442	0.999999
K27me3_merged_peak_40764	5.79449	2.84143	1.67992	2.77243	0.0959006	0.999999
K27me3_merged_peak_51788	26.8358	1.25427	0.738134	2.77224	0.095912	0.999999
K27me3_merged_peak_58502	22.1425	1.57686	0.879202	2.77221	0.0959137	0.999999
K27me3_merged_peak_46249	56.3769	-0.863678	0.512819	2.77154	0.0959539	0.999999
K27me3_merged_peak_19169	15.935	-1.63589	0.968679	2.77078	0.0959994	0.999999
K27me3_merged_peak_50209	4.96423	-3.08915	1.83957	2.77046	0.0960185	0.999999
K27me3_merged_peak_9046	6.34861	-3.45984	1.81399	2.76905	0.096103	0.999999
K27me3_merged_peak_57826	96.8384	-0.641466	0.384054	2.76816	0.0961564	0.999999
K27me3_merged_peak_41106	114.13	-0.584034	0.350432	2.76738	0.0962036	0.999999
K27me3_merged_peak_4047	5.30535	3.33516	1.88003	2.76724	0.0962118	0.999999
K27me3_merged_peak_50740	83.6873	-0.679223	0.407506	2.76593	0.0962905	0.999999
K27me3_merged_peak_34760	19.5405	1.44465	0.857008	2.76587	0.0962946	0.999999
K27me3_merged_peak_21157	358.495	-0.3372	0.202555	2.76478	0.0963601	0.999999
K27me3_merged_peak_34218	26.6906	-1.28502	0.755333	2.76415	0.0963977	0.999999
K27me3_merged_peak_49130	5.77979	-3.17375	1.8256	2.76321	0.0964547	0.999999
K27me3_merged_peak_31681	167.717	0.481157	0.28906	2.76272	0.096484	0.999999
K27me3_merged_peak_20120	34.009	1.08897	0.647813	2.76258	0.0964927	0.999999
K27me3_merged_peak_25069	13.1911	1.7543	1.04053	2.76249	0.0964979	0.999999
K27me3_merged_peak_50720	14.8132	1.82459	1.04937	2.76113	0.0965798	0.999999
K27me3_merged_peak_23517	132.822	-0.538644	0.323747	2.76037	0.0966256	0.999999
K27me3_merged_peak_60919	273.211	-0.398738	0.239156	2.75942	0.0966835	0.999999
K27me3_merged_peak_42052	24.9899	1.35098	0.785694	2.75829	0.0967513	0.999999
K27me3_merged_peak_26170	27.3945	1.19202	0.713173	2.75678	0.096843	0.999999
K27me3_merged_peak_32630	383.775	-0.323131	0.194455	2.75675	0.0968451	0.999999
K27me3_merged_peak_47998	30.0162	1.31709	0.749597	2.75632	0.0968711	0.999999
K27me3_merged_peak_24533	320.479	-0.355355	0.213772	2.75617	0.0968802	0.999999
K27me3_merged_peak_20238	441.08	-0.303846	0.18286	2.75609	0.0968845	0.999999
K27me3_merged_peak_20617	504.317	-0.289063	0.173894	2.75609	0.096885	0.999999
K27me3_merged_peak_61139	13.3755	1.81253	1.05698	2.75578	0.0969037	0.999999
K27me3_merged_peak_4026	428.232	-0.306425	0.18447	2.75518	0.09694	0.999999
K27me3_merged_peak_34695	6.28661	-2.71247	1.62303	2.75447	0.0969831	0.999999
K27me3_merged_peak_25903	14.6193	1.64944	0.982381	2.7544	0.0969872	0.999999
K27me3_merged_peak_48515	7.22749	3.16761	1.63775	2.75423	0.0969976	0.999999
K27me3_merged_peak_40665	20.5143	-1.81722	0.966852	2.75398	0.0970125	0.999999
K27me3_merged_peak_33209	36.3703	1.03511	0.620728	2.75337	0.0970498	0.999999
K27me3_merged_peak_35652	75.0887	-0.743116	0.443963	2.75295	0.0970752	0.999999
K27me3_merged_peak_22533	1358.81	-0.179379	0.108119	2.75131	0.0971748	0.999999
K27me3_merged_peak_16737	11.0649	1.91318	1.13831	2.74999	0.0972552	0.999999
K27me3_merged_peak_24966	1047.54	-0.200035	0.120616	2.7493	0.097297	0.999999
K27me3_merged_peak_52186	26.3906	1.36451	0.782675	2.74888	0.0973224	0.999999
K27me3_merged_peak_20915	26.7531	-1.28118	0.753065	2.74867	0.0973357	0.999999
K27me3_merged_peak_31163	3578.29	-0.120287	0.0725608	2.74762	0.0973992	0.999999
K27me3_merged_peak_49698	8.13409	2.72365	1.47635	2.74746	0.0974091	0.999999
K27me3_merged_peak_40540	4.84538	-3.42357	2.05705	2.74539	0.0975352	0.999999
K27me3_merged_peak_5449	94.5258	-0.655946	0.393684	2.74507	0.0975549	0.999999
K27me3_merged_peak_35195	15.7038	-1.59199	0.951616	2.7445	0.0975898	0.999999
K27me3_merged_peak_28890	26.5865	1.2054	0.722642	2.74447	0.0975917	0.999999
K27me3_merged_peak_9204	24.7757	1.46881	0.832057	2.74404	0.0976177	0.999999
K27me3_merged_peak_58780	58.9138	-0.820135	0.492171	2.74376	0.0976349	0.999999
K27me3_merged_peak_40854	18.1379	1.52904	0.910392	2.74363	0.0976426	0.999999
K27me3_merged_peak_36521	35.8611	-1.03716	0.623265	2.74221	0.0977296	0.999999
K27me3_merged_peak_6901	1940.68	-0.153468	0.0926712	2.74156	0.0977695	0.999999
K27me3_merged_peak_30988	1193.83	-0.188105	0.113588	2.74142	0.0977778	0.999999
K27me3_merged_peak_20858	21.1454	-1.4039	0.831922	2.7404	0.0978404	0.999999
K27me3_merged_peak_27691	71.2994	-0.771524	0.460847	2.74012	0.0978575	0.999999
K27me3_merged_peak_11433	8.39313	-2.34617	1.38008	2.74006	0.0978613	0.999999
K27me3_merged_peak_43373	4.88924	-3.47113	1.99725	2.73972	0.0978819	0.999999
K27me3_merged_peak_55218	368.2	0.327082	0.197462	2.73902	0.097925	0.999999
K27me3_merged_peak_10958	64.4801	0.771792	0.464744	2.73861	0.09795	0.999999
K27me3_merged_peak_22037	38.1495	-1.01386	0.608502	2.7384	0.0979626	0.999999
K27me3_merged_peak_30245	33.6298	1.07545	0.646256	2.73725	0.0980334	0.999999
K27me3_merged_peak_11291	1370.22	-0.17692	0.106939	2.73612	0.0981028	0.999999
K27me3_merged_peak_29030	51.7169	0.866269	0.520795	2.73605	0.0981068	0.999999
K27me3_merged_peak_53510	313.789	0.373379	0.224887	2.73581	0.098122	0.999999
K27me3_merged_peak_58844	8.65906	2.20138	1.31038	2.73552	0.0981393	0.999999
K27me3_merged_peak_3650	28.3478	-1.18579	0.7094	2.73506	0.098168	0.999999
K27me3_merged_peak_8772	14.0255	1.6917	1.0075	2.73439	0.0982092	0.999999
K27me3_merged_peak_3467	13.333	1.79675	1.0553	2.73345	0.098267	0.999999
K27me3_merged_peak_29719	39.7603	1.01286	0.605126	2.7326	0.0983189	0.999999
K27me3_merged_peak_32739	629.024	-0.261387	0.15799	2.73059	0.0984431	0.999999
K27me3_merged_peak_21890	1.88889	6.703	4.13032	2.73024	0.0984646	0.999999
K27me3_merged_peak_34959	38.6082	-0.997001	0.600659	2.73023	0.0984649	0.999999
K27me3_merged_peak_38232	3.76363	4.03393	2.36399	2.72987	0.0984875	0.999999
K27me3_merged_peak_20668	451.619	-0.301923	0.182526	2.72957	0.0985059	0.999999
K27me3_merged_peak_44584	27.3231	-1.19291	0.717825	2.72596	0.0987285	0.999999
K27me3_merged_peak_24286	8.69821	2.38193	1.35934	2.72567	0.0987466	0.999999
K27me3_merged_peak_53093	12.4257	1.99541	1.13963	2.72381	0.0988616	0.999999
K27me3_merged_peak_10187	6.40321	2.65305	1.56393	2.72347	0.0988831	0.999999
K27me3_merged_peak_10382	13.4845	2.21099	1.17155	2.72228	0.0989566	0.999999
K27me3_merged_peak_17279	6.71419	-3.01127	1.68521	2.72123	0.0990218	0.999999
K27me3_merged_peak_50520	96.3743	-0.628658	0.380285	2.72111	0.0990291	0.999999
K27me3_merged_peak_6658	19.7716	1.39793	0.840131	2.72064	0.0990581	0.999999
K27me3_merged_peak_50275	8.57356	-2.22027	1.32927	2.72032	0.099078	0.999999
K27me3_merged_peak_27542	31.5199	-1.20255	0.706018	2.72013	0.0990902	0.999999
K27me3_merged_peak_25481	31.8584	1.104	0.664069	2.71919	0.0991486	0.999999
K27me3_merged_peak_10022	123.722	0.563012	0.340413	2.71583	0.0993575	0.999999
K27me3_merged_peak_18723	2188.08	-0.147808	0.0896689	2.71544	0.0993817	0.999999
K27me3_merged_peak_13965	24.7779	1.25933	0.756455	2.71532	0.0993891	0.999999
K27me3_merged_peak_14138	19.0157	-1.4461	0.869838	2.71488	0.0994167	0.999999
K27me3_merged_peak_58197	16.9049	1.55229	0.928077	2.71476	0.099424	0.999999
K27me3_merged_peak_49966	3.54257	-4.13455	2.59767	2.71442	0.0994451	0.999999
K27me3_merged_peak_53795	3.54257	-4.13455	2.59767	2.71442	0.0994451	0.999999
K27me3_merged_peak_23756	520.753	-0.275594	0.167205	2.71412	0.0994637	0.999999
K27me3_merged_peak_10402	2190.78	-0.145565	0.0883781	2.71193	0.0996007	0.999999
K27me3_merged_peak_3246	12.5323	1.7824	1.06712	2.71153	0.0996251	0.999999
K27me3_merged_peak_8241	25.5156	-1.23638	0.74466	2.71134	0.0996372	0.999999
K27me3_merged_peak_55099	5.64049	2.82894	1.67515	2.71125	0.0996428	0.999999
K27me3_merged_peak_11497	37.8707	1.00018	0.604556	2.71017	0.0997102	0.999999
K27me3_merged_peak_14812	831.661	-0.222163	0.134907	2.70981	0.0997329	0.999999
K27me3_merged_peak_18801	29.591	1.14406	0.690188	2.70931	0.0997641	0.999999
K27me3_merged_peak_42175	51.8199	-0.855389	0.51795	2.70873	0.0998006	0.999999
K27me3_merged_peak_6463	269.176	-0.381624	0.231679	2.708	0.099846	0.999999
K27me3_merged_peak_40977	103.442	-0.618129	0.373963	2.70742	0.0998823	0.999999
K27me3_merged_peak_54549	510.577	-0.305694	0.185089	2.7073	0.0998896	0.999999
K27me3_merged_peak_56454	81.0729	0.684858	0.414881	2.70661	0.0999329	0.999999
K27me3_merged_peak_11288	187.757	-0.453418	0.275211	2.70569	0.0999909	0.999999
K27me3_merged_peak_20648	305.264	-0.35959	0.21833	2.70568	0.0999915	0.999999
K27me3_merged_peak_6547	1804.82	-0.165034	0.100299	2.70376	0.100112	0.999999
K27me3_merged_peak_42268	9.83192	2.06776	1.23419	2.70348	0.10013	0.999999
K27me3_merged_peak_8928	8.13549	2.24433	1.3426	2.70305	0.100157	0.999999
K27me3_merged_peak_23892	190.505	-0.453807	0.275469	2.70215	0.100213	0.999999
K27me3_merged_peak_40792	54.796	-0.835273	0.506067	2.70068	0.100305	0.999999
K27me3_merged_peak_37260	1261.32	-0.185711	0.113024	2.69763	0.100498	0.999999
K27me3_merged_peak_49695	25.3272	1.29565	0.768249	2.69692	0.100542	0.999999
K27me3_merged_peak_48080	1521.91	-0.185624	0.112876	2.69667	0.100558	0.999999
K27me3_merged_peak_56270	4.31763	3.98341	2.23623	2.69645	0.100572	0.999999
K27me3_merged_peak_49102	9.67897	-2.1554	1.26475	2.69571	0.100619	0.999999
K27me3_merged_peak_9486	195.052	-0.440258	0.267914	2.69528	0.100646	0.999999
K27me3_merged_peak_34736	109.379	-0.621579	0.375307	2.69461	0.100688	0.999999
K27me3_merged_peak_19130	107.371	-0.6071	0.368151	2.6942	0.100714	0.999999
K27me3_merged_peak_46354	1.95819	-6.57579	4.10045	2.69345	0.100761	0.999999
K27me3_merged_peak_11097	24.5981	1.26495	0.763352	2.69252	0.10082	0.999999
K27me3_merged_peak_35482	57.1864	0.821338	0.497499	2.69247	0.100823	0.999999
K27me3_merged_peak_21041	5.5635	-3.45027	1.88619	2.69147	0.100887	0.999999
K27me3_merged_peak_28568	10.9852	1.89859	1.14208	2.69145	0.100888	0.999999
K27me3_merged_peak_49543	148.445	-0.516715	0.313876	2.69085	0.100926	0.999999
K27me3_merged_peak_16300	1.96861	6.58228	4.10632	2.6906	0.100942	0.999999
K27me3_merged_peak_51171	1.96861	6.58228	4.10632	2.6906	0.100942	0.999999
K27me3_merged_peak_5322	28.7445	1.22488	0.725615	2.69043	0.100952	0.999999
K27me3_merged_peak_46227	240.409	-0.409438	0.249013	2.69009	0.100974	0.999999
K27me3_merged_peak_32809	9.38263	2.10326	1.26675	2.68965	0.101002	0.999999
K27me3_merged_peak_5793	7.79706	3.02961	1.57532	2.6894	0.101018	0.999999
K27me3_merged_peak_7264	50.1407	-0.868116	0.52747	2.6894	0.101018	0.999999
K27me3_merged_peak_10968	35.2847	-1.04399	0.632125	2.68867	0.101064	0.999999
K27me3_merged_peak_13998	6.12349	3.11981	1.73424	2.68668	0.10119	0.999999
K27me3_merged_peak_49806	11.6783	1.96553	1.15356	2.68557	0.101261	0.999999
K27me3_merged_peak_60182	24.2941	1.25494	0.759281	2.68517	0.101287	0.999999
K27me3_merged_peak_31076	8.01816	-2.33785	1.40714	2.6851	0.101291	0.999999
K27me3_merged_peak_51305	11.8425	1.91635	1.1274	2.68399	0.101362	0.999999
K27me3_merged_peak_27680	34.5892	1.05232	0.637573	2.68382	0.101372	0.999999
K27me3_merged_peak_8228	53.5392	-0.837414	0.509589	2.683	0.101424	0.999999
K27me3_merged_peak_3896	8.96048	2.39431	1.3572	2.68141	0.101526	0.999999
K27me3_merged_peak_35455	6.30391	2.91605	1.74995	2.68018	0.101604	0.999999
K27me3_merged_peak_12509	1265.05	-0.18202	0.111173	2.67941	0.101654	0.999999
K27me3_merged_peak_41424	5.6452	3.07871	1.84975	2.67757	0.101771	0.999999
K27me3_merged_peak_22689	64.2749	0.792381	0.479	2.6773	0.101788	0.999999
K27me3_merged_peak_22207	78.1309	-0.691825	0.421838	2.67719	0.101795	0.999999
K27me3_merged_peak_15132	3.78856	-3.96412	2.3578	2.67706	0.101804	0.999999
K27me3_merged_peak_58414	97.1719	0.664098	0.400982	2.67627	0.101854	0.999999
K27me3_merged_peak_6739	108.486	-0.587793	0.358638	2.67588	0.101879	0.999999
K27me3_merged_peak_54795	67.3099	-0.763967	0.46385	2.67407	0.101995	0.999999
K27me3_merged_peak_6113	184.335	-0.455544	0.278157	2.67383	0.10201	0.999999
K27me3_merged_peak_8579	99.3999	-0.613336	0.374338	2.67376	0.102014	0.999999
K27me3_merged_peak_58880	11.1812	1.89954	1.14632	2.67287	0.102072	0.999999
K27me3_merged_peak_16740	92.593	0.633532	0.386706	2.67244	0.102099	0.999999
K27me3_merged_peak_48194	14.6909	-2.1401	1.14014	2.67096	0.102194	0.999999
K27me3_merged_peak_43864	64.0105	0.765781	0.466934	2.67044	0.102228	0.999999
K27me3_merged_peak_12670	484.744	-0.281928	0.172457	2.6704	0.10223	0.999999
K27me3_merged_peak_51375	153.076	0.493572	0.301642	2.67031	0.102236	0.999999
K27me3_merged_peak_56714	333.484	-0.348358	0.212765	2.67025	0.10224	0.999999
K27me3_merged_peak_51671	24.596	-1.24045	0.75441	2.66844	0.102356	0.999999
K27me3_merged_peak_17451	1513.46	-0.169813	0.103934	2.66771	0.102403	0.999999
K27me3_merged_peak_61456	6.31877	2.97378	1.71468	2.66744	0.102421	0.999999
K27me3_merged_peak_12654	9.05292	2.30652	1.33646	2.66741	0.102423	0.999999
K27me3_merged_peak_33235	7.0032	3.14137	1.65528	2.66663	0.102473	0.999999
K27me3_merged_peak_10128	8.79891	2.23259	1.34716	2.66556	0.102541	0.999999
K27me3_merged_peak_8330	496.254	-0.283205	0.173323	2.66502	0.102577	0.999999
K27me3_merged_peak_60771	29.5235	1.1253	0.685301	2.66341	0.10268	0.999999
K27me3_merged_peak_24696	1088.96	-0.194124	0.118928	2.66302	0.102705	0.999999
K27me3_merged_peak_680	43.4925	-0.941363	0.572675	2.66242	0.102744	0.999999
K27me3_merged_peak_58384	806.168	-0.221633	0.135815	2.66174	0.102788	0.999999
K27me3_merged_peak_2509	101.256	0.614978	0.375476	2.66129	0.102817	0.999999
K27me3_merged_peak_31939	559.195	-0.269637	0.16513	2.66091	0.102842	0.999999
K27me3_merged_peak_15977	28.7337	1.14586	0.696981	2.66089	0.102843	0.999999
K27me3_merged_peak_58350	359.304	-0.325327	0.199384	2.65957	0.102928	0.999999
K27me3_merged_peak_15866	12.056	-1.80792	1.09601	2.65879	0.102979	0.999999
K27me3_merged_peak_54975	100.71	-0.629105	0.383501	2.65807	0.103025	0.999999
K27me3_merged_peak_33557	32.1069	1.16848	0.699705	2.65775	0.103047	0.999999
K27me3_merged_peak_32638	1031.42	-0.197757	0.121288	2.65741	0.103069	0.999999
K27me3_merged_peak_41435	9.72862	2.06068	1.24782	2.65734	0.103073	0.999999
K27me3_merged_peak_32253	976.433	-0.205075	0.125756	2.65733	0.103074	0.999999
K27me3_merged_peak_47225	923.129	-0.209626	0.128558	2.65698	0.103097	0.999999
K27me3_merged_peak_35299	183.257	0.451361	0.276576	2.65684	0.103105	0.999999
K27me3_merged_peak_41305	9.26341	-2.20708	1.3149	2.65678	0.103109	0.999999
K27me3_merged_peak_11542	80.8809	0.676371	0.413997	2.65618	0.103148	0.999999
K27me3_merged_peak_3118	20.919	-1.57515	0.900023	2.65562	0.103184	0.999999
K27me3_merged_peak_8937	11.5626	-1.90758	1.14177	2.65506	0.103221	0.999999
K27me3_merged_peak_11443	28.8073	-1.21919	0.731451	2.65497	0.103226	0.999999
K27me3_merged_peak_417	147.117	-0.505161	0.309567	2.65387	0.103298	0.999999
K27me3_merged_peak_20554	44.5071	-0.960179	0.580136	2.65326	0.103338	0.999999
K27me3_merged_peak_2858	21.6227	1.36165	0.825616	2.65299	0.103355	0.999999
K27me3_merged_peak_48917	31.5362	-1.11086	0.674527	2.65253	0.103385	0.999999
K27me3_merged_peak_59194	10.4373	2.0027	1.19255	2.65206	0.103416	0.999999
K27me3_merged_peak_34846	83.0415	0.672391	0.411608	2.65174	0.103437	0.999999
K27me3_merged_peak_55816	1396.84	-0.177055	0.108687	2.65158	0.103447	0.999999
K27me3_merged_peak_804	286.882	-0.362121	0.222222	2.65157	0.103448	0.999999
K27me3_merged_peak_19646	14.289	-1.67717	1.0127	2.65146	0.103455	0.999999
K27me3_merged_peak_20607	157.297	-0.487509	0.29898	2.65091	0.103491	0.999999
K27me3_merged_peak_3649	189.67	-0.449682	0.275648	2.65046	0.10352	0.999999
K27me3_merged_peak_52042	228.549	-0.417873	0.255956	2.64992	0.103555	0.999999
K27me3_merged_peak_22233	4.1832	3.58758	2.15206	2.64931	0.103595	0.999999
K27me3_merged_peak_5713	9.42025	-2.05891	1.24872	2.64797	0.103682	0.999999
K27me3_merged_peak_18439	576.153	-0.259392	0.159355	2.64738	0.103721	0.999999
K27me3_merged_peak_16047	242.911	0.394156	0.241944	2.64697	0.103747	0.999999
K27me3_merged_peak_49829	7.69315	-2.49196	1.46625	2.64616	0.103801	0.999999
K27me3_merged_peak_36865	45.5179	-0.915781	0.559603	2.64577	0.103826	0.999999
K27me3_merged_peak_59997	14.0763	-1.7155	1.02777	2.64444	0.103913	0.999999
K27me3_merged_peak_31203	2074.35	-0.145823	0.0896672	2.64412	0.103934	0.999999
K27me3_merged_peak_21776	4.30811	-3.89252	2.23613	2.64398	0.103943	0.999999
K27me3_merged_peak_56344	6.99235	2.52996	1.54219	2.64373	0.10396	0.999999
K27me3_merged_peak_12453	156.552	0.49908	0.305803	2.64349	0.103975	0.999999
K27me3_merged_peak_7204	503.127	-0.278048	0.170915	2.64336	0.103984	0.999999
K27me3_merged_peak_13520	40.8758	-0.973466	0.593307	2.64177	0.104087	0.999999
K27me3_merged_peak_18428	116.039	-0.588632	0.35979	2.64166	0.104095	0.999999
K27me3_merged_peak_49442	11.8343	-1.81542	1.10361	2.64102	0.104137	0.999999
K27me3_merged_peak_26396	10.2478	-2.50732	1.39152	2.63995	0.104207	0.999999
K27me3_merged_peak_55243	2391.88	-0.137714	0.0847539	2.63965	0.104227	0.999999
K27me3_merged_peak_16605	14.4396	1.93889	1.10763	2.63892	0.104274	0.999999
K27me3_merged_peak_3387	82.1336	-0.672622	0.413053	2.63888	0.104277	0.999999
K27me3_merged_peak_17165	77.2982	0.696103	0.426671	2.6388	0.104282	0.999999
K27me3_merged_peak_17385	16.5907	1.51778	0.925659	2.63854	0.104299	0.999999
K27me3_merged_peak_1172	44.0933	0.930803	0.568036	2.63753	0.104365	0.999999
K27me3_merged_peak_60308	11.4681	-1.9583	1.15623	2.63708	0.104395	0.999999
K27me3_merged_peak_30053	9.84348	2.15785	1.25659	2.63677	0.104415	0.999999
K27me3_merged_peak_12260	9.19785	-2.56783	1.44562	2.63603	0.104464	0.999999
K27me3_merged_peak_5023	43.7298	0.920377	0.563843	2.63578	0.104481	0.999999
K27me3_merged_peak_14074	61.2004	-0.793216	0.485366	2.63448	0.104566	0.999999
K27me3_merged_peak_61445	9.48735	2.08046	1.25895	2.63425	0.104582	0.999999
K27me3_merged_peak_56847	29.0464	1.1733	0.711585	2.63392	0.104603	0.999999
K27me3_merged_peak_53558	15.2787	1.77929	1.06701	2.63299	0.104665	0.999999
K27me3_merged_peak_39588	46.8828	-0.90827	0.554813	2.63166	0.104752	0.999999
K27me3_merged_peak_47581	8.34492	2.23798	1.34116	2.63145	0.104766	0.999999
K27me3_merged_peak_61275	15.6727	-1.57697	0.957951	2.63104	0.104793	0.999999
K27me3_merged_peak_39803	23.0557	1.27988	0.783365	2.63047	0.104831	0.999999
K27me3_merged_peak_3925	11.5424	-1.89132	1.14872	2.62774	0.105011	0.999999
K27me3_merged_peak_36641	52.2164	-0.84451	0.51855	2.62773	0.105012	0.999999
K27me3_merged_peak_20614	49.8737	-0.93699	0.564262	2.62666	0.105083	0.999999
K27me3_merged_peak_10995	14.9531	-1.63935	0.991473	2.62465	0.105216	0.999999
K27me3_merged_peak_27890	626.918	-0.253314	0.15623	2.62434	0.105236	0.999999
K27me3_merged_peak_8357	14.9335	1.6019	0.975414	2.62394	0.105263	0.999999
K27me3_merged_peak_33791	14.6767	-1.67209	1.00723	2.62383	0.10527	0.999999
K27me3_merged_peak_48944	24.2111	1.26228	0.767777	2.62367	0.105281	0.999999
K27me3_merged_peak_51256	158.599	-0.486456	0.29972	2.62356	0.105288	0.999999
K27me3_merged_peak_18971	452.304	-0.293302	0.180939	2.62297	0.105327	0.999999
K27me3_merged_peak_39771	18.5042	1.44046	0.876041	2.62289	0.105333	0.999999
K27me3_merged_peak_57554	6.51891	-2.55031	1.55413	2.6223	0.105372	0.999999
K27me3_merged_peak_57321	23.6237	-1.26239	0.774316	2.6222	0.105378	0.999999
K27me3_merged_peak_41028	12.0345	1.86548	1.11223	2.6218	0.105405	0.999999
K27me3_merged_peak_56069	130.762	-0.529374	0.326471	2.62169	0.105412	0.999999
K27me3_merged_peak_26632	81.5156	0.696934	0.426523	2.62162	0.105417	0.999999
K27me3_merged_peak_5626	358.183	-0.326885	0.201729	2.62049	0.105492	0.999999
K27me3_merged_peak_10870	4.86495	-3.01719	1.85098	2.62	0.105524	0.999999
K27me3_merged_peak_31936	23.5284	-1.34986	0.8069	2.61862	0.105616	0.999999
K27me3_merged_peak_37845	10.0468	1.97471	1.20102	2.6185	0.105624	0.999999
K27me3_merged_peak_39833	8.86448	2.10318	1.28134	2.61716	0.105714	0.999999
K27me3_merged_peak_43173	10.2797	-1.97161	1.19843	2.61714	0.105715	0.999999
K27me3_merged_peak_42041	8.75612	-2.15425	1.31679	2.61643	0.105762	0.999999
K27me3_merged_peak_51767	334.665	-0.340675	0.21032	2.61599	0.105791	0.999999
K27me3_merged_peak_56181	117.579	0.557318	0.343995	2.61521	0.105844	0.999999
K27me3_merged_peak_59672	93.6088	-0.632522	0.389717	2.61516	0.105847	0.999999
K27me3_merged_peak_53090	12.6595	1.89085	1.10725	2.6149	0.105864	0.999999
K27me3_merged_peak_52818	270.743	0.369286	0.228203	2.61441	0.105897	0.999999
K27me3_merged_peak_20636	336.425	-0.33228	0.205399	2.61419	0.105911	0.999999
K27me3_merged_peak_25706	18.3744	1.42354	0.872327	2.61361	0.105951	0.999999
K27me3_merged_peak_35521	160.012	0.486247	0.300013	2.61287	0.106	0.999999
K27me3_merged_peak_7148	30.3301	1.1177	0.684212	2.61222	0.106043	0.999999
K27me3_merged_peak_11176	8.51814	-2.18863	1.33608	2.61161	0.106084	0.999999
K27me3_merged_peak_24381	6.18849	-3.18173	1.75474	2.611	0.106125	0.999999
K27me3_merged_peak_58218	105.593	0.589622	0.364039	2.60942	0.106231	0.999999
K27me3_merged_peak_16485	4.34263	3.55558	2.09146	2.60932	0.106237	0.999999
K27me3_merged_peak_26220	154.629	0.485442	0.300128	2.60909	0.106253	0.999999
K27me3_merged_peak_18117	45.3661	0.896184	0.552568	2.6083	0.106305	0.999999
K27me3_merged_peak_31454	527.258	-0.270886	0.167647	2.60723	0.106377	0.999999
K27me3_merged_peak_2035	185.597	0.452543	0.279492	2.6072	0.106379	0.999999
K27me3_merged_peak_8098	5.61619	3.27953	1.82578	2.60711	0.106385	0.999999
K27me3_merged_peak_54497	5.66005	3.10395	1.80835	2.60691	0.106399	0.999999
K27me3_merged_peak_44325	14.9357	-1.60468	0.981025	2.6069	0.106399	0.999999
K27me3_merged_peak_35070	9.8964	-2.09043	1.28152	2.60596	0.106463	0.999999
K27me3_merged_peak_46343	46.1658	-0.951573	0.577665	2.60538	0.106502	0.999999
K27me3_merged_peak_32421	469.469	-0.286136	0.177134	2.60515	0.106517	0.999999
K27me3_merged_peak_19808	62.4029	-0.774033	0.477011	2.60509	0.106521	0.999999
K27me3_merged_peak_35464	17.4068	1.57117	0.944077	2.60342	0.106633	0.999999
K27me3_merged_peak_26516	31.3692	-1.09299	0.67324	2.60327	0.106644	0.999999
K27me3_merged_peak_59844	25.683	-1.25753	0.762344	2.60323	0.106646	0.999999
K27me3_merged_peak_42760	1.84734	-6.57718	4.14332	2.60256	0.106691	0.999999
K27me3_merged_peak_48514	1.84734	-6.57718	4.14332	2.60256	0.106691	0.999999
K27me3_merged_peak_38104	62.4423	-0.76409	0.472164	2.60249	0.106696	0.999999
K27me3_merged_peak_58319	1065.78	-0.196047	0.121474	2.60238	0.106704	0.999999
K27me3_merged_peak_56273	4.54263	3.10392	1.89678	2.60216	0.106718	0.999999
K27me3_merged_peak_16281	4.83382	-3.43658	1.99756	2.60196	0.106732	0.999999
K27me3_merged_peak_8065	24.4552	1.33029	0.79698	2.60191	0.106735	0.999999
K27me3_merged_peak_51346	9.09349	2.09446	1.27793	2.60167	0.106751	0.999999
K27me3_merged_peak_11736	11.7789	-1.80882	1.10674	2.60151	0.106762	0.999999
K27me3_merged_peak_33427	25.1651	1.20905	0.74387	2.60105	0.106793	0.999999
K27me3_merged_peak_56860	4.45348	3.53259	2.06789	2.60095	0.106799	0.999999
K27me3_merged_peak_18980	32.9178	1.06548	0.65464	2.60086	0.106806	0.999999
K27me3_merged_peak_16618	248.94	0.385589	0.238863	2.60069	0.106817	0.999999
K27me3_merged_peak_43472	6.41005	3.10514	1.70756	2.60041	0.106836	0.999999
K27me3_merged_peak_32651	84.9538	-0.680175	0.418556	2.59988	0.106872	0.999999
K27me3_merged_peak_47878	96.8476	-0.633898	0.390647	2.59861	0.106957	0.999999
K27me3_merged_peak_26460	12.6472	1.76058	1.07184	2.59777	0.107014	0.999999
K27me3_merged_peak_28839	4.10348	3.57356	2.1923	2.59679	0.10708	0.999999
K27me3_merged_peak_12480	5.42563	2.78801	1.70647	2.59676	0.107083	0.999999
K27me3_merged_peak_61198	140.527	-0.508569	0.315193	2.59667	0.107089	0.999999
K27me3_merged_peak_23340	15.2614	-1.57994	0.9715	2.59659	0.107094	0.999999
K27me3_merged_peak_8340	396.944	-0.307441	0.190672	2.59648	0.107101	0.999999
K27me3_merged_peak_49686	3.22048	4.11715	2.57557	2.59615	0.107124	0.999999
K27me3_merged_peak_2106	6.4782	2.97768	1.69298	2.59584	0.107145	0.999999
K27me3_merged_peak_44831	58.8952	-0.84841	0.516994	2.59536	0.107177	0.999999
K27me3_merged_peak_34718	14.2639	1.65478	1.01609	2.59485	0.107211	0.999999
K27me3_merged_peak_13126	121.194	0.55483	0.343278	2.59456	0.107231	0.999999
K27me3_merged_peak_12892	989.089	-0.199129	0.123622	2.59361	0.107296	0.999999
K27me3_merged_peak_12803	1212.65	-0.190971	0.118477	2.59347	0.107305	0.999999
K27me3_merged_peak_20570	785.845	-0.221298	0.137382	2.59347	0.107305	0.999999
K27me3_merged_peak_35074	6.82277	2.47272	1.51172	2.59333	0.107314	0.999999
K27me3_merged_peak_55981	131.677	-0.528877	0.327737	2.59323	0.107321	0.999999
K27me3_merged_peak_41269	18.5136	1.43395	0.876944	2.59271	0.107356	0.999999
K27me3_merged_peak_29340	95.1642	-0.61741	0.382664	2.59259	0.107365	0.999999
K27me3_merged_peak_4971	63.2668	-0.781853	0.481345	2.59135	0.107449	0.999999
K27me3_merged_peak_23711	349.77	-0.328727	0.204009	2.59121	0.107458	0.999999
K27me3_merged_peak_20159	141.586	0.519072	0.32113	2.59089	0.10748	0.999999
K27me3_merged_peak_34467	56.3657	0.832187	0.511403	2.59016	0.10753	0.999999
K27me3_merged_peak_31181	978.066	-0.199983	0.12427	2.58864	0.107633	0.999999
K27me3_merged_peak_32363	117.792	-0.596288	0.366864	2.5874	0.107717	0.999999
K27me3_merged_peak_32230	1970.55	-0.151828	0.0943631	2.58693	0.107749	0.999999
K27me3_merged_peak_56720	8.508	-2.23779	1.3647	2.58646	0.107781	0.999999
K27me3_merged_peak_16400	56.737	-0.798472	0.495038	2.58581	0.107825	0.999999
K27me3_merged_peak_10300	5.35337	-3.42028	1.91082	2.58574	0.10783	0.999999
K27me3_merged_peak_54352	17.5737	1.4856	0.906469	2.58553	0.107844	0.999999
K27me3_merged_peak_49436	41.3291	-0.991352	0.605605	2.58502	0.107879	0.999999
K27me3_merged_peak_3149	27.1101	1.16455	0.719658	2.5843	0.107928	0.999999
K27me3_merged_peak_23715	1142.1	-0.189777	0.118004	2.58398	0.10795	0.999999
K27me3_merged_peak_40203	13.0073	1.69867	1.04326	2.58274	0.108035	0.999999
K27me3_merged_peak_28460	83.103	0.658411	0.40874	2.58258	0.108045	0.999999
K27me3_merged_peak_6269	11.096	1.88896	1.14616	2.5819	0.108092	0.999999
K27me3_merged_peak_8249	27.2905	1.15879	0.715671	2.58119	0.10814	0.999999
K27me3_merged_peak_55	372.007	-0.323305	0.200933	2.58107	0.108148	0.999999
K27me3_merged_peak_42894	127.694	-0.533389	0.331419	2.58085	0.108164	0.999999
K27me3_merged_peak_60854	457.535	-0.288486	0.17944	2.58058	0.108182	0.999999
K27me3_merged_peak_25314	519.623	-0.269626	0.167768	2.58003	0.10822	0.999999
K27me3_merged_peak_32514	385.981	-0.309109	0.192394	2.5789	0.108297	0.999999
K27me3_merged_peak_47069	25.6481	1.19134	0.736484	2.57849	0.108325	0.999999
K27me3_merged_peak_41797	28.2846	1.22545	0.738963	2.57825	0.108342	0.999999
K27me3_merged_peak_41062	106.755	-0.584922	0.363352	2.57823	0.108343	0.999999
K27me3_merged_peak_18706	741.659	-0.230293	0.143351	2.5779	0.108365	0.999999
K27me3_merged_peak_45190	14.3693	1.7795	1.04526	2.57771	0.108378	0.999999
K27me3_merged_peak_37314	3009.09	-0.124575	0.077591	2.57724	0.108411	0.999999
K27me3_merged_peak_58703	42.2049	0.924295	0.573322	2.57719	0.108414	0.999999
K27me3_merged_peak_13882	17.3165	-1.46517	0.904914	2.57661	0.108454	0.999999
K27me3_merged_peak_48967	17.1814	-1.57178	0.945296	2.57587	0.108504	0.999999
K27me3_merged_peak_32430	31.3978	-1.09011	0.673677	2.57578	0.10851	0.999999
K27me3_merged_peak_4828	106.615	-0.595423	0.369314	2.57505	0.108561	0.999999
K27me3_merged_peak_1673	4.7541	-3.01855	1.86449	2.5745	0.108599	0.999999
K27me3_merged_peak_29569	8.73619	2.35598	1.368	2.57397	0.108634	0.999999
K27me3_merged_peak_24670	8.91671	-2.19428	1.35968	2.57324	0.108685	0.999999
K27me3_merged_peak_28418	30.6591	1.17972	0.715997	2.57251	0.108735	0.999999
[truncated: 59,480 more rows]

## Sheet: K27ac_cluster_1
S4 Table. H3K27ac ChIP-seq analysis, Cluster 1 - Met Increased, AMPK Dependent
RegionID	log2FoldChange	padj
K27ac_merged_peak_580	0.950728	7.75579e-23
K27ac_merged_peak_3019	1.00534	2.61236e-19
K27ac_merged_peak_33603	0.60305	8.68491e-18
K27ac_merged_peak_21384	0.823087	7.06331e-16
K27ac_merged_peak_23808	0.769647	3.62002e-15
K27ac_merged_peak_6566	1.51475	3.02867e-14
K27ac_merged_peak_3238	1.00151	8.95287e-14
K27ac_merged_peak_23084	1.33936	1.96374e-13
K27ac_merged_peak_28691	1.09557	2.73271e-13
K27ac_merged_peak_9588	0.972442	8.81305e-13
K27ac_merged_peak_27536	0.875832	1.74139e-12
K27ac_merged_peak_32262	1.31279	3.61489e-12
K27ac_merged_peak_6939	1.6211	4.75438e-12
K27ac_merged_peak_21125	0.773229	8.75234e-12
K27ac_merged_peak_32865	1.07321	2.49684e-11
K27ac_merged_peak_14912	1.00078	5.19268e-11
K27ac_merged_peak_22075	0.882415	1.24464e-10
K27ac_merged_peak_5624	0.691634	1.25458e-10
K27ac_merged_peak_30562	0.616959	1.359e-10
K27ac_merged_peak_29161	0.733632	1.82486e-10
K27ac_merged_peak_30943	0.432313	1.92009e-10
K27ac_merged_peak_18819	0.688488	2.19369e-10
K27ac_merged_peak_581	1.1951	2.91017e-10
K27ac_merged_peak_32370	1.20057	3.32286e-10
K27ac_merged_peak_22354	0.608807	5.55308e-10
K27ac_merged_peak_32369	1.04293	5.57436e-10
K27ac_merged_peak_33230	0.964223	6.21356e-10
K27ac_merged_peak_20306	0.528961	7.90897e-10
K27ac_merged_peak_16467	0.926834	8.46725e-10
K27ac_merged_peak_32735	0.603704	1.44477e-09
K27ac_merged_peak_27731	1.31704	1.55335e-09
K27ac_merged_peak_3020	0.920387	2.03796e-09
K27ac_merged_peak_33449	0.938106	2.03796e-09
K27ac_merged_peak_28692	1.20046	2.30333e-09
K27ac_merged_peak_2897	1.13279	2.9434e-09
K27ac_merged_peak_3825	0.681184	3.51729e-09
K27ac_merged_peak_21332	1.39552	6.14803e-09
K27ac_merged_peak_7002	0.497754	6.7684e-09
K27ac_merged_peak_25736	0.79003	8.55035e-09
K27ac_merged_peak_30291	0.651083	1.08059e-08
K27ac_merged_peak_3444	0.683865	1.08997e-08
K27ac_merged_peak_11120	0.797239	1.12646e-08
K27ac_merged_peak_28930	0.599155	1.12921e-08
K27ac_merged_peak_32395	0.515804	1.21292e-08
K27ac_merged_peak_20992	0.488057	1.81762e-08
K27ac_merged_peak_28714	0.723434	2.02553e-08
K27ac_merged_peak_33227	0.654541	2.11709e-08
K27ac_merged_peak_21385	0.532593	2.23339e-08
K27ac_merged_peak_17790	1.63858	2.48927e-08
K27ac_merged_peak_24478	1.67436	2.48927e-08
K27ac_merged_peak_5546	1.01366	2.66111e-08
K27ac_merged_peak_28169	0.745231	2.76666e-08
K27ac_merged_peak_2898	0.823979	2.76666e-08
K27ac_merged_peak_32263	0.80639	2.84878e-08
K27ac_merged_peak_5229	1.34802	3.38415e-08
K27ac_merged_peak_14915	1.40294	3.63352e-08
K27ac_merged_peak_32471	0.749365	4.3502e-08
K27ac_merged_peak_1119	0.792226	4.36398e-08
K27ac_merged_peak_11531	0.704563	4.4956e-08
K27ac_merged_peak_19894	0.569056	5.21049e-08
K27ac_merged_peak_5545	0.815599	5.2142e-08
K27ac_merged_peak_7518	1.24117	5.2142e-08
K27ac_merged_peak_885	1.19865	6.60268e-08
K27ac_merged_peak_14730	0.627466	6.72684e-08
K27ac_merged_peak_18756	0.745137	8.09603e-08
K27ac_merged_peak_6515	0.403712	8.09603e-08
K27ac_merged_peak_11918	1.24788	8.9647e-08
K27ac_merged_peak_17986	1.6387	1.11334e-07
K27ac_merged_peak_24509	0.996535	1.11765e-07
K27ac_merged_peak_17892	0.706967	1.17339e-07
K27ac_merged_peak_20307	0.501076	1.17339e-07
K27ac_merged_peak_22033	1.00031	1.17339e-07
K27ac_merged_peak_5679	1.13871	1.47744e-07
K27ac_merged_peak_24779	1.14898	1.49054e-07
K27ac_merged_peak_24255	1.30656	1.51246e-07
K27ac_merged_peak_25540	0.672489	1.8445e-07
K27ac_merged_peak_27728	1.37374	1.8445e-07
K27ac_merged_peak_24868	0.478954	1.87238e-07
K27ac_merged_peak_31691	1.00983	1.93841e-07
K27ac_merged_peak_31985	1.41219	2.02302e-07
K27ac_merged_peak_20073	0.717772	2.468e-07
K27ac_merged_peak_17756	0.918151	2.71359e-07
K27ac_merged_peak_3443	0.516868	2.92991e-07
K27ac_merged_peak_18678	0.941017	3.39388e-07
K27ac_merged_peak_17894	0.713783	3.48132e-07
K27ac_merged_peak_18947	0.457274	4.0293e-07
K27ac_merged_peak_4668	1.27468	4.0293e-07
K27ac_merged_peak_34771	1.12049	4.28015e-07
K27ac_merged_peak_23406	0.865829	4.66174e-07
K27ac_merged_peak_14611	0.570562	6.3351e-07
K27ac_merged_peak_27576	0.827476	6.48983e-07
K27ac_merged_peak_9044	1.10661	7.10297e-07
K27ac_merged_peak_12435	1.47028	7.66008e-07
K27ac_merged_peak_25146	0.967108	8.22774e-07
K27ac_merged_peak_25380	1.04822	8.98962e-07
K27ac_merged_peak_13695	0.893162	9.59262e-07
K27ac_merged_peak_32076	0.995079	1.00288e-06
K27ac_merged_peak_11041	1.51498	1.03197e-06
K27ac_merged_peak_25960	0.488108	1.1388e-06
K27ac_merged_peak_28054	0.739958	1.16534e-06
K27ac_merged_peak_11510	0.771709	1.20049e-06
K27ac_merged_peak_8112	1.05742	1.25236e-06
K27ac_merged_peak_30216	0.599991	1.26548e-06
K27ac_merged_peak_14955	0.745343	1.28723e-06
K27ac_merged_peak_8581	0.818417	1.28723e-06
K27ac_merged_peak_10432	0.804806	1.41861e-06
K27ac_merged_peak_31766	0.517432	1.45428e-06
K27ac_merged_peak_11939	0.478726	1.50936e-06
K27ac_merged_peak_2795	1.07253	1.61839e-06
K27ac_merged_peak_4519	0.886943	1.86091e-06
K27ac_merged_peak_4573	1.14755	1.86091e-06
K27ac_merged_peak_32335	1.1326	1.95017e-06
K27ac_merged_peak_3022	1.06505	2.20048e-06
K27ac_merged_peak_17047	0.871309	2.32351e-06
K27ac_merged_peak_12622	1.11042	2.3307e-06
K27ac_merged_peak_24655	1.27181	2.38085e-06
K27ac_merged_peak_18530	0.774504	2.42726e-06
K27ac_merged_peak_700	0.841664	2.49362e-06
K27ac_merged_peak_6521	1.45439	2.52567e-06
K27ac_merged_peak_5103	0.772588	2.56512e-06
K27ac_merged_peak_18350	0.56907	2.59696e-06
K27ac_merged_peak_3445	0.7615	2.63063e-06
K27ac_merged_peak_16885	0.560668	2.6983e-06
K27ac_merged_peak_9611	0.542108	2.79056e-06
K27ac_merged_peak_24920	0.648721	3.10193e-06
K27ac_merged_peak_26921	1.16664	3.10193e-06
K27ac_merged_peak_3127	1.65972	3.10995e-06
K27ac_merged_peak_18940	0.58102	3.16052e-06
K27ac_merged_peak_29378	1.34911	3.63523e-06
K27ac_merged_peak_31385	0.501516	3.63523e-06
K27ac_merged_peak_25369	0.750025	3.80458e-06
K27ac_merged_peak_33246	0.438435	3.87119e-06
K27ac_merged_peak_33954	0.58413	4.17124e-06
K27ac_merged_peak_6290	0.72523	4.24503e-06
K27ac_merged_peak_33300	0.897116	4.38629e-06
K27ac_merged_peak_22812	0.853805	4.60573e-06
K27ac_merged_peak_24479	1.46513	4.60573e-06
K27ac_merged_peak_32407	0.842248	4.60573e-06
K27ac_merged_peak_6531	0.637119	4.63234e-06
K27ac_merged_peak_28761	0.985781	4.74606e-06
K27ac_merged_peak_18044	0.962108	4.85195e-06
K27ac_merged_peak_27909	0.400168	5.14162e-06
K27ac_merged_peak_14954	1.09124	5.16004e-06
K27ac_merged_peak_14445	0.670001	5.65202e-06
K27ac_merged_peak_23708	0.871715	5.65202e-06
K27ac_merged_peak_33298	0.647742	5.90997e-06
K27ac_merged_peak_4518	0.736842	6.05726e-06
K27ac_merged_peak_15694	0.548629	6.45512e-06
K27ac_merged_peak_5676	1.01789	6.45512e-06
K27ac_merged_peak_16741	0.676966	7.02824e-06
K27ac_merged_peak_19403	0.662526	7.02824e-06
K27ac_merged_peak_4137	0.573627	7.02824e-06
K27ac_merged_peak_30492	0.759038	7.52283e-06
K27ac_merged_peak_11048	0.67455	7.6859e-06
K27ac_merged_peak_32823	0.89978	9.6801e-06
K27ac_merged_peak_24854	0.834862	9.74263e-06
K27ac_merged_peak_32470	1.29337	9.74263e-06
K27ac_merged_peak_25738	0.561575	1.0485e-05
K27ac_merged_peak_20114	0.427839	1.05666e-05
K27ac_merged_peak_2888	0.561634	1.07539e-05
K27ac_merged_peak_13867	0.782048	1.12652e-05
K27ac_merged_peak_31685	0.569407	1.17545e-05
K27ac_merged_peak_23029	0.841763	1.20704e-05
K27ac_merged_peak_29492	0.550867	1.28027e-05
K27ac_merged_peak_5477	0.581855	1.28509e-05
K27ac_merged_peak_10166	0.80812	1.35533e-05
K27ac_merged_peak_30407	0.892244	1.35533e-05
K27ac_merged_peak_13892	1.21842	1.39487e-05
K27ac_merged_peak_27642	1.58356	1.43415e-05
K27ac_merged_peak_3620	1.10284	1.45792e-05
K27ac_merged_peak_22427	0.560389	1.49441e-05
K27ac_merged_peak_6377	1.0127	1.49441e-05
K27ac_merged_peak_27233	0.649501	1.51186e-05
K27ac_merged_peak_18348	0.522993	1.56654e-05
K27ac_merged_peak_32268	0.725462	1.56654e-05
K27ac_merged_peak_8936	0.533049	1.56845e-05
K27ac_merged_peak_10336	0.787875	1.61869e-05
K27ac_merged_peak_3454	1.01093	1.72243e-05
K27ac_merged_peak_27502	0.596776	1.72458e-05
K27ac_merged_peak_32729	0.875378	1.96067e-05
K27ac_merged_peak_27871	0.338083	1.9891e-05
K27ac_merged_peak_22228	0.539133	2.01356e-05
K27ac_merged_peak_3025	0.690696	2.1488e-05
K27ac_merged_peak_17046	0.798834	2.24562e-05
K27ac_merged_peak_34855	1.02344	2.59044e-05
K27ac_merged_peak_6564	0.913224	2.59044e-05
K27ac_merged_peak_11467	0.654109	2.74096e-05
K27ac_merged_peak_19080	1.59747	2.75837e-05
K27ac_merged_peak_18181	0.931328	2.94618e-05
K27ac_merged_peak_8585	0.73937	2.94618e-05
K27ac_merged_peak_13582	0.727012	3.13779e-05
K27ac_merged_peak_31522	0.456325	3.26173e-05
K27ac_merged_peak_11989	0.438943	3.37737e-05
K27ac_merged_peak_3527	0.436148	3.4318e-05
K27ac_merged_peak_350	0.97344	3.50537e-05
K27ac_merged_peak_31000	0.786485	3.63091e-05
K27ac_merged_peak_29222	1.33605	3.85481e-05
K27ac_merged_peak_31443	1.03453	3.8866e-05
K27ac_merged_peak_1543	1.21064	3.98236e-05
K27ac_merged_peak_2895	0.931305	3.98236e-05
K27ac_merged_peak_9049	0.704773	3.98236e-05
K27ac_merged_peak_3290	0.473459	4.25779e-05
K27ac_merged_peak_8459	0.761175	4.46747e-05
K27ac_merged_peak_17493	0.624314	4.54498e-05
K27ac_merged_peak_6668	1.05905	4.66283e-05
K27ac_merged_peak_27028	0.952428	4.91178e-05
K27ac_merged_peak_21595	0.424495	4.95003e-05
K27ac_merged_peak_6673	0.339419	4.95003e-05
K27ac_merged_peak_8716	0.472519	4.95003e-05
K27ac_merged_peak_5052	0.962832	5.0746e-05
K27ac_merged_peak_28041	1.25971	5.08204e-05
K27ac_merged_peak_22637	1.00699	5.19039e-05
K27ac_merged_peak_4037	0.872632	5.19039e-05
K27ac_merged_peak_6477	1.16136	5.48771e-05
K27ac_merged_peak_27213	0.995583	5.55321e-05
K27ac_merged_peak_25393	0.641752	5.90086e-05
K27ac_merged_peak_1210	0.521645	6.4748e-05
K27ac_merged_peak_27869	0.550602	6.57493e-05
K27ac_merged_peak_8952	0.805259	6.7068e-05
K27ac_merged_peak_31890	1.06497	6.87747e-05
K27ac_merged_peak_15820	1.01157	6.9236e-05
K27ac_merged_peak_32671	0.435644	6.93281e-05
K27ac_merged_peak_1059	0.314337	6.96012e-05
K27ac_merged_peak_24430	1.43396	6.96012e-05
K27ac_merged_peak_17222	0.460008	7.0832e-05
K27ac_merged_peak_32824	0.638337	7.0832e-05
K27ac_merged_peak_25100	0.689575	7.36343e-05
K27ac_merged_peak_9605	0.937799	7.52468e-05
K27ac_merged_peak_14624	0.795678	7.68331e-05
K27ac_merged_peak_21988	0.423538	7.68331e-05
K27ac_merged_peak_25394	0.612057	7.85772e-05
K27ac_merged_peak_30560	0.445448	7.87355e-05
K27ac_merged_peak_3017	0.967985	7.95415e-05
K27ac_merged_peak_25213	0.772705	8.2704e-05
K27ac_merged_peak_24104	1.0647	8.35924e-05
K27ac_merged_peak_11603	1.03456	8.43179e-05
K27ac_merged_peak_33054	0.486365	8.43179e-05
K27ac_merged_peak_6075	1.28804	8.53735e-05
K27ac_merged_peak_24795	0.453367	9.27637e-05
K27ac_merged_peak_3083	0.818137	9.29816e-05
K27ac_merged_peak_28702	0.794107	9.51272e-05
K27ac_merged_peak_17163	1.02109	9.64168e-05
K27ac_merged_peak_29229	0.404883	9.64168e-05
K27ac_merged_peak_1937	1.09302	9.76189e-05
K27ac_merged_peak_18754	1.5598	9.8383e-05
K27ac_merged_peak_25581	0.363999	9.89774e-05
K27ac_merged_peak_22333	1.25345	0.000101165
K27ac_merged_peak_33324	1.05833	0.000104323
K27ac_merged_peak_3589	0.67889	0.000105855
K27ac_merged_peak_4170	0.510516	0.000105855
K27ac_merged_peak_32876	1.34064	0.000108621
K27ac_merged_peak_18403	0.595666	0.000110591
K27ac_merged_peak_8364	0.704001	0.000112328
K27ac_merged_peak_27260	1.15792	0.000115533
K27ac_merged_peak_32406	0.76142	0.000117408
K27ac_merged_peak_31619	1.0458	0.000117436
K27ac_merged_peak_20594	1.28178	0.000118041
K27ac_merged_peak_6267	1.24102	0.000118041
K27ac_merged_peak_23582	0.885555	0.000119209
K27ac_merged_peak_34795	1.28719	0.000120737
K27ac_merged_peak_29548	0.779656	0.000121195
K27ac_merged_peak_8753	0.55379	0.000121195
K27ac_merged_peak_16407	1.414	0.000123952
K27ac_merged_peak_28926	1.51521	0.000123952
K27ac_merged_peak_6999	0.516515	0.000124637
K27ac_merged_peak_22191	0.866404	0.000125065
K27ac_merged_peak_25284	0.694978	0.000131599
K27ac_merged_peak_8013	0.869942	0.000136293
K27ac_merged_peak_13827	0.633593	0.000137196
K27ac_merged_peak_22705	0.564583	0.000152651
K27ac_merged_peak_7090	0.443463	0.000152651
K27ac_merged_peak_1247	1.3859	0.000156491
K27ac_merged_peak_10651	1.11585	0.000161333
K27ac_merged_peak_33330	1.74997	0.000161333
K27ac_merged_peak_10696	0.502301	0.000163038
K27ac_merged_peak_4880	0.529854	0.000163966
K27ac_merged_peak_2345	0.80043	0.000165879
K27ac_merged_peak_5727	0.672964	0.000166558
K27ac_merged_peak_4179	0.500021	0.000176265
K27ac_merged_peak_33307	0.509769	0.000178704
K27ac_merged_peak_28275	1.06692	0.000184804
K27ac_merged_peak_30774	1.01084	0.000187394
K27ac_merged_peak_4314	0.938881	0.000188125
K27ac_merged_peak_3018	1.361	0.000194799
K27ac_merged_peak_23089	0.816082	0.000201229
K27ac_merged_peak_28742	0.809504	0.000206997
K27ac_merged_peak_3021	0.856024	0.000207825
K27ac_merged_peak_7008	1.21567	0.000208817
K27ac_merged_peak_33228	1.01356	0.000211654
K27ac_merged_peak_22054	0.820071	0.000214337
K27ac_merged_peak_19903	0.475937	0.000214445
K27ac_merged_peak_18280	0.81289	0.000215891
K27ac_merged_peak_23233	1.46087	0.000215891
K27ac_merged_peak_1173	0.706843	0.000222886
K27ac_merged_peak_6744	0.70093	0.000225809
K27ac_merged_peak_3837	1.21475	0.00022996
K27ac_merged_peak_4003	0.520306	0.000230324
K27ac_merged_peak_29827	0.749722	0.000240006
K27ac_merged_peak_3451	0.489008	0.000241708
K27ac_merged_peak_8966	0.923694	0.000252123
K27ac_merged_peak_27514	0.762685	0.000259373
K27ac_merged_peak_21591	0.762208	0.000267194
K27ac_merged_peak_19135	1.58385	0.000272486
K27ac_merged_peak_28765	0.701988	0.000272486
K27ac_merged_peak_4177	0.559094	0.000277557
K27ac_merged_peak_5484	0.365923	0.000279995
K27ac_merged_peak_24825	0.364473	0.00029011
K27ac_merged_peak_30757	1.34639	0.000303233
K27ac_merged_peak_25732	0.5749	0.000308817
K27ac_merged_peak_31630	0.627648	0.000313271
K27ac_merged_peak_9559	0.939186	0.000313271
K27ac_merged_peak_28244	1.72833	0.000318167
K27ac_merged_peak_11738	0.565034	0.000318431
K27ac_merged_peak_31094	1.29452	0.000321656
K27ac_merged_peak_1898	0.643187	0.000324728
K27ac_merged_peak_12972	1.16403	0.00032488
K27ac_merged_peak_23701	1.88956	0.000331362
K27ac_merged_peak_3800	0.721904	0.000331362
K27ac_merged_peak_14491	0.793688	0.000339244
K27ac_merged_peak_24506	0.771752	0.000339244
K27ac_merged_peak_2695	0.461641	0.000353163
K27ac_merged_peak_11688	1.18589	0.000354967
K27ac_merged_peak_20734	0.485198	0.000364529
K27ac_merged_peak_2406	0.770266	0.000364529
K27ac_merged_peak_6656	1.10192	0.000368822
K27ac_merged_peak_33498	0.515604	0.000381912
K27ac_merged_peak_25961	0.690688	0.000392408
K27ac_merged_peak_22472	0.380549	0.000404133
K27ac_merged_peak_5348	0.414066	0.000410974
K27ac_merged_peak_24355	1.26461	0.000426213
K27ac_merged_peak_26014	0.478464	0.000437395
K27ac_merged_peak_27383	1.27862	0.000463651
K27ac_merged_peak_14410	0.358383	0.000473116
K27ac_merged_peak_32449	0.63511	0.000473116
K27ac_merged_peak_9372	0.684086	0.000481582
K27ac_merged_peak_24477	1.69697	0.00048414
K27ac_merged_peak_11689	0.931456	0.000484807
K27ac_merged_peak_34551	1.19722	0.000500794
K27ac_merged_peak_26814	0.3798	0.000502141
K27ac_merged_peak_32500	0.445108	0.000505525
K27ac_merged_peak_26069	1.01716	0.000505807
K27ac_merged_peak_24921	1.15673	0.000541456
K27ac_merged_peak_3338	0.385937	0.000561784
K27ac_merged_peak_17432	0.457341	0.00056742
K27ac_merged_peak_24711	0.976519	0.00056742
K27ac_merged_peak_5307	0.446731	0.000590957
K27ac_merged_peak_21939	0.496683	0.000620413
K27ac_merged_peak_21309	0.509415	0.000629774
K27ac_merged_peak_28354	0.518175	0.00063993
K27ac_merged_peak_32411	1.7449	0.00063993
K27ac_merged_peak_23368	1.20706	0.000654864
K27ac_merged_peak_31788	1.00618	0.000657557
K27ac_merged_peak_22077	1.37166	0.000658002
K27ac_merged_peak_26125	0.622376	0.000664412
K27ac_merged_peak_9188	1.12892	0.000664878
K27ac_merged_peak_1709	0.457508	0.000673384
K27ac_merged_peak_32403	0.317274	0.000678861
K27ac_merged_peak_3095	1.45138	0.000679692
K27ac_merged_peak_32266	0.266979	0.000694449
K27ac_merged_peak_24602	0.744419	0.000707239
K27ac_merged_peak_27535	0.480706	0.00071949
K27ac_merged_peak_16903	0.992225	0.00073043
K27ac_merged_peak_14404	0.709296	0.000731221
K27ac_merged_peak_27953	1.58464	0.000760728
K27ac_merged_peak_33741	0.596336	0.000771176
K27ac_merged_peak_12398	0.685096	0.000785212
K27ac_merged_peak_1972	1.13311	0.000811205
K27ac_merged_peak_31681	0.861225	0.000825315
K27ac_merged_peak_5600	0.985751	0.000828766
K27ac_merged_peak_14997	0.381132	0.000832653
K27ac_merged_peak_31217	0.722967	0.000832653
K27ac_merged_peak_32792	1.42022	0.000866721
K27ac_merged_peak_7080	0.958691	0.000866721
K27ac_merged_peak_23087	1.25417	0.000871912
K27ac_merged_peak_17050	0.467055	0.00088349
K27ac_merged_peak_32244	0.774265	0.00088349
K27ac_merged_peak_33848	0.946629	0.000891242
K27ac_merged_peak_16636	0.87282	0.000897691
K27ac_merged_peak_18932	0.663195	0.00090415
K27ac_merged_peak_27240	1.42253	0.000921729
K27ac_merged_peak_3723	1.292	0.000930436
K27ac_merged_peak_26105	0.78978	0.000945567
K27ac_merged_peak_27404	0.77315	0.000945567
K27ac_merged_peak_30293	0.861004	0.000947618
K27ac_merged_peak_14945	0.953822	0.000980022
K27ac_merged_peak_3586	0.889231	0.000981668
K27ac_merged_peak_28046	0.393449	0.000989958
K27ac_merged_peak_7052	0.499636	0.000989958
K27ac_merged_peak_11621	0.368621	0.00101207
K27ac_merged_peak_29151	0.668415	0.00101456
K27ac_merged_peak_30176	0.611447	0.00101702
K27ac_merged_peak_1943	1.34986	0.00101998
K27ac_merged_peak_10290	0.966439	0.00104148
K27ac_merged_peak_3332	1.03586	0.00105737
K27ac_merged_peak_14575	0.549471	0.00107534
K27ac_merged_peak_32142	0.568366	0.00107534
K27ac_merged_peak_33835	0.566363	0.00109478
K27ac_merged_peak_22197	0.68951	0.00113987
K27ac_merged_peak_9373	0.611008	0.00117893
K27ac_merged_peak_17794	0.571071	0.00120116
K27ac_merged_peak_11065	0.568477	0.00120701
K27ac_merged_peak_6011	0.548337	0.00121481
K27ac_merged_peak_28529	0.319052	0.0012251
K27ac_merged_peak_16786	0.468508	0.0012462
K27ac_merged_peak_215	0.538921	0.00125113
K27ac_merged_peak_5120	0.781473	0.00125113
K27ac_merged_peak_23030	0.916143	0.00130927
K27ac_merged_peak_16737	0.751857	0.00131803
K27ac_merged_peak_17646	0.34964	0.00131803
K27ac_merged_peak_23434	1.3053	0.00131803
K27ac_merged_peak_8527	1.24961	0.00131803
K27ac_merged_peak_30518	0.650039	0.00132636
K27ac_merged_peak_4419	0.525636	0.00134002
K27ac_merged_peak_7277	0.775478	0.00134002
K27ac_merged_peak_17234	1.15486	0.00134745
K27ac_merged_peak_22792	0.331299	0.00134745
K27ac_merged_peak_5320	0.459015	0.00134745
K27ac_merged_peak_24799	1.13955	0.00135034
K27ac_merged_peak_19944	1.21094	0.00136876
K27ac_merged_peak_12078	0.485619	0.00137044
K27ac_merged_peak_27227	0.487559	0.00137211
K27ac_merged_peak_27025	0.651902	0.00139026
K27ac_merged_peak_32861	0.759795	0.00139212
K27ac_merged_peak_1596	0.898673	0.0013927
K27ac_merged_peak_29162	0.662099	0.00139346
K27ac_merged_peak_8694	0.402867	0.00139346
K27ac_merged_peak_9650	1.01495	0.00140377
K27ac_merged_peak_14025	0.500511	0.00140473
K27ac_merged_peak_22776	0.459713	0.00144102
K27ac_merged_peak_29661	0.371842	0.00144102
K27ac_merged_peak_24427	1.08195	0.00145365
K27ac_merged_peak_17088	1.29049	0.00146574
K27ac_merged_peak_14708	0.557556	0.00147353
K27ac_merged_peak_15067	1.19858	0.00148831
K27ac_merged_peak_29822	0.698288	0.00149595
K27ac_merged_peak_1371	0.371423	0.00151842
K27ac_merged_peak_19252	0.928509	0.00153548
K27ac_merged_peak_15036	0.954303	0.00154149
K27ac_merged_peak_29385	1.27715	0.00154296
K27ac_merged_peak_30635	0.796347	0.00155647
K27ac_merged_peak_26542	0.42652	0.00162774
K27ac_merged_peak_20783	0.910653	0.00162843
K27ac_merged_peak_9427	0.920103	0.00164497
K27ac_merged_peak_25181	1.18792	0.00164578
K27ac_merged_peak_7811	0.786153	0.00167901
K27ac_merged_peak_9975	0.439434	0.00168114
K27ac_merged_peak_9689	1.05726	0.0016847
K27ac_merged_peak_7883	1.1065	0.00169585
K27ac_merged_peak_29734	1.30258	0.00170782
K27ac_merged_peak_5613	0.911572	0.00170782
K27ac_merged_peak_9456	0.940897	0.00173881
K27ac_merged_peak_9228	0.677544	0.00175892
K27ac_merged_peak_348	0.749628	0.00177993
K27ac_merged_peak_29865	0.893521	0.00178129
K27ac_merged_peak_5361	0.397794	0.00178129
K27ac_merged_peak_16672	0.624676	0.00182473
K27ac_merged_peak_29950	0.464504	0.00184521
K27ac_merged_peak_30462	0.549741	0.0018726
K27ac_merged_peak_21389	0.677849	0.00189243
K27ac_merged_peak_28173	0.894986	0.00190047
K27ac_merged_peak_30391	0.738347	0.00190484
K27ac_merged_peak_20695	0.446482	0.0019223
K27ac_merged_peak_24896	0.672624	0.00195657
K27ac_merged_peak_154	0.507288	0.00195932
K27ac_merged_peak_12840	1.01936	0.0019612
K27ac_merged_peak_3767	0.592598	0.00196215
K27ac_merged_peak_4417	1.21792	0.00204554
K27ac_merged_peak_7700	1.43722	0.00204554
K27ac_merged_peak_18554	0.857725	0.00205198
K27ac_merged_peak_6813	0.985775	0.00206477
K27ac_merged_peak_29374	0.915907	0.0020674
K27ac_merged_peak_6269	0.522588	0.00210715
K27ac_merged_peak_7848	0.600407	0.00212369
K27ac_merged_peak_20398	0.539589	0.00215837
K27ac_merged_peak_1200	0.557365	0.00226945
K27ac_merged_peak_30289	0.338621	0.00226945
K27ac_merged_peak_9659	1.12174	0.00233652
K27ac_merged_peak_32405	0.575679	0.00235166
K27ac_merged_peak_16879	0.718931	0.00240659
K27ac_merged_peak_9880	0.327263	0.00240659
K27ac_merged_peak_22656	0.427818	0.0024096
K27ac_merged_peak_11938	0.700275	0.00241356
K27ac_merged_peak_29399	1.32538	0.00241356
K27ac_merged_peak_16912	0.45993	0.0024666
K27ac_merged_peak_33314	0.441516	0.0024666
K27ac_merged_peak_32690	0.624152	0.00249642
K27ac_merged_peak_22803	1.27951	0.00250295
K27ac_merged_peak_24223	0.441014	0.00253305
K27ac_merged_peak_21568	1.22549	0.00254582
K27ac_merged_peak_28767	1.02537	0.00255022
K27ac_merged_peak_19687	0.380813	0.00260597
K27ac_merged_peak_30404	0.82344	0.00260811
K27ac_merged_peak_11900	0.58787	0.00260932
K27ac_merged_peak_27214	1.44189	0.00260932
K27ac_merged_peak_13096	0.509207	0.00263199
K27ac_merged_peak_14458	0.401825	0.00263199
K27ac_merged_peak_7395	0.929912	0.00263199
K27ac_merged_peak_8950	0.911893	0.00264113
K27ac_merged_peak_26404	0.456126	0.00267695
K27ac_merged_peak_34218	0.907707	0.00267695
K27ac_merged_peak_1207	0.930606	0.00267885
K27ac_merged_peak_7820	0.709282	0.00267885
K27ac_merged_peak_33349	1.18886	0.0027084
K27ac_merged_peak_22820	1.19261	0.00273497
K27ac_merged_peak_2426	1.01352	0.00273497
K27ac_merged_peak_11331	0.83636	0.00275875
K27ac_merged_peak_24973	1.15624	0.00277179
K27ac_merged_peak_30500	0.566589	0.00280581
K27ac_merged_peak_29148	0.671171	0.00280871
K27ac_merged_peak_7770	0.640963	0.00280871
K27ac_merged_peak_28694	0.529591	0.00281629
K27ac_merged_peak_1536	0.84228	0.00283723
K27ac_merged_peak_5384	0.634217	0.00283988
K27ac_merged_peak_33601	1.20053	0.00288323
K27ac_merged_peak_15413	0.356915	0.00288587
K27ac_merged_peak_5801	1.09699	0.00290101
K27ac_merged_peak_21310	0.982175	0.00295289
K27ac_merged_peak_11449	1.26529	0.00296719
K27ac_merged_peak_28671	0.35198	0.00297083
K27ac_merged_peak_27800	1.11832	0.00300063
K27ac_merged_peak_9423	0.539908	0.00304301
K27ac_merged_peak_14463	0.530863	0.00304921
K27ac_merged_peak_32863	1.15716	0.00305443
K27ac_merged_peak_12497	0.354828	0.00307919
K27ac_merged_peak_33530	0.621959	0.00307919
K27ac_merged_peak_4892	0.460805	0.00311432
K27ac_merged_peak_10709	0.619904	0.0031498
K27ac_merged_peak_24318	1.14394	0.00317481
K27ac_merged_peak_4940	0.416584	0.00321665
K27ac_merged_peak_34239	0.886386	0.00322165
K27ac_merged_peak_6821	1.00743	0.00323311
K27ac_merged_peak_9710	0.633265	0.00325098
K27ac_merged_peak_19294	0.853609	0.00325234
K27ac_merged_peak_22758	0.747705	0.00325234
K27ac_merged_peak_30446	1.27826	0.00325804
K27ac_merged_peak_4276	0.894204	0.00325804
K27ac_merged_peak_17620	0.305439	0.00330999
K27ac_merged_peak_24875	0.484102	0.00330999
K27ac_merged_peak_33994	0.323388	0.00332047
K27ac_merged_peak_20127	0.79456	0.00332504
K27ac_merged_peak_25462	0.477611	0.00332969
K27ac_merged_peak_20325	0.493108	0.00333183
K27ac_merged_peak_34310	0.647837	0.00347101
K27ac_merged_peak_1548	0.649813	0.00351101
K27ac_merged_peak_22238	0.850345	0.00355601
K27ac_merged_peak_3062	0.401878	0.00355601
K27ac_merged_peak_7473	0.774771	0.00361306
K27ac_merged_peak_9835	0.78381	0.00362234
K27ac_merged_peak_1143	0.987562	0.00364724
K27ac_merged_peak_18349	0.390289	0.00364724
K27ac_merged_peak_621	0.3695	0.00368091
K27ac_merged_peak_22364	0.747046	0.00368581
K27ac_merged_peak_28660	1.35796	0.00368695
K27ac_merged_peak_12644	0.483504	0.00372747
K27ac_merged_peak_5598	0.250997	0.00377534
K27ac_merged_peak_18240	0.28482	0.00381114
K27ac_merged_peak_3016	0.358732	0.00383096
K27ac_merged_peak_16180	0.828184	0.00385452
K27ac_merged_peak_16739	0.746488	0.00394563
K27ac_merged_peak_28507	0.563294	0.00403404
K27ac_merged_peak_26262	0.743485	0.00407408
K27ac_merged_peak_21903	1.00641	0.00410862
K27ac_merged_peak_14039	0.456622	0.00411251
K27ac_merged_peak_12307	0.595578	0.00422552
K27ac_merged_peak_6208	1.25926	0.0043216
K27ac_merged_peak_7319	0.419101	0.0043216
K27ac_merged_peak_33302	0.734044	0.00432634
K27ac_merged_peak_9045	0.68755	0.00432634
K27ac_merged_peak_28377	0.640303	0.00437225
K27ac_merged_peak_3218	0.768434	0.00440753
K27ac_merged_peak_969	0.552714	0.00442304
K27ac_merged_peak_5638	0.734879	0.0044439
K27ac_merged_peak_15137	0.673043	0.00444965
K27ac_merged_peak_16126	0.453256	0.00445381
K27ac_merged_peak_25243	0.471909	0.00446374
K27ac_merged_peak_22295	0.871959	0.00454568
K27ac_merged_peak_19287	1.1066	0.00458192
K27ac_merged_peak_12649	0.860898	0.00460012
K27ac_merged_peak_4885	0.986806	0.00460012
K27ac_merged_peak_23687	1.26415	0.00461224
K27ac_merged_peak_24218	1.00982	0.00461224
K27ac_merged_peak_9424	0.578749	0.00465878
K27ac_merged_peak_18004	0.643836	0.00466443
K27ac_merged_peak_1242	0.540853	0.00470036
K27ac_merged_peak_20200	0.863118	0.00471081
K27ac_merged_peak_25379	0.845475	0.00471081
K27ac_merged_peak_25241	0.381019	0.00473885
K27ac_merged_peak_18578	0.675995	0.00474797
K27ac_merged_peak_12174	0.544002	0.00479504
K27ac_merged_peak_28498	0.55728	0.00481447
K27ac_merged_peak_8176	0.413086	0.00482437
K27ac_merged_peak_2317	0.336855	0.00484555
K27ac_merged_peak_1572	0.786109	0.00497897
K27ac_merged_peak_19596	1.14965	0.00500589
K27ac_merged_peak_32404	0.636485	0.00503757
K27ac_merged_peak_27912	0.353775	0.00505267
K27ac_merged_peak_23283	0.255987	0.00506948
K27ac_merged_peak_24778	1.48442	0.00508911
K27ac_merged_peak_33560	0.394257	0.00529553
K27ac_merged_peak_28533	1.22618	0.00537823
K27ac_merged_peak_24435	0.520335	0.00542219
K27ac_merged_peak_22747	0.850475	0.00542676
K27ac_merged_peak_2045	0.568132	0.00552317
K27ac_merged_peak_19930	0.600857	0.00554832
K27ac_merged_peak_26470	0.893209	0.00557914
K27ac_merged_peak_27629	0.934628	0.00560065
K27ac_merged_peak_29058	0.429436	0.00560065
K27ac_merged_peak_4716	0.883291	0.00560065
K27ac_merged_peak_32774	0.480292	0.00560369
K27ac_merged_peak_18758	0.955039	0.00563262
K27ac_merged_peak_24949	0.672623	0.00570672
K27ac_merged_peak_23002	1.15884	0.0057151
K27ac_merged_peak_27203	0.549646	0.0057201
K27ac_merged_peak_18114	1.10101	0.00576585
K27ac_merged_peak_23643	0.632994	0.00576585
K27ac_merged_peak_23061	0.24918	0.00577141
K27ac_merged_peak_583	1.04347	0.00577706
K27ac_merged_peak_29633	0.586375	0.00583033
K27ac_merged_peak_33052	0.541053	0.00583412
K27ac_merged_peak_29451	0.645481	0.00584942
K27ac_merged_peak_9808	0.369527	0.00584942
K27ac_merged_peak_18441	0.405898	0.00585538
K27ac_merged_peak_10221	0.838038	0.00586917
K27ac_merged_peak_12786	0.37481	0.00586917
K27ac_merged_peak_15592	0.408176	0.00586917
K27ac_merged_peak_20692	0.432487	0.00586917
K27ac_merged_peak_22000	0.370949	0.00586917
K27ac_merged_peak_32008	0.693813	0.00586917
K27ac_merged_peak_5479	0.356629	0.00586917
K27ac_merged_peak_10249	0.371518	0.00598696
K27ac_merged_peak_8961	0.753084	0.00598696
K27ac_merged_peak_17808	1.01457	0.00605992
K27ac_merged_peak_20480	0.480656	0.006229
K27ac_merged_peak_29005	0.938987	0.006229
K27ac_merged_peak_6751	0.343295	0.006229
K27ac_merged_peak_25894	0.832602	0.00624709
K27ac_merged_peak_30716	0.362235	0.00629741
K27ac_merged_peak_19923	0.345463	0.00640883
K27ac_merged_peak_8951	0.908673	0.00644001
K27ac_merged_peak_20855	0.3814	0.00658511
K27ac_merged_peak_32771	0.511487	0.00669736
K27ac_merged_peak_5218	1.45719	0.00669793
K27ac_merged_peak_8509	0.570769	0.00673693
K27ac_merged_peak_3217	0.582867	0.00674507
K27ac_merged_peak_23989	0.343529	0.0067687
K27ac_merged_peak_22192	0.426414	0.00689899
K27ac_merged_peak_33188	0.910525	0.00690952
K27ac_merged_peak_3505	0.702582	0.00690952
K27ac_merged_peak_22352	0.535473	0.00709441
K27ac_merged_peak_3015	0.612393	0.00709441
K27ac_merged_peak_18557	0.53306	0.00711974
K27ac_merged_peak_26121	0.802615	0.00715391
K27ac_merged_peak_3361	1.07128	0.00715391
K27ac_merged_peak_23244	0.294869	0.00715812
K27ac_merged_peak_15008	0.368547	0.0072593
K27ac_merged_peak_26918	0.982068	0.0072725
K27ac_merged_peak_10691	0.653559	0.00735537
K27ac_merged_peak_21051	0.458693	0.00735537
K27ac_merged_peak_9425	1.04001	0.00750223
K27ac_merged_peak_21565	0.661455	0.00755043
K27ac_merged_peak_26120	1.40856	0.00758598
K27ac_merged_peak_2316	0.463528	0.0075905
K27ac_merged_peak_14908	0.661773	0.00760589
K27ac_merged_peak_24267	0.324867	0.00770061
K27ac_merged_peak_29380	1.14251	0.00770061
K27ac_merged_peak_5513	0.921662	0.00770061
K27ac_merged_peak_27486	0.761157	0.00783596
K27ac_merged_peak_17048	1.65451	0.00783665
K27ac_merged_peak_4412	0.440981	0.00786702
K27ac_merged_peak_28762	0.773621	0.00789344
K27ac_merged_peak_33301	0.867129	0.00812847
K27ac_merged_peak_6210	0.837193	0.00814393
K27ac_merged_peak_30107	0.533556	0.00815598
K27ac_merged_peak_5029	0.979531	0.00820804
K27ac_merged_peak_6960	1.25123	0.00822849
K27ac_merged_peak_29544	0.351051	0.00824942
K27ac_merged_peak_22509	1.3362	0.00825225
K27ac_merged_peak_4357	0.815962	0.00825244
K27ac_merged_peak_25147	0.946795	0.00831779
K27ac_merged_peak_14913	0.655923	0.00833296
K27ac_merged_peak_32492	0.704227	0.00836783
K27ac_merged_peak_3327	1.13007	0.0085647
K27ac_merged_peak_14568	0.49271	0.00860912
K27ac_merged_peak_2696	0.828678	0.00867734
K27ac_merged_peak_22233	0.996774	0.00871157
K27ac_merged_peak_19407	1.26247	0.00871695
K27ac_merged_peak_16078	0.388792	0.00877175
K27ac_merged_peak_25617	1.03302	0.00877175
K27ac_merged_peak_22353	0.355377	0.00895076
K27ac_merged_peak_34891	0.710492	0.00896645
K27ac_merged_peak_4010	0.306676	0.00913149
K27ac_merged_peak_3696	0.981159	0.00914426
K27ac_merged_peak_4634	0.54625	0.00920705
K27ac_merged_peak_25965	0.450816	0.00930308
K27ac_merged_peak_6662	1.31533	0.00930308
K27ac_merged_peak_8549	0.449145	0.00933809
K27ac_merged_peak_24606	0.45593	0.00936406
K27ac_merged_peak_3615	0.958518	0.00936406
K27ac_merged_peak_27987	0.585123	0.00939099
K27ac_merged_peak_3026	1.07543	0.00949665
K27ac_merged_peak_1116	0.317418	0.0095119
K27ac_merged_peak_25476	1.02626	0.0095616
K27ac_merged_peak_22871	1.17333	0.00956877
K27ac_merged_peak_27406	0.599676	0.00968093
K27ac_merged_peak_2816	0.987665	0.00972236
K27ac_merged_peak_24773	0.678281	0.00980075
K27ac_merged_peak_23807	0.600554	0.00981906
K27ac_merged_peak_26101	0.42424	0.00982977
K27ac_merged_peak_13393	0.923737	0.00984231
K27ac_merged_peak_8362	0.996854	0.00989827
K27ac_merged_peak_3278	0.549688	0.00992347
K27ac_merged_peak_16884	0.590062	0.00996211
K27ac_merged_peak_25964	0.399916	0.0102735
K27ac_merged_peak_17539	0.723087	0.0102845
K27ac_merged_peak_32396	0.387928	0.0102845
K27ac_merged_peak_30168	0.549695	0.0103008
K27ac_merged_peak_34818	1.03258	0.0103008
K27ac_merged_peak_3027	0.991451	0.0104257
K27ac_merged_peak_11917	0.811805	0.0104796
K27ac_merged_peak_22859	0.599008	0.0104796
K27ac_merged_peak_32281	0.766765	0.0105746
K27ac_merged_peak_23627	0.501939	0.0106785
K27ac_merged_peak_27783	0.715938	0.0107174
K27ac_merged_peak_6741	0.558892	0.0107174
K27ac_merged_peak_14633	0.790893	0.010871
K27ac_merged_peak_3160	0.375584	0.0108901
K27ac_merged_peak_20856	0.491968	0.0110187
K27ac_merged_peak_24505	0.943437	0.0110501
K27ac_merged_peak_4352	0.667389	0.0111193
K27ac_merged_peak_22430	0.845106	0.0112168
K27ac_merged_peak_28251	0.28291	0.0112326
K27ac_merged_peak_23596	0.705039	0.0113523
K27ac_merged_peak_31909	0.544549	0.0113674
K27ac_merged_peak_20740	0.578833	0.0114293
K27ac_merged_peak_32537	0.967239	0.0115028
K27ac_merged_peak_2522	1.43661	0.0115958
K27ac_merged_peak_30011	0.714685	0.0116035
K27ac_merged_peak_24879	0.45736	0.0117943
K27ac_merged_peak_34789	0.839096	0.011812
K27ac_merged_peak_21123	1.15327	0.0118736
K27ac_merged_peak_22467	0.376617	0.0118736
K27ac_merged_peak_30197	0.428632	0.0118736
K27ac_merged_peak_3023	0.891732	0.0119034
K27ac_merged_peak_24081	0.805084	0.0119581
K27ac_merged_peak_4425	0.883509	0.012054
K27ac_merged_peak_3093	0.763897	0.0120606
K27ac_merged_peak_10008	1.36851	0.0120782
K27ac_merged_peak_17152	0.773295	0.0120782
K27ac_merged_peak_32339	0.717462	0.0120782
K27ac_merged_peak_9353	0.476732	0.0122504
K27ac_merged_peak_2133	1.00497	0.012298
K27ac_merged_peak_24575	0.326904	0.012298
K27ac_merged_peak_33420	0.604768	0.012298
K27ac_merged_peak_7079	0.67856	0.012298
K27ac_merged_peak_30478	0.948706	0.0123709
K27ac_merged_peak_22318	0.342301	0.0124402
K27ac_merged_peak_21920	0.767309	0.0124839
K27ac_merged_peak_34620	1.13444	0.0125774
K27ac_merged_peak_29899	0.522419	0.0127312
K27ac_merged_peak_19404	1.0308	0.0128676
K27ac_merged_peak_31357	0.540233	0.0128932
K27ac_merged_peak_16900	0.658662	0.0130475
K27ac_merged_peak_26603	1.29336	0.0133379
K27ac_merged_peak_32348	0.833895	0.0133379
K27ac_merged_peak_14956	0.714073	0.0133862
K27ac_merged_peak_16745	0.814704	0.0133963
K27ac_merged_peak_4275	0.60626	0.0134379
K27ac_merged_peak_3250	0.299725	0.0134661
K27ac_merged_peak_29829	0.836961	0.01348
K27ac_merged_peak_5476	0.37559	0.0135083
K27ac_merged_peak_25099	1.07262	0.0136615
K27ac_merged_peak_28958	0.711944	0.0137935
K27ac_merged_peak_21143	0.325517	0.0139167
K27ac_merged_peak_9616	0.959111	0.0139753
K27ac_merged_peak_18704	1.30352	0.0143228
K27ac_merged_peak_4828	0.646011	0.014341
K27ac_merged_peak_7744	0.737636	0.0144586
K27ac_merged_peak_9468	1.30192	0.0144586
K27ac_merged_peak_27850	0.366803	0.0144685
K27ac_merged_peak_24524	0.444193	0.0145116
K27ac_merged_peak_8841	0.875702	0.0145316
K27ac_merged_peak_7864	0.523339	0.0145926
K27ac_merged_peak_9903	0.743133	0.0146769
K27ac_merged_peak_18929	0.606248	0.0146957
K27ac_merged_peak_25899	0.719766	0.0147211
K27ac_merged_peak_12087	0.553946	0.0147772
K27ac_merged_peak_20464	0.355148	0.0149033
K27ac_merged_peak_26095	0.594006	0.0149033
K27ac_merged_peak_7461	1.28009	0.0149215
K27ac_merged_peak_16805	0.353311	0.0149789
K27ac_merged_peak_23667	1.2427	0.0149789
K27ac_merged_peak_8934	0.583888	0.0149789
K27ac_merged_peak_3453	0.53944	0.0150396
K27ac_merged_peak_6548	0.675546	0.0151131
K27ac_merged_peak_3446	0.724402	0.0151825
K27ac_merged_peak_19978	1.00163	0.0152001
K27ac_merged_peak_23905	0.511604	0.0152507
K27ac_merged_peak_752	0.521926	0.0152507
K27ac_merged_peak_18444	0.927313	0.0153012
K27ac_merged_peak_34335	0.581683	0.0153012
K27ac_merged_peak_9620	0.528299	0.0153571
K27ac_merged_peak_5625	0.800022	0.0157044
K27ac_merged_peak_5517	0.755703	0.0158085
K27ac_merged_peak_30443	0.455862	0.0159085
K27ac_merged_peak_2062	0.274036	0.0160577
K27ac_merged_peak_28817	0.942656	0.0161215
K27ac_merged_peak_26361	0.69385	0.0162525
K27ac_merged_peak_23097	0.947002	0.0163564
K27ac_merged_peak_16477	1.08577	0.0164184
K27ac_merged_peak_18283	0.939786	0.0165251
K27ac_merged_peak_22070	0.575354	0.0166509
K27ac_merged_peak_24950	0.306343	0.0166664
K27ac_merged_peak_23719	0.364926	0.0167226
K27ac_merged_peak_32772	0.766895	0.0167397
K27ac_merged_peak_21386	0.284608	0.0169784
K27ac_merged_peak_28063	1.08336	0.017071
K27ac_merged_peak_13016	0.822538	0.0171623
K27ac_merged_peak_21891	1.03364	0.0171623
K27ac_merged_peak_24405	0.869902	0.0172081
K27ac_merged_peak_23125	0.311122	0.0172201
K27ac_merged_peak_31341	0.842094	0.0173306
K27ac_merged_peak_11390	0.518353	0.0174163
K27ac_merged_peak_6787	0.688935	0.0174163
K27ac_merged_peak_28488	0.819988	0.0174943
K27ac_merged_peak_9963	0.378512	0.0175105
K27ac_merged_peak_21512	0.61305	0.017774
K27ac_merged_peak_31120	1.04187	0.017774
K27ac_merged_peak_5311	0.56682	0.0180491
K27ac_merged_peak_34049	0.434106	0.0181565
K27ac_merged_peak_33311	0.832196	0.0181587
K27ac_merged_peak_31508	0.552398	0.0181707
K27ac_merged_peak_17232	0.493153	0.0188279
K27ac_merged_peak_28247	0.519091	0.0189337
K27ac_merged_peak_4385	1.23116	0.0189337
K27ac_merged_peak_27066	0.432572	0.0189708
K27ac_merged_peak_31261	0.272337	0.0190041
K27ac_merged_peak_23694	0.372376	0.0190412
K27ac_merged_peak_9560	0.519212	0.0190412
K27ac_merged_peak_14911	0.653766	0.0190983
K27ac_merged_peak_28491	0.808377	0.0191464
K27ac_merged_peak_14746	0.713871	0.0192021
K27ac_merged_peak_9925	0.319629	0.0192021
K27ac_merged_peak_5680	1.00399	0.0194195
K27ac_merged_peak_17771	0.516305	0.0198701
K27ac_merged_peak_2081	0.337281	0.0198729
K27ac_merged_peak_11008	0.701652	0.0199824
K27ac_merged_peak_12585	0.341533	0.0199824
K27ac_merged_peak_16708	0.658181	0.0199824
K27ac_merged_peak_2421	1.1128	0.0199824
K27ac_merged_peak_26913	0.752906	0.0199824
K27ac_merged_peak_2708	0.498801	0.0203465
K27ac_merged_peak_9641	0.592188	0.0203465
K27ac_merged_peak_7557	0.43437	0.0203486
K27ac_merged_peak_27405	0.790885	0.0203835
K27ac_merged_peak_14457	0.433559	0.0205824
K27ac_merged_peak_26232	0.920297	0.0207323
K27ac_merged_peak_28784	0.333182	0.0212682
K27ac_merged_peak_34346	0.52158	0.021286
K27ac_merged_peak_19081	1.10756	0.0216166
K27ac_merged_peak_19937	0.438754	0.0218856
K27ac_merged_peak_10380	0.670049	0.022029
K27ac_merged_peak_16778	0.323901	0.02215
K27ac_merged_peak_4884	0.546156	0.0222958
K27ac_merged_peak_30187	0.814002	0.0224681
K27ac_merged_peak_7355	0.33154	0.0224681
K27ac_merged_peak_8055	0.333678	0.0225257
K27ac_merged_peak_610	0.75368	0.0226146
K27ac_merged_peak_22230	0.638058	0.0226218
K27ac_merged_peak_18045	0.906833	0.0226514
K27ac_merged_peak_11882	0.791829	0.0227277
K27ac_merged_peak_25539	0.476899	0.0228487
K27ac_merged_peak_3806	0.484258	0.0228993
K27ac_merged_peak_23012	0.46421	0.0231931
K27ac_merged_peak_4520	0.347577	0.0231931
K27ac_merged_peak_34372	1.05965	0.0232239
K27ac_merged_peak_7718	0.535604	0.0232411
K27ac_merged_peak_29679	0.42007	0.0232683
K27ac_merged_peak_16782	0.707136	0.023327
K27ac_merged_peak_32141	0.557791	0.0234128
K27ac_merged_peak_31662	0.490822	0.0238206
K27ac_merged_peak_11674	0.423686	0.0240934
K27ac_merged_peak_6661	0.489145	0.0240934
K27ac_merged_peak_6781	0.56957	0.024324
K27ac_merged_peak_23776	1.04252	0.0244715
K27ac_merged_peak_25421	0.70915	0.0246166
K27ac_merged_peak_9394	0.431268	0.0248712
K27ac_merged_peak_30489	0.801249	0.0250304
K27ac_merged_peak_22323	0.573	0.0250476
K27ac_merged_peak_9557	0.533444	0.0250476
K27ac_merged_peak_25483	1.1952	0.0252567
K27ac_merged_peak_25547	0.315148	0.0254388
K27ac_merged_peak_29453	0.312131	0.0255259
K27ac_merged_peak_25974	0.418274	0.0257943
K27ac_merged_peak_19931	0.522787	0.0259209
K27ac_merged_peak_31631	1.14843	0.0259498
K27ac_merged_peak_25036	0.878135	0.0260296
K27ac_merged_peak_14815	0.672471	0.0262635
K27ac_merged_peak_9696	0.615945	0.0263361
K27ac_merged_peak_18760	0.923319	0.0264215
K27ac_merged_peak_14024	0.250026	0.0265976
K27ac_merged_peak_29665	0.33817	0.0266887
K27ac_merged_peak_29349	0.432645	0.0268073
K27ac_merged_peak_20481	0.291927	0.0268576
K27ac_merged_peak_10694	1.10424	0.026893
K27ac_merged_peak_33310	0.861641	0.0270586
K27ac_merged_peak_29051	0.548179	0.0274324
K27ac_merged_peak_22948	0.362937	0.0275357
K27ac_merged_peak_9807	0.642544	0.0275357
K27ac_merged_peak_20302	0.621011	0.027558
K27ac_merged_peak_2979	1.05009	0.0278327
K27ac_merged_peak_3171	0.604716	0.0278923
K27ac_merged_peak_24322	0.564729	0.0281637
K27ac_merged_peak_28518	0.501928	0.0282769
K27ac_merged_peak_16637	1.19212	0.0283925
K27ac_merged_peak_4484	0.352959	0.0283925
K27ac_merged_peak_23315	0.742075	0.0285731
K27ac_merged_peak_32054	0.530763	0.0285847
K27ac_merged_peak_14074	0.956731	0.0288413
K27ac_merged_peak_22464	1.09583	0.0288413
K27ac_merged_peak_28703	0.556695	0.0288413
K27ac_merged_peak_3311	0.90836	0.0288413
K27ac_merged_peak_17876	0.602227	0.0288563
K27ac_merged_peak_12081	0.729732	0.0290441
K27ac_merged_peak_7156	0.314057	0.0290441
K27ac_merged_peak_8840	0.867701	0.0290604
K27ac_merged_peak_18721	1.17045	0.0291098
K27ac_merged_peak_8894	0.781695	0.0291098
K27ac_merged_peak_9366	0.37373	0.0293019
K27ac_merged_peak_18362	0.91813	0.0296052
K27ac_merged_peak_2342	1.11031	0.0296052
K27ac_merged_peak_23705	1.00546	0.0296052
K27ac_merged_peak_31897	0.361627	0.0296513
K27ac_merged_peak_32124	0.393959	0.0298075
K27ac_merged_peak_22757	0.814896	0.0298728
K27ac_merged_peak_31767	0.508643	0.0298728
K27ac_merged_peak_17683	0.916724	0.0300053
K27ac_merged_peak_34734	0.677766	0.0300212
K27ac_merged_peak_17793	0.522885	0.0301333
K27ac_merged_peak_7322	0.621956	0.03018
K27ac_merged_peak_18930	0.88785	0.0302067
K27ac_merged_peak_25182	0.941003	0.0302067
K27ac_merged_peak_34009	0.397313	0.0302067
K27ac_merged_peak_26147	0.252484	0.0302283
K27ac_merged_peak_33726	0.523959	0.0306354
K27ac_merged_peak_7207	0.594953	0.0306721
K27ac_merged_peak_16936	0.427581	0.0306753
K27ac_merged_peak_127	0.281591	0.0306902
K27ac_merged_peak_31912	0.848349	0.0308786
K27ac_merged_peak_22608	0.965424	0.0309837
K27ac_merged_peak_23387	0.411541	0.0311129
K27ac_merged_peak_20251	1.0213	0.0314648
K27ac_merged_peak_27774	0.924117	0.0314766
K27ac_merged_peak_23041	0.945358	0.0316809
K27ac_merged_peak_3543	0.418417	0.0316809
K27ac_merged_peak_9618	0.509798	0.0317693
K27ac_merged_peak_23907	0.694031	0.0319343
K27ac_merged_peak_6938	0.755647	0.0319452
K27ac_merged_peak_30559	0.574341	0.0320428
K27ac_merged_peak_1968	0.474817	0.032065
K27ac_merged_peak_11432	0.374486	0.0321372
K27ac_merged_peak_29833	0.687433	0.0321372
K27ac_merged_peak_5458	0.968803	0.0321372
K27ac_merged_peak_30708	0.231728	0.0322894
K27ac_merged_peak_2344	0.306908	0.0326473
K27ac_merged_peak_5321	0.703006	0.0326473
K27ac_merged_peak_22166	0.72527	0.0327419
K27ac_merged_peak_23637	0.453439	0.0328505
K27ac_merged_peak_11752	0.459912	0.0328945
K27ac_merged_peak_23054	0.410478	0.0328978
K27ac_merged_peak_19939	0.642125	0.0329177
K27ac_merged_peak_28544	0.816187	0.0329188
K27ac_merged_peak_25739	0.469509	0.0330012
K27ac_merged_peak_24844	1.14156	0.0331038
K27ac_merged_peak_14261	0.265226	0.033184
K27ac_merged_peak_3296	0.663273	0.0332208
K27ac_merged_peak_3257	0.369339	0.0334006
K27ac_merged_peak_30556	0.446288	0.0335691
K27ac_merged_peak_18113	0.405738	0.0335886
K27ac_merged_peak_20142	0.328629	0.0335886
K27ac_merged_peak_16583	0.56151	0.0336054
K27ac_merged_peak_18265	0.76646	0.0336596
K27ac_merged_peak_23028	0.434451	0.0342114
K27ac_merged_peak_14040	0.238561	0.0342557
K27ac_merged_peak_25094	0.39074	0.0343606
K27ac_merged_peak_32368	0.810304	0.034505
K27ac_merged_peak_11276	0.656324	0.034518
K27ac_merged_peak_9046	0.749453	0.034518
K27ac_merged_peak_12338	0.608318	0.0345741
K27ac_merged_peak_10285	0.945225	0.0345837
K27ac_merged_peak_25822	0.544111	0.0347277
K27ac_merged_peak_29945	0.372841	0.0347277
K27ac_merged_peak_34885	0.894374	0.0347277
K27ac_merged_peak_14761	0.623065	0.0347698
K27ac_merged_peak_33625	0.656552	0.0348514
K27ac_merged_peak_31744	0.504779	0.0348583
K27ac_merged_peak_21093	0.34244	0.0350386
K27ac_merged_peak_22031	0.72943	0.0351572
K27ac_merged_peak_10232	0.795695	0.0351896
K27ac_merged_peak_26178	0.493135	0.0355724
K27ac_merged_peak_29097	0.755151	0.0355995
K27ac_merged_peak_34347	0.607263	0.0357987
K27ac_merged_peak_26469	0.636345	0.0359355
K27ac_merged_peak_24226	0.699814	0.036107
K27ac_merged_peak_32659	0.551858	0.0361205
K27ac_merged_peak_16422	0.403715	0.0361609
K27ac_merged_peak_26793	0.234659	0.0362726
K27ac_merged_peak_21383	0.377547	0.0362908
K27ac_merged_peak_20208	0.471202	0.0363465
K27ac_merged_peak_28077	0.917468	0.0363662
K27ac_merged_peak_2912	1.02406	0.0364195
K27ac_merged_peak_4576	0.506418	0.0365073
K27ac_merged_peak_8565	0.931069	0.0365466
K27ac_merged_peak_14961	0.709988	0.036671
K27ac_merged_peak_21363	1.17062	0.0366843
K27ac_merged_peak_6854	0.985064	0.0366843
K27ac_merged_peak_24873	0.83943	0.0368544
K27ac_merged_peak_1056	0.45602	0.0369368
K27ac_merged_peak_29251	0.408245	0.0369368
K27ac_merged_peak_17740	1.11259	0.0369482
K27ac_merged_peak_27164	0.329882	0.0369482
K27ac_merged_peak_28170	0.406854	0.0369482
K27ac_merged_peak_9753	0.831141	0.0370785
K27ac_merged_peak_9371	0.938488	0.0375496
K27ac_merged_peak_28111	1.18762	0.0375914
K27ac_merged_peak_2838	0.40451	0.0376714
K27ac_merged_peak_14817	0.573127	0.0379579
K27ac_merged_peak_8196	0.399896	0.0381542
K27ac_merged_peak_28547	0.736717	0.0381682
K27ac_merged_peak_18993	0.406271	0.0383727
K27ac_merged_peak_21376	0.479966	0.0385649
K27ac_merged_peak_18473	0.851465	0.0389279
K27ac_merged_peak_32796	0.479909	0.0389279
K27ac_merged_peak_26702	1.14868	0.0390838
K27ac_merged_peak_29022	1.12079	0.0391792
K27ac_merged_peak_14698	0.508846	0.0392496
K27ac_merged_peak_29094	0.406048	0.0392496
K27ac_merged_peak_18218	1.15496	0.0401769
K27ac_merged_peak_4121	0.541643	0.0406851
K27ac_merged_peak_4756	0.520366	0.0407131
K27ac_merged_peak_19858	0.327946	0.0407603
K27ac_merged_peak_26834	0.695852	0.0407758
K27ac_merged_peak_4114	0.568203	0.0407758
K27ac_merged_peak_12109	0.724275	0.040901
K27ac_merged_peak_18457	0.470766	0.040901
K27ac_merged_peak_7884	0.4554	0.041064
K27ac_merged_peak_2843	0.464256	0.0411725
K27ac_merged_peak_29138	1.07957	0.041211
K27ac_merged_peak_7215	0.282253	0.041211
K27ac_merged_peak_14618	0.899704	0.0413638
K27ac_merged_peak_3643	0.580631	0.0413676
K27ac_merged_peak_24531	1.0896	0.0413718
K27ac_merged_peak_20644	0.794025	0.0413889
K27ac_merged_peak_26288	0.425147	0.0414018
K27ac_merged_peak_17946	0.523927	0.0414668
K27ac_merged_peak_31142	0.507758	0.0414668
K27ac_merged_peak_6600	0.507831	0.0414668
K27ac_merged_peak_33600	1.10046	0.0416514
K27ac_merged_peak_32775	0.623939	0.0416709
K27ac_merged_peak_11273	0.999882	0.0419837
K27ac_merged_peak_8984	0.689606	0.0422141
K27ac_merged_peak_5501	0.696916	0.0422954
K27ac_merged_peak_18096	0.497666	0.0424406
K27ac_merged_peak_8657	0.460544	0.0424616
K27ac_merged_peak_21410	0.827432	0.0424665
K27ac_merged_peak_23720	0.764883	0.0425364
K27ac_merged_peak_32009	0.643456	0.0425364
K27ac_merged_peak_34279	0.788367	0.0425364
K27ac_merged_peak_13590	1.12826	0.0425815
K27ac_merged_peak_20093	0.698184	0.0425815
K27ac_merged_peak_28168	0.387964	0.0425815
K27ac_merged_peak_5518	1.06277	0.0425815
K27ac_merged_peak_19078	0.510588	0.0426713
K27ac_merged_peak_26812	0.295572	0.0426713
K27ac_merged_peak_30836	0.523576	0.0426761
K27ac_merged_peak_7029	1.37351	0.0426761
K27ac_merged_peak_5328	1.0262	0.0427502
K27ac_merged_peak_12341	0.440537	0.0428963
K27ac_merged_peak_13095	0.563614	0.0428963
K27ac_merged_peak_17813	0.548749	0.04302
K27ac_merged_peak_7327	0.459889	0.04302
K27ac_merged_peak_26044	0.756807	0.043181
K27ac_merged_peak_33576	0.342757	0.0432045
K27ac_merged_peak_9852	0.281839	0.043254
K27ac_merged_peak_17220	0.372275	0.0434909
K27ac_merged_peak_28047	0.45675	0.0434909
K27ac_merged_peak_7320	0.732037	0.0434909
K27ac_merged_peak_33468	0.782231	0.0435192
K27ac_merged_peak_10667	0.472709	0.0436299
K27ac_merged_peak_28057	0.718894	0.043792
K27ac_merged_peak_25920	0.812422	0.0440889
K27ac_merged_peak_29087	0.732726	0.0440889
K27ac_merged_peak_18938	0.59291	0.0441449
K27ac_merged_peak_3253	0.282853	0.0442232
K27ac_merged_peak_29376	0.639401	0.0444422
K27ac_merged_peak_24321	0.540658	0.0444651
K27ac_merged_peak_15412	0.418046	0.0447628
K27ac_merged_peak_17266	0.32972	0.0447628
K27ac_merged_peak_18732	1.15833	0.04482
K27ac_merged_peak_18093	0.900003	0.0452163
K27ac_merged_peak_1852	0.356654	0.0452163
K27ac_merged_peak_22814	0.490152	0.0452163
K27ac_merged_peak_33645	0.70395	0.0452163
K27ac_merged_peak_3674	0.730591	0.0452163
K27ac_merged_peak_6327	0.373592	0.0452163
K27ac_merged_peak_28550	0.353745	0.0452431
K27ac_merged_peak_20628	0.535484	0.0452522
K27ac_merged_peak_15193	1.00746	0.0453597
K27ac_merged_peak_7803	0.454149	0.0453597
K27ac_merged_peak_942	0.768459	0.0456288
K27ac_merged_peak_1118	0.288212	0.0456535
K27ac_merged_peak_12819	0.578996	0.0456535
K27ac_merged_peak_14684	0.951893	0.0456535
K27ac_merged_peak_20168	0.270365	0.0459899
K27ac_merged_peak_7393	0.659043	0.0460379
K27ac_merged_peak_31227	0.557653	0.0463854
K27ac_merged_peak_31858	0.898911	0.0464652
K27ac_merged_peak_113	1.08222	0.0465053
K27ac_merged_peak_13366	0.522267	0.04681
K27ac_merged_peak_19863	0.866144	0.0469291
K27ac_merged_peak_15590	0.563516	0.0472008
K27ac_merged_peak_24853	0.436344	0.0475214
K27ac_merged_peak_6538	1.06003	0.0475214
K27ac_merged_peak_33515	0.841123	0.047617
K27ac_merged_peak_9995	0.269036	0.0477873
K27ac_merged_peak_19401	0.453899	0.0479472
K27ac_merged_peak_27949	0.811665	0.0480157
K27ac_merged_peak_3553	0.915388	0.0480304
K27ac_merged_peak_33529	0.781817	0.0483491
K27ac_merged_peak_16173	0.312986	0.0484185
K27ac_merged_peak_21345	0.307243	0.048618
K27ac_merged_peak_18505	0.279768	0.0486511
K27ac_merged_peak_21511	0.350636	0.0486511
K27ac_merged_peak_17235	0.555159	0.0487268
K27ac_merged_peak_29381	0.71957	0.0487268
K27ac_merged_peak_32174	0.729967	0.0487931
K27ac_merged_peak_23031	0.668281	0.048934
K27ac_merged_peak_19938	0.896094	0.0492169
K27ac_merged_peak_23366	0.814638	0.0492169
K27ac_merged_peak_34699	0.672451	0.0492169
K27ac_merged_peak_4941	0.206965	0.0498204
K27ac_merged_peak_134	0.803598	0.04987
K27ac_merged_peak_7585	0.297155	0.0499997

## Sheet: K27ac_cluster_2
S4 Table. H3K27ac ChIP-seq analysis, Cluster 1 - Met Increased, AMPK Independent
RegionID	log2FoldChange	padj
K27ac_merged_peak_31749	1.19257	4.6575e-09
K27ac_merged_peak_992	1.46912	1.24994e-06
K27ac_merged_peak_4521	0.761846	2.5856e-06
K27ac_merged_peak_24650	0.715729	3.36621e-06
K27ac_merged_peak_12828	0.486763	3.53525e-05
K27ac_merged_peak_1123	0.475227	8.47149e-05
K27ac_merged_peak_27926	0.672727	9.27637e-05
K27ac_merged_peak_12276	0.502545	0.000119896
K27ac_merged_peak_14352	0.655801	0.000172213
K27ac_merged_peak_13033	0.960421	0.000294423
K27ac_merged_peak_11565	0.494634	0.000305701
K27ac_merged_peak_20076	0.428035	0.000308817
K27ac_merged_peak_23062	0.378243	0.000393433
K27ac_merged_peak_22395	1.31371	0.000454939
K27ac_merged_peak_26094	0.79288	0.000560892
K27ac_merged_peak_21517	0.415731	0.00071949
K27ac_merged_peak_2091	0.617554	0.000832653
K27ac_merged_peak_25370	0.792014	0.000863041
K27ac_merged_peak_30813	0.355659	0.000983937
K27ac_merged_peak_16479	0.718073	0.000990924
K27ac_merged_peak_10988	0.541279	0.00164661
K27ac_merged_peak_16774	0.495559	0.00167901
K27ac_merged_peak_10994	0.290272	0.00190047
K27ac_merged_peak_17116	0.464294	0.00203824
K27ac_merged_peak_32384	0.263203	0.00212369
K27ac_merged_peak_22625	0.528657	0.00490828
K27ac_merged_peak_9892	0.764028	0.00505674
K27ac_merged_peak_9346	0.765429	0.00539045
K27ac_merged_peak_12501	0.611498	0.00560596
K27ac_merged_peak_15291	0.44814	0.00609359
K27ac_merged_peak_22042	1.40926	0.00617497
K27ac_merged_peak_19022	0.908524	0.006868
K27ac_merged_peak_26185	0.62311	0.00722761
K27ac_merged_peak_971	0.456348	0.0073497
K27ac_merged_peak_27003	0.810934	0.00812847
K27ac_merged_peak_11940	0.555492	0.00928177
K27ac_merged_peak_25232	0.346441	0.00933809
K27ac_merged_peak_26186	0.471731	0.00966594
K27ac_merged_peak_22176	1.04549	0.0104328
K27ac_merged_peak_30630	0.854063	0.0108166
K27ac_merged_peak_33045	0.321498	0.0112984
K27ac_merged_peak_30038	0.405102	0.0115958
K27ac_merged_peak_11024	0.537407	0.0127058
K27ac_merged_peak_5688	0.838662	0.0143219
K27ac_merged_peak_17762	0.597915	0.0145655
K27ac_merged_peak_4864	0.754437	0.0147812
K27ac_merged_peak_33047	0.701496	0.0149033
K27ac_merged_peak_29561	0.867861	0.0150246
K27ac_merged_peak_5827	0.585926	0.0151092
K27ac_merged_peak_3291	0.461136	0.0156777
K27ac_merged_peak_21314	0.286395	0.0160247
K27ac_merged_peak_30441	0.665942	0.0167397
K27ac_merged_peak_25231	0.303953	0.0175169
K27ac_merged_peak_12734	0.327398	0.0180491
K27ac_merged_peak_17761	0.368469	0.0182427
K27ac_merged_peak_31894	1.10178	0.0185042
K27ac_merged_peak_5754	0.332554	0.0189337
K27ac_merged_peak_15183	0.289386	0.0213974
K27ac_merged_peak_7033	0.769667	0.0222958
K27ac_merged_peak_32325	1.11789	0.0232683
K27ac_merged_peak_30085	0.374245	0.0240342
K27ac_merged_peak_8230	0.873539	0.0255259
K27ac_merged_peak_28257	0.878886	0.0278546
K27ac_merged_peak_26508	0.423985	0.0287388
K27ac_merged_peak_8118	0.716096	0.0288413
K27ac_merged_peak_12086	0.519885	0.0293033
K27ac_merged_peak_27835	0.532722	0.0302067
K27ac_merged_peak_13372	0.523877	0.0316809
K27ac_merged_peak_32924	0.581448	0.0318292
K27ac_merged_peak_33187	0.664855	0.0326562
K27ac_merged_peak_21475	0.517995	0.0335632
K27ac_merged_peak_30811	0.305029	0.0341681
K27ac_merged_peak_30671	0.714988	0.0359244
K27ac_merged_peak_33699	0.821216	0.0370914
K27ac_merged_peak_10887	0.468277	0.0374866
K27ac_merged_peak_24651	0.377787	0.0381976
K27ac_merged_peak_6111	0.654239	0.0383897
K27ac_merged_peak_9712	0.429828	0.041064
K27ac_merged_peak_25233	0.437016	0.0422873
K27ac_merged_peak_2210	0.383526	0.04302
K27ac_merged_peak_7572	0.934047	0.0432045
K27ac_merged_peak_1336	0.480309	0.0447628
K27ac_merged_peak_26371	0.528494	0.0475776
K27ac_merged_peak_27794	0.736854	0.0482615
K27ac_merged_peak_26887	0.518624	0.0487268
K27ac_merged_peak_26323	0.741425	0.0489953
K27ac_merged_peak_28789	0.225047	0.0492749

## Sheet: K27ac_cluster_3
S4 Table. H3K27ac ChIP-seq analysis, Cluster 1 - Met Decreased, AMPK Independent
RegionID	log2FoldChange	padj
K27ac_merged_peak_1864	-0.457918	1.24464e-10
K27ac_merged_peak_27900	-0.449695	1.27014e-08
K27ac_merged_peak_33101	-1.31418	4.36177e-07
K27ac_merged_peak_10065	-0.415097	7.20808e-07
K27ac_merged_peak_3468	-0.821326	1.1808e-06
K27ac_merged_peak_14556	-0.468962	1.32626e-06
K27ac_merged_peak_15767	-0.490266	1.97653e-06
K27ac_merged_peak_24061	-1.24825	6.06097e-06
K27ac_merged_peak_13815	-0.450667	6.68404e-06
K27ac_merged_peak_13572	-0.678707	1.46717e-05
K27ac_merged_peak_32959	-0.505818	2.04392e-05
K27ac_merged_peak_3467	-0.852964	2.14282e-05
K27ac_merged_peak_33294	-1.61892	2.67499e-05
K27ac_merged_peak_2923	-0.448823	2.82656e-05
K27ac_merged_peak_13338	-0.66266	4.36823e-05
K27ac_merged_peak_1512	-0.6426	4.40303e-05
K27ac_merged_peak_15092	-0.956779	6.74369e-05
K27ac_merged_peak_31729	-0.593154	0.000102613
K27ac_merged_peak_2620	-0.778029	0.000114735
K27ac_merged_peak_10942	-0.649183	0.000118337
K27ac_merged_peak_4234	-0.616926	0.000152651
K27ac_merged_peak_33097	-0.564332	0.000174218
K27ac_merged_peak_3905	-0.481048	0.000178704
K27ac_merged_peak_33596	-0.496236	0.000194799
K27ac_merged_peak_3512	-0.496335	0.000241708
K27ac_merged_peak_29739	-0.87849	0.000261981
K27ac_merged_peak_6291	-1.65441	0.00027872
K27ac_merged_peak_12380	-1.13401	0.00029011
K27ac_merged_peak_12005	-1.34575	0.000299429
K27ac_merged_peak_24681	-0.679352	0.000432738
K27ac_merged_peak_16613	-0.81539	0.000528656
K27ac_merged_peak_17340	-1.46821	0.000609014
K27ac_merged_peak_21882	-0.745238	0.000610082
K27ac_merged_peak_23664	-0.632999	0.000649938
K27ac_merged_peak_3904	-0.66567	0.000650336
K27ac_merged_peak_15091	-1.18594	0.00072096
K27ac_merged_peak_23578	-0.604652	0.000770359
K27ac_merged_peak_14495	-0.719166	0.000912991
K27ac_merged_peak_33708	-0.740942	0.00101207
K27ac_merged_peak_3902	-0.537754	0.00104803
K27ac_merged_peak_12381	-1.50959	0.00112644
K27ac_merged_peak_20703	-0.45911	0.00118294
K27ac_merged_peak_17445	-0.562391	0.0012251
K27ac_merged_peak_6217	-0.437174	0.0012462
K27ac_merged_peak_15454	-0.927044	0.00139212
K27ac_merged_peak_12379	-0.792937	0.00148234
K27ac_merged_peak_2248	-0.691957	0.00153912
K27ac_merged_peak_27411	-0.315499	0.00170765
K27ac_merged_peak_25993	-0.688167	0.00192986
K27ac_merged_peak_4899	-0.479783	0.00199141
K27ac_merged_peak_1528	-0.690733	0.00202361
K27ac_merged_peak_30573	-0.909111	0.00229088
K27ac_merged_peak_27290	-0.489216	0.00250409
K27ac_merged_peak_3465	-0.559668	0.00288323
K27ac_merged_peak_29913	-0.450711	0.00315659
K27ac_merged_peak_29190	-1.05627	0.00316659
K27ac_merged_peak_7106	-0.861678	0.00330999
K27ac_merged_peak_3758	-0.69644	0.00334476
K27ac_merged_peak_33056	-0.581239	0.00365591
K27ac_merged_peak_11759	-0.560307	0.00377534
K27ac_merged_peak_1994	-0.472632	0.00402295
K27ac_merged_peak_1304	-0.766884	0.00408176
K27ac_merged_peak_3471	-0.633485	0.00421711
K27ac_merged_peak_12836	-0.498012	0.00432634
K27ac_merged_peak_18845	-0.658692	0.00437225
K27ac_merged_peak_4553	-0.598694	0.00444947
K27ac_merged_peak_33643	-0.796854	0.00461224
K27ac_merged_peak_24283	-0.878959	0.00472455
K27ac_merged_peak_33474	-0.424454	0.00472555
K27ac_merged_peak_19367	-0.628242	0.00482437
K27ac_merged_peak_7300	-0.481511	0.00484555
K27ac_merged_peak_10750	-0.886297	0.00499162
K27ac_merged_peak_6447	-0.341135	0.00533541
K27ac_merged_peak_12834	-0.681394	0.00560065
K27ac_merged_peak_2928	-0.685015	0.00585822
K27ac_merged_peak_2158	-0.922877	0.00669793
K27ac_merged_peak_19387	-0.46894	0.006868
K27ac_merged_peak_20834	-0.573717	0.00689899
K27ac_merged_peak_27823	-0.415865	0.00709441
K27ac_merged_peak_33631	-0.420518	0.00770061
K27ac_merged_peak_11266	-0.754442	0.00783596
K27ac_merged_peak_19587	-0.882283	0.00783596
K27ac_merged_peak_8184	-0.843698	0.00797386
K27ac_merged_peak_1039	-0.330052	0.00836825
K27ac_merged_peak_22773	-0.85248	0.00837417
K27ac_merged_peak_4474	-0.55698	0.00889433
K27ac_merged_peak_32972	-0.459852	0.00967424
K27ac_merged_peak_16060	-0.346848	0.00968093
K27ac_merged_peak_26381	-0.402584	0.00992347
K27ac_merged_peak_27007	-0.575615	0.0106058
K27ac_merged_peak_3477	-0.662683	0.0110501
K27ac_merged_peak_8167	-0.374145	0.0110501
K27ac_merged_peak_11193	-0.941181	0.011393
K27ac_merged_peak_10016	-1.10767	0.0120782
K27ac_merged_peak_25690	-0.929425	0.012298
K27ac_merged_peak_16965	-0.511256	0.0124484
K27ac_merged_peak_17125	-0.809748	0.0133379
K27ac_merged_peak_765	-0.314093	0.0134
K27ac_merged_peak_16517	-0.803606	0.0140857
K27ac_merged_peak_19282	-1.17777	0.0149033
K27ac_merged_peak_33100	-0.910683	0.0149033
K27ac_merged_peak_2648	-1.15201	0.0153012
K27ac_merged_peak_9457	-0.81299	0.0155905
K27ac_merged_peak_1827	-0.560418	0.0160255
K27ac_merged_peak_33096	-0.353392	0.0161969
K27ac_merged_peak_6224	-0.394141	0.0162525
K27ac_merged_peak_5289	-0.295082	0.0164664
K27ac_merged_peak_15013	-0.308657	0.0166664
K27ac_merged_peak_17446	-0.932976	0.0167397
K27ac_merged_peak_3913	-0.642366	0.0169074
K27ac_merged_peak_28435	-0.663524	0.0176951
K27ac_merged_peak_18696	-0.654207	0.0177798
K27ac_merged_peak_15610	-0.507231	0.0178566
K27ac_merged_peak_24765	-0.902456	0.018076
K27ac_merged_peak_588	-0.810617	0.018076
K27ac_merged_peak_23766	-0.941708	0.0189877
K27ac_merged_peak_329	-0.471032	0.0190531
K27ac_merged_peak_29749	-0.533612	0.0192021
K27ac_merged_peak_11931	-0.781646	0.0194666
K27ac_merged_peak_14158	-0.392241	0.0199824
K27ac_merged_peak_6191	-0.8045	0.0199824
K27ac_merged_peak_31728	-0.440502	0.0200416
K27ac_merged_peak_30735	-0.367623	0.0207986
K27ac_merged_peak_16611	-0.496335	0.0214667
K27ac_merged_peak_13275	-1.01708	0.0215496
K27ac_merged_peak_24039	-0.696916	0.0219765
K27ac_merged_peak_6874	-1.22193	0.0231672
K27ac_merged_peak_4257	-0.635274	0.0231931
K27ac_merged_peak_19224	-0.545815	0.0233032
K27ac_merged_peak_17517	-0.527557	0.0234868
K27ac_merged_peak_3207	-0.631378	0.0238775
K27ac_merged_peak_8433	-0.6715	0.0256916
K27ac_merged_peak_781	-0.451543	0.026381
K27ac_merged_peak_32976	-0.840853	0.026562
K27ac_merged_peak_18360	-0.445251	0.0266887
K27ac_merged_peak_14879	-0.310922	0.0268073
K27ac_merged_peak_9122	-1.15293	0.0268073
K27ac_merged_peak_22626	-0.385896	0.0280465
K27ac_merged_peak_21704	-0.386918	0.028106
K27ac_merged_peak_4156	-0.745662	0.0282542
K27ac_merged_peak_21057	-0.287537	0.0288544
K27ac_merged_peak_11998	-0.798653	0.0288563
K27ac_merged_peak_22841	-0.719433	0.0296052
K27ac_merged_peak_19232	-0.979825	0.0302067
K27ac_merged_peak_27289	-0.503421	0.0302067
K27ac_merged_peak_33058	-0.913678	0.0306721
K27ac_merged_peak_17514	-0.704383	0.0306741
K27ac_merged_peak_16981	-0.375313	0.0313383
K27ac_merged_peak_19365	-0.681217	0.0313797
K27ac_merged_peak_31562	-0.79116	0.0314648
K27ac_merged_peak_18191	-0.598386	0.0316809
K27ac_merged_peak_6201	-0.353634	0.0316809
K27ac_merged_peak_1521	-0.301492	0.0318179
K27ac_merged_peak_8822	-0.99197	0.0328559
K27ac_merged_peak_10933	-0.311908	0.0336054
K27ac_merged_peak_33689	-0.627232	0.0337309
K27ac_merged_peak_19492	-0.683352	0.0337696
K27ac_merged_peak_16579	-0.269035	0.0345741
K27ac_merged_peak_12539	-0.783213	0.0347277
K27ac_merged_peak_1775	-0.532371	0.0355436
K27ac_merged_peak_14555	-0.666426	0.0355724
K27ac_merged_peak_30574	-1.22158	0.0355995
K27ac_merged_peak_17193	-0.543329	0.0357264
K27ac_merged_peak_17846	-0.381203	0.0360394
K27ac_merged_peak_26559	-0.836187	0.0361609
K27ac_merged_peak_24060	-0.855438	0.0362726
K27ac_merged_peak_1674	-0.648838	0.0362849
K27ac_merged_peak_6069	-0.573939	0.0366843
K27ac_merged_peak_33099	-0.924196	0.0387577
K27ac_merged_peak_10890	-0.892172	0.0390186
K27ac_merged_peak_1531	-0.806882	0.0394721
K27ac_merged_peak_17325	-0.537091	0.0394721
K27ac_merged_peak_17033	-0.922612	0.0416514
K27ac_merged_peak_17024	-0.486494	0.0425815
K27ac_merged_peak_15515	-0.309716	0.0426553
K27ac_merged_peak_30736	-0.891551	0.0426713
K27ac_merged_peak_13567	-0.265249	0.0426761
K27ac_merged_peak_31336	-0.46879	0.0428963
K27ac_merged_peak_23570	-0.542483	0.0430461
K27ac_merged_peak_24682	-0.63175	0.0431282
K27ac_merged_peak_8768	-0.802271	0.0431284
K27ac_merged_peak_14374	-0.446112	0.0432775
K27ac_merged_peak_7117	-0.722166	0.0434909
K27ac_merged_peak_12088	-0.795908	0.0436725
K27ac_merged_peak_26151	-0.477023	0.0437281
K27ac_merged_peak_14869	-0.441957	0.0438981
K27ac_merged_peak_24023	-0.568307	0.0440889
K27ac_merged_peak_24370	-0.856147	0.0440889
K27ac_merged_peak_912	-0.977862	0.0446129
K27ac_merged_peak_15810	-0.319192	0.0452161
K27ac_merged_peak_20887	-0.635853	0.0452163
K27ac_merged_peak_21439	-0.891263	0.0452163
K27ac_merged_peak_7591	-0.624877	0.0456288
K27ac_merged_peak_30898	-0.896833	0.0459899
K27ac_merged_peak_12293	-0.351728	0.0461694
K27ac_merged_peak_13374	-0.479094	0.046264
K27ac_merged_peak_31211	-0.668349	0.0477873
K27ac_merged_peak_24470	-0.624422	0.0479762
K27ac_merged_peak_14868	-0.700814	0.0480304
K27ac_merged_peak_11159	-0.465469	0.0483721
K27ac_merged_peak_11764	-0.434237	0.048934
K27ac_merged_peak_2971	-0.727439	0.0490629
K27ac_merged_peak_775	-0.539578	0.0490629

## Sheet: K27ac_cluster_4
S4 Table. H3K27ac ChIP-seq analysis, Cluster 1 - Met Decreased, AMPK Dependent
RegionID	log2FoldChange	padj
K27ac_merged_peak_12382	-0.656435	5.16004e-06
K27ac_merged_peak_20825	-0.620327	8.61713e-05
K27ac_merged_peak_306	-0.440592	0.000125065
K27ac_merged_peak_6185	-0.509696	0.000532069
K27ac_merged_peak_11189	-0.43333	0.000676291
K27ac_merged_peak_8243	-0.338236	0.000743199
K27ac_merged_peak_12427	-0.73934	0.00105838
K27ac_merged_peak_13823	-0.413963	0.00144959
K27ac_merged_peak_32583	-0.404929	0.00168114
K27ac_merged_peak_9458	-0.522966	0.00184339
K27ac_merged_peak_5853	-0.389007	0.00241356
K27ac_merged_peak_26843	-0.375047	0.00273497
K27ac_merged_peak_5173	-0.432083	0.00325804
K27ac_merged_peak_26630	-0.336568	0.00330999
K27ac_merged_peak_18630	-0.649532	0.00359851
K27ac_merged_peak_12600	-0.571696	0.00437225
K27ac_merged_peak_15502	-0.626078	0.0047704
K27ac_merged_peak_2111	-0.686338	0.00494822
K27ac_merged_peak_8236	-0.37551	0.00554882
K27ac_merged_peak_13528	-0.448495	0.00585538
K27ac_merged_peak_33003	-0.393011	0.00600226
K27ac_merged_peak_25142	-0.561232	0.00690913
K27ac_merged_peak_22471	-0.602574	0.00726476
K27ac_merged_peak_17488	-0.580753	0.00780069
K27ac_merged_peak_6362	-0.541026	0.00783596
K27ac_merged_peak_15453	-1.10618	0.00793853
K27ac_merged_peak_22504	-0.323713	0.00909735
K27ac_merged_peak_5338	-0.372824	0.0100337
K27ac_merged_peak_17455	-0.341156	0.0111981
K27ac_merged_peak_20428	-0.449551	0.0118918
K27ac_merged_peak_15671	-0.534468	0.0124484
K27ac_merged_peak_31186	-1.10882	0.0146957
K27ac_merged_peak_140	-0.54824	0.0159491
K27ac_merged_peak_17381	-0.425106	0.0163785
K27ac_merged_peak_13340	-0.818213	0.0166312
K27ac_merged_peak_1675	-0.460068	0.0170935
K27ac_merged_peak_529	-0.345497	0.017774
K27ac_merged_peak_6927	-0.334621	0.0189337
K27ac_merged_peak_22410	-0.370319	0.0204997
K27ac_merged_peak_6911	-0.554111	0.0218788
K27ac_merged_peak_15894	-1.1237	0.0248891
K27ac_merged_peak_7636	-0.403466	0.0255427
K27ac_merged_peak_19999	-0.501993	0.0268073
K27ac_merged_peak_23497	-0.620529	0.0270819
K27ac_merged_peak_7549	-0.461347	0.028106
K27ac_merged_peak_21755	-1.00008	0.0288413
K27ac_merged_peak_26853	-0.479031	0.0306756
K27ac_merged_peak_15928	-0.857683	0.0336208
K27ac_merged_peak_33359	-0.696918	0.0336596
K27ac_merged_peak_5177	-0.675651	0.0339476
K27ac_merged_peak_13241	-0.811381	0.0352686
K27ac_merged_peak_19159	-0.40639	0.0362726
K27ac_merged_peak_25304	-0.788682	0.0380654
K27ac_merged_peak_8547	-0.255815	0.0383946
K27ac_merged_peak_15247	-0.483816	0.0389279
K27ac_merged_peak_15347	-0.696072	0.0407758
K27ac_merged_peak_33329	-0.641891	0.0409373
K27ac_merged_peak_26605	-0.448786	0.0410437
K27ac_merged_peak_16693	-0.499899	0.0416514
K27ac_merged_peak_26838	-0.662669	0.0419837
K27ac_merged_peak_19047	-0.750197	0.0422141
K27ac_merged_peak_29236	-0.490668	0.0422141
K27ac_merged_peak_15199	-0.407024	0.0422953
K27ac_merged_peak_12563	-0.72644	0.0434909
K27ac_merged_peak_11751	-0.334065	0.0442783
K27ac_merged_peak_33712	-0.564254	0.04482
K27ac_merged_peak_31189	-0.313195	0.0457643
K27ac_merged_peak_19740	-0.490028	0.0462076
K27ac_merged_peak_34074	-0.408606	0.0471962
K27ac_merged_peak_10946	-0.931728	0.0472013
