# Supplementary material for: Genomic Characterization of Metformin Hepatic Response
Source: PLoS Genet. 2016 Nov 30;12(11):e1006449. doi: 10.1371/journal.pgen.1006449 (PMC5130177; doi:10.1371/journal.pgen.1006449)
Supplement: S5 Table — (XLSX) [file pgen.1006449.s012.xlsx]

## Sheet: Cluster 1, GO BP
S5 Table. GREAT analysis on Cluster 1; GO Biological Process
# GREAT version 3.0.0	Species assembly: hg19	Association rule: Basal+extension: 5000 bp upstream, 1000 bp downstream, 1000000 bp max extension, curated regulatory domains included
# Term Name	Binom Rank	Binom Raw P-Value	Binom FDR Q-Val	Binom Fold Enrichment	Binom Observed Region Hits	Binom Region Set Coverage	Hyper Rank	Hyper FDR Q-Val	Hyper Fold Enrichment	Hyper Observed Gene Hits	Hyper Total Genes	Hyper Gene Set Coverage
negative regulation of phosphorylation	40	8.06288e-11	2.10441e-08	2.27589	76	0.0665499	268	0.0332524	1.72881	36	243	0.0232859
intracellular protein kinase cascade	45	1.8659e-10	4.32889e-08	2.00172	97	0.0849387	184	0.00763338	1.65845	55	387	0.0355757
regulation of peptidyl-tyrosine phosphorylation	129	4.36579e-07	3.53325e-05	2.15069	52	0.0455342	71	0.000169816	2.3746	35	172	0.0226391
regulation of vasculogenesis	130	4.7512e-07	3.81558e-05	6.00582	13	0.0113835	210	0.011449	5.83474	6	12	0.00388098
regulation of smooth muscle cell migration	132	5.96953e-07	4.72135e-05	4.00767	19	0.0166375	304	0.0494842	3.45762	8	27	0.00517464
endosomal transport	134	6.63458e-07	5.16903e-05	2.58599	35	0.030648	224	0.0138504	2.06399	26	147	0.0168176
regulation of apoptotic signaling pathway	146	9.10842e-07	6.51314e-05	2.194	47	0.0411559	212	0.0116194	1.9064	33	202	0.0213454
response to osmotic stress	225	1.10462e-05	0.000512543	3.39348	18	0.0157618	170	0.00524848	3.14178	14	52	0.00905563
antigen receptor-mediated signaling pathway	279	3.44892e-05	0.00129056	2.26712	31	0.0271454	242	0.0187676	2.20774	21	111	0.0135834
response to activity	316	9.61069e-05	0.00317518	3.40923	14	0.0122592	247	0.0218984	3.33413	10	35	0.0064683
hepatocyte growth factor receptor signaling pathway	329	0.000139136	0.00441513	5.47954	8	0.00700525	214	0.0122108	9.33558	4	5	0.00258732
negative regulation of neuron apoptotic process	354	0.000200616	0.00591647	2.11021	29	0.0253941	228	0.014517	2.31079	20	101	0.0129366
ascending aorta morphogenesis	358	0.000210541	0.00613981	5.99495	7	0.0061296	253	0.0259212	11.6695	3	3	0.00194049
protein localization to cell surface	416	0.000461752	0.0115882	3.06135	13	0.0113835	102	0.000593302	5.83474	9	18	0.00582147
phosphatidylinositol-3-phosphate biosynthetic process	463	0.000730103	0.0164628	3.51424	10	0.00875657	176	0.00689586	5.44575	7	15	0.00452781
cell aging	467	0.000753606	0.0168472	2.33475	19	0.0166375	227	0.0144787	2.69295	15	65	0.00970246
negative regulation of epithelial cell differentiation	545	0.00157766	0.0302215	2.66754	13	0.0113835	251	0.025038	3.88982	8	24	0.00517464

## Sheet: Cluster 1, Motifs
S5 Table. GREAT analysis on Cluster 1; Enriched Motifs
# GREAT version 3.0.0	Species assembly: hg19	Association rule: Basal+extension: 5000 bp upstream, 1000 bp downstream, 1000000 bp max extension, curated regulatory domains included
# Term Name	Binom Rank	Binom Raw P-Value	Binom FDR Q-Val	Binom Fold Enrichment	Binom Observed Region Hits	Binom Region Set Coverage	Hyper Rank	Hyper FDR Q-Val	Hyper Fold Enrichment	Hyper Observed Gene Hits	Hyper Total Genes	Hyper Gene Set Coverage
Motif CBCTGACGTCANCS matches ATF3: activating transcription factor 3	1	5.48898e-09	3.37572e-06	2.13931	70	0.061296	112	0.00580936	1.72334	35	237	0.0226391
Motif YGAMCTNNASTRACCYN matches RXRB: retinoid X receptor, beta	2	8.46698e-08	2.6036e-05	2.00251	69	0.0604203	105	0.00544774	1.7066	37	253	0.0239327
Motif DCCWTATATGGNCWN matches SRF: serum response factor (c-fos serum response element-binding transcription factor)	3	9.78975e-07	0.00020069	2.02675	56	0.0490368	132	0.0124198	1.70773	30	205	0.0194049
Motif NNNNNNRGNACNNKNTGTTCTNNNNNN matches PGR: progesterone receptor	6	2.3349e-06	0.000239328	2.13757	46	0.0402802	54	0.00112694	2.24413	25	130	0.0161708
Motif CARGKTSAWTRACC matches NR1H4: nuclear receptor subfamily 1, group H, member 4	15	2.02935e-05	0.000832033	2.07427	40	0.0350263	44	0.000676536	2.43998	23	110	0.0148771
Motif NNNTNNNGNGTGANN matches PAX8: paired box gene 8	18	4.36767e-05	0.00149229	2.76046	21	0.0183888	87	0.00366239	3.33413	10	35	0.0064683
Motif CGTSACG matches PAX3: paired box gene 3 (Waardenburg syndrome 1)	20	6.64369e-05	0.00204293	2.02457	37	0.0323993	193	0.0383418	1.69006	21	145	0.0135834
Motif CCAWWNAAGG matches SRF: serum response factor (c-fos serum response element-binding transcription factor)	32	0.000476884	0.00916511	2.09083	26	0.0227671	164	0.0226971	2.03537	15	86	0.00970246

## Sheet: Cluster 3, GO BP
S5 Table. GREAT analysis on Cluster 3; GO Biological Process
# GREAT version 3.0.0	Species assembly: hg19	Association rule: Basal+extension: 5000 bp upstream, 1000 bp downstream, 1000000 bp max extension, curated regulatory domains included
# Term Name	Binom Rank	Binom Raw P-Value	Binom FDR Q-Val	Binom Fold Enrichment	Binom Observed Region Hits	Binom Region Set Coverage	Hyper Rank	Hyper FDR Q-Val	Hyper Fold Enrichment	Hyper Observed Gene Hits	Hyper Total Genes	Hyper Gene Set Coverage
cellular hormone metabolic process	1	4.80942e-13	5.02104e-09	11.1628	17	0.0837438	18	0.0155576	5.74554	9	90	0.0286624
xenobiotic metabolic process	2	1.35823e-12	7.08994e-09	8.73644	19	0.0935961	12	0.0153654	4.44816	12	155	0.0382166
cellular response to xenobiotic stimulus	3	1.43616e-12	4.99783e-09	8.708	19	0.0935961	13	0.0151298	4.41965	12	156	0.0382166
response to xenobiotic stimulus	5	5.82461e-12	1.21618e-08	8.02077	19	0.0935961	16	0.0158341	4.30916	12	160	0.0382166
daunorubicin metabolic process	6	3.07635e-11	5.35285e-08	63.924	7	0.0344828	6	0.0103778	28.7277	4	8	0.0127388
doxorubicin metabolic process	6	3.07635e-11	5.35285e-08	63.924	7	0.0344828	6	0.0103778	28.7277	4	8	0.0127388
diterpenoid metabolic process	8	3.36719e-11	4.39418e-08	10.3438	15	0.0738916	24	0.0425856	5.53787	8	83	0.0254777
polyketide metabolic process	11	1.18395e-10	1.12367e-07	52.5791	7	0.0344828	9	0.0122825	25.5357	4	9	0.0127388
glycoside metabolic process	13	1.75076e-10	1.40599e-07	49.6747	7	0.0344828	22	0.0372582	16.4158	4	14	0.0127388
cellular response to jasmonic acid stimulus	15	5.59511e-10	3.8942e-07	133.852	5	0.0246305	15	0.0143528	43.0916	3	4	0.00955414
response to steroid hormone stimulus	19	2.44652e-09	1.3443e-06	3.63267	29	0.142857	2	0.000779493	3.85484	21	313	0.066879
organic anion transport	22	4.76242e-09	2.25998e-06	4.18072	24	0.118227	23	0.0381563	3.04399	16	302	0.0509554
response to corticosteroid stimulus	23	7.71989e-09	3.50416e-06	5.89039	17	0.0837438	21	0.0252769	4.74838	10	121	0.0318471
response to organic cyclic compound	27	2.30225e-08	8.90204e-06	2.69195	38	0.187192	8	0.0104412	2.56413	27	605	0.0859873
response to lipid	29	5.60234e-08	2.01684e-05	2.60119	38	0.187192	1	0.000558589	3.00357	31	593	0.0987261
response to hormone stimulus	32	6.36931e-08	2.07799e-05	2.54574	39	0.192118	3	0.00806106	2.52283	31	706	0.0987261
response to endogenous stimulus	38	1.72477e-07	4.73857e-05	2.06503	53	0.261084	4	0.00879357	2.11678	42	1140	0.133758
organic acid metabolic process	49	7.09827e-07	0.000151237	2.31579	39	0.192118	11	0.0157874	2.15304	35	934	0.111465
response to oxygen-containing compound	61	2.84744e-06	0.000487333	2.03524	45	0.221675	17	0.0164441	2.05198	37	1036	0.117834
oxoacid metabolic process	64	3.52416e-06	0.000574878	2.22846	37	0.182266	19	0.0154312	2.12798	34	918	0.10828
