# Supplementary material for: Genomic Characterization of Metformin Hepatic Response
Source: PLoS Genet. 2016 Nov 30;12(11):e1006449. doi: 10.1371/journal.pgen.1006449 (PMC5130177; doi:10.1371/journal.pgen.1006449)
Supplement: S7 Table — (XLSX) [file pgen.1006449.s014.xlsx]

## Sheet: Promoter Assay
S7 Table. Promoter assay results.
Promoter	Region	Forward Primer (5'-3')	Reverse Primer (5'-3')	Overlaps						Replicates	Basal activity (fold over EV)		Induction (fold Metformin/Nontreat)
Gene				H3K27ac Met	ATF3 Met	H3K27ac NT	ATF3 NT	H3K27ac Met increased	ATF3 Met unique		Mean	SD	Mean	SD
SIRT1	chr10:69,643,814-69,644,855	ACCCTACAAGTGATGGGAGAGA	CGTCGTCTTCGTCGTACAAGT	yes		yes				6	627.184	329.528	0.7522	0.0948354
HNF4A	chr20:43,029,213-43,030,098	CAGGAGAATGTGATGGGAAAAT	TCAAATTCCAGGGTGGTGTAG	yes		yes				6	2.48595	0.66569	1.03353	0.251889
IRS1	chr2:227,597,597-227,598,524	CGCCAAGGTCTTAATTCACAGT	CCGATTTAAAACTGGAAGTTGC	yes		yes		yes		6	9.09345	1.50836	1.03497	0.0741796
PCK1	chr20:56,135,713-56,136,609	CATCCTTCCCATGAACTTTGA	CGTCACAGATGTGGATGTGAT	yes		yes				6	146.465	36.8005	0.732109	0.112345
PFKFB2	chr1:207,226,057-207,227,207	GTCCAGGGAAGCTTCTGGTT	CGTGGGAAAATCTCGAACATA	yes		yes				6	63.205	29.1237	1.63946	0.193733
FOXA2.1	chr20:22,564,095-22,564,950	ATACATTCCCCTACCCCAGAGT	GTCGTTTGTTGTGGCTGTTAAA	yes		yes				6	4.88756	2.29031	0.853302	0.215637
FOXA2.2	chr20:22,565,841-22,566,415	TCTGTCAAAACAGCAAGTCCAT	ACAGGCTAACCCAGAACAGAAG	yes		yes				6	2.94146	0.83746	1.12109	0.428869
HIF1A	chr14:62,161,623-62,162,391	GAAAGACCCCGTTGTAACACAT	CCCCTCGTGAGACTAGAGAGAA	yes		yes				6	141.913	64.5938	1.04381	0.212023
MLXIPL	chr7:73,038,298-73,039,091	AGGAATGGGAATCAGAAATGC	TATCCCTTTGGAGCAAAGTAGG	yes		yes				6	21.7345	6.3458	1.12542	0.256238
ATF3	chr1:212,781,558-212,782,091	AGGGGGTATTTTCCTGAAGC	CGTTGCATCACCCCTTTTAT	yes	yes	yes		yes	yes	6	411.457	95.6491	1.10898	0.238915
Control
empty vector										6	0.999999	0.232027	1	0.126896
pGL4.13										6	1025.5	278.898	1.06413	0.35205
Highlighted in red font are sequences that showed signifiant reporter activity over the empty vector (EV) or between metformin treated and untreated (unpaired t-test).

## Sheet: Enhancer Assay
S7 Table. Enhancer assay results.
Enhancer	Region	Forward Primer (5'-3')	Reverse Primer (5'-3')	Overlaps						Replicates	Basal activity (fold over EV)		Induction (fold Metformin/Nontreat)
Gene				H3K27ac Met	ATF3 Met	H3K27ac NT	ATF3 NT	H3K27ac Met increased	ATF3 Met unique		Mean	SD	Mean	SD
ATF3.A	chr1:212,428,191-212,430,046	ATGAATGGCGTAGACACTGATG	CAGTTAGACAGTGCCAGCTTTG	yes	yes	yes			yes	6	0.942017	0.928335	0.956261	0.294957
ATF3.B	chr1:212,661,364-212,662,647	CCCAAGTTCATGTTCAATGTGT	TGCCTCTTTACCTTTCTGCTTC	yes	yes	yes		yes	yes	6	21.6608	8.00206	1.28696	0.226012
ATF3.C	chr1:212,731,096-212,733,360	CCACATGCACATCTGAAAAACT	TGTGTTCCAAGTGGAAAAGTTG	yes	yes	yes		yes	yes	6	9.63788	1.09444	1.04843	0.228696
HNF4A.A	chr20:42,938,376-42,940,093	TCCAGGATCCATGACTACCTTC	AGCCTCCAGCAAATACTTTCAC	yes	yes	yes			yes	6	17.7812	5.97193	1.0159	0.36812
HNF4A.B	chr20:42,587,093-42,588,494	CTCACTCTGGACCCACTACCTC	CAGTCAGCAGTCTAGAGCCTCA	yes		yes				6	3.18444	1.13228	1.09467	0.103341
PPARA	chr22:46,518,119-46,519,415	TACAAAGATGCTGCCGAACAT	AGTGTTTACTGCCTCGCACTC	yes		yes				6	1.79422	0.782586	0.97474	0.261175
KLF6	chr10:3,087,288-3,089,354	GAATGCAGCAAAAGAAAGGTG	CTTTCAAACCACAGCAGGAAG	yes		yes				6	1.11394	0.474847	1.00936	0.180814
NAMPT	chr7:106,208,855-106,209,947	GGCTATTTCTAGCAGCCACTGT	CTTGGGGAAACCATTCACTACT	yes	yes	yes			yes	6	6.51143	1.78052	1.07735	0.085723
CRTC2	chr1:154,324,024-154,325,951	TGCCTAGGACCTTGAGCTGT	GAAGGTCCTGGTGAAGGACA	yes		yes				6	15.3549	7.57808	1.31446	0.22588
NR0B2	chr1:26,826,576-26,828,288	GATAATCCTCGTCCACACCAAG	CGAATGGCAAAACAAGATATGA	yes	yes	yes			yes	6	4.64895	1.16283	1.2735	0.190115
SIRT1.A	chr10:69,913,083-69,914,471	CCACAGATTGAGCTGCCTTT	CAAGGTTCGTTTTGCCATTT	yes	yes	yes		yes	yes	6	2.46059	2.22212	0.98485	0.226202
HIF1A	chr14:62,019,301-62,021,201	CACATGGCCTTGAGTGTTTG	AAGGTGACTGCCATTTCTGG	yes	yes	yes			yes	6	2.52899	4.55083	0.934633	0.567006
G6PC	chr17:41,017,606-41,019,389	ACCAGGCAAGTTTCCTTATCAA	ATTCCCTCTCACCTCCTTTCTC	yes		yes				6	12.603	2.61171	0.791437	0.0826859
MYC	chr8:129,187,516-129,190,105	TGGGTTCAGCTCTTTTGTCC	TCCCATAGGCTCAGTGTGAA	yes	yes	yes			yes	6	6.52731	0.812229	1.28876	0.226841
Control
empty vector										6	1	0.0974751	1	0.122422
ApoE										6	55.8608	20.8029	1.07806	0.345342
Highlighted in red font are sequences that showed signifiant reporter activity over the empty vector (EV) or between metformin treated and untreated (unpaired t-test).
