# Supplementary material for: Genomic Characterization of Metformin Hepatic Response
Source: PLoS Genet. 2016 Nov 30;12(11):e1006449. doi: 10.1371/journal.pgen.1006449 (PMC5130177; doi:10.1371/journal.pgen.1006449)
Supplement: S9 Table — (XLSX) [file pgen.1006449.s016.xlsx]

## Sheet: ATF3_only_GREAT_GO_BP
S9 Table. Metformin unique ATF3 peaks, GREAT analysis GO Biological Process
# GREAT version 3.0.0	Species assembly: hg19	Association rule: Basal+extension: 5000 bp upstream, 1000 bp downstream, 1000000 bp max extension, curated regulatory domains included
# Term Name	Binom Rank	Binom Raw P-Value	Binom FDR Q-Val	Binom Fold Enrichment	Binom Observed Region Hits	Binom Region Set Coverage	Hyper Rank	Hyper FDR Q-Val	Hyper Fold Enrichment	Hyper Observed Gene Hits	Hyper Total Genes	Hyper Gene Set Coverage
ncRNA metabolic process	2	2.00811e-13	1.04823e-09	2.14409	113	0.0411358	89	4.46533e-05	1.60417	98	314	0.0279202
translation	3	3.22059e-13	1.12076e-09	2.06595	121	0.044048	88	3.48484e-05	1.56617	110	361	0.031339
nuclear-transcribed mRNA catabolic process	4	1.41753e-12	3.69977e-09	2.63318	70	0.0254823	79	8.7262e-06	1.89053	64	174	0.0182336
translational initiation	5	2.99487e-12	6.25328e-09	2.808	61	0.022206	93	8.01073e-05	1.88812	54	147	0.0153846
mRNA catabolic process	6	3.54944e-12	6.17602e-09	2.50119	74	0.0269385	69	4.0567e-06	1.88925	68	185	0.0193732
RNA catabolic process	7	7.09777e-12	1.05858e-08	2.32257	83	0.0302148	81	1.03471e-05	1.79411	74	212	0.0210826
ncRNA processing	9	1.65775e-11	1.92299e-08	2.29556	82	0.0298507	106	0.000330935	1.65952	72	223	0.0205128
translational elongation	10	2.48683e-11	2.59625e-08	3.09577	48	0.0174736	105	0.000323002	1.95589	43	113	0.0122507
viral gene expression	14	5.96119e-11	4.44534e-08	3.43006	40	0.0145613	120	0.000718492	2.00185	37	95	0.0105413
nuclear-transcribed mRNA catabolic process, nonsense-mediated decay	20	1.64595e-09	8.59187e-07	2.78754	46	0.0167455	125	0.00124837	1.85727	43	119	0.0122507
viral transcription	21	2.27563e-09	1.13131e-06	3.30622	35	0.0127412	165	0.00453879	1.93502	32	85	0.00911681
protein targeting to ER	24	4.4915e-09	1.9538e-06	2.6956	46	0.0167455	145	0.00226167	1.85221	40	111	0.011396
cotranslational protein targeting to membrane	25	5.29694e-09	2.212e-06	2.75234	44	0.0160175	158	0.00392811	1.82232	39	110	0.0111111
nuclear export	27	5.65973e-09	2.18843e-06	2.70941	45	0.0163815	118	0.00070787	1.96525	39	102	0.0111111
viral life cycle	29	6.94796e-09	2.50127e-06	2.3656	57	0.0207499	133	0.00142073	1.74756	51	150	0.0145299
SRP-dependent cotranslational protein targeting to membrane	30	8.38564e-09	2.9182e-06	2.74586	43	0.0156534	169	0.00547266	1.80848	38	108	0.0108262
translational termination	31	1.066e-08	3.59003e-06	3.10497	35	0.0127412	186	0.0110028	1.84805	32	89	0.00911681
establishment of protein localization to endoplasmic reticulum	32	1.84828e-08	6.03001e-06	2.56839	46	0.0167455	152	0.00273222	1.83567	40	112	0.011396
protein localization to endoplasmic reticulum	35	4.98834e-08	1.48795e-05	2.37545	50	0.0182017	139	0.00190445	1.80924	44	125	0.0125356
mRNA 3'-end processing	36	5.656e-08	1.64024e-05	2.89542	35	0.0127412	211	0.0173111	1.83567	30	84	0.00854701

## Sheet: ATF3_only_DAVID
S9 Table. Metformin unique ATF3 peaks, nearest gene DAVID analysis
Annotation Cluster 1	Enrichment Score: 5.725573491221894
Category	Term	Count	%	PValue	Genes	List Total	Pop Hits	Pop Total	Fold Enrichment	Bonferroni	Benjamini	FDR
GOTERM_BP_FAT	GO:0006412~translation	88	3.29959	3.99784e-10	ENSG00000175390, ENSG00000131469, ENSG00000185024, ENSG00000162910, ENSG00000168827, ENSG00000110619, ENSG00000136628, ENSG00000055950, ENSG00000158417, ENSG00000151247, ENSG00000108298, ENSG00000178952, ENSG00000037241, ENSG00000156508, ENSG00000134001, ENSG00000106105, ENSG00000145191, ENSG00000083845, ENSG00000116120, ENSG00000130312, ENSG00000139726, ENSG00000167526, ENSG00000122406, ENSG0000…	1839	331	13528	1.95572	1.56515e-06	5.21718e-07	7.41216e-07
GOTERM_BP_FAT	GO:0006414~translational elongation	31	1.16235	1.83728e-05	ENSG00000131469, ENSG00000008988, ENSG00000109618, ENSG00000168827, ENSG00000105193, ENSG00000197728, ENSG00000104529, ENSG00000177600, ENSG00000108298, ENSG00000178952, ENSG00000142541, ENSG00000037241, ENSG00000156508, ENSG00000149806, ENSG00000083845, ENSG00000123297, ENSG00000188846, ENSG00000204394, ENSG00000122406, ENSG00000167526, ENSG00000089009, ENSG00000114391, ENSG00000221983, ENSG0000…	1839	101	13528	2.25783	0.0694043	0.00312252	0.0340585
GOTERM_MF_FAT	GO:0003735~structural constituent of ribosome	39	1.46232	0.000906312	ENSG00000131469, ENSG00000008988, ENSG00000162910, ENSG00000182180, ENSG00000105193, ENSG00000149792, ENSG00000197728, ENSG00000137547, ENSG00000055950, ENSG00000128626, ENSG00000105364, ENSG00000108298, ENSG00000177600, ENSG00000037241, ENSG00000142541, ENSG00000149806, ENSG00000083845, ENSG00000130312, ENSG00000188846, ENSG00000122406, ENSG00000167526, ENSG00000089009, ENSG00000114391, ENSG0000…	1764	168	12983	1.70857	0.716701	0.0924615	1.48172
Annotation Cluster 2	Enrichment Score: 4.84712361112441
Category	Term	Count	%	PValue	Genes	List Total	Pop Hits	Pop Total	Fold Enrichment	Bonferroni	Benjamini	FDR
GOTERM_BP_FAT	GO:0044265~cellular macromolecule catabolic process	151	5.66179	3.87871e-08	ENSG00000185345, ENSG00000205220, ENSG00000185019, ENSG00000107829, ENSG00000013563, ENSG00000166233, ENSG00000172175, ENSG00000184182, ENSG00000173039, ENSG00000013561, ENSG00000086102, ENSG00000143207, ENSG00000089053, ENSG00000142230, ENSG00000136878, ENSG00000178974, ENSG00000128973, ENSG00000159593, ENSG00000134030, ENSG00000168615, ENSG00000117862, ENSG00000043093, ENSG00000159069, ENSG0000…	1839	725	13528	1.53211	0.00015184	3.79622e-05	7.19128e-05
GOTERM_BP_FAT	GO:0009057~macromolecule catabolic process	160	5.99925	4.59231e-08	ENSG00000185345, ENSG00000185019, ENSG00000205220, ENSG00000107829, ENSG00000013563, ENSG00000166233, ENSG00000172175, ENSG00000184182, ENSG00000173039, ENSG00000013561, ENSG00000086102, ENSG00000143207, ENSG00000142230, ENSG00000089053, ENSG00000136878, ENSG00000178974, ENSG00000128973, ENSG00000159593, ENSG00000134030, ENSG00000168615, ENSG00000088832, ENSG00000117862, ENSG00000043093, ENSG0000…	1839	781	13528	1.50703	0.000179773	3.59571e-05	8.51432e-05
GOTERM_BP_FAT	GO:0030163~protein catabolic process	126	4.72441	2.64906e-06	ENSG00000185345, ENSG00000205220, ENSG00000185019, ENSG00000107829, ENSG00000166233, ENSG00000184182, ENSG00000172175, ENSG00000013561, ENSG00000086102, ENSG00000173039, ENSG00000089053, ENSG00000142230, ENSG00000143207, ENSG00000136878, ENSG00000178974, ENSG00000128973, ENSG00000159593, ENSG00000168615, ENSG00000043093, ENSG00000159069, ENSG00000168397, ENSG00000166340, ENSG00000037637, ENSG0000…	1839	622	13528	1.49016	0.0103175	0.00094238	0.00491134
GOTERM_BP_FAT	GO:0044257~cellular protein catabolic process	121	4.53693	6.92556e-06	ENSG00000185345, ENSG00000205220, ENSG00000185019, ENSG00000107829, ENSG00000166233, ENSG00000184182, ENSG00000172175, ENSG00000013561, ENSG00000086102, ENSG00000173039, ENSG00000089053, ENSG00000142230, ENSG00000143207, ENSG00000136878, ENSG00000178974, ENSG00000159593, ENSG00000168615, ENSG00000043093, ENSG00000159069, ENSG00000168397, ENSG00000037637, ENSG00000197530, ENSG00000148331, ENSG0000…	1839	603	13528	1.47611	0.0267494	0.00159365	0.0128395
GOTERM_BP_FAT	GO:0019941~modification-dependent protein catabolic process	116	4.34946	7.80838e-06	ENSG00000185345, ENSG00000205220, ENSG00000185019, ENSG00000107829, ENSG00000166233, ENSG00000184182, ENSG00000172175, ENSG00000086102, ENSG00000013561, ENSG00000089053, ENSG00000142230, ENSG00000143207, ENSG00000136878, ENSG00000178974, ENSG00000159593, ENSG00000043093, ENSG00000159069, ENSG00000168397, ENSG00000037637, ENSG00000197530, ENSG00000148331, ENSG00000110801, ENSG00000140941, ENSG0000…	1839	574	13528	1.48661	0.0301074	0.00160765	0.0144761
GOTERM_BP_FAT	GO:0043632~modification-dependent macromolecule catabolic process	116	4.34946	7.80838e-06	ENSG00000185345, ENSG00000205220, ENSG00000185019, ENSG00000107829, ENSG00000166233, ENSG00000184182, ENSG00000172175, ENSG00000086102, ENSG00000013561, ENSG00000089053, ENSG00000142230, ENSG00000143207, ENSG00000136878, ENSG00000178974, ENSG00000159593, ENSG00000043093, ENSG00000159069, ENSG00000168397, ENSG00000037637, ENSG00000197530, ENSG00000148331, ENSG00000110801, ENSG00000140941, ENSG0000…	1839	574	13528	1.48661	0.0301074	0.00160765	0.0144761
GOTERM_BP_FAT	GO:0051603~proteolysis involved in cellular protein catabolic process	120	4.49944	9.07273e-06	ENSG00000185345, ENSG00000205220, ENSG00000185019, ENSG00000107829, ENSG00000166233, ENSG00000184182, ENSG00000172175, ENSG00000013561, ENSG00000086102, ENSG00000173039, ENSG00000089053, ENSG00000142230, ENSG00000143207, ENSG00000136878, ENSG00000178974, ENSG00000159593, ENSG00000168615, ENSG00000043093, ENSG00000159069, ENSG00000168397, ENSG00000037637, ENSG00000197530, ENSG00000148331, ENSG0000…	1839	600	13528	1.47123	0.0348965	0.00177442	0.0168199
GOTERM_BP_FAT	GO:0006511~ubiquitin-dependent protein catabolic process	46	1.72478	0.0166952	ENSG00000170242, ENSG00000131467, ENSG00000185345, ENSG00000181788, ENSG00000168883, ENSG00000154473, ENSG00000119318, ENSG00000135913, ENSG00000205220, ENSG00000106346, ENSG00000107829, ENSG00000103264, ENSG00000163930, ENSG00000134057, ENSG00000152484, ENSG00000166233, ENSG00000131508, ENSG00000161011, ENSG00000089053, ENSG00000048028, ENSG00000136878, ENSG00000103266, ENSG00000109332, ENSG0000…	1839	242	13528	1.39828	1	0.441948	26.8127
GOTERM_BP_FAT	GO:0006508~proteolysis	160	5.99925	0.0787359	ENSG00000142330, ENSG00000185345, ENSG00000103326, ENSG00000124299, ENSG00000027001, ENSG00000185019, ENSG00000205220, ENSG00000131401, ENSG00000107829, ENSG00000125746, ENSG00000166233, ENSG00000172175, ENSG00000184182, ENSG00000173039, ENSG00000013561, ENSG00000086102, ENSG00000113441, ENSG00000143207, ENSG00000142230, ENSG00000089053, ENSG00000136878, ENSG00000178974, ENSG00000159593, ENSG0000…	1839	1054	13528	1.11669	1	0.789561	78.1391
Annotation Cluster 3	Enrichment Score: 4.71932452936608
Category	Term	Count	%	PValue	Genes	List Total	Pop Hits	Pop Total	Fold Enrichment	Bonferroni	Benjamini	FDR
GOTERM_BP_FAT	GO:0034660~ncRNA metabolic process	69	2.58718	1.56021e-10	ENSG00000183751, ENSG00000174177, ENSG00000172336, ENSG00000179409, ENSG00000110619, ENSG00000136628, ENSG00000105202, ENSG00000185163, ENSG00000101361, ENSG00000066651, ENSG00000077348, ENSG00000124787, ENSG00000143493, ENSG00000163684, ENSG00000141994, ENSG00000160208, ENSG00000138442, ENSG00000106105, ENSG00000037474, ENSG00000108506, ENSG00000151576, ENSG00000116120, ENSG00000126749, ENSG0000…	1839	230	13528	2.20685	6.1082e-07	6.1082e-07	2.89268e-07
GOTERM_BP_FAT	GO:0034470~ncRNA processing	53	1.98725	1.99701e-07	ENSG00000183751, ENSG00000174177, ENSG00000172336, ENSG00000179409, ENSG00000105202, ENSG00000185163, ENSG00000101361, ENSG00000066651, ENSG00000077348, ENSG00000124787, ENSG00000160208, ENSG00000163684, ENSG00000141994, ENSG00000143493, ENSG00000138442, ENSG00000037474, ENSG00000108506, ENSG00000151576, ENSG00000126749, ENSG00000105865, ENSG00000122406, ENSG00000087087, ENSG00000164880, ENSG0000…	1839	187	13528	2.0849	0.000781523	9.77237e-05	0.000370252
GOTERM_BP_FAT	GO:0022613~ribonucleoprotein complex biogenesis	42	1.5748	0.000507825	ENSG00000183751, ENSG00000168883, ENSG00000111786, ENSG00000179409, ENSG00000105193, ENSG00000105202, ENSG00000185163, ENSG00000101361, ENSG00000077348, ENSG00000120699, ENSG00000181163, ENSG00000183431, ENSG00000174243, ENSG00000108270, ENSG00000142252, ENSG00000160208, ENSG00000114767, ENSG00000138442, ENSG00000136450, ENSG00000104872, ENSG00000123737, ENSG00000182004, ENSG00000126749, ENSG0000…	1839	180	13528	1.71644	0.863118	0.0621353	0.937346
GOTERM_BP_FAT	GO:0016072~rRNA metabolic process	26	0.974878	0.000821939	ENSG00000183751, ENSG00000179409, ENSG00000105193, ENSG00000185163, ENSG00000105202, ENSG00000101361, ENSG00000120699, ENSG00000077348, ENSG00000160208, ENSG00000138442, ENSG00000114767, ENSG00000123737, ENSG00000126749, ENSG00000188846, ENSG00000122406, ENSG00000170727, ENSG00000100029, ENSG00000155438, ENSG00000075914, ENSG00000011260, ENSG00000111615, ENSG00000101546, ENSG00000161970, ENSG0000…	1839	96	13528	1.9923	0.960013	0.079229	1.51297
GOTERM_BP_FAT	GO:0042254~ribosome biogenesis	30	1.12486	0.00159278	ENSG00000183751, ENSG00000179409, ENSG00000105193, ENSG00000185163, ENSG00000105202, ENSG00000101361, ENSG00000120699, ENSG00000077348, ENSG00000181163, ENSG00000108270, ENSG00000160208, ENSG00000114767, ENSG00000138442, ENSG00000123737, ENSG00000126749, ENSG00000188846, ENSG00000120158, ENSG00000122406, ENSG00000170727, ENSG00000114391, ENSG00000100029, ENSG00000075914, ENSG00000011260, ENSG0000…	1839	122	13528	1.80889	0.998052	0.124343	2.91219
GOTERM_BP_FAT	GO:0006364~rRNA processing	24	0.899888	0.00233229	ENSG00000183751, ENSG00000188846, ENSG00000122406, ENSG00000170727, ENSG00000100029, ENSG00000179409, ENSG00000105193, ENSG00000185163, ENSG00000075914, ENSG00000105202, ENSG00000011260, ENSG00000101361, ENSG00000120699, ENSG00000077348, ENSG00000111615, ENSG00000101546, ENSG00000161970, ENSG00000160208, ENSG00000114767, ENSG00000138442, ENSG00000171824, ENSG00000109536, ENSG00000123737, ENSG0000…	1839	92	13528	1.919	0.999893	0.155734	4.23683
Annotation Cluster 4	Enrichment Score: 4.47841548504995
Category	Term	Count	%	PValue	Genes	List Total	Pop Hits	Pop Total	Fold Enrichment	Bonferroni	Benjamini	FDR
GOTERM_BP_FAT	GO:0006396~RNA processing	129	4.8369	1.6223e-10	ENSG00000096063, ENSG00000174177, ENSG00000179837, ENSG00000111786, ENSG00000183684, ENSG00000185163, ENSG00000175324, ENSG00000124787, ENSG00000141994, ENSG00000163684, ENSG00000143493, ENSG00000085872, ENSG00000126461, ENSG00000138442, ENSG00000021776, ENSG00000108506, ENSG00000151576, ENSG00000014164, ENSG00000105258, ENSG00000004534, ENSG00000087087, ENSG00000075914, ENSG00000111615, ENSG0000…	1839	547	13528	1.73482	6.35132e-07	3.17566e-07	3.00782e-07
GOTERM_BP_FAT	GO:0016071~mRNA metabolic process	81	3.03712	1.18842e-05	ENSG00000096063, ENSG00000119314, ENSG00000185024, ENSG00000161547, ENSG00000179837, ENSG00000092847, ENSG00000111786, ENSG00000071894, ENSG00000179409, ENSG00000183684, ENSG00000145216, ENSG00000103067, ENSG00000175324, ENSG00000070047, ENSG00000198952, ENSG00000183258, ENSG00000126461, ENSG00000134030, ENSG00000136450, ENSG00000021776, ENSG00000088930, ENSG00000014164, ENSG00000105258, ENSG0000…	1839	370	13528	1.61041	0.0454612	0.00221312	0.0220315
GOTERM_BP_FAT	GO:0008380~RNA splicing	63	2.3622	8.25493e-05	ENSG00000128739, ENSG00000096063, ENSG00000161547, ENSG00000179837, ENSG00000111786, ENSG00000071894, ENSG00000179409, ENSG00000183684, ENSG00000103067, ENSG00000175324, ENSG00000183258, ENSG00000126461, ENSG00000136450, ENSG00000021776, ENSG00000105258, ENSG00000135486, ENSG00000115875, ENSG00000145833, ENSG00000171566, ENSG00000096401, ENSG00000164609, ENSG00000100142, ENSG00000096746, ENSG0000…	1839	284	13528	1.63183	0.276167	0.0128446	0.152939
GOTERM_BP_FAT	GO:0006397~mRNA processing	68	2.54968	0.000179467	ENSG00000096063, ENSG00000119314, ENSG00000161547, ENSG00000179837, ENSG00000111786, ENSG00000071894, ENSG00000179409, ENSG00000183684, ENSG00000145216, ENSG00000103067, ENSG00000175324, ENSG00000070047, ENSG00000183258, ENSG00000126461, ENSG00000136450, ENSG00000021776, ENSG00000088930, ENSG00000014164, ENSG00000105258, ENSG00000135486, ENSG00000115875, ENSG00000145833, ENSG00000171566, ENSG0000…	1839	321	13528	1.55832	0.504742	0.0266641	0.332216
GOTERM_BP_FAT	GO:0000398~nuclear mRNA splicing, via spliceosome	36	1.34983	0.00116171	ENSG00000161547, ENSG00000168883, ENSG00000169217, ENSG00000205937, ENSG00000111786, ENSG00000071894, ENSG00000116350, ENSG00000179409, ENSG00000183684, ENSG00000104824, ENSG00000153187, ENSG00000183431, ENSG00000174243, ENSG00000142252, ENSG00000197111, ENSG00000181222, ENSG00000136450, ENSG00000182004, ENSG00000104852, ENSG00000011304, ENSG00000135829, ENSG00000204392, ENSG00000160201, ENSG0000…	1839	153	13528	1.73086	0.989441	0.098257	2.13205
GOTERM_BP_FAT	GO:0000375~RNA splicing, via transesterification reactions	36	1.34983	0.00116171	ENSG00000161547, ENSG00000168883, ENSG00000169217, ENSG00000205937, ENSG00000111786, ENSG00000071894, ENSG00000116350, ENSG00000179409, ENSG00000183684, ENSG00000104824, ENSG00000153187, ENSG00000183431, ENSG00000174243, ENSG00000142252, ENSG00000197111, ENSG00000181222, ENSG00000136450, ENSG00000182004, ENSG00000104852, ENSG00000011304, ENSG00000135829, ENSG00000204392, ENSG00000160201, ENSG0000…	1839	153	13528	1.73086	0.989441	0.098257	2.13205
GOTERM_BP_FAT	GO:0000377~RNA splicing, via transesterification reactions with bulged adenosine as nucleophile	36	1.34983	0.00116171	ENSG00000161547, ENSG00000168883, ENSG00000169217, ENSG00000205937, ENSG00000111786, ENSG00000071894, ENSG00000116350, ENSG00000179409, ENSG00000183684, ENSG00000104824, ENSG00000153187, ENSG00000183431, ENSG00000174243, ENSG00000142252, ENSG00000197111, ENSG00000181222, ENSG00000136450, ENSG00000182004, ENSG00000104852, ENSG00000011304, ENSG00000135829, ENSG00000204392, ENSG00000160201, ENSG0000…	1839	153	13528	1.73086	0.989441	0.098257	2.13205
Annotation Cluster 5	Enrichment Score: 4.118259802528916
Category	Term	Count	%	PValue	Genes	List Total	Pop Hits	Pop Total	Fold Enrichment	Bonferroni	Benjamini	FDR
GOTERM_BP_FAT	GO:0007010~cytoskeleton organization	93	3.48706	7.66035e-06	ENSG00000142330, ENSG00000100106, ENSG00000112029, ENSG00000163995, ENSG00000095066, ENSG00000007047, ENSG00000136167, ENSG00000024422, ENSG00000186575, ENSG00000130176, ENSG00000149269, ENSG00000197321, ENSG00000112877, ENSG00000131236, ENSG00000198752, ENSG00000134318, ENSG00000136068, ENSG00000196230, ENSG00000149925, ENSG00000123416, ENSG00000067900, ENSG00000174799, ENSG00000160299, ENSG0000…	1839	436	13528	1.56909	0.0295451	0.00166475	0.0142016
GOTERM_BP_FAT	GO:0007017~microtubule-based process	56	2.09974	0.000227313	ENSG00000112029, ENSG00000007047, ENSG00000095066, ENSG00000173327, ENSG00000037042, ENSG00000174996, ENSG00000112877, ENSG00000196230, ENSG00000123416, ENSG00000188229, ENSG00000174799, ENSG00000160299, ENSG00000169032, ENSG00000088727, ENSG00000058453, ENSG00000072864, ENSG00000078018, ENSG00000151914, ENSG00000131437, ENSG00000185963, ENSG00000127603, ENSG00000140983, ENSG00000085415, ENSG0000…	1839	253	13528	1.62824	0.589357	0.0312869	0.420608
GOTERM_BP_FAT	GO:0000226~microtubule cytoskeleton organization	37	1.38733	0.000253716	ENSG00000112029, ENSG00000141933, ENSG00000132341, ENSG00000214367, ENSG00000186625, ENSG00000007047, ENSG00000095066, ENSG00000112877, ENSG00000135525, ENSG00000131351, ENSG00000181163, ENSG00000196230, ENSG00000138160, ENSG00000138162, ENSG00000123416, ENSG00000115163, ENSG00000168944, ENSG00000186868, ENSG00000174799, ENSG00000160299, ENSG00000058453, ENSG00000074054, ENSG00000072864, ENSG0000…	1839	147	13528	1.85155	0.629694	0.033676	0.469355
Annotation Cluster 6	Enrichment Score: 3.8464327189920327
Category	Term	Count	%	PValue	Genes	List Total	Pop Hits	Pop Total	Fold Enrichment	Bonferroni	Benjamini	FDR
GOTERM_BP_FAT	GO:0007010~cytoskeleton organization	93	3.48706	7.66035e-06	ENSG00000142330, ENSG00000100106, ENSG00000112029, ENSG00000163995, ENSG00000095066, ENSG00000007047, ENSG00000136167, ENSG00000024422, ENSG00000186575, ENSG00000130176, ENSG00000149269, ENSG00000197321, ENSG00000112877, ENSG00000131236, ENSG00000198752, ENSG00000134318, ENSG00000136068, ENSG00000196230, ENSG00000149925, ENSG00000123416, ENSG00000067900, ENSG00000174799, ENSG00000160299, ENSG0000…	1839	436	13528	1.56909	0.0295451	0.00166475	0.0142016
GOTERM_BP_FAT	GO:0030036~actin cytoskeleton organization	50	1.87477	0.000518255	ENSG00000142330, ENSG00000100106, ENSG00000158092, ENSG00000099331, ENSG00000136167, ENSG00000024422, ENSG00000186575, ENSG00000130176, ENSG00000131236, ENSG00000198752, ENSG00000134318, ENSG00000171791, ENSG00000084112, ENSG00000136068, ENSG00000149925, ENSG00000067900, ENSG00000161791, ENSG00000180263, ENSG00000050820, ENSG00000174775, ENSG00000165527, ENSG00000167193, ENSG00000067560, ENSG0000…	1839	226	13528	1.62747	0.868598	0.0614524	0.956511
GOTERM_BP_FAT	GO:0030029~actin filament-based process	52	1.94976	0.000727629	ENSG00000142330, ENSG00000100106, ENSG00000136167, ENSG00000024422, ENSG00000186575, ENSG00000130176, ENSG00000131236, ENSG00000134318, ENSG00000198752, ENSG00000136068, ENSG00000149925, ENSG00000067900, ENSG00000050820, ENSG00000133026, ENSG00000139725, ENSG00000137575, ENSG00000151491, ENSG00000151914, ENSG00000113916, ENSG00000196712, ENSG00000105357, ENSG00000131504, ENSG00000148180, ENSG0000…	1839	241	13528	1.58722	0.942138	0.0827311	1.34048
Annotation Cluster 7	Enrichment Score: 3.6893837974350396
Category	Term	Count	%	PValue	Genes	List Total	Pop Hits	Pop Total	Fold Enrichment	Bonferroni	Benjamini	FDR
GOTERM_BP_FAT	GO:0007049~cell cycle	157	5.88676	1.44394e-07	ENSG00000184640, ENSG00000205220, ENSG00000067208, ENSG00000140525, ENSG00000069956, ENSG00000089053, ENSG00000178950, ENSG00000111602, ENSG00000159593, ENSG00000076053, ENSG00000119684, ENSG00000058453, ENSG00000072864, ENSG00000138764, ENSG00000145349, ENSG00000106608, ENSG00000119541, ENSG00000183484, ENSG00000051825, ENSG00000177302, ENSG00000096401, ENSG00000007168, ENSG00000114904, ENSG0000…	1839	776	13528	1.4883	0.000565145	8.07545e-05	0.000267713
GOTERM_BP_FAT	GO:0022402~cell cycle process	117	4.38695	2.10833e-06	ENSG00000205220, ENSG00000089053, ENSG00000111602, ENSG00000076053, ENSG00000119684, ENSG00000072864, ENSG00000138764, ENSG00000145349, ENSG00000183484, ENSG00000051825, ENSG00000177302, ENSG00000007168, ENSG00000114904, ENSG00000163697, ENSG00000074935, ENSG00000075131, ENSG00000110801, ENSG00000102096, ENSG00000104320, ENSG00000170836, ENSG00000168385, ENSG00000103342, ENSG00000169016, ENSG0000…	1839	565	13528	1.52331	0.00822016	0.000825073	0.00390886
GOTERM_BP_FAT	GO:0022403~cell cycle phase	88	3.29959	1.5909e-05	ENSG00000002016, ENSG00000112029, ENSG00000105173, ENSG00000007047, ENSG00000173327, ENSG00000002822, ENSG00000089053, ENSG00000129933, ENSG00000196230, ENSG00000111602, ENSG00000101224, ENSG00000076053, ENSG00000090273, ENSG00000160299, ENSG00000169032, ENSG00000145386, ENSG00000101773, ENSG00000119684, ENSG00000114391, ENSG00000072864, ENSG00000138764, ENSG00000145349, ENSG00000051825, ENSG0000…	1839	414	13528	1.56363	0.0603842	0.00282709	0.0294918
GOTERM_BP_FAT	GO:0000278~mitotic cell cycle	80	2.99963	2.15804e-05	ENSG00000131467, ENSG00000112029, ENSG00000105173, ENSG00000205220, ENSG00000007047, ENSG00000173327, ENSG00000002822, ENSG00000089053, ENSG00000129933, ENSG00000196230, ENSG00000111602, ENSG00000101224, ENSG00000090273, ENSG00000169032, ENSG00000145386, ENSG00000125818, ENSG00000101773, ENSG00000114391, ENSG00000221983, ENSG00000142507, ENSG00000072864, ENSG00000138764, ENSG00000145349, ENSG0000…	1839	370	13528	1.59052	0.0810175	0.00351415	0.0400034
GOTERM_BP_FAT	GO:0000279~M phase	69	2.58718	0.000217506	ENSG00000002016, ENSG00000112029, ENSG00000002822, ENSG00000089053, ENSG00000129933, ENSG00000196230, ENSG00000111602, ENSG00000076053, ENSG00000101224, ENSG00000090273, ENSG00000160299, ENSG00000169032, ENSG00000145386, ENSG00000119684, ENSG00000114391, ENSG00000072864, ENSG00000138764, ENSG00000051825, ENSG00000135698, ENSG00000177302, ENSG00000141552, ENSG00000085415, ENSG00000007168, ENSG0000…	1839	329	13528	1.54278	0.57328	0.0310495	0.402496
GOTERM_BP_FAT	GO:0051301~cell division	59	2.21222	0.00211557	ENSG00000112029, ENSG00000184640, ENSG00000105173, ENSG00000067208, ENSG00000002822, ENSG00000155111, ENSG00000089053, ENSG00000134318, ENSG00000156345, ENSG00000129933, ENSG00000111602, ENSG00000101224, ENSG00000090273, ENSG00000051382, ENSG00000067900, ENSG00000050820, ENSG00000133026, ENSG00000145386, ENSG00000072864, ENSG00000152684, ENSG00000138764, ENSG00000119541, ENSG00000141552, ENSG0000…	1839	295	13528	1.47123	0.999749	0.144815	3.85041
GOTERM_BP_FAT	GO:0000087~M phase of mitotic cell cycle	47	1.76228	0.00243025	ENSG00000135315, ENSG00000112029, ENSG00000154473, ENSG00000168385, ENSG00000132341, ENSG00000214367, ENSG00000167967, ENSG00000186625, ENSG00000185621, ENSG00000134057, ENSG00000118007, ENSG00000002822, ENSG00000089053, ENSG00000131351, ENSG00000129933, ENSG00000196230, ENSG00000138160, ENSG00000111602, ENSG00000088325, ENSG00000101224, ENSG00000090273, ENSG00000175073, ENSG00000169032, ENSG0000…	1839	224	13528	1.54348	0.999927	0.153904	4.41101
GOTERM_BP_FAT	GO:0007067~mitosis	44	1.64979	0.00821071	ENSG00000135315, ENSG00000112029, ENSG00000154473, ENSG00000168385, ENSG00000132341, ENSG00000214367, ENSG00000167967, ENSG00000186625, ENSG00000185621, ENSG00000134057, ENSG00000118007, ENSG00000002822, ENSG00000089053, ENSG00000131351, ENSG00000129933, ENSG00000196230, ENSG00000138160, ENSG00000111602, ENSG00000088325, ENSG00000101224, ENSG00000090273, ENSG00000175073, ENSG00000169032, ENSG0000…	1839	220	13528	1.47123	1	0.298616	14.1749
GOTERM_BP_FAT	GO:0000280~nuclear division	44	1.64979	0.00821071	ENSG00000135315, ENSG00000112029, ENSG00000154473, ENSG00000168385, ENSG00000132341, ENSG00000214367, ENSG00000167967, ENSG00000186625, ENSG00000185621, ENSG00000134057, ENSG00000118007, ENSG00000002822, ENSG00000089053, ENSG00000131351, ENSG00000129933, ENSG00000196230, ENSG00000138160, ENSG00000111602, ENSG00000088325, ENSG00000101224, ENSG00000090273, ENSG00000175073, ENSG00000169032, ENSG0000…	1839	220	13528	1.47123	1	0.298616	14.1749
GOTERM_BP_FAT	GO:0048285~organelle fission	44	1.64979	0.0162055	ENSG00000135315, ENSG00000112029, ENSG00000154473, ENSG00000168385, ENSG00000132341, ENSG00000214367, ENSG00000167967, ENSG00000186625, ENSG00000185621, ENSG00000134057, ENSG00000118007, ENSG00000002822, ENSG00000089053, ENSG00000131351, ENSG00000129933, ENSG00000196230, ENSG00000138160, ENSG00000111602, ENSG00000088325, ENSG00000101224, ENSG00000090273, ENSG00000175073, ENSG00000169032, ENSG0000…	1839	229	13528	1.41341	1	0.438	26.134
Annotation Cluster 8	Enrichment Score: 3.4632636712589604
Category	Term	Count	%	PValue	Genes	List Total	Pop Hits	Pop Total	Fold Enrichment	Bonferroni	Benjamini	FDR
GOTERM_MF_FAT	GO:0008134~transcription factor binding	107	4.012	4.14152e-06	ENSG00000125740, ENSG00000169136, ENSG00000171222, ENSG00000013561, ENSG00000173039, ENSG00000160305, ENSG00000197757, ENSG00000130726, ENSG00000127511, ENSG00000113387, ENSG00000175550, ENSG00000141644, ENSG00000112658, ENSG00000126456, ENSG00000090020, ENSG00000196498, ENSG00000146109, ENSG00000197157, ENSG00000131408, ENSG00000138069, ENSG00000163697, ENSG00000171634, ENSG00000125952, ENSG0000…	1764	513	12983	1.53512	0.0057443	0.00191844	0.00681826
GOTERM_MF_FAT	GO:0003712~transcription cofactor activity	74	2.77465	0.000302989	ENSG00000186260, ENSG00000105176, ENSG00000100823, ENSG00000161547, ENSG00000105173, ENSG00000066117, ENSG00000169136, ENSG00000122882, ENSG00000059728, ENSG00000171222, ENSG00000013561, ENSG00000197757, ENSG00000015153, ENSG00000107175, ENSG00000214114, ENSG00000130726, ENSG00000063978, ENSG00000127511, ENSG00000078043, ENSG00000113387, ENSG00000175550, ENSG00000141644, ENSG00000126456, ENSG0000…	1764	363	12983	1.50038	0.343953	0.0584402	0.497666
GOTERM_MF_FAT	GO:0003713~transcription coactivator activity	45	1.68729	0.00286893	ENSG00000186260, ENSG00000152409, ENSG00000100823, ENSG00000137693, ENSG00000105173, ENSG00000066117, ENSG00000070444, ENSG00000132341, ENSG00000167967, ENSG00000122882, ENSG00000112282, ENSG00000204231, ENSG00000134058, ENSG00000171222, ENSG00000148516, ENSG00000013561, ENSG00000015153, ENSG00000181163, ENSG00000107175, ENSG00000214114, ENSG00000143164, ENSG00000130726, ENSG00000105085, ENSG0000…	1764	214	12983	1.54766	0.981619	0.159499	4.61998
GOTERM_MF_FAT	GO:0016563~transcription activator activity	76	2.84964	0.00389618	ENSG00000186260, ENSG00000100823, ENSG00000185024, ENSG00000141040, ENSG00000105173, ENSG00000066117, ENSG00000122882, ENSG00000171222, ENSG00000013561, ENSG00000100003, ENSG00000015153, ENSG00000107175, ENSG00000214114, ENSG00000130726, ENSG00000063978, ENSG00000078043, ENSG00000113387, ENSG00000118689, ENSG00000166529, ENSG00000141646, ENSG00000127870, ENSG00000198791, ENSG00000198707, ENSG0000…	1764	410	12983	1.36429	0.995618	0.176288	6.22491
Annotation Cluster 9	Enrichment Score: 3.293964856531204
Category	Term	Count	%	PValue	Genes	List Total	Pop Hits	Pop Total	Fold Enrichment	Bonferroni	Benjamini	FDR
GOTERM_BP_FAT	GO:0046907~intracellular transport	139	5.21185	5.40365e-08	ENSG00000109971, ENSG00000179837, ENSG00000115306, ENSG00000027001, ENSG00000173992, ENSG00000183684, ENSG00000120805, ENSG00000172175, ENSG00000157538, ENSG00000166971, ENSG00000111581, ENSG00000136874, ENSG00000135441, ENSG00000014164, ENSG00000185359, ENSG00000141458, ENSG00000188428, ENSG00000072864, ENSG00000126883, ENSG00000166900, ENSG00000113916, ENSG00000143878, ENSG00000119541, ENSG0000…	1839	657	13528	1.55633	0.00021153	3.52582e-05	0.000100186
GOTERM_BP_FAT	GO:0008104~protein localization	168	6.29921	2.67562e-06	ENSG00000172667, ENSG00000152894, ENSG00000115306, ENSG00000027001, ENSG00000157985, ENSG00000174567, ENSG00000103227, ENSG00000167705, ENSG00000167987, ENSG00000178974, ENSG00000166971, ENSG00000111581, ENSG00000136874, ENSG00000197858, ENSG00000174226, ENSG00000198707, ENSG00000108599, ENSG00000168397, ENSG00000119684, ENSG00000185359, ENSG00000058453, ENSG00000126883, ENSG00000166900, ENSG0000…	1839	882	13528	1.40118	0.0104204	0.00087254	0.00496058
GOTERM_BP_FAT	GO:0015031~protein transport	148	5.54931	3.90358e-06	ENSG00000172667, ENSG00000115306, ENSG00000157985, ENSG00000027001, ENSG00000174567, ENSG00000103227, ENSG00000167705, ENSG00000167987, ENSG00000178974, ENSG00000166971, ENSG00000111581, ENSG00000136874, ENSG00000174226, ENSG00000198707, ENSG00000168397, ENSG00000185359, ENSG00000126883, ENSG00000166900, ENSG00000113916, ENSG00000143878, ENSG00000182934, ENSG00000156675, ENSG00000119541, ENSG0000…	1839	762	13528	1.42876	0.0151663	0.00117489	0.00723714
GOTERM_BP_FAT	GO:0045184~establishment of protein localization	148	5.54931	6.58106e-06	ENSG00000172667, ENSG00000115306, ENSG00000157985, ENSG00000027001, ENSG00000174567, ENSG00000103227, ENSG00000167705, ENSG00000167987, ENSG00000178974, ENSG00000166971, ENSG00000111581, ENSG00000136874, ENSG00000174226, ENSG00000198707, ENSG00000168397, ENSG00000185359, ENSG00000126883, ENSG00000166900, ENSG00000113916, ENSG00000143878, ENSG00000182934, ENSG00000156675, ENSG00000119541, ENSG0000…	1839	769	13528	1.41575	0.0254359	0.00171619	0.0122009
GOTERM_BP_FAT	GO:0006886~intracellular protein transport	69	2.58718	0.00674533	ENSG00000006114, ENSG00000151532, ENSG00000115306, ENSG00000005243, ENSG00000027001, ENSG00000157077, ENSG00000120725, ENSG00000183255, ENSG00000160294, ENSG00000213983, ENSG00000136874, ENSG00000113615, ENSG00000170540, ENSG00000185359, ENSG00000137575, ENSG00000126883, ENSG00000166900, ENSG00000039319, ENSG00000113916, ENSG00000047410, ENSG00000115648, ENSG00000182934, ENSG00000127603, ENSG0000…	1839	374	13528	1.35715	1	0.262558	11.7931
GOTERM_BP_FAT	GO:0034613~cellular protein localization	73	2.73716	0.0129582	ENSG00000006114, ENSG00000151532, ENSG00000152894, ENSG00000115306, ENSG00000005243, ENSG00000027001, ENSG00000157077, ENSG00000120725, ENSG00000183255, ENSG00000160294, ENSG00000213983, ENSG00000136874, ENSG00000113615, ENSG00000170540, ENSG00000185359, ENSG00000137575, ENSG00000126883, ENSG00000166900, ENSG00000039319, ENSG00000113916, ENSG00000047410, ENSG00000115648, ENSG00000182934, ENSG0000…	1839	411	13528	1.30657	1	0.38798	21.4803
GOTERM_BP_FAT	GO:0070727~cellular macromolecule localization	73	2.73716	0.0152008	ENSG00000006114, ENSG00000151532, ENSG00000152894, ENSG00000115306, ENSG00000005243, ENSG00000027001, ENSG00000157077, ENSG00000120725, ENSG00000183255, ENSG00000160294, ENSG00000213983, ENSG00000136874, ENSG00000113615, ENSG00000170540, ENSG00000185359, ENSG00000137575, ENSG00000126883, ENSG00000166900, ENSG00000039319, ENSG00000113916, ENSG00000047410, ENSG00000115648, ENSG00000182934, ENSG0000…	1839	414	13528	1.2971	1	0.423146	24.7228
GOTERM_BP_FAT	GO:0006605~protein targeting	40	1.49981	0.0348584	ENSG00000198408, ENSG00000142655, ENSG00000124207, ENSG00000105329, ENSG00000115306, ENSG00000027001, ENSG00000132341, ENSG00000157077, ENSG00000114030, ENSG00000183255, ENSG00000160294, ENSG00000157911, ENSG00000136243, ENSG00000100099, ENSG00000196683, ENSG00000065150, ENSG00000170540, ENSG00000137575, ENSG00000133704, ENSG00000126883, ENSG00000039319, ENSG00000116237, ENSG00000205981, ENSG0000…	1839	215	13528	1.36859	1	0.618874	48.2022
GOTERM_BP_FAT	GO:0017038~protein import	25	0.937383	0.0760259	ENSG00000142655, ENSG00000105329, ENSG00000124207, ENSG00000115306, ENSG00000027001, ENSG00000132341, ENSG00000157077, ENSG00000114030, ENSG00000183255, ENSG00000160294, ENSG00000157911, ENSG00000196683, ENSG00000065150, ENSG00000133704, ENSG00000205981, ENSG00000113916, ENSG00000047410, ENSG00000069399, ENSG00000182481, ENSG00000103197, ENSG00000104980, ENSG00000025772, ENSG00000130227, ENSG0000…	1839	131	13528	1.40385	1	0.785645	76.9156
GOTERM_BP_FAT	GO:0033365~protein localization in organelle	27	1.01237	0.0878614	ENSG00000124207, ENSG00000105329, ENSG00000115306, ENSG00000027001, ENSG00000132341, ENSG00000157077, ENSG00000114030, ENSG00000183255, ENSG00000160294, ENSG00000196683, ENSG00000065150, ENSG00000133704, ENSG00000205981, ENSG00000113916, ENSG00000047410, ENSG00000132432, ENSG00000182934, ENSG00000127603, ENSG00000069399, ENSG00000182481, ENSG00000103197, ENSG00000159256, ENSG00000104980, ENSG0000…	1839	146	13528	1.36039	1	0.802454	81.8234
Annotation Cluster 10	Enrichment Score: 3.1992753069714595
Category	Term	Count	%	PValue	Genes	List Total	Pop Hits	Pop Total	Fold Enrichment	Bonferroni	Benjamini	FDR
GOTERM_MF_FAT	GO:0046914~transition metal ion binding	454	17.0229	2.77752e-06	ENSG00000163884, ENSG00000183496, ENSG00000103326, ENSG00000163995, ENSG00000185019, ENSG00000113441, ENSG00000013561, ENSG00000133884, ENSG00000185219, ENSG00000136878, ENSG00000130726, ENSG00000141644, ENSG00000169131, ENSG00000116539, ENSG00000133606, ENSG00000204160, ENSG00000144026, ENSG00000014164, ENSG00000113595, ENSG00000204371, ENSG00000139629, ENSG00000124523, ENSG00000136159, ENSG0000…	1764	2785	12983	1.1998	0.00385608	0.0019299	0.00457273
GOTERM_MF_FAT	GO:0008270~zinc ion binding	382	14.3232	5.89779e-06	ENSG00000146587, ENSG00000163884, ENSG00000161642, ENSG00000183496, ENSG00000103326, ENSG00000168826, ENSG00000163995, ENSG00000157985, ENSG00000185019, ENSG00000173992, ENSG00000113441, ENSG00000013561, ENSG00000133884, ENSG00000134318, ENSG00000185219, ENSG00000136878, ENSG00000154957, ENSG00000130726, ENSG00000089159, ENSG00000154813, ENSG00000141644, ENSG00000169131, ENSG00000189164, ENSG0000…	1764	2311	12983	1.21658	0.00817029	0.00204886	0.00970951
GOTERM_MF_FAT	GO:0046872~metal ion binding	603	22.6097	0.0153477	ENSG00000163884, ENSG00000183496, ENSG00000103326, ENSG00000163995, ENSG00000185019, ENSG00000136167, ENSG00000024422, ENSG00000163788, ENSG00000113441, ENSG00000013561, ENSG00000133884, ENSG00000136699, ENSG00000185219, ENSG00000136878, ENSG00000130726, ENSG00000141644, ENSG00000169131, ENSG00000116539, ENSG00000153395, ENSG00000204160, ENSG00000133606, ENSG00000014164, ENSG00000144026, ENSG0000…	1764	4140	12983	1.072	1	0.361232	22.4805
GOTERM_MF_FAT	GO:0043169~cation binding	608	22.7972	0.0168385	ENSG00000163884, ENSG00000183496, ENSG00000103326, ENSG00000163995, ENSG00000185019, ENSG00000136167, ENSG00000024422, ENSG00000163788, ENSG00000113441, ENSG00000013561, ENSG00000133884, ENSG00000136699, ENSG00000185219, ENSG00000136878, ENSG00000130726, ENSG00000141644, ENSG00000169131, ENSG00000116539, ENSG00000153395, ENSG00000204160, ENSG00000133606, ENSG00000014164, ENSG00000144026, ENSG0000…	1764	4179	12983	1.0708	1	0.365086	24.3903
GOTERM_MF_FAT	GO:0043167~ion binding	614	23.0221	0.0238193	ENSG00000163884, ENSG00000183496, ENSG00000103326, ENSG00000163995, ENSG00000185019, ENSG00000136167, ENSG00000024422, ENSG00000163788, ENSG00000113441, ENSG00000013561, ENSG00000133884, ENSG00000136699, ENSG00000185219, ENSG00000136878, ENSG00000130726, ENSG00000141644, ENSG00000169131, ENSG00000116539, ENSG00000153395, ENSG00000204160, ENSG00000133606, ENSG00000014164, ENSG00000144026, ENSG0000…	1764	4241	12983	1.06556	1	0.439074	32.7599
Annotation Cluster 11	Enrichment Score: 3.1810746650517365
Category	Term	Count	%	PValue	Genes	List Total	Pop Hits	Pop Total	Fold Enrichment	Bonferroni	Benjamini	FDR
GOTERM_MF_FAT	GO:0000166~nucleotide binding	370	13.8733	1.21585e-05	ENSG00000123983, ENSG00000184640, ENSG00000138107, ENSG00000157985, ENSG00000168827, ENSG00000133275, ENSG00000163788, ENSG00000024422, ENSG00000183684, ENSG00000183495, ENSG00000120805, ENSG00000037042, ENSG00000149269, ENSG00000115694, ENSG00000069956, ENSG00000134318, ENSG00000166833, ENSG00000141644, ENSG00000116120, ENSG00000034152, ENSG00000163468, ENSG00000119684, ENSG00000113595, ENSG0000…	1764	2245	12983	1.213	0.0167704	0.00337681	0.0200156
GOTERM_MF_FAT	GO:0017076~purine nucleotide binding	309	11.5861	0.000400994	ENSG00000123983, ENSG00000184640, ENSG00000138107, ENSG00000157985, ENSG00000168827, ENSG00000133275, ENSG00000163788, ENSG00000024422, ENSG00000183495, ENSG00000120805, ENSG00000037042, ENSG00000149269, ENSG00000115694, ENSG00000069956, ENSG00000134318, ENSG00000166833, ENSG00000116120, ENSG00000034152, ENSG00000163468, ENSG00000119684, ENSG00000113595, ENSG00000120254, ENSG00000139625, ENSG0000…	1764	1918	12983	1.18573	0.427587	0.0673607	0.658142
GOTERM_MF_FAT	GO:0032553~ribonucleotide binding	295	11.0611	0.000713416	ENSG00000123983, ENSG00000184640, ENSG00000138107, ENSG00000157985, ENSG00000168827, ENSG00000133275, ENSG00000163788, ENSG00000024422, ENSG00000183495, ENSG00000120805, ENSG00000037042, ENSG00000149269, ENSG00000115694, ENSG00000069956, ENSG00000134318, ENSG00000166833, ENSG00000116120, ENSG00000034152, ENSG00000163468, ENSG00000119684, ENSG00000113595, ENSG00000120254, ENSG00000139625, ENSG0000…	1764	1836	12983	1.18257	0.629431	0.0945033	1.16809
GOTERM_MF_FAT	GO:0032555~purine ribonucleotide binding	295	11.0611	0.000713416	ENSG00000123983, ENSG00000184640, ENSG00000138107, ENSG00000157985, ENSG00000168827, ENSG00000133275, ENSG00000163788, ENSG00000024422, ENSG00000183495, ENSG00000120805, ENSG00000037042, ENSG00000149269, ENSG00000115694, ENSG00000069956, ENSG00000134318, ENSG00000166833, ENSG00000116120, ENSG00000034152, ENSG00000163468, ENSG00000119684, ENSG00000113595, ENSG00000120254, ENSG00000139625, ENSG0000…	1764	1836	12983	1.18257	0.629431	0.0945033	1.16809
GOTERM_MF_FAT	GO:0030554~adenyl nucleotide binding	256	9.5988	0.000943291	ENSG00000123983, ENSG00000138107, ENSG00000133275, ENSG00000024422, ENSG00000163788, ENSG00000183495, ENSG00000149269, ENSG00000115694, ENSG00000069956, ENSG00000134318, ENSG00000166833, ENSG00000116120, ENSG00000034152, ENSG00000163468, ENSG00000119684, ENSG00000120254, ENSG00000139625, ENSG00000065243, ENSG00000104835, ENSG00000119541, ENSG00000115687, ENSG00000006837, ENSG00000001084, ENSG0000…	1764	1577	12983	1.19477	0.730917	0.089505	1.54173
GOTERM_MF_FAT	GO:0001882~nucleoside binding	260	9.74878	0.0012535	ENSG00000123983, ENSG00000138107, ENSG00000133275, ENSG00000024422, ENSG00000163788, ENSG00000183495, ENSG00000149269, ENSG00000115694, ENSG00000069956, ENSG00000134318, ENSG00000166833, ENSG00000116120, ENSG00000034152, ENSG00000163468, ENSG00000119684, ENSG00000113595, ENSG00000120254, ENSG00000139625, ENSG00000065243, ENSG00000104835, ENSG00000119541, ENSG00000115687, ENSG00000001084, ENSG0000…	1764	1612	12983	1.18709	0.825304	0.109804	2.04384
GOTERM_MF_FAT	GO:0001883~purine nucleoside binding	258	9.67379	0.00138036	ENSG00000123983, ENSG00000138107, ENSG00000133275, ENSG00000024422, ENSG00000163788, ENSG00000183495, ENSG00000149269, ENSG00000115694, ENSG00000069956, ENSG00000134318, ENSG00000166833, ENSG00000116120, ENSG00000034152, ENSG00000163468, ENSG00000119684, ENSG00000113595, ENSG00000120254, ENSG00000139625, ENSG00000065243, ENSG00000104835, ENSG00000119541, ENSG00000115687, ENSG00000001084, ENSG0000…	1764	1601	12983	1.18606	0.853599	0.113157	2.24849
GOTERM_MF_FAT	GO:0032559~adenyl ribonucleotide binding	242	9.07387	0.00163226	ENSG00000123983, ENSG00000138107, ENSG00000133275, ENSG00000024422, ENSG00000163788, ENSG00000183495, ENSG00000149269, ENSG00000115694, ENSG00000069956, ENSG00000134318, ENSG00000166833, ENSG00000116120, ENSG00000034152, ENSG00000163468, ENSG00000119684, ENSG00000120254, ENSG00000139625, ENSG00000065243, ENSG00000104835, ENSG00000119541, ENSG00000115687, ENSG00000006837, ENSG00000001084, ENSG0000…	1764	1497	12983	1.18979	0.896928	0.118597	2.65365
GOTERM_MF_FAT	GO:0005524~ATP binding	236	8.84889	0.00354874	ENSG00000123983, ENSG00000138107, ENSG00000133275, ENSG00000024422, ENSG00000163788, ENSG00000183495, ENSG00000149269, ENSG00000115694, ENSG00000069956, ENSG00000134318, ENSG00000166833, ENSG00000116120, ENSG00000034152, ENSG00000163468, ENSG00000119684, ENSG00000120254, ENSG00000139625, ENSG00000065243, ENSG00000104835, ENSG00000119541, ENSG00000115687, ENSG00000006837, ENSG00000001084, ENSG0000…	1764	1477	12983	1.176	0.992882	0.173202	5.68495
Annotation Cluster 12	Enrichment Score: 3.1464721272076774
Category	Term	Count	%	PValue	Genes	List Total	Pop Hits	Pop Total	Fold Enrichment	Bonferroni	Benjamini	FDR
GOTERM_MF_FAT	GO:0008135~translation factor activity, nucleic acid binding	29	1.08736	7.33831e-05	ENSG00000175390, ENSG00000122033, ENSG00000185024, ENSG00000104131, ENSG00000092847, ENSG00000103342, ENSG00000168827, ENSG00000130811, ENSG00000063046, ENSG00000104529, ENSG00000158417, ENSG00000151247, ENSG00000178952, ENSG00000070785, ENSG00000134001, ENSG00000156508, ENSG00000121022, ENSG00000145191, ENSG00000123297, ENSG00000139726, ENSG00000059691, ENSG00000106682, ENSG00000130921, ENSG0000…	1764	98	12983	2.17795	0.0970423	0.0168694	0.120747
GOTERM_MF_FAT	GO:0003743~translation initiation factor activity	19	0.712411	0.000899637	ENSG00000175390, ENSG00000122033, ENSG00000139726, ENSG00000185024, ENSG00000104131, ENSG00000092847, ENSG00000130811, ENSG00000106682, ENSG00000063046, ENSG00000115211, ENSG00000158417, ENSG00000143486, ENSG00000172071, ENSG00000151247, ENSG00000125977, ENSG00000070785, ENSG00000134001, ENSG00000121022, ENSG00000145191	1764	61	12983	2.29245	0.714056	0.0990719	1.47088
GOTERM_BP_FAT	GO:0006413~translational initiation	14	0.524934	0.00550707	ENSG00000175390, ENSG00000122033, ENSG00000139726, ENSG00000104131, ENSG00000185024, ENSG00000130811, ENSG00000115211, ENSG00000143486, ENSG00000151247, ENSG00000125977, ENSG00000070785, ENSG00000145425, ENSG00000145191, ENSG00000083845	1839	45	13528	2.28859	1	0.236809	9.73185
Annotation Cluster 13	Enrichment Score: 3.046247231262435
Category	Term	Count	%	PValue	Genes	List Total	Pop Hits	Pop Total	Fold Enrichment	Bonferroni	Benjamini	FDR
GOTERM_BP_FAT	GO:0006399~tRNA metabolic process	37	1.38733	1.38794e-06	ENSG00000134684, ENSG00000155275, ENSG00000174177, ENSG00000043514, ENSG00000172336, ENSG00000110619, ENSG00000136628, ENSG00000105202, ENSG00000165832, ENSG00000066651, ENSG00000124787, ENSG00000213339, ENSG00000163684, ENSG00000141994, ENSG00000142544, ENSG00000037474, ENSG00000106105, ENSG00000151576, ENSG00000116120, ENSG00000011376, ENSG00000182173, ENSG00000204394, ENSG00000105865, ENSG0000…	1839	118	13528	2.3066	0.00541903	0.00060357	0.00257326
GOTERM_BP_FAT	GO:0043038~amino acid activation	15	0.56243	0.00237275	ENSG00000134684, ENSG00000204394, ENSG00000103356, ENSG00000110619, ENSG00000108825, ENSG00000136628, ENSG00000047410, ENSG00000104835, ENSG00000178149, ENSG00000134905, ENSG00000113407, ENSG00000140105, ENSG00000106105, ENSG00000116120, ENSG00000011376	1839	46	13528	2.39875	0.999909	0.155573	4.30882
GOTERM_BP_FAT	GO:0043039~tRNA aminoacylation	15	0.56243	0.00237275	ENSG00000134684, ENSG00000204394, ENSG00000103356, ENSG00000110619, ENSG00000108825, ENSG00000136628, ENSG00000047410, ENSG00000104835, ENSG00000178149, ENSG00000134905, ENSG00000113407, ENSG00000140105, ENSG00000106105, ENSG00000116120, ENSG00000011376	1839	46	13528	2.39875	0.999909	0.155573	4.30882
GOTERM_BP_FAT	GO:0006418~tRNA aminoacylation for protein translation	15	0.56243	0.00237275	ENSG00000134684, ENSG00000204394, ENSG00000103356, ENSG00000110619, ENSG00000108825, ENSG00000136628, ENSG00000047410, ENSG00000104835, ENSG00000178149, ENSG00000134905, ENSG00000113407, ENSG00000140105, ENSG00000106105, ENSG00000116120, ENSG00000011376	1839	46	13528	2.39875	0.999909	0.155573	4.30882
GOTERM_MF_FAT	GO:0016875~ligase activity, forming carbon-oxygen bonds	15	0.56243	0.00294701	ENSG00000134684, ENSG00000204394, ENSG00000103356, ENSG00000110619, ENSG00000108825, ENSG00000136628, ENSG00000047410, ENSG00000104835, ENSG00000178149, ENSG00000134905, ENSG00000113407, ENSG00000140105, ENSG00000106105, ENSG00000116120, ENSG00000011376	1764	47	12983	2.34893	0.983516	0.157225	4.74287
GOTERM_MF_FAT	GO:0016876~ligase activity, forming aminoacyl-tRNA and related compounds	15	0.56243	0.00294701	ENSG00000134684, ENSG00000204394, ENSG00000103356, ENSG00000110619, ENSG00000108825, ENSG00000136628, ENSG00000047410, ENSG00000104835, ENSG00000178149, ENSG00000134905, ENSG00000113407, ENSG00000140105, ENSG00000106105, ENSG00000116120, ENSG00000011376	1764	47	12983	2.34893	0.983516	0.157225	4.74287
GOTERM_MF_FAT	GO:0004812~aminoacyl-tRNA ligase activity	15	0.56243	0.00294701	ENSG00000134684, ENSG00000204394, ENSG00000103356, ENSG00000110619, ENSG00000108825, ENSG00000136628, ENSG00000047410, ENSG00000104835, ENSG00000178149, ENSG00000134905, ENSG00000113407, ENSG00000140105, ENSG00000106105, ENSG00000116120, ENSG00000011376	1764	47	12983	2.34893	0.983516	0.157225	4.74287
Annotation Cluster 14	Enrichment Score: 2.61704212318563
Category	Term	Count	%	PValue	Genes	List Total	Pop Hits	Pop Total	Fold Enrichment	Bonferroni	Benjamini	FDR
GOTERM_MF_FAT	GO:0019899~enzyme binding	98	3.67454	0.000694667	ENSG00000152894, ENSG00000197081, ENSG00000173992, ENSG00000184014, ENSG00000090372, ENSG00000173801, ENSG00000149269, ENSG00000130175, ENSG00000167705, ENSG00000173039, ENSG00000118689, ENSG00000168615, ENSG00000050820, ENSG00000163513, ENSG00000157654, ENSG00000106366, ENSG00000139625, ENSG00000158987, ENSG00000108468, ENSG00000007168, ENSG00000119487, ENSG00000165672, ENSG00000017797, ENSG0000…	1764	523	12983	1.37912	0.619633	0.101835	1.13756
GOTERM_MF_FAT	GO:0019901~protein kinase binding	34	1.27484	0.00217085	ENSG00000129355, ENSG00000152894, ENSG00000106617, ENSG00000173327, ENSG00000198873, ENSG00000173801, ENSG00000130175, ENSG00000173039, ENSG00000161011, ENSG00000008294, ENSG00000168615, ENSG00000118689, ENSG00000147883, ENSG00000050820, ENSG00000169032, ENSG00000163513, ENSG00000204392, ENSG00000169047, ENSG00000139625, ENSG00000149554, ENSG00000185338, ENSG00000111676, ENSG00000173334, ENSG0000…	1764	147	12983	1.70231	0.951342	0.14709	3.51466
GOTERM_MF_FAT	GO:0019900~kinase binding	37	1.38733	0.00934259	ENSG00000129355, ENSG00000173542, ENSG00000152894, ENSG00000106617, ENSG00000173327, ENSG00000198873, ENSG00000173801, ENSG00000130175, ENSG00000173039, ENSG00000161011, ENSG00000008294, ENSG00000168615, ENSG00000118689, ENSG00000147883, ENSG00000050820, ENSG00000169032, ENSG00000204392, ENSG00000163513, ENSG00000135018, ENSG00000169047, ENSG00000139625, ENSG00000149554, ENSG00000185338, ENSG0000…	1764	179	12983	1.52134	0.999998	0.290784	14.3188
Annotation Cluster 15	Enrichment Score: 2.4128308407535757
Category	Term	Count	%	PValue	Genes	List Total	Pop Hits	Pop Total	Fold Enrichment	Bonferroni	Benjamini	FDR
GOTERM_BP_FAT	GO:0006351~transcription, DNA-dependent	58	2.17473	0.00271302	ENSG00000100823, ENSG00000185024, ENSG00000106290, ENSG00000122882, ENSG00000213780, ENSG00000115207, ENSG00000115750, ENSG00000086102, ENSG00000070047, ENSG00000160207, ENSG00000126461, ENSG00000196235, ENSG00000141644, ENSG00000116539, ENSG00000088930, ENSG00000141905, ENSG00000077809, ENSG00000072364, ENSG00000105258, ENSG00000126456, ENSG00000073614, ENSG00000108773, ENSG00000153767, ENSG0000…	1839	292	13528	1.46116	0.999976	0.162442	4.91214
GOTERM_BP_FAT	GO:0032774~RNA biosynthetic process	58	2.17473	0.00369235	ENSG00000100823, ENSG00000185024, ENSG00000106290, ENSG00000122882, ENSG00000213780, ENSG00000115207, ENSG00000115750, ENSG00000086102, ENSG00000070047, ENSG00000160207, ENSG00000126461, ENSG00000196235, ENSG00000141644, ENSG00000116539, ENSG00000088930, ENSG00000141905, ENSG00000077809, ENSG00000072364, ENSG00000105258, ENSG00000126456, ENSG00000073614, ENSG00000108773, ENSG00000153767, ENSG0000…	1839	296	13528	1.44141	0.999999	0.182205	6.62853
GOTERM_BP_FAT	GO:0006366~transcription from RNA polymerase II promoter	47	1.76228	0.00576437	ENSG00000100823, ENSG00000146592, ENSG00000070444, ENSG00000169926, ENSG00000106290, ENSG00000130706, ENSG00000213780, ENSG00000122882, ENSG00000112282, ENSG00000172059, ENSG00000134058, ENSG00000086102, ENSG00000145741, ENSG00000070047, ENSG00000160207, ENSG00000105085, ENSG00000165684, ENSG00000120656, ENSG00000126461, ENSG00000196235, ENSG00000141644, ENSG00000181222, ENSG00000116539, ENSG0000…	1839	234	13528	1.47752	1	0.243776	10.1639
Annotation Cluster 16	Enrichment Score: 2.3404086153390504
Category	Term	Count	%	PValue	Genes	List Total	Pop Hits	Pop Total	Fold Enrichment	Bonferroni	Benjamini	FDR
GOTERM_BP_FAT	GO:0006259~DNA metabolic process	95	3.56205	0.000818309	ENSG00000149115, ENSG00000100387, ENSG00000002016, ENSG00000100823, ENSG00000167325, ENSG00000119318, ENSG00000185504, ENSG00000213780, ENSG00000156831, ENSG00000013563, ENSG00000140525, ENSG00000065613, ENSG00000160294, ENSG00000145723, ENSG00000211460, ENSG00000159593, ENSG00000122547, ENSG00000104738, ENSG00000117862, ENSG00000088930, ENSG00000141905, ENSG00000119684, ENSG00000101773, ENSG0000…	1839	506	13528	1.3811	0.959441	0.0808831	1.50634
GOTERM_BP_FAT	GO:0033554~cellular response to stress	104	3.89951	0.00097884	ENSG00000172667, ENSG00000152894, ENSG00000140525, ENSG00000065613, ENSG00000111602, ENSG00000122547, ENSG00000159593, ENSG00000089159, ENSG00000118689, ENSG00000051108, ENSG00000117862, ENSG00000119684, ENSG00000139625, ENSG00000170608, ENSG00000113916, ENSG00000168496, ENSG00000135945, ENSG00000126581, ENSG00000187736, ENSG00000115211, ENSG00000085978, ENSG00000162129, ENSG00000134899, ENSG0000…	1839	566	13528	1.35166	0.978378	0.0872439	1.79931
GOTERM_BP_FAT	GO:0006974~response to DNA damage stimulus	69	2.58718	0.00634755	ENSG00000100387, ENSG00000002016, ENSG00000100823, ENSG00000172667, ENSG00000119318, ENSG00000185504, ENSG00000213780, ENSG00000103264, ENSG00000156831, ENSG00000140525, ENSG00000065613, ENSG00000111602, ENSG00000122547, ENSG00000159593, ENSG00000118689, ENSG00000117862, ENSG00000145386, ENSG00000101773, ENSG00000119684, ENSG00000189403, ENSG00000179295, ENSG00000041880, ENSG00000113916, ENSG0000…	1839	373	13528	1.36079	1	0.256796	11.1358
GOTERM_BP_FAT	GO:0006281~DNA repair	48	1.79978	0.0855322	ENSG00000107949, ENSG00000152409, ENSG00000100823, ENSG00000002016, ENSG00000100387, ENSG00000129355, ENSG00000117748, ENSG00000185043, ENSG00000119318, ENSG00000185504, ENSG00000104320, ENSG00000048392, ENSG00000213780, ENSG00000158019, ENSG00000134058, ENSG00000156831, ENSG00000140525, ENSG00000065613, ENSG00000144554, ENSG00000065057, ENSG00000070950, ENSG00000122547, ENSG00000132646, ENSG0000…	1839	284	13528	1.2433	1	0.805195	80.9433
Annotation Cluster 17	Enrichment Score: 2.3355024786489897
Category	Term	Count	%	PValue	Genes	List Total	Pop Hits	Pop Total	Fold Enrichment	Bonferroni	Benjamini	FDR
GOTERM_BP_FAT	GO:0051726~regulation of cell cycle	67	2.51219	0.000744521	ENSG00000109971, ENSG00000142731, ENSG00000101624, ENSG00000112029, ENSG00000152894, ENSG00000106290, ENSG00000103264, ENSG00000002822, ENSG00000134318, ENSG00000107175, ENSG00000111602, ENSG00000159593, ENSG00000145386, ENSG00000101773, ENSG00000114391, ENSG00000179295, ENSG00000138764, ENSG00000113916, ENSG00000143878, ENSG00000145349, ENSG00000047410, ENSG00000128789, ENSG00000129315, ENSG0000…	1839	331	13528	1.48901	0.945844	0.079935	1.3714
GOTERM_BP_FAT	GO:0000075~cell cycle checkpoint	24	0.899888	0.00200123	ENSG00000101773, ENSG00000114391, ENSG00000179295, ENSG00000154473, ENSG00000105329, ENSG00000149554, ENSG00000104320, ENSG00000132819, ENSG00000103264, ENSG00000138764, ENSG00000158019, ENSG00000047410, ENSG00000002822, ENSG00000167513, ENSG00000175305, ENSG00000196367, ENSG00000128789, ENSG00000149311, ENSG00000091436, ENSG00000159593, ENSG00000160469, ENSG00000147883, ENSG00000145386, ENSG0000…	1839	91	13528	1.94009	0.999607	0.139998	3.64596
GOTERM_BP_FAT	GO:0007093~mitotic cell cycle checkpoint	14	0.524934	0.00357902	ENSG00000114391, ENSG00000154473, ENSG00000105329, ENSG00000104320, ENSG00000132819, ENSG00000103264, ENSG00000047410, ENSG00000002822, ENSG00000196367, ENSG00000128789, ENSG00000149311, ENSG00000159593, ENSG00000147883, ENSG00000145386	1839	43	13528	2.39503	0.999999	0.184077	6.43143
GOTERM_BP_FAT	GO:0007346~regulation of mitotic cell cycle	28	1.04987	0.08532	ENSG00000112029, ENSG00000154473, ENSG00000105329, ENSG00000104320, ENSG00000167967, ENSG00000132819, ENSG00000074755, ENSG00000103264, ENSG00000002822, ENSG00000167513, ENSG00000171791, ENSG00000142192, ENSG00000108270, ENSG00000159593, ENSG00000147883, ENSG00000145386, ENSG00000164162, ENSG00000114391, ENSG00000070831, ENSG00000180198, ENSG00000113916, ENSG00000145349, ENSG00000047410, ENSG0000…	1839	152	13528	1.35508	1	0.805859	80.8612
Annotation Cluster 18	Enrichment Score: 2.191619665125251
Category	Term	Count	%	PValue	Genes	List Total	Pop Hits	Pop Total	Fold Enrichment	Bonferroni	Benjamini	FDR
GOTERM_MF_FAT	GO:0016879~ligase activity, forming carbon-nitrogen bonds	49	1.83727	0.00151412	ENSG00000100387, ENSG00000185345, ENSG00000185019, ENSG00000166233, ENSG00000172175, ENSG00000184182, ENSG00000131508, ENSG00000013561, ENSG00000089053, ENSG00000103266, ENSG00000166971, ENSG00000078043, ENSG00000127870, ENSG00000172890, ENSG00000110395, ENSG00000113595, ENSG00000120254, ENSG00000059691, ENSG00000132142, ENSG00000100714, ENSG00000141552, ENSG00000001084, ENSG00000178921, ENSG0000…	1764	231	12983	1.56121	0.878488	0.116607	2.46384
GOTERM_BP_FAT	GO:0070647~protein modification by small protein conjugation or removal	36	1.34983	0.00260943	ENSG00000100387, ENSG00000181788, ENSG00000185345, ENSG00000103342, ENSG00000185019, ENSG00000152484, ENSG00000122257, ENSG00000184182, ENSG00000152348, ENSG00000131508, ENSG00000013561, ENSG00000142230, ENSG00000136878, ENSG00000103266, ENSG00000109332, ENSG00000159593, ENSG00000138468, ENSG00000175073, ENSG00000121022, ENSG00000108523, ENSG00000166477, ENSG00000110395, ENSG00000113595, ENSG0000…	1839	160	13528	1.65514	0.999964	0.15918	4.72885
GOTERM_BP_FAT	GO:0032446~protein modification by small protein conjugation	31	1.16235	0.00279413	ENSG00000100387, ENSG00000181788, ENSG00000185345, ENSG00000103342, ENSG00000185019, ENSG00000122257, ENSG00000184182, ENSG00000152348, ENSG00000013561, ENSG00000131508, ENSG00000142230, ENSG00000103266, ENSG00000109332, ENSG00000159593, ENSG00000138468, ENSG00000175073, ENSG00000108523, ENSG00000166477, ENSG00000110395, ENSG00000113595, ENSG00000196470, ENSG00000101752, ENSG00000221983, ENSG0000…	1839	132	13528	1.72759	0.999983	0.159601	5.05542
GOTERM_MF_FAT	GO:0016881~acid-amino acid ligase activity	41	1.53731	0.00768264	ENSG00000100387, ENSG00000185345, ENSG00000181788, ENSG00000127125, ENSG00000185019, ENSG00000166233, ENSG00000122257, ENSG00000172175, ENSG00000184182, ENSG00000131508, ENSG00000013561, ENSG00000089053, ENSG00000103266, ENSG00000166971, ENSG00000109332, ENSG00000078043, ENSG00000024048, ENSG00000108523, ENSG00000127870, ENSG00000110395, ENSG00000164162, ENSG00000113595, ENSG00000196470, ENSG0000…	1764	201	12983	1.50129	0.999978	0.270594	11.9243
GOTERM_MF_FAT	GO:0019787~small conjugating protein ligase activity	35	1.31234	0.0085673	ENSG00000100387, ENSG00000181788, ENSG00000185345, ENSG00000185019, ENSG00000166233, ENSG00000122257, ENSG00000172175, ENSG00000184182, ENSG00000131508, ENSG00000013561, ENSG00000089053, ENSG00000103266, ENSG00000166971, ENSG00000109332, ENSG00000078043, ENSG00000024048, ENSG00000108523, ENSG00000127870, ENSG00000110395, ENSG00000164162, ENSG00000113595, ENSG00000196470, ENSG00000116661, ENSG0000…	1764	166	12983	1.5518	0.999994	0.289621	13.2081
GOTERM_BP_FAT	GO:0016567~protein ubiquitination	26	0.974878	0.0163334	ENSG00000113595, ENSG00000196470, ENSG00000181788, ENSG00000185345, ENSG00000101752, ENSG00000221983, ENSG00000109670, ENSG00000103342, ENSG00000185019, ENSG00000100023, ENSG00000122257, ENSG00000013561, ENSG00000112130, ENSG00000131508, ENSG00000141570, ENSG00000141552, ENSG00000142230, ENSG00000049759, ENSG00000110344, ENSG00000197530, ENSG00000103266, ENSG00000109332, ENSG00000175073, ENSG0000…	1839	119	13528	1.60723	1	0.437662	26.3118
GOTERM_MF_FAT	GO:0004842~ubiquitin-protein ligase activity	29	1.08736	0.0383953	ENSG00000181788, ENSG00000185345, ENSG00000185019, ENSG00000122257, ENSG00000172175, ENSG00000131508, ENSG00000089053, ENSG00000103266, ENSG00000109332, ENSG00000024048, ENSG00000108523, ENSG00000127870, ENSG00000164162, ENSG00000110395, ENSG00000113595, ENSG00000196470, ENSG00000116661, ENSG00000101752, ENSG00000012963, ENSG00000187566, ENSG00000100023, ENSG00000112130, ENSG00000141552, ENSG0000…	1764	147	12983	1.45197	1	0.578716	47.512
Annotation Cluster 19	Enrichment Score: 2.175263270727684
Category	Term	Count	%	PValue	Genes	List Total	Pop Hits	Pop Total	Fold Enrichment	Bonferroni	Benjamini	FDR
GOTERM_BP_FAT	GO:0051329~interphase of mitotic cell cycle	26	0.974878	0.00239195	ENSG00000129355, ENSG00000105173, ENSG00000170836, ENSG00000103342, ENSG00000007047, ENSG00000186625, ENSG00000169016, ENSG00000173327, ENSG00000134057, ENSG00000089053, ENSG00000071564, ENSG00000171791, ENSG00000142192, ENSG00000145604, ENSG00000147883, ENSG00000149308, ENSG00000164162, ENSG00000101773, ENSG00000149554, ENSG00000180198, ENSG00000166266, ENSG00000145349, ENSG00000183484, ENSG0000…	1839	103	13528	1.8569	0.999915	0.154159	4.34296
GOTERM_BP_FAT	GO:0051325~interphase	26	0.974878	0.00360856	ENSG00000129355, ENSG00000105173, ENSG00000170836, ENSG00000103342, ENSG00000007047, ENSG00000186625, ENSG00000169016, ENSG00000173327, ENSG00000134057, ENSG00000089053, ENSG00000071564, ENSG00000171791, ENSG00000142192, ENSG00000145604, ENSG00000147883, ENSG00000149308, ENSG00000164162, ENSG00000101773, ENSG00000149554, ENSG00000180198, ENSG00000166266, ENSG00000145349, ENSG00000183484, ENSG0000…	1839	106	13528	1.80434	0.999999	0.183058	6.48283
GOTERM_BP_FAT	GO:0000082~G1/S transition of mitotic cell cycle	14	0.524934	0.0345242	ENSG00000101773, ENSG00000129355, ENSG00000171791, ENSG00000105173, ENSG00000103342, ENSG00000007047, ENSG00000119414, ENSG00000169016, ENSG00000145604, ENSG00000180198, ENSG00000145349, ENSG00000166266, ENSG00000149308, ENSG00000183484	1839	56	13528	1.83904	1	0.617831	47.8686
Annotation Cluster 20	Enrichment Score: 2.1202340257101593
Category	Term	Count	%	PValue	Genes	List Total	Pop Hits	Pop Total	Fold Enrichment	Bonferroni	Benjamini	FDR
GOTERM_BP_FAT	GO:0006461~protein complex assembly	95	3.56205	0.000767627	ENSG00000112029, ENSG00000185024, ENSG00000184640, ENSG00000167325, ENSG00000073921, ENSG00000106290, ENSG00000157077, ENSG00000213780, ENSG00000136628, ENSG00000173327, ENSG00000173801, ENSG00000177885, ENSG00000037042, ENSG00000118640, ENSG00000172175, ENSG00000168653, ENSG00000178057, ENSG00000162510, ENSG00000196230, ENSG00000105926, ENSG00000188229, ENSG00000089159, ENSG00000123416, ENSG0000…	1839	505	13528	1.38383	0.950531	0.0801195	1.41367
GOTERM_BP_FAT	GO:0070271~protein complex biogenesis	95	3.56205	0.000767627	ENSG00000112029, ENSG00000185024, ENSG00000184640, ENSG00000167325, ENSG00000073921, ENSG00000106290, ENSG00000157077, ENSG00000213780, ENSG00000136628, ENSG00000173327, ENSG00000173801, ENSG00000177885, ENSG00000037042, ENSG00000118640, ENSG00000172175, ENSG00000168653, ENSG00000178057, ENSG00000162510, ENSG00000196230, ENSG00000105926, ENSG00000188229, ENSG00000089159, ENSG00000123416, ENSG0000…	1839	505	13528	1.38383	0.950531	0.0801195	1.41367
GOTERM_BP_FAT	GO:0065003~macromolecular complex assembly	115	4.31196	0.00444506	ENSG00000185024, ENSG00000184640, ENSG00000111786, ENSG00000073921, ENSG00000136628, ENSG00000173801, ENSG00000037042, ENSG00000172175, ENSG00000089159, ENSG00000188229, ENSG00000088832, ENSG00000141646, ENSG00000197858, ENSG00000077809, ENSG00000105258, ENSG00000125459, ENSG00000153767, ENSG00000144481, ENSG00000085978, ENSG00000128789, ENSG00000171530, ENSG00000100142, ENSG00000074935, ENSG0000…	1839	665	13528	1.27212	1	0.200369	7.92778
GOTERM_BP_FAT	GO:0043933~macromolecular complex subunit organization	120	4.49944	0.00777892	ENSG00000185024, ENSG00000184640, ENSG00000111786, ENSG00000073921, ENSG00000136628, ENSG00000173801, ENSG00000037042, ENSG00000172175, ENSG00000089159, ENSG00000188229, ENSG00000088832, ENSG00000141646, ENSG00000197858, ENSG00000077809, ENSG00000105258, ENSG00000125459, ENSG00000153767, ENSG00000144481, ENSG00000085978, ENSG00000128789, ENSG00000171530, ENSG00000100142, ENSG00000074935, ENSG0000…	1839	710	13528	1.2433	1	0.290733	13.4795
GOTERM_BP_FAT	GO:0034622~cellular macromolecular complex assembly	53	1.98725	0.0871135	ENSG00000163041, ENSG00000112029, ENSG00000111786, ENSG00000073921, ENSG00000179409, ENSG00000157077, ENSG00000037042, ENSG00000168653, ENSG00000178057, ENSG00000196230, ENSG00000123416, ENSG00000089159, ENSG00000188229, ENSG00000136450, ENSG00000088832, ENSG00000104872, ENSG00000141646, ENSG00000114391, ENSG00000125459, ENSG00000144381, ENSG00000131504, ENSG00000148180, ENSG00000164609, ENSG0000…	1839	318	13528	1.22603	1	0.802485	81.5451
GOTERM_BP_FAT	GO:0034621~cellular macromolecular complex subunit organization	58	2.17473	0.107007	ENSG00000163041, ENSG00000112029, ENSG00000111786, ENSG00000073921, ENSG00000179409, ENSG00000157077, ENSG00000037042, ENSG00000168653, ENSG00000178057, ENSG00000196230, ENSG00000188229, ENSG00000123416, ENSG00000089159, ENSG00000136450, ENSG00000088832, ENSG00000104872, ENSG00000141646, ENSG00000088930, ENSG00000114391, ENSG00000125459, ENSG00000144381, ENSG00000131504, ENSG00000148180, ENSG0000…	1839	357	13528	1.19512	1	0.84095	87.7341
Annotation Cluster 21	Enrichment Score: 1.949651308596122
Category	Term	Count	%	PValue	Genes	List Total	Pop Hits	Pop Total	Fold Enrichment	Bonferroni	Benjamini	FDR
GOTERM_MF_FAT	GO:0008408~3'-5' exonuclease activity	11	0.412448	0.00265482	ENSG00000077348, ENSG00000120699, ENSG00000100823, ENSG00000172183, ENSG00000171824, ENSG00000076043, ENSG00000140694, ENSG00000075914, ENSG00000113522, ENSG00000123737, ENSG00000165392	1764	28	12983	2.89142	0.975221	0.154714	4.28224
GOTERM_MF_FAT	GO:0004527~exonuclease activity	16	0.599925	0.00366811	ENSG00000100823, ENSG00000154269, ENSG00000181026, ENSG00000172183, ENSG00000140694, ENSG00000075914, ENSG00000168496, ENSG00000042088, ENSG00000077348, ENSG00000120699, ENSG00000171824, ENSG00000076043, ENSG00000113522, ENSG00000123737, ENSG00000088930, ENSG00000165392	1764	53	12983	2.22188	0.993974	0.172481	5.8708
GOTERM_MF_FAT	GO:0016896~exoribonuclease activity, producing 5'-phosphomonoesters	7	0.262467	0.00453837	ENSG00000077348, ENSG00000120699, ENSG00000172183, ENSG00000140694, ENSG00000075914, ENSG00000123737, ENSG00000088930	1764	13	12983	3.96306	0.998213	0.19602	7.2153
GOTERM_MF_FAT	GO:0004532~exoribonuclease activity	7	0.262467	0.00453837	ENSG00000077348, ENSG00000120699, ENSG00000172183, ENSG00000140694, ENSG00000075914, ENSG00000123737, ENSG00000088930	1764	13	12983	3.96306	0.998213	0.19602	7.2153
GOTERM_MF_FAT	GO:0016796~exonuclease activity, active with either ribo- or deoxyribonucleic acids and producing 5'-phosphomonoesters	8	0.299963	0.0129951	ENSG00000077348, ENSG00000120699, ENSG00000172183, ENSG00000140694, ENSG00000075914, ENSG00000168496, ENSG00000123737, ENSG00000088930	1764	20	12983	2.94399	1	0.332573	19.3741
GOTERM_MF_FAT	GO:0000175~3'-5'-exoribonuclease activity	6	0.224972	0.0158915	ENSG00000077348, ENSG00000120699, ENSG00000172183, ENSG00000140694, ENSG00000075914, ENSG00000123737	1764	12	12983	3.67999	1	0.353972	23.1822
GOTERM_MF_FAT	GO:0004518~nuclease activity	31	1.16235	0.0342914	ENSG00000173464, ENSG00000100823, ENSG00000181026, ENSG00000172336, ENSG00000197121, ENSG00000013563, ENSG00000120699, ENSG00000077348, ENSG00000065613, ENSG00000124787, ENSG00000065057, ENSG00000163684, ENSG00000123737, ENSG00000088930, ENSG00000165392, ENSG00000154269, ENSG00000160049, ENSG00000152684, ENSG00000172183, ENSG00000075914, ENSG00000140694, ENSG00000011052, ENSG00000168496, ENSG0000…	1764	158	12983	1.44405	1	0.542897	43.6998
GOTERM_MF_FAT	GO:0004540~ribonuclease activity	13	0.487439	0.177985	ENSG00000173464, ENSG00000100823, ENSG00000172336, ENSG00000172183, ENSG00000140694, ENSG00000075914, ENSG00000168496, ENSG00000077348, ENSG00000120699, ENSG00000124787, ENSG00000163684, ENSG00000123737, ENSG00000088930	1764	66	12983	1.44969	1	0.910424	96.0317
Annotation Cluster 22	Enrichment Score: 1.9336225137499667
Category	Term	Count	%	PValue	Genes	List Total	Pop Hits	Pop Total	Fold Enrichment	Bonferroni	Benjamini	FDR
GOTERM_BP_FAT	GO:0051168~nuclear export	19	0.712411	0.00073036	ENSG00000135486, ENSG00000105329, ENSG00000132341, ENSG00000126883, ENSG00000079134, ENSG00000184575, ENSG00000183684, ENSG00000172175, ENSG00000181163, ENSG00000131652, ENSG00000070366, ENSG00000198952, ENSG00000165699, ENSG00000162231, ENSG00000111581, ENSG00000136243, ENSG00000113013, ENSG00000130227, ENSG00000014164	1839	60	13528	2.32945	0.942754	0.0806878	1.34548
GOTERM_BP_FAT	GO:0051169~nuclear transport	37	1.38733	0.00107489	ENSG00000124207, ENSG00000105329, ENSG00000179837, ENSG00000115306, ENSG00000132341, ENSG00000157077, ENSG00000183684, ENSG00000114030, ENSG00000172175, ENSG00000183255, ENSG00000160294, ENSG00000181163, ENSG00000131652, ENSG00000162231, ENSG00000198952, ENSG00000111581, ENSG00000108788, ENSG00000136243, ENSG00000014164, ENSG00000065150, ENSG00000135486, ENSG00000154144, ENSG00000133704, ENSG0000…	1839	158	13528	1.72265	0.98516	0.093276	1.97421
GOTERM_BP_FAT	GO:0006913~nucleocytoplasmic transport	36	1.34983	0.00166103	ENSG00000124207, ENSG00000105329, ENSG00000179837, ENSG00000115306, ENSG00000132341, ENSG00000157077, ENSG00000183684, ENSG00000114030, ENSG00000172175, ENSG00000183255, ENSG00000160294, ENSG00000181163, ENSG00000131652, ENSG00000162231, ENSG00000198952, ENSG00000111581, ENSG00000108788, ENSG00000136243, ENSG00000014164, ENSG00000065150, ENSG00000135486, ENSG00000133704, ENSG00000126883, ENSG0000…	1839	156	13528	1.69758	0.998509	0.1268	3.03516
GOTERM_BP_FAT	GO:0006405~RNA export from nucleus	13	0.487439	0.0067189	ENSG00000181163, ENSG00000131652, ENSG00000070366, ENSG00000135486, ENSG00000162231, ENSG00000165699, ENSG00000198952, ENSG00000132341, ENSG00000111581, ENSG00000079134, ENSG00000184575, ENSG00000183684, ENSG00000014164	1839	41	13528	2.33244	1	0.264275	11.7496
GOTERM_BP_FAT	GO:0050657~nucleic acid transport	22	0.824897	0.0191021	ENSG00000135486, ENSG00000132341, ENSG00000126883, ENSG00000079134, ENSG00000184575, ENSG00000183684, ENSG00000047410, ENSG00000085415, ENSG00000181163, ENSG00000013364, ENSG00000131652, ENSG00000070366, ENSG00000198952, ENSG00000165699, ENSG00000162231, ENSG00000111581, ENSG00000136243, ENSG00000213024, ENSG00000130227, ENSG00000153201, ENSG00000102900, ENSG00000014164	1839	97	13528	1.66841	1	0.472654	30.0638
GOTERM_BP_FAT	GO:0051236~establishment of RNA localization	22	0.824897	0.0191021	ENSG00000135486, ENSG00000132341, ENSG00000126883, ENSG00000079134, ENSG00000184575, ENSG00000183684, ENSG00000047410, ENSG00000085415, ENSG00000181163, ENSG00000013364, ENSG00000131652, ENSG00000070366, ENSG00000198952, ENSG00000165699, ENSG00000162231, ENSG00000111581, ENSG00000136243, ENSG00000213024, ENSG00000130227, ENSG00000153201, ENSG00000102900, ENSG00000014164	1839	97	13528	1.66841	1	0.472654	30.0638
GOTERM_BP_FAT	GO:0050658~RNA transport	22	0.824897	0.0191021	ENSG00000135486, ENSG00000132341, ENSG00000126883, ENSG00000079134, ENSG00000184575, ENSG00000183684, ENSG00000047410, ENSG00000085415, ENSG00000181163, ENSG00000013364, ENSG00000131652, ENSG00000070366, ENSG00000198952, ENSG00000165699, ENSG00000162231, ENSG00000111581, ENSG00000136243, ENSG00000213024, ENSG00000130227, ENSG00000153201, ENSG00000102900, ENSG00000014164	1839	97	13528	1.66841	1	0.472654	30.0638
GOTERM_BP_FAT	GO:0006403~RNA localization	22	0.824897	0.0262651	ENSG00000135486, ENSG00000132341, ENSG00000126883, ENSG00000079134, ENSG00000184575, ENSG00000183684, ENSG00000047410, ENSG00000085415, ENSG00000181163, ENSG00000013364, ENSG00000131652, ENSG00000070366, ENSG00000198952, ENSG00000165699, ENSG00000162231, ENSG00000111581, ENSG00000136243, ENSG00000213024, ENSG00000130227, ENSG00000153201, ENSG00000102900, ENSG00000014164	1839	100	13528	1.61836	1	0.556954	38.9499
GOTERM_BP_FAT	GO:0015931~nucleobase, nucleoside, nucleotide and nucleic acid transport	24	0.899888	0.0291197	ENSG00000135486, ENSG00000132341, ENSG00000126883, ENSG00000079134, ENSG00000184575, ENSG00000183684, ENSG00000156222, ENSG00000047410, ENSG00000085415, ENSG00000181163, ENSG00000013364, ENSG00000131652, ENSG00000070366, ENSG00000162231, ENSG00000198952, ENSG00000165699, ENSG00000111581, ENSG00000136243, ENSG00000213024, ENSG00000112759, ENSG00000130227, ENSG00000153201, ENSG00000102900, ENSG0000…	1839	113	13528	1.56237	1	0.570228	42.1842
GOTERM_BP_FAT	GO:0051028~mRNA transport	18	0.674916	0.0757281	ENSG00000135486, ENSG00000126883, ENSG00000079134, ENSG00000183684, ENSG00000047410, ENSG00000085415, ENSG00000013364, ENSG00000070366, ENSG00000131652, ENSG00000198952, ENSG00000162231, ENSG00000111581, ENSG00000136243, ENSG00000213024, ENSG00000130227, ENSG00000102900, ENSG00000153201, ENSG00000014164	1839	87	13528	1.52197	1	0.787594	76.7772
GOTERM_BP_FAT	GO:0006406~mRNA export from nucleus	8	0.299963	0.151884	ENSG00000131652, ENSG00000070366, ENSG00000162231, ENSG00000198952, ENSG00000111581, ENSG00000079134, ENSG00000183684, ENSG00000014164	1839	33	13528	1.78331	1	0.900902	95.2845
Annotation Cluster 23	Enrichment Score: 1.8483676963723532
Category	Term	Count	%	PValue	Genes	List Total	Pop Hits	Pop Total	Fold Enrichment	Bonferroni	Benjamini	FDR
GOTERM_MF_FAT	GO:0017016~Ras GTPase binding	22	0.824897	0.00930944	ENSG00000017797, ENSG00000100106, ENSG00000103496, ENSG00000133704, ENSG00000099331, ENSG00000132612, ENSG00000158987, ENSG00000173327, ENSG00000184014, ENSG00000164674, ENSG00000149269, ENSG00000115648, ENSG00000167705, ENSG00000131504, ENSG00000198752, ENSG00000108518, ENSG00000119487, ENSG00000161791, ENSG00000067900, ENSG00000169032, ENSG00000153201, ENSG00000065150	1764	91	12983	1.77934	0.999998	0.296455	14.2716
GOTERM_MF_FAT	GO:0051020~GTPase binding	25	0.937383	0.010383	ENSG00000017797, ENSG00000100106, ENSG00000103496, ENSG00000133704, ENSG00000099331, ENSG00000132612, ENSG00000184014, ENSG00000158987, ENSG00000173327, ENSG00000164674, ENSG00000054356, ENSG00000149269, ENSG00000115648, ENSG00000167705, ENSG00000131504, ENSG00000136717, ENSG00000198752, ENSG00000108518, ENSG00000119487, ENSG00000161791, ENSG00000067900, ENSG00000180263, ENSG00000169032, ENSG0000…	1764	109	12983	1.68807	1	0.304383	15.7883
GOTERM_MF_FAT	GO:0031267~small GTPase binding	23	0.862392	0.015521	ENSG00000017797, ENSG00000100106, ENSG00000103496, ENSG00000133704, ENSG00000099331, ENSG00000132612, ENSG00000184014, ENSG00000158987, ENSG00000173327, ENSG00000164674, ENSG00000149269, ENSG00000115648, ENSG00000167705, ENSG00000131504, ENSG00000198752, ENSG00000108518, ENSG00000119487, ENSG00000161791, ENSG00000067900, ENSG00000180263, ENSG00000169032, ENSG00000153201, ENSG00000065150	1764	101	12983	1.67603	1	0.358573	22.7047
GOTERM_MF_FAT	GO:0017048~Rho GTPase binding	11	0.412448	0.0269379	ENSG00000017797, ENSG00000131504, ENSG00000100106, ENSG00000198752, ENSG00000099331, ENSG00000108518, ENSG00000132612, ENSG00000161791, ENSG00000067900, ENSG00000173327, ENSG00000149269	1764	38	12983	2.13052	1	0.469045	36.2105
Annotation Cluster 24	Enrichment Score: 1.8115675478104727
Category	Term	Count	%	PValue	Genes	List Total	Pop Hits	Pop Total	Fold Enrichment	Bonferroni	Benjamini	FDR
GOTERM_BP_FAT	GO:0016265~death	125	4.68691	0.00310383	ENSG00000107731, ENSG00000172667, ENSG00000149269, ENSG00000177595, ENSG00000133884, ENSG00000104081, ENSG00000139193, ENSG00000065613, ENSG00000166971, ENSG00000128973, ENSG00000159593, ENSG00000099385, ENSG00000118689, ENSG00000106105, ENSG00000117862, ENSG00000150628, ENSG00000066248, ENSG00000126453, ENSG00000143878, ENSG00000166340, ENSG00000169857, ENSG00000160570, ENSG00000130638, ENSG0000…	1839	724	13528	1.27006	0.999995	0.170753	5.60062
GOTERM_BP_FAT	GO:0008219~cell death	124	4.64942	0.00341305	ENSG00000107731, ENSG00000172667, ENSG00000149269, ENSG00000177595, ENSG00000133884, ENSG00000104081, ENSG00000139193, ENSG00000065613, ENSG00000166971, ENSG00000128973, ENSG00000159593, ENSG00000099385, ENSG00000118689, ENSG00000106105, ENSG00000117862, ENSG00000150628, ENSG00000066248, ENSG00000126453, ENSG00000143878, ENSG00000166340, ENSG00000169857, ENSG00000160570, ENSG00000130638, ENSG0000…	1839	719	13528	1.26866	0.999998	0.178676	6.14203
GOTERM_BP_FAT	GO:0012501~programmed cell death	97	3.63705	0.0677238	ENSG00000107731, ENSG00000172667, ENSG00000149269, ENSG00000177595, ENSG00000133884, ENSG00000104081, ENSG00000139193, ENSG00000065613, ENSG00000166971, ENSG00000159593, ENSG00000099385, ENSG00000118689, ENSG00000117862, ENSG00000150628, ENSG00000066248, ENSG00000126453, ENSG00000143878, ENSG00000169857, ENSG00000160570, ENSG00000102096, ENSG00000181788, ENSG00000185043, ENSG00000103342, ENSG0000…	1839	611	13528	1.16784	1	0.762456	72.7514
GOTERM_BP_FAT	GO:0006915~apoptosis	95	3.56205	0.0790584	ENSG00000131467, ENSG00000172667, ENSG00000107731, ENSG00000100034, ENSG00000149269, ENSG00000156735, ENSG00000129473, ENSG00000177595, ENSG00000133884, ENSG00000161011, ENSG00000104081, ENSG00000166170, ENSG00000139193, ENSG00000065613, ENSG00000166971, ENSG00000183258, ENSG00000159593, ENSG00000137776, ENSG00000119977, ENSG00000118689, ENSG00000099385, ENSG00000067900, ENSG00000117862, ENSG0000…	1839	602	13528	1.16086	1	0.787787	78.2806
Annotation Cluster 25	Enrichment Score: 1.7213778007233385
Category	Term	Count	%	PValue	Genes	List Total	Pop Hits	Pop Total	Fold Enrichment	Bonferroni	Benjamini	FDR
GOTERM_BP_FAT	GO:0030705~cytoskeleton-dependent intracellular transport	15	0.56243	0.00798679	ENSG00000072864, ENSG00000099331, ENSG00000151914, ENSG00000127603, ENSG00000105357, ENSG00000140983, ENSG00000174996, ENSG00000007168, ENSG00000142192, ENSG00000126214, ENSG00000137474, ENSG00000197912, ENSG00000140416, ENSG00000169032, ENSG00000133026	1839	52	13528	2.12197	1	0.29448	13.8149
GOTERM_BP_FAT	GO:0010970~microtubule-based transport	10	0.374953	0.0120492	ENSG00000140983, ENSG00000174996, ENSG00000007168, ENSG00000142192, ENSG00000126214, ENSG00000197912, ENSG00000072864, ENSG00000151914, ENSG00000127603, ENSG00000169032	1839	29	13528	2.53661	1	0.372044	20.1287
GOTERM_BP_FAT	GO:0008088~axon cargo transport	7	0.262467	0.0270312	ENSG00000174996, ENSG00000007168, ENSG00000142192, ENSG00000126214, ENSG00000197912, ENSG00000151914, ENSG00000127603	1839	18	13528	2.86073	1	0.561879	39.8343
GOTERM_BP_FAT	GO:0007018~microtubule-based movement	23	0.862392	0.0500373	ENSG00000088727, ENSG00000072864, ENSG00000159433, ENSG00000151914, ENSG00000167553, ENSG00000079616, ENSG00000131437, ENSG00000185963, ENSG00000127603, ENSG00000140983, ENSG00000174996, ENSG00000007168, ENSG00000196230, ENSG00000142192, ENSG00000126214, ENSG00000185842, ENSG00000138160, ENSG00000197912, ENSG00000123416, ENSG00000188229, ENSG00000197102, ENSG00000169032, ENSG00000074935	1839	113	13528	1.49727	1	0.691257	61.3926
Annotation Cluster 26	Enrichment Score: 1.698150113705446
Category	Term	Count	%	PValue	Genes	List Total	Pop Hits	Pop Total	Fold Enrichment	Bonferroni	Benjamini	FDR
GOTERM_BP_FAT	GO:0006401~RNA catabolic process	17	0.63742	0.0117967	ENSG00000205937, ENSG00000092847, ENSG00000103342, ENSG00000172183, ENSG00000140694, ENSG00000075914, ENSG00000168496, ENSG00000110063, ENSG00000170473, ENSG00000070366, ENSG00000198952, ENSG00000152520, ENSG00000160570, ENSG00000171824, ENSG00000134030, ENSG00000164163, ENSG00000088930	1839	65	13528	1.92392	1	0.368709	19.7495
GOTERM_BP_FAT	GO:0000184~nuclear-transcribed mRNA catabolic process, nonsense-mediated decay	10	0.374953	0.0151863	ENSG00000170473, ENSG00000070366, ENSG00000205937, ENSG00000198952, ENSG00000152520, ENSG00000103342, ENSG00000171824, ENSG00000134030, ENSG00000140694, ENSG00000110063	1839	30	13528	2.45206	1	0.42577	24.7022
GOTERM_BP_FAT	GO:0000956~nuclear-transcribed mRNA catabolic process	11	0.412448	0.0153191	ENSG00000170473, ENSG00000070366, ENSG00000205937, ENSG00000198952, ENSG00000092847, ENSG00000152520, ENSG00000103342, ENSG00000171824, ENSG00000134030, ENSG00000140694, ENSG00000110063	1839	35	13528	2.31194	1	0.422727	24.8903
GOTERM_BP_FAT	GO:0006402~mRNA catabolic process	11	0.412448	0.0587425	ENSG00000170473, ENSG00000070366, ENSG00000205937, ENSG00000198952, ENSG00000092847, ENSG00000152520, ENSG00000103342, ENSG00000171824, ENSG00000134030, ENSG00000140694, ENSG00000110063	1839	43	13528	1.88181	1	0.728079	67.4505
Annotation Cluster 27	Enrichment Score: 1.6876986688271576
Category	Term	Count	%	PValue	Genes	List Total	Pop Hits	Pop Total	Fold Enrichment	Bonferroni	Benjamini	FDR
GOTERM_BP_FAT	GO:0000075~cell cycle checkpoint	24	0.899888	0.00200123	ENSG00000101773, ENSG00000114391, ENSG00000179295, ENSG00000154473, ENSG00000105329, ENSG00000149554, ENSG00000104320, ENSG00000132819, ENSG00000103264, ENSG00000138764, ENSG00000158019, ENSG00000047410, ENSG00000002822, ENSG00000167513, ENSG00000175305, ENSG00000196367, ENSG00000128789, ENSG00000149311, ENSG00000091436, ENSG00000159593, ENSG00000160469, ENSG00000147883, ENSG00000145386, ENSG0000…	1839	91	13528	1.94009	0.999607	0.139998	3.64596
GOTERM_BP_FAT	GO:0042770~DNA damage response, signal transduction	18	0.674916	0.0384454	ENSG00000179295, ENSG00000181026, ENSG00000149554, ENSG00000104320, ENSG00000105327, ENSG00000100292, ENSG00000132819, ENSG00000089486, ENSG00000103264, ENSG00000158019, ENSG00000069399, ENSG00000149311, ENSG00000091436, ENSG00000159593, ENSG00000160469, ENSG00000117862, ENSG00000145386, ENSG00000075131	1839	80	13528	1.65514	1	0.635693	51.6574
GOTERM_BP_FAT	GO:0031570~DNA integrity checkpoint	13	0.487439	0.0429931	ENSG00000179295, ENSG00000104320, ENSG00000149554, ENSG00000132819, ENSG00000103264, ENSG00000158019, ENSG00000167513, ENSG00000149311, ENSG00000091436, ENSG00000159593, ENSG00000160469, ENSG00000075131, ENSG00000145386	1839	52	13528	1.83904	1	0.663408	55.7251
GOTERM_BP_FAT	GO:0000077~DNA damage checkpoint	12	0.449944	0.0536616	ENSG00000179295, ENSG00000149554, ENSG00000104320, ENSG00000149311, ENSG00000091436, ENSG00000132819, ENSG00000159593, ENSG00000160469, ENSG00000103264, ENSG00000158019, ENSG00000145386, ENSG00000075131	1839	48	13528	1.83904	1	0.710902	64.034
Annotation Cluster 28	Enrichment Score: 1.6195622482732468
Category	Term	Count	%	PValue	Genes	List Total	Pop Hits	Pop Total	Fold Enrichment	Bonferroni	Benjamini	FDR
GOTERM_BP_FAT	GO:0051169~nuclear transport	37	1.38733	0.00107489	ENSG00000124207, ENSG00000105329, ENSG00000179837, ENSG00000115306, ENSG00000132341, ENSG00000157077, ENSG00000183684, ENSG00000114030, ENSG00000172175, ENSG00000183255, ENSG00000160294, ENSG00000181163, ENSG00000131652, ENSG00000162231, ENSG00000198952, ENSG00000111581, ENSG00000108788, ENSG00000136243, ENSG00000014164, ENSG00000065150, ENSG00000135486, ENSG00000154144, ENSG00000133704, ENSG0000…	1839	158	13528	1.72265	0.98516	0.093276	1.97421
GOTERM_BP_FAT	GO:0006913~nucleocytoplasmic transport	36	1.34983	0.00166103	ENSG00000124207, ENSG00000105329, ENSG00000179837, ENSG00000115306, ENSG00000132341, ENSG00000157077, ENSG00000183684, ENSG00000114030, ENSG00000172175, ENSG00000183255, ENSG00000160294, ENSG00000181163, ENSG00000131652, ENSG00000162231, ENSG00000198952, ENSG00000111581, ENSG00000108788, ENSG00000136243, ENSG00000014164, ENSG00000065150, ENSG00000135486, ENSG00000133704, ENSG00000126883, ENSG0000…	1839	156	13528	1.69758	0.998509	0.1268	3.03516
GOTERM_BP_FAT	GO:0006605~protein targeting	40	1.49981	0.0348584	ENSG00000198408, ENSG00000142655, ENSG00000124207, ENSG00000105329, ENSG00000115306, ENSG00000027001, ENSG00000132341, ENSG00000157077, ENSG00000114030, ENSG00000183255, ENSG00000160294, ENSG00000157911, ENSG00000136243, ENSG00000100099, ENSG00000196683, ENSG00000065150, ENSG00000170540, ENSG00000137575, ENSG00000133704, ENSG00000126883, ENSG00000039319, ENSG00000116237, ENSG00000205981, ENSG0000…	1839	215	13528	1.36859	1	0.618874	48.2022
GOTERM_BP_FAT	GO:0051170~nuclear import	19	0.712411	0.0473545	ENSG00000124207, ENSG00000135486, ENSG00000105329, ENSG00000115306, ENSG00000133704, ENSG00000132341, ENSG00000157077, ENSG00000114030, ENSG00000113916, ENSG00000047410, ENSG00000069399, ENSG00000183255, ENSG00000160294, ENSG00000182481, ENSG00000103197, ENSG00000130227, ENSG00000102753, ENSG00000153201, ENSG00000065150	1839	88	13528	1.58826	1	0.6815	59.3202
GOTERM_BP_FAT	GO:0006606~protein import into nucleus	18	0.674916	0.0693149	ENSG00000124207, ENSG00000105329, ENSG00000115306, ENSG00000133704, ENSG00000132341, ENSG00000157077, ENSG00000114030, ENSG00000113916, ENSG00000047410, ENSG00000069399, ENSG00000183255, ENSG00000160294, ENSG00000182481, ENSG00000103197, ENSG00000130227, ENSG00000102753, ENSG00000153201, ENSG00000065150	1839	86	13528	1.53966	1	0.767103	73.6008
GOTERM_BP_FAT	GO:0017038~protein import	25	0.937383	0.0760259	ENSG00000142655, ENSG00000105329, ENSG00000124207, ENSG00000115306, ENSG00000027001, ENSG00000132341, ENSG00000157077, ENSG00000114030, ENSG00000183255, ENSG00000160294, ENSG00000157911, ENSG00000196683, ENSG00000065150, ENSG00000133704, ENSG00000205981, ENSG00000113916, ENSG00000047410, ENSG00000069399, ENSG00000182481, ENSG00000103197, ENSG00000104980, ENSG00000025772, ENSG00000130227, ENSG0000…	1839	131	13528	1.40385	1	0.785645	76.9156
GOTERM_BP_FAT	GO:0034504~protein localization in nucleus	19	0.712411	0.0810041	ENSG00000124207, ENSG00000105329, ENSG00000115306, ENSG00000133704, ENSG00000132341, ENSG00000157077, ENSG00000114030, ENSG00000113916, ENSG00000047410, ENSG00000069399, ENSG00000183255, ENSG00000160294, ENSG00000182481, ENSG00000103197, ENSG00000159256, ENSG00000130227, ENSG00000102753, ENSG00000153201, ENSG00000065150	1839	94	13528	1.48689	1	0.794512	79.1158
GOTERM_BP_FAT	GO:0033365~protein localization in organelle	27	1.01237	0.0878614	ENSG00000124207, ENSG00000105329, ENSG00000115306, ENSG00000027001, ENSG00000132341, ENSG00000157077, ENSG00000114030, ENSG00000183255, ENSG00000160294, ENSG00000196683, ENSG00000065150, ENSG00000133704, ENSG00000205981, ENSG00000113916, ENSG00000047410, ENSG00000132432, ENSG00000182934, ENSG00000127603, ENSG00000069399, ENSG00000182481, ENSG00000103197, ENSG00000159256, ENSG00000104980, ENSG0000…	1839	146	13528	1.36039	1	0.802454	81.8234
Annotation Cluster 29	Enrichment Score: 1.6165026842155479
Category	Term	Count	%	PValue	Genes	List Total	Pop Hits	Pop Total	Fold Enrichment	Bonferroni	Benjamini	FDR
GOTERM_MF_FAT	GO:0003743~translation initiation factor activity	19	0.712411	0.000899637	ENSG00000175390, ENSG00000122033, ENSG00000139726, ENSG00000185024, ENSG00000104131, ENSG00000092847, ENSG00000130811, ENSG00000106682, ENSG00000063046, ENSG00000115211, ENSG00000158417, ENSG00000143486, ENSG00000172071, ENSG00000151247, ENSG00000125977, ENSG00000070785, ENSG00000134001, ENSG00000121022, ENSG00000145191	1764	61	12983	2.29245	0.714056	0.0990719	1.47088
GOTERM_BP_FAT	GO:0006446~regulation of translational initiation	10	0.374953	0.0956316	ENSG00000158417, ENSG00000122033, ENSG00000172071, ENSG00000106682, ENSG00000070785, ENSG00000134001, ENSG00000134030, ENSG00000063046, ENSG00000145191, ENSG00000115211	1839	41	13528	1.79419	1	0.817972	84.4895
GOTERM_BP_FAT	GO:0006417~regulation of translation	24	0.899888	0.16437	ENSG00000122033, ENSG00000099875, ENSG00000109618, ENSG00000116001, ENSG00000092847, ENSG00000158092, ENSG00000125457, ENSG00000106682, ENSG00000063046, ENSG00000069399, ENSG00000115211, ENSG00000158417, ENSG00000172071, ENSG00000170473, ENSG00000151247, ENSG00000142192, ENSG00000165699, ENSG00000187556, ENSG00000070785, ENSG00000134001, ENSG00000134030, ENSG00000079277, ENSG00000145191, ENSG0000…	1839	137	13528	1.28867	1	0.913666	96.4182
Annotation Cluster 30	Enrichment Score: 1.5878398040292583
Category	Term	Count	%	PValue	Genes	List Total	Pop Hits	Pop Total	Fold Enrichment	Bonferroni	Benjamini	FDR
GOTERM_MF_FAT	GO:0046983~protein dimerization activity	94	3.52456	0.00919585	ENSG00000125740, ENSG00000169136, ENSG00000110619, ENSG00000151348, ENSG00000173327, ENSG00000143412, ENSG00000188641, ENSG00000101150, ENSG00000134352, ENSG00000142230, ENSG00000167074, ENSG00000107175, ENSG00000111602, ENSG00000103266, ENSG00000134070, ENSG00000108788, ENSG00000128973, ENSG00000159593, ENSG00000196235, ENSG00000141646, ENSG00000213949, ENSG00000114786, ENSG00000163513, ENSG0000…	1764	542	12983	1.27645	0.999997	0.3002	14.1096
GOTERM_MF_FAT	GO:0042802~identical protein binding	108	4.04949	0.0117278	ENSG00000136167, ENSG00000143412, ENSG00000188641, ENSG00000171222, ENSG00000101150, ENSG00000173039, ENSG00000115694, ENSG00000111602, ENSG00000149925, ENSG00000163684, ENSG00000128973, ENSG00000166526, ENSG00000162961, ENSG00000141646, ENSG00000074266, ENSG00000120254, ENSG00000112658, ENSG00000126456, ENSG00000139625, ENSG00000072864, ENSG00000087085, ENSG00000070476, ENSG00000144481, ENSG0000…	1764	640	12983	1.242	1	0.317248	17.6527
GOTERM_MF_FAT	GO:0042803~protein homodimerization activity	53	1.98725	0.159835	ENSG00000151348, ENSG00000110619, ENSG00000173327, ENSG00000143412, ENSG00000188641, ENSG00000101150, ENSG00000134352, ENSG00000107175, ENSG00000103266, ENSG00000111602, ENSG00000134070, ENSG00000128973, ENSG00000108788, ENSG00000141646, ENSG00000005882, ENSG00000120254, ENSG00000112658, ENSG00000126456, ENSG00000139625, ENSG00000087085, ENSG00000119383, ENSG00000144481, ENSG00000102924, ENSG0000…	1764	334	12983	1.1679	1	0.891662	94.3146
Annotation Cluster 31	Enrichment Score: 1.5795587952073442
Category	Term	Count	%	PValue	Genes	List Total	Pop Hits	Pop Total	Fold Enrichment	Bonferroni	Benjamini	FDR
GOTERM_MF_FAT	GO:0004674~protein serine/threonine kinase activity	83	3.11211	0.000761754	ENSG00000142731, ENSG00000096063, ENSG00000049323, ENSG00000126934, ENSG00000007047, ENSG00000133275, ENSG00000163788, ENSG00000213780, ENSG00000173327, ENSG00000149269, ENSG00000115694, ENSG00000155111, ENSG00000069956, ENSG00000065613, ENSG00000198752, ENSG00000134318, ENSG00000156345, ENSG00000178950, ENSG00000173137, ENSG00000134070, ENSG00000067900, ENSG00000088832, ENSG00000169032, ENSG0000…	1764	430	12983	1.42065	0.653545	0.0918666	1.24677
GOTERM_MF_FAT	GO:0004672~protein kinase activity	101	3.78703	0.0202722	ENSG00000096063, ENSG00000049323, ENSG00000105976, ENSG00000197081, ENSG00000133275, ENSG00000163788, ENSG00000149269, ENSG00000115694, ENSG00000069956, ENSG00000065613, ENSG00000134318, ENSG00000178950, ENSG00000130726, ENSG00000088832, ENSG00000034152, ENSG00000163513, ENSG00000105258, ENSG00000139625, ENSG00000065243, ENSG00000145349, ENSG00000115687, ENSG00000006837, ENSG00000171435, ENSG0000…	1764	606	12983	1.22666	1	0.404271	28.6223
GOTERM_BP_FAT	GO:0006796~phosphate metabolic process	151	5.66179	0.0481599	ENSG00000096063, ENSG00000183496, ENSG00000166136, ENSG00000105976, ENSG00000152894, ENSG00000115306, ENSG00000133275, ENSG00000163788, ENSG00000149269, ENSG00000115694, ENSG00000069956, ENSG00000065613, ENSG00000134318, ENSG00000178950, ENSG00000130726, ENSG00000168615, ENSG00000034152, ENSG00000164086, ENSG00000213949, ENSG00000163513, ENSG00000125458, ENSG00000139625, ENSG00000065243, ENSG0000…	1839	973	13528	1.14161	1	0.679121	59.9532
GOTERM_BP_FAT	GO:0006793~phosphorus metabolic process	151	5.66179	0.0481599	ENSG00000096063, ENSG00000183496, ENSG00000166136, ENSG00000105976, ENSG00000152894, ENSG00000115306, ENSG00000133275, ENSG00000163788, ENSG00000149269, ENSG00000115694, ENSG00000069956, ENSG00000065613, ENSG00000134318, ENSG00000178950, ENSG00000130726, ENSG00000168615, ENSG00000034152, ENSG00000164086, ENSG00000213949, ENSG00000163513, ENSG00000125458, ENSG00000139625, ENSG00000065243, ENSG0000…	1839	973	13528	1.14161	1	0.679121	59.9532
GOTERM_BP_FAT	GO:0006468~protein amino acid phosphorylation	104	3.89951	0.0858357	ENSG00000096063, ENSG00000183496, ENSG00000105976, ENSG00000115306, ENSG00000133275, ENSG00000163788, ENSG00000149269, ENSG00000115694, ENSG00000069956, ENSG00000065613, ENSG00000134318, ENSG00000178950, ENSG00000130726, ENSG00000168615, ENSG00000034152, ENSG00000213949, ENSG00000163513, ENSG00000139625, ENSG00000065243, ENSG00000078018, ENSG00000145349, ENSG00000115687, ENSG00000006837, ENSG0000…	1839	667	13528	1.14699	1	0.80489	81.0603
GOTERM_BP_FAT	GO:0016310~phosphorylation	122	4.57443	0.108366	ENSG00000096063, ENSG00000183496, ENSG00000166136, ENSG00000105976, ENSG00000115306, ENSG00000133275, ENSG00000163788, ENSG00000149269, ENSG00000115694, ENSG00000069956, ENSG00000065613, ENSG00000134318, ENSG00000178950, ENSG00000130726, ENSG00000168615, ENSG00000034152, ENSG00000213949, ENSG00000163513, ENSG00000139625, ENSG00000065243, ENSG00000165264, ENSG00000078018, ENSG00000145349, ENSG0000…	1839	800	13528	1.12182	1	0.840043	88.0755
Annotation Cluster 32	Enrichment Score: 1.5773736708393795
Category	Term	Count	%	PValue	Genes	List Total	Pop Hits	Pop Total	Fold Enrichment	Bonferroni	Benjamini	FDR
GOTERM_BP_FAT	GO:0006261~DNA-dependent DNA replication	15	0.56243	0.0210255	ENSG00000073111, ENSG00000177302, ENSG00000107815, ENSG00000117748, ENSG00000189403, ENSG00000048392, ENSG00000106628, ENSG00000104738, ENSG00000168496, ENSG00000198900, ENSG00000135945, ENSG00000166548, ENSG00000165392, ENSG00000175305, ENSG00000075131	1839	58	13528	1.90246	1	0.497189	32.563
GOTERM_BP_FAT	GO:0032508~DNA duplex unwinding	7	0.262467	0.0270312	ENSG00000073111, ENSG00000177302, ENSG00000107815, ENSG00000189403, ENSG00000104738, ENSG00000156502, ENSG00000198900	1839	18	13528	2.86073	1	0.561879	39.8343
GOTERM_BP_FAT	GO:0032392~DNA geometric change	7	0.262467	0.0270312	ENSG00000073111, ENSG00000177302, ENSG00000107815, ENSG00000189403, ENSG00000104738, ENSG00000156502, ENSG00000198900	1839	18	13528	2.86073	1	0.561879	39.8343
GOTERM_BP_FAT	GO:0006268~DNA unwinding during replication	6	0.224972	0.0319176	ENSG00000073111, ENSG00000177302, ENSG00000107815, ENSG00000189403, ENSG00000104738, ENSG00000198900	1839	14	13528	3.15265	1	0.593704	45.1964
Annotation Cluster 33	Enrichment Score: 1.572580663143239
Category	Term	Count	%	PValue	Genes	List Total	Pop Hits	Pop Total	Fold Enrichment	Bonferroni	Benjamini	FDR
GOTERM_MF_FAT	GO:0051540~metal cluster binding	15	0.56243	0.00546584	ENSG00000136444, ENSG00000117118, ENSG00000145354, ENSG00000134014, ENSG00000136003, ENSG00000171503, ENSG00000122873, ENSG00000165060, ENSG00000188641, ENSG00000065057, ENSG00000141562, ENSG00000167807, ENSG00000164163, ENSG00000169021, ENSG00000167792	1764	50	12983	2.20799	0.999511	0.224407	8.62835
GOTERM_MF_FAT	GO:0051536~iron-sulfur cluster binding	15	0.56243	0.00546584	ENSG00000136444, ENSG00000117118, ENSG00000145354, ENSG00000134014, ENSG00000136003, ENSG00000171503, ENSG00000122873, ENSG00000165060, ENSG00000188641, ENSG00000065057, ENSG00000141562, ENSG00000167807, ENSG00000164163, ENSG00000169021, ENSG00000167792	1764	50	12983	2.20799	0.999511	0.224407	8.62835
GOTERM_MF_FAT	GO:0051537~2 iron, 2 sulfur cluster binding	6	0.224972	0.0697777	ENSG00000117118, ENSG00000145354, ENSG00000122873, ENSG00000167807, ENSG00000169021, ENSG00000165060	1764	17	12983	2.59764	1	0.73855	69.6037
GOTERM_MF_FAT	GO:0051539~4 iron, 4 sulfur cluster binding	6	0.224972	0.245837	ENSG00000136444, ENSG00000117118, ENSG00000065057, ENSG00000171503, ENSG00000188641, ENSG00000167792	1764	25	12983	1.76639	1	0.948862	99.0392
Annotation Cluster 34	Enrichment Score: 1.5254050152908198
Category	Term	Count	%	PValue	Genes	List Total	Pop Hits	Pop Total	Fold Enrichment	Bonferroni	Benjamini	FDR
GOTERM_BP_FAT	GO:0031329~regulation of cellular catabolic process	19	0.712411	0.000906531	ENSG00000102096, ENSG00000109686, ENSG00000169047, ENSG00000141458, ENSG00000106617, ENSG00000130203, ENSG00000068024, ENSG00000122882, ENSG00000188603, ENSG00000078618, ENSG00000126581, ENSG00000001084, ENSG00000186951, ENSG00000103266, ENSG00000105723, ENSG00000105221, ENSG00000168615, ENSG00000171314, ENSG00000070159	1839	61	13528	2.29127	0.971295	0.0849412	1.66745
GOTERM_BP_FAT	GO:0009894~regulation of catabolic process	24	0.899888	0.00415819	ENSG00000102096, ENSG00000185359, ENSG00000109686, ENSG00000169047, ENSG00000171570, ENSG00000141458, ENSG00000106617, ENSG00000130203, ENSG00000068024, ENSG00000122882, ENSG00000188603, ENSG00000078618, ENSG00000126581, ENSG00000173039, ENSG00000001084, ENSG00000186951, ENSG00000049759, ENSG00000103266, ENSG00000105723, ENSG00000198625, ENSG00000105221, ENSG00000168615, ENSG00000171314, ENSG0000…	1839	96	13528	1.83904	1	0.193175	7.43465
GOTERM_BP_FAT	GO:0031331~positive regulation of cellular catabolic process	11	0.412448	0.0186965	ENSG00000102096, ENSG00000001084, ENSG00000186951, ENSG00000109686, ENSG00000169047, ENSG00000103266, ENSG00000130203, ENSG00000105221, ENSG00000168615, ENSG00000078618, ENSG00000126581	1839	36	13528	2.24772	1	0.471113	29.5257
GOTERM_BP_FAT	GO:0030162~regulation of proteolysis	14	0.524934	0.0225759	ENSG00000198408, ENSG00000001084, ENSG00000119912, ENSG00000112210, ENSG00000109686, ENSG00000103266, ENSG00000128973, ENSG00000130203, ENSG00000182372, ENSG00000168615, ENSG00000188603, ENSG00000078618, ENSG00000090006, ENSG00000070159	1839	53	13528	1.94314	1	0.51371	34.516
GOTERM_BP_FAT	GO:0045862~positive regulation of proteolysis	8	0.299963	0.0440966	ENSG00000198408, ENSG00000001084, ENSG00000109686, ENSG00000103266, ENSG00000128973, ENSG00000130203, ENSG00000168615, ENSG00000078618	1839	25	13528	2.35397	1	0.668293	56.6622
GOTERM_BP_FAT	GO:0009896~positive regulation of catabolic process	12	0.449944	0.0610503	ENSG00000102096, ENSG00000001084, ENSG00000186951, ENSG00000109686, ENSG00000169047, ENSG00000103266, ENSG00000171570, ENSG00000130203, ENSG00000105221, ENSG00000168615, ENSG00000078618, ENSG00000126581	1839	49	13528	1.80151	1	0.736335	68.8987
GOTERM_BP_FAT	GO:0042176~regulation of protein catabolic process	12	0.449944	0.0870705	ENSG00000001084, ENSG00000049759, ENSG00000185359, ENSG00000109686, ENSG00000103266, ENSG00000171570, ENSG00000198625, ENSG00000130203, ENSG00000168615, ENSG00000078618, ENSG00000173039, ENSG00000070159	1839	52	13528	1.69758	1	0.803778	81.529
GOTERM_BP_FAT	GO:0051043~regulation of membrane protein ectodomain proteolysis	5	0.187477	0.0884626	ENSG00000109686, ENSG00000130203, ENSG00000168615, ENSG00000078618, ENSG00000070159	1839	13	13528	2.8293	1	0.801869	82.0443
GOTERM_BP_FAT	GO:0051044~positive regulation of membrane protein ectodomain proteolysis	4	0.149981	0.111961	ENSG00000109686, ENSG00000130203, ENSG00000168615, ENSG00000078618	1839	9	13528	3.26941	1	0.847721	88.936
GOTERM_BP_FAT	GO:0045732~positive regulation of protein catabolic process	7	0.262467	0.150823	ENSG00000001084, ENSG00000109686, ENSG00000103266, ENSG00000171570, ENSG00000130203, ENSG00000168615, ENSG00000078618	1839	27	13528	1.90716	1	0.900804	95.1738
Annotation Cluster 35	Enrichment Score: 1.490799346692391
Category	Term	Count	%	PValue	Genes	List Total	Pop Hits	Pop Total	Fold Enrichment	Bonferroni	Benjamini	FDR
GOTERM_BP_FAT	GO:0051647~nucleus localization	6	0.224972	0.00640722	ENSG00000138162, ENSG00000070831, ENSG00000169398, ENSG00000090273, ENSG00000168944, ENSG00000133026	1839	10	13528	4.4137	1	0.256256	11.2347
GOTERM_BP_FAT	GO:0040023~establishment of nucleus localization	4	0.149981	0.0573606	ENSG00000070831, ENSG00000169398, ENSG00000090273, ENSG00000133026	1839	7	13528	4.20353	1	0.727261	66.553
GOTERM_BP_FAT	GO:0007097~nuclear migration	3	0.112486	0.0916892	ENSG00000070831, ENSG00000090273, ENSG00000133026	1839	4	13528	5.51713	1	0.808203	83.1868
Annotation Cluster 36	Enrichment Score: 1.4493458834271755
Category	Term	Count	%	PValue	Genes	List Total	Pop Hits	Pop Total	Fold Enrichment	Bonferroni	Benjamini	FDR
GOTERM_BP_FAT	GO:0032259~methylation	20	0.749906	0.00537069	ENSG00000102974, ENSG00000126457, ENSG00000138382, ENSG00000103342, ENSG00000166166, ENSG00000116237, ENSG00000133247, ENSG00000171681, ENSG00000167491, ENSG00000168228, ENSG00000066651, ENSG00000130816, ENSG00000165819, ENSG00000181090, ENSG00000126856, ENSG00000037474, ENSG00000106462, ENSG00000185238, ENSG00000101574, ENSG00000137200	1839	76	13528	1.93583	1	0.234229	9.50206
GOTERM_MF_FAT	GO:0008276~protein methyltransferase activity	15	0.56243	0.00546584	ENSG00000126457, ENSG00000138382, ENSG00000204371, ENSG00000116237, ENSG00000133247, ENSG00000185420, ENSG00000168300, ENSG00000181090, ENSG00000126856, ENSG00000203880, ENSG00000104885, ENSG00000173113, ENSG00000116539, ENSG00000106462, ENSG00000185238	1764	50	12983	2.20799	0.999511	0.224407	8.62835
GOTERM_BP_FAT	GO:0006730~one-carbon metabolic process	24	0.899888	0.0264826	ENSG00000102974, ENSG00000126457, ENSG00000120254, ENSG00000138382, ENSG00000103342, ENSG00000004487, ENSG00000166166, ENSG00000070495, ENSG00000116237, ENSG00000133247, ENSG00000100714, ENSG00000171681, ENSG00000167491, ENSG00000168228, ENSG00000066651, ENSG00000130816, ENSG00000165819, ENSG00000181090, ENSG00000126856, ENSG00000037474, ENSG00000106462, ENSG00000185238, ENSG00000101574, ENSG0000…	1839	112	13528	1.57632	1	0.557161	39.2022
GOTERM_BP_FAT	GO:0043414~biopolymer methylation	16	0.599925	0.0416811	ENSG00000102974, ENSG00000126457, ENSG00000138382, ENSG00000103342, ENSG00000166166, ENSG00000116237, ENSG00000133247, ENSG00000171681, ENSG00000167491, ENSG00000130816, ENSG00000165819, ENSG00000181090, ENSG00000126856, ENSG00000037474, ENSG00000106462, ENSG00000185238	1839	69	13528	1.70578	1	0.656463	54.5861
GOTERM_MF_FAT	GO:0008170~N-methyltransferase activity	12	0.449944	0.096746	ENSG00000126457, ENSG00000181090, ENSG00000204371, ENSG00000126856, ENSG00000133247, ENSG00000104885, ENSG00000101654, ENSG00000185420, ENSG00000106462, ENSG00000116539, ENSG00000185238, ENSG00000133027	1764	53	12983	1.66641	1	0.788883	81.2731
GOTERM_BP_FAT	GO:0008213~protein amino acid alkylation	9	0.337458	0.15107	ENSG00000126457, ENSG00000138382, ENSG00000181090, ENSG00000103342, ENSG00000126856, ENSG00000116237, ENSG00000133247, ENSG00000106462, ENSG00000185238	1839	39	13528	1.69758	1	0.900386	95.1999
GOTERM_BP_FAT	GO:0006479~protein amino acid methylation	9	0.337458	0.15107	ENSG00000126457, ENSG00000138382, ENSG00000181090, ENSG00000103342, ENSG00000126856, ENSG00000116237, ENSG00000133247, ENSG00000106462, ENSG00000185238	1839	39	13528	1.69758	1	0.900386	95.1999
Annotation Cluster 37	Enrichment Score: 1.4397147623652997
Category	Term	Count	%	PValue	Genes	List Total	Pop Hits	Pop Total	Fold Enrichment	Bonferroni	Benjamini	FDR
GOTERM_BP_FAT	GO:0051056~regulation of small GTPase mediated signal transduction	53	1.98725	0.00118328	ENSG00000157985, ENSG00000067208, ENSG00000139436, ENSG00000124198, ENSG00000131374, ENSG00000143344, ENSG00000169032, ENSG00000174373, ENSG00000066248, ENSG00000107263, ENSG00000145979, ENSG00000152061, ENSG00000204634, ENSG00000214694, ENSG00000158987, ENSG00000113916, ENSG00000196712, ENSG00000109756, ENSG00000167037, ENSG00000007168, ENSG00000186635, ENSG00000213024, ENSG00000108262, ENSG0000…	1839	252	13528	1.54713	0.990297	0.0978785	2.17122
GOTERM_BP_FAT	GO:0046578~regulation of Ras protein signal transduction	43	1.6123	0.00594341	ENSG00000017797, ENSG00000104728, ENSG00000167291, ENSG00000157985, ENSG00000139436, ENSG00000067208, ENSG00000124198, ENSG00000162065, ENSG00000131374, ENSG00000108669, ENSG00000008256, ENSG00000143772, ENSG00000108239, ENSG00000180263, ENSG00000112305, ENSG00000167193, ENSG00000165527, ENSG00000169032, ENSG00000174775, ENSG00000066248, ENSG00000125637, ENSG00000145979, ENSG00000152061, ENSG0000…	1839	210	13528	1.50626	1	0.247691	10.4633
GOTERM_BP_FAT	GO:0043087~regulation of GTPase activity	28	1.04987	0.00720855	ENSG00000017797, ENSG00000167291, ENSG00000157985, ENSG00000139436, ENSG00000067208, ENSG00000162065, ENSG00000131374, ENSG00000108239, ENSG00000180263, ENSG00000112305, ENSG00000169032, ENSG00000145979, ENSG00000152061, ENSG00000204634, ENSG00000097096, ENSG00000158987, ENSG00000113916, ENSG00000196712, ENSG00000167037, ENSG00000146350, ENSG00000007168, ENSG00000186635, ENSG00000165699, ENSG0000…	1839	123	13528	1.67458	1	0.2752	12.5527
GOTERM_BP_FAT	GO:0032318~regulation of Ras GTPase activity	24	0.899888	0.0114099	ENSG00000017797, ENSG00000145979, ENSG00000152061, ENSG00000167291, ENSG00000204634, ENSG00000157985, ENSG00000097096, ENSG00000139436, ENSG00000067208, ENSG00000113916, ENSG00000162065, ENSG00000196712, ENSG00000131374, ENSG00000167037, ENSG00000146350, ENSG00000007168, ENSG00000186635, ENSG00000165699, ENSG00000054611, ENSG00000108239, ENSG00000112305, ENSG00000108262, ENSG00000180263, ENSG0000…	1839	104	13528	1.69758	1	0.364792	19.165
GOTERM_MF_FAT	GO:0030695~GTPase regulator activity	72	2.69966	0.0125349	ENSG00000111785, ENSG00000157985, ENSG00000139436, ENSG00000067208, ENSG00000137727, ENSG00000124198, ENSG00000184014, ENSG00000167705, ENSG00000131374, ENSG00000198752, ENSG00000143344, ENSG00000133121, ENSG00000128805, ENSG00000145191, ENSG00000174373, ENSG00000107263, ENSG00000066248, ENSG00000145979, ENSG00000100852, ENSG00000152061, ENSG00000204634, ENSG00000214694, ENSG00000158987, ENSG0000…	1764	404	12983	1.31168	1	0.328861	18.753
GOTERM_MF_FAT	GO:0060589~nucleoside-triphosphatase regulator activity	72	2.69966	0.020057	ENSG00000111785, ENSG00000157985, ENSG00000139436, ENSG00000067208, ENSG00000137727, ENSG00000124198, ENSG00000184014, ENSG00000167705, ENSG00000131374, ENSG00000198752, ENSG00000143344, ENSG00000133121, ENSG00000128805, ENSG00000145191, ENSG00000174373, ENSG00000107263, ENSG00000066248, ENSG00000145979, ENSG00000100852, ENSG00000152061, ENSG00000204634, ENSG00000214694, ENSG00000158987, ENSG0000…	1764	413	12983	1.2831	1	0.412425	28.3638
GOTERM_MF_FAT	GO:0005099~Ras GTPase activator activity	19	0.712411	0.0623454	ENSG00000017797, ENSG00000145979, ENSG00000152061, ENSG00000100852, ENSG00000167291, ENSG00000204634, ENSG00000099331, ENSG00000097096, ENSG00000067208, ENSG00000162065, ENSG00000196712, ENSG00000109756, ENSG00000131374, ENSG00000167037, ENSG00000146350, ENSG00000186635, ENSG00000054611, ENSG00000108239, ENSG00000160007	1764	91	12983	1.5367	1	0.711674	65.3485
GOTERM_MF_FAT	GO:0005096~GTPase activator activity	39	1.46232	0.0684147	ENSG00000017797, ENSG00000167291, ENSG00000157985, ENSG00000074696, ENSG00000099331, ENSG00000139436, ENSG00000137727, ENSG00000067208, ENSG00000162065, ENSG00000131374, ENSG00000187994, ENSG00000141522, ENSG00000133121, ENSG00000128805, ENSG00000196935, ENSG00000108239, ENSG00000112305, ENSG00000174373, ENSG00000145979, ENSG00000185989, ENSG00000100852, ENSG00000152061, ENSG00000204634, ENSG0000…	1764	220	12983	1.30472	1	0.736082	68.8621
GOTERM_MF_FAT	GO:0008047~enzyme activator activity	56	2.09974	0.0753111	ENSG00000157985, ENSG00000139436, ENSG00000197045, ENSG00000067208, ENSG00000137727, ENSG00000120805, ENSG00000172175, ENSG00000131374, ENSG00000100003, ENSG00000112599, ENSG00000142230, ENSG00000133121, ENSG00000128805, ENSG00000174373, ENSG00000113595, ENSG00000145979, ENSG00000100852, ENSG00000152061, ENSG00000204634, ENSG00000119383, ENSG00000196712, ENSG00000109756, ENSG00000197746, ENSG0000…	1764	335	12983	1.23032	1	0.75694	72.4475
GOTERM_BP_FAT	GO:0032313~regulation of Rab GTPase activity	11	0.412448	0.0967957	ENSG00000131374, ENSG00000167037, ENSG00000146350, ENSG00000145979, ENSG00000152061, ENSG00000167291, ENSG00000054611, ENSG00000204634, ENSG00000067208, ENSG00000108239, ENSG00000162065	1839	47	13528	1.72166	1	0.820573	84.8555
GOTERM_BP_FAT	GO:0032483~regulation of Rab protein signal transduction	11	0.412448	0.0967957	ENSG00000131374, ENSG00000167037, ENSG00000146350, ENSG00000145979, ENSG00000152061, ENSG00000167291, ENSG00000054611, ENSG00000204634, ENSG00000067208, ENSG00000108239, ENSG00000162065	1839	47	13528	1.72166	1	0.820573	84.8555
GOTERM_MF_FAT	GO:0005097~Rab GTPase activator activity	11	0.412448	0.107836	ENSG00000131374, ENSG00000167037, ENSG00000146350, ENSG00000145979, ENSG00000152061, ENSG00000167291, ENSG00000054611, ENSG00000204634, ENSG00000067208, ENSG00000108239, ENSG00000162065	1764	48	12983	1.68666	1	0.818532	84.7196
GOTERM_MF_FAT	GO:0005085~guanyl-nucleotide exchange factor activity	27	1.01237	0.125071	ENSG00000104728, ENSG00000138670, ENSG00000111785, ENSG00000079337, ENSG00000124198, ENSG00000108669, ENSG00000143344, ENSG00000008256, ENSG00000070785, ENSG00000145191, ENSG00000180263, ENSG00000107263, ENSG00000125637, ENSG00000066248, ENSG00000136828, ENSG00000076928, ENSG00000214694, ENSG00000180198, ENSG00000125731, ENSG00000158987, ENSG00000109756, ENSG00000115211, ENSG00000160145, ENSG0000…	1764	152	12983	1.30736	1	0.852811	88.9171
GOTERM_MF_FAT	GO:0005083~small GTPase regulator activity	45	1.68729	0.131922	ENSG00000017797, ENSG00000103496, ENSG00000104728, ENSG00000167291, ENSG00000157985, ENSG00000099331, ENSG00000139436, ENSG00000067208, ENSG00000184014, ENSG00000124198, ENSG00000162065, ENSG00000167705, ENSG00000131374, ENSG00000108669, ENSG00000198752, ENSG00000141522, ENSG00000143344, ENSG00000008256, ENSG00000108239, ENSG00000180263, ENSG00000112305, ENSG00000066248, ENSG00000125637, ENSG0000…	1764	274	12983	1.20876	1	0.863001	90.2625
GOTERM_BP_FAT	GO:0051336~regulation of hydrolase activity	50	1.87477	0.325743	ENSG00000157985, ENSG00000067208, ENSG00000139436, ENSG00000131374, ENSG00000036828, ENSG00000088832, ENSG00000051108, ENSG00000169032, ENSG00000106028, ENSG00000145979, ENSG00000152061, ENSG00000204634, ENSG00000144381, ENSG00000164880, ENSG00000158987, ENSG00000113916, ENSG00000119383, ENSG00000196712, ENSG00000167037, ENSG00000131408, ENSG00000007168, ENSG00000186635, ENSG00000140416, ENSG0000…	1839	337	13528	1.09142	1	0.9768	99.933
Annotation Cluster 38	Enrichment Score: 1.4043671597236094
Category	Term	Count	%	PValue	Genes	List Total	Pop Hits	Pop Total	Fold Enrichment	Bonferroni	Benjamini	FDR
GOTERM_BP_FAT	GO:0043069~negative regulation of programmed cell death	68	2.54968	0.00382456	ENSG00000169136, ENSG00000188603, ENSG00000156735, ENSG00000153774, ENSG00000129473, ENSG00000172175, ENSG00000173039, ENSG00000161011, ENSG00000139193, ENSG00000067900, ENSG00000118503, ENSG00000189403, ENSG00000221983, ENSG00000158006, ENSG00000188428, ENSG00000197943, ENSG00000144381, ENSG00000164880, ENSG00000113916, ENSG00000169857, ENSG00000012061, ENSG00000126581, ENSG00000001084, ENSG0000…	1839	359	13528	1.39337	1	0.1835	6.85799
GOTERM_BP_FAT	GO:0060548~negative regulation of cell death	68	2.54968	0.00412032	ENSG00000169136, ENSG00000188603, ENSG00000156735, ENSG00000153774, ENSG00000129473, ENSG00000172175, ENSG00000173039, ENSG00000161011, ENSG00000139193, ENSG00000067900, ENSG00000118503, ENSG00000189403, ENSG00000221983, ENSG00000158006, ENSG00000188428, ENSG00000197943, ENSG00000144381, ENSG00000164880, ENSG00000113916, ENSG00000169857, ENSG00000012061, ENSG00000126581, ENSG00000001084, ENSG0000…	1839	360	13528	1.3895	1	0.193882	7.36937
GOTERM_BP_FAT	GO:0043066~negative regulation of apoptosis	67	2.51219	0.00420398	ENSG00000169136, ENSG00000188603, ENSG00000156735, ENSG00000153774, ENSG00000129473, ENSG00000172175, ENSG00000173039, ENSG00000161011, ENSG00000139193, ENSG00000067900, ENSG00000118503, ENSG00000189403, ENSG00000221983, ENSG00000158006, ENSG00000188428, ENSG00000144381, ENSG00000164880, ENSG00000113916, ENSG00000169857, ENSG00000012061, ENSG00000126581, ENSG00000001084, ENSG00000198964, ENSG0000…	1839	354	13528	1.39227	1	0.192812	7.51353
GOTERM_BP_FAT	GO:0043067~regulation of programmed cell death	134	5.02437	0.0108922	ENSG00000142330, ENSG00000172667, ENSG00000169136, ENSG00000197081, ENSG00000171222, ENSG00000153774, ENSG00000172175, ENSG00000173039, ENSG00000133884, ENSG00000104081, ENSG00000139193, ENSG00000159593, ENSG00000188229, ENSG00000118689, ENSG00000168615, ENSG00000051108, ENSG00000181284, ENSG00000117862, ENSG00000050820, ENSG00000213949, ENSG00000066248, ENSG00000186153, ENSG00000158006, ENSG0000…	1839	812	13528	1.21395	1	0.35727	18.3766
GOTERM_BP_FAT	GO:0010941~regulation of cell death	134	5.02437	0.0122574	ENSG00000142330, ENSG00000172667, ENSG00000169136, ENSG00000197081, ENSG00000171222, ENSG00000153774, ENSG00000172175, ENSG00000173039, ENSG00000133884, ENSG00000104081, ENSG00000139193, ENSG00000159593, ENSG00000188229, ENSG00000118689, ENSG00000168615, ENSG00000051108, ENSG00000181284, ENSG00000117862, ENSG00000050820, ENSG00000213949, ENSG00000066248, ENSG00000186153, ENSG00000158006, ENSG0000…	1839	815	13528	1.20948	1	0.374235	20.4402
GOTERM_BP_FAT	GO:0042981~regulation of apoptosis	132	4.94938	0.0134384	ENSG00000142330, ENSG00000172667, ENSG00000169136, ENSG00000197081, ENSG00000171222, ENSG00000153774, ENSG00000172175, ENSG00000173039, ENSG00000133884, ENSG00000104081, ENSG00000139193, ENSG00000159593, ENSG00000188229, ENSG00000118689, ENSG00000168615, ENSG00000051108, ENSG00000181284, ENSG00000117862, ENSG00000050820, ENSG00000213949, ENSG00000066248, ENSG00000186153, ENSG00000158006, ENSG0000…	1839	804	13528	1.20773	1	0.393286	22.1855
GOTERM_BP_FAT	GO:0006916~anti-apoptosis	40	1.49981	0.0187682	ENSG00000102096, ENSG00000129355, ENSG00000112715, ENSG00000169136, ENSG00000100292, ENSG00000130203, ENSG00000153774, ENSG00000156735, ENSG00000129473, ENSG00000172175, ENSG00000173039, ENSG00000161011, ENSG00000139193, ENSG00000171791, ENSG00000141522, ENSG00000181163, ENSG00000120833, ENSG00000108270, ENSG00000145604, ENSG00000118503, ENSG00000189403, ENSG00000162298, ENSG00000221983, ENSG0000…	1839	206	13528	1.42838	1	0.469524	29.6211
GOTERM_BP_FAT	GO:0043068~positive regulation of programmed cell death	63	2.3622	0.346678	ENSG00000142330, ENSG00000172667, ENSG00000007047, ENSG00000173327, ENSG00000171222, ENSG00000161011, ENSG00000133884, ENSG00000139193, ENSG00000196230, ENSG00000188229, ENSG00000118689, ENSG00000117862, ENSG00000213949, ENSG00000120129, ENSG00000066248, ENSG00000221983, ENSG00000186153, ENSG00000144381, ENSG00000113916, ENSG00000196712, ENSG00000205155, ENSG00000160570, ENSG00000163697, ENSG0000…	1839	433	13528	1.0703	1	0.980549	99.9626
GOTERM_BP_FAT	GO:0010942~positive regulation of cell death	63	2.3622	0.361019	ENSG00000142330, ENSG00000172667, ENSG00000007047, ENSG00000173327, ENSG00000171222, ENSG00000161011, ENSG00000133884, ENSG00000139193, ENSG00000196230, ENSG00000188229, ENSG00000118689, ENSG00000117862, ENSG00000213949, ENSG00000120129, ENSG00000066248, ENSG00000221983, ENSG00000186153, ENSG00000144381, ENSG00000113916, ENSG00000196712, ENSG00000205155, ENSG00000160570, ENSG00000163697, ENSG0000…	1839	435	13528	1.06538	1	0.98257	99.9752
GOTERM_BP_FAT	GO:0006917~induction of apoptosis	47	1.76228	0.362856	ENSG00000149547, ENSG00000152409, ENSG00000116001, ENSG00000172667, ENSG00000181026, ENSG00000105329, ENSG00000035664, ENSG00000048392, ENSG00000105327, ENSG00000100292, ENSG00000130203, ENSG00000089486, ENSG00000171222, ENSG00000161011, ENSG00000133884, ENSG00000139193, ENSG00000142192, ENSG00000196230, ENSG00000108270, ENSG00000188229, ENSG00000167657, ENSG00000118689, ENSG00000117862, ENSG0000…	1839	320	13528	1.08044	1	0.982535	99.9765
GOTERM_BP_FAT	GO:0012502~induction of programmed cell death	47	1.76228	0.371385	ENSG00000149547, ENSG00000152409, ENSG00000116001, ENSG00000172667, ENSG00000181026, ENSG00000105329, ENSG00000035664, ENSG00000048392, ENSG00000105327, ENSG00000100292, ENSG00000130203, ENSG00000089486, ENSG00000171222, ENSG00000161011, ENSG00000133884, ENSG00000139193, ENSG00000142192, ENSG00000196230, ENSG00000108270, ENSG00000188229, ENSG00000167657, ENSG00000118689, ENSG00000117862, ENSG0000…	1839	321	13528	1.07707	1	0.983318	99.9817
GOTERM_BP_FAT	GO:0043065~positive regulation of apoptosis	62	2.32471	0.373353	ENSG00000142330, ENSG00000172667, ENSG00000173327, ENSG00000171222, ENSG00000161011, ENSG00000133884, ENSG00000139193, ENSG00000196230, ENSG00000188229, ENSG00000118689, ENSG00000117862, ENSG00000213949, ENSG00000120129, ENSG00000066248, ENSG00000221983, ENSG00000186153, ENSG00000144381, ENSG00000113916, ENSG00000196712, ENSG00000205155, ENSG00000160570, ENSG00000163697, ENSG00000149547, ENSG0000…	1839	430	13528	1.06066	1	0.983622	99.9828
Annotation Cluster 39	Enrichment Score: 1.402612852927012
Category	Term	Count	%	PValue	Genes	List Total	Pop Hits	Pop Total	Fold Enrichment	Bonferroni	Benjamini	FDR
GOTERM_MF_FAT	GO:0030528~transcription regulator activity	243	9.11136	0.00223831	ENSG00000163884, ENSG00000146587, ENSG00000138380, ENSG00000171056, ENSG00000103326, ENSG00000169136, ENSG00000141002, ENSG00000171222, ENSG00000176896, ENSG00000013561, ENSG00000197757, ENSG00000185219, ENSG00000167074, ENSG00000092607, ENSG00000154957, ENSG00000130726, ENSG00000113387, ENSG00000141644, ENSG00000169131, ENSG00000116539, ENSG00000141646, ENSG00000074266, ENSG00000141905, ENSG0000…	1764	1512	12983	1.18285	0.955709	0.144312	3.622
GOTERM_BP_FAT	GO:0006350~transcription	328	12.2985	0.00250517	ENSG00000146587, ENSG00000151304, ENSG00000163884, ENSG00000171056, ENSG00000161642, ENSG00000168826, ENSG00000169136, ENSG00000141002, ENSG00000176896, ENSG00000133884, ENSG00000013561, ENSG00000197757, ENSG00000185219, ENSG00000167074, ENSG00000092607, ENSG00000111602, ENSG00000154957, ENSG00000130726, ENSG00000126461, ENSG00000159592, ENSG00000113387, ENSG00000141644, ENSG00000169131, ENSG0000…	1839	2101	13528	1.14842	0.999946	0.155754	4.54403
GOTERM_BP_FAT	GO:0045449~regulation of transcription	391	14.6607	0.0114544	ENSG00000163884, ENSG00000151304, ENSG00000138380, ENSG00000163995, ENSG00000169136, ENSG00000141002, ENSG00000171222, ENSG00000013561, ENSG00000133884, ENSG00000176896, ENSG00000197757, ENSG00000185219, ENSG00000167074, ENSG00000092607, ENSG00000130726, ENSG00000144021, ENSG00000113387, ENSG00000159592, ENSG00000141644, ENSG00000169131, ENSG00000074266, ENSG00000141646, ENSG00000116539, ENSG0000…	1839	2601	13528	1.10583	1	0.363027	19.2324
GOTERM_MF_FAT	GO:0003677~DNA binding	340	12.7484	0.0754742	ENSG00000163884, ENSG00000171056, ENSG00000138380, ENSG00000161642, ENSG00000103326, ENSG00000168826, ENSG00000169136, ENSG00000141002, ENSG00000183495, ENSG00000171222, ENSG00000013563, ENSG00000176896, ENSG00000197757, ENSG00000185219, ENSG00000092607, ENSG00000167074, ENSG00000154957, ENSG00000130726, ENSG00000159592, ENSG00000113387, ENSG00000141644, ENSG00000169131, ENSG00000189164, ENSG0000…	1764	2331	12983	1.07353	1	0.74886	72.5273
GOTERM_BP_FAT	GO:0051252~regulation of RNA metabolic process	257	9.6363	0.253774	ENSG00000163884, ENSG00000146587, ENSG00000138380, ENSG00000171056, ENSG00000163995, ENSG00000169136, ENSG00000141002, ENSG00000171222, ENSG00000176896, ENSG00000013561, ENSG00000153162, ENSG00000197757, ENSG00000185219, ENSG00000167074, ENSG00000092607, ENSG00000154957, ENSG00000130726, ENSG00000144021, ENSG00000113387, ENSG00000169131, ENSG00000141646, ENSG00000189164, ENSG00000009307, ENSG0000…	1839	1813	13528	1.04277	1	0.95965	99.5605
GOTERM_MF_FAT	GO:0003700~transcription factor activity	139	5.21185	0.317298	ENSG00000125740, ENSG00000163884, ENSG00000138380, ENSG00000162761, ENSG00000171056, ENSG00000185024, ENSG00000103326, ENSG00000169136, ENSG00000069667, ENSG00000141002, ENSG00000171222, ENSG00000173039, ENSG00000086102, ENSG00000197757, ENSG00000185219, ENSG00000092607, ENSG00000167074, ENSG00000154957, ENSG00000130726, ENSG00000149922, ENSG00000166526, ENSG00000141644, ENSG00000175550, ENSG0000…	1764	975	12983	1.04927	1	0.971657	99.8134
GOTERM_BP_FAT	GO:0006355~regulation of transcription, DNA-dependent	246	9.22385	0.389284	ENSG00000163884, ENSG00000146587, ENSG00000138380, ENSG00000171056, ENSG00000163995, ENSG00000169136, ENSG00000141002, ENSG00000171222, ENSG00000176896, ENSG00000013561, ENSG00000153162, ENSG00000197757, ENSG00000185219, ENSG00000167074, ENSG00000092607, ENSG00000154957, ENSG00000130726, ENSG00000144021, ENSG00000113387, ENSG00000169131, ENSG00000141646, ENSG00000189164, ENSG00000009307, ENSG0000…	1839	1773	13528	1.02065	1	0.985367	99.9893
Annotation Cluster 40	Enrichment Score: 1.3278987142277403
Category	Term	Count	%	PValue	Genes	List Total	Pop Hits	Pop Total	Fold Enrichment	Bonferroni	Benjamini	FDR
GOTERM_BP_FAT	GO:0032268~regulation of cellular protein metabolic process	89	3.33708	0.00120782	ENSG00000131467, ENSG00000112029, ENSG00000112210, ENSG00000109686, ENSG00000092847, ENSG00000205220, ENSG00000188603, ENSG00000186575, ENSG00000173327, ENSG00000149269, ENSG00000152348, ENSG00000134352, ENSG00000158417, ENSG00000089053, ENSG00000151247, ENSG00000103266, ENSG00000128973, ENSG00000134030, ENSG00000134001, ENSG00000168615, ENSG00000088832, ENSG00000145191, ENSG00000141646, ENSG0000…	1839	474	13528	1.38122	0.991186	0.0977449	2.21578
GOTERM_BP_FAT	GO:0031396~regulation of protein ubiquitination	25	0.937383	0.00338144	ENSG00000125818, ENSG00000116661, ENSG00000131467, ENSG00000013275, ENSG00000170881, ENSG00000112029, ENSG00000154473, ENSG00000221983, ENSG00000142507, ENSG00000187566, ENSG00000205220, ENSG00000163636, ENSG00000134057, ENSG00000166167, ENSG00000057663, ENSG00000001084, ENSG00000160948, ENSG00000141552, ENSG00000089053, ENSG00000103266, ENSG00000165699, ENSG00000088832, ENSG00000142867, ENSG0000…	1839	100	13528	1.83904	0.999998	0.179566	6.08682
GOTERM_BP_FAT	GO:0051248~negative regulation of protein metabolic process	40	1.49981	0.0037699	ENSG00000198408, ENSG00000119912, ENSG00000131467, ENSG00000112029, ENSG00000116001, ENSG00000154473, ENSG00000112210, ENSG00000105329, ENSG00000092847, ENSG00000205220, ENSG00000182372, ENSG00000188603, ENSG00000186575, ENSG00000057663, ENSG00000173039, ENSG00000142405, ENSG00000089053, ENSG00000070785, ENSG00000088832, ENSG00000145191, ENSG00000164162, ENSG00000204444, ENSG00000125818, ENSG0000…	1839	187	13528	1.57351	1	0.183364	6.76318
GOTERM_BP_FAT	GO:0032269~negative regulation of cellular protein metabolic process	38	1.42482	0.0059985	ENSG00000198408, ENSG00000119912, ENSG00000131467, ENSG00000112029, ENSG00000116001, ENSG00000154473, ENSG00000112210, ENSG00000105329, ENSG00000092847, ENSG00000205220, ENSG00000182372, ENSG00000188603, ENSG00000186575, ENSG00000057663, ENSG00000142405, ENSG00000089053, ENSG00000070785, ENSG00000088832, ENSG00000145191, ENSG00000164162, ENSG00000204444, ENSG00000125818, ENSG00000013275, ENSG0000…	1839	180	13528	1.55297	1	0.247078	10.5553
GOTERM_BP_FAT	GO:0031400~negative regulation of protein modification process	26	0.974878	0.0163334	ENSG00000198408, ENSG00000131467, ENSG00000112029, ENSG00000154473, ENSG00000105329, ENSG00000205220, ENSG00000186575, ENSG00000057663, ENSG00000142405, ENSG00000089053, ENSG00000088832, ENSG00000164162, ENSG00000125818, ENSG00000013275, ENSG00000221983, ENSG00000142507, ENSG00000113575, ENSG00000185338, ENSG00000163636, ENSG00000119383, ENSG00000141552, ENSG00000160948, ENSG00000001084, ENSG0000…	1839	119	13528	1.60723	1	0.437662	26.3118
GOTERM_BP_FAT	GO:0031399~regulation of protein modification process	53	1.98725	0.0279159	ENSG00000131467, ENSG00000112029, ENSG00000205220, ENSG00000173327, ENSG00000186575, ENSG00000149269, ENSG00000152348, ENSG00000134352, ENSG00000089053, ENSG00000103266, ENSG00000088832, ENSG00000141646, ENSG00000125818, ENSG00000221983, ENSG00000142507, ENSG00000119383, ENSG00000141552, ENSG00000001084, ENSG00000188191, ENSG00000110801, ENSG00000198408, ENSG00000170881, ENSG00000169967, ENSG0000…	1839	295	13528	1.32162	1	0.565441	40.8405
GOTERM_BP_FAT	GO:0031397~negative regulation of protein ubiquitination	17	0.63742	0.0379061	ENSG00000125818, ENSG00000131467, ENSG00000013275, ENSG00000112029, ENSG00000154473, ENSG00000221983, ENSG00000142507, ENSG00000205220, ENSG00000163636, ENSG00000057663, ENSG00000160948, ENSG00000001084, ENSG00000141552, ENSG00000089053, ENSG00000165699, ENSG00000110801, ENSG00000164162	1839	74	13528	1.68993	1	0.632822	51.1522
GOTERM_BP_FAT	GO:0032270~positive regulation of cellular protein metabolic process	42	1.5748	0.047639	ENSG00000198408, ENSG00000131467, ENSG00000112029, ENSG00000109686, ENSG00000105329, ENSG00000205220, ENSG00000130203, ENSG00000106617, ENSG00000134057, ENSG00000152348, ENSG00000134352, ENSG00000089053, ENSG00000171791, ENSG00000103266, ENSG00000128973, ENSG00000186660, ENSG00000168615, ENSG00000088832, ENSG00000145191, ENSG00000141646, ENSG00000133027, ENSG00000164162, ENSG00000125818, ENSG0000…	1839	233	13528	1.32601	1	0.679372	59.5449
GOTERM_BP_FAT	GO:0043161~proteasomal ubiquitin-dependent protein catabolic process	21	0.787402	0.0559859	ENSG00000125818, ENSG00000116661, ENSG00000131467, ENSG00000013275, ENSG00000162298, ENSG00000154473, ENSG00000221983, ENSG00000119318, ENSG00000142507, ENSG00000205220, ENSG00000103264, ENSG00000078304, ENSG00000163636, ENSG00000134057, ENSG00000141552, ENSG00000089053, ENSG00000103266, ENSG00000182446, ENSG00000104695, ENSG00000110801, ENSG00000164162	1839	102	13528	1.51451	1	0.720387	65.637
GOTERM_BP_FAT	GO:0010498~proteasomal protein catabolic process	21	0.787402	0.0559859	ENSG00000125818, ENSG00000116661, ENSG00000131467, ENSG00000013275, ENSG00000162298, ENSG00000154473, ENSG00000221983, ENSG00000119318, ENSG00000142507, ENSG00000205220, ENSG00000103264, ENSG00000078304, ENSG00000163636, ENSG00000134057, ENSG00000141552, ENSG00000089053, ENSG00000103266, ENSG00000182446, ENSG00000104695, ENSG00000110801, ENSG00000164162	1839	102	13528	1.51451	1	0.720387	65.637
GOTERM_BP_FAT	GO:0031398~positive regulation of protein ubiquitination	18	0.674916	0.0576076	ENSG00000125818, ENSG00000131467, ENSG00000013275, ENSG00000112029, ENSG00000221983, ENSG00000142507, ENSG00000187566, ENSG00000205220, ENSG00000163636, ENSG00000134057, ENSG00000166167, ENSG00000141552, ENSG00000089053, ENSG00000103266, ENSG00000088832, ENSG00000142867, ENSG00000110801, ENSG00000164162	1839	84	13528	1.57632	1	0.726845	66.7152
GOTERM_BP_FAT	GO:0051247~positive regulation of protein metabolic process	43	1.6123	0.0578861	ENSG00000198408, ENSG00000131467, ENSG00000112029, ENSG00000109686, ENSG00000105329, ENSG00000171570, ENSG00000205220, ENSG00000130203, ENSG00000106617, ENSG00000134057, ENSG00000152348, ENSG00000134352, ENSG00000089053, ENSG00000171791, ENSG00000103266, ENSG00000128973, ENSG00000186660, ENSG00000168615, ENSG00000088832, ENSG00000145191, ENSG00000141646, ENSG00000133027, ENSG00000164162, ENSG0000…	1839	243	13528	1.30171	1	0.724665	66.8971
GOTERM_BP_FAT	GO:0051351~positive regulation of ligase activity	16	0.599925	0.063963	ENSG00000125818, ENSG00000131467, ENSG00000013275, ENSG00000112029, ENSG00000221983, ENSG00000142507, ENSG00000205220, ENSG00000163636, ENSG00000134057, ENSG00000166167, ENSG00000187736, ENSG00000141552, ENSG00000089053, ENSG00000023909, ENSG00000110801, ENSG00000164162	1839	73	13528	1.61231	1	0.749391	70.6397
GOTERM_BP_FAT	GO:0051340~regulation of ligase activity	17	0.63742	0.0767835	ENSG00000125818, ENSG00000131467, ENSG00000013275, ENSG00000112029, ENSG00000154473, ENSG00000221983, ENSG00000142507, ENSG00000205220, ENSG00000163636, ENSG00000134057, ENSG00000166167, ENSG00000187736, ENSG00000141552, ENSG00000089053, ENSG00000023909, ENSG00000110801, ENSG00000164162	1839	81	13528	1.54389	1	0.787411	77.264
GOTERM_BP_FAT	GO:0051439~regulation of ubiquitin-protein ligase activity during mitotic cell cycle	15	0.56243	0.0945747	ENSG00000125818, ENSG00000141552, ENSG00000013275, ENSG00000089053, ENSG00000131467, ENSG00000112029, ENSG00000154473, ENSG00000221983, ENSG00000142507, ENSG00000205220, ENSG00000163636, ENSG00000134057, ENSG00000166167, ENSG00000164162, ENSG00000110801	1839	71	13528	1.55412	1	0.815687	84.15
GOTERM_BP_FAT	GO:0051437~positive regulation of ubiquitin-protein ligase activity during mitotic cell cycle	14	0.524934	0.125603	ENSG00000125818, ENSG00000141552, ENSG00000013275, ENSG00000089053, ENSG00000131467, ENSG00000112029, ENSG00000221983, ENSG00000142507, ENSG00000205220, ENSG00000163636, ENSG00000134057, ENSG00000166167, ENSG00000164162, ENSG00000110801	1839	68	13528	1.51451	1	0.871604	91.6966
GOTERM_BP_FAT	GO:0051443~positive regulation of ubiquitin-protein ligase activity	14	0.524934	0.148088	ENSG00000125818, ENSG00000141552, ENSG00000013275, ENSG00000089053, ENSG00000131467, ENSG00000112029, ENSG00000221983, ENSG00000142507, ENSG00000205220, ENSG00000163636, ENSG00000134057, ENSG00000166167, ENSG00000164162, ENSG00000110801	1839	70	13528	1.47123	1	0.899581	94.8774
GOTERM_BP_FAT	GO:0031145~anaphase-promoting complex-dependent proteasomal ubiquitin-dependent protein catabolic process	13	0.487439	0.165157	ENSG00000125818, ENSG00000141552, ENSG00000013275, ENSG00000131467, ENSG00000089053, ENSG00000154473, ENSG00000221983, ENSG00000142507, ENSG00000205220, ENSG00000163636, ENSG00000134057, ENSG00000164162, ENSG00000110801	1839	65	13528	1.47123	1	0.913303	96.4802
GOTERM_BP_FAT	GO:0051436~negative regulation of ubiquitin-protein ligase activity during mitotic cell cycle	13	0.487439	0.165157	ENSG00000125818, ENSG00000141552, ENSG00000013275, ENSG00000131467, ENSG00000089053, ENSG00000112029, ENSG00000154473, ENSG00000221983, ENSG00000142507, ENSG00000205220, ENSG00000163636, ENSG00000164162, ENSG00000110801	1839	65	13528	1.47123	1	0.913303	96.4802
GOTERM_BP_FAT	GO:0051438~regulation of ubiquitin-protein ligase activity	15	0.56243	0.166823	ENSG00000125818, ENSG00000141552, ENSG00000013275, ENSG00000089053, ENSG00000131467, ENSG00000112029, ENSG00000154473, ENSG00000221983, ENSG00000142507, ENSG00000205220, ENSG00000163636, ENSG00000134057, ENSG00000166167, ENSG00000164162, ENSG00000110801	1839	78	13528	1.41465	1	0.914172	96.6082
GOTERM_BP_FAT	GO:0051352~negative regulation of ligase activity	13	0.487439	0.192303	ENSG00000125818, ENSG00000141552, ENSG00000013275, ENSG00000131467, ENSG00000089053, ENSG00000112029, ENSG00000154473, ENSG00000221983, ENSG00000142507, ENSG00000205220, ENSG00000163636, ENSG00000164162, ENSG00000110801	1839	67	13528	1.42732	1	0.932604	98.093
GOTERM_BP_FAT	GO:0051444~negative regulation of ubiquitin-protein ligase activity	13	0.487439	0.192303	ENSG00000125818, ENSG00000141552, ENSG00000013275, ENSG00000131467, ENSG00000089053, ENSG00000112029, ENSG00000154473, ENSG00000221983, ENSG00000142507, ENSG00000205220, ENSG00000163636, ENSG00000164162, ENSG00000110801	1839	67	13528	1.42732	1	0.932604	98.093
GOTERM_BP_FAT	GO:0031401~positive regulation of protein modification process	30	1.12486	0.248615	ENSG00000131467, ENSG00000112029, ENSG00000105329, ENSG00000205220, ENSG00000106617, ENSG00000134057, ENSG00000152348, ENSG00000134352, ENSG00000089053, ENSG00000171791, ENSG00000103266, ENSG00000186660, ENSG00000088832, ENSG00000141646, ENSG00000164162, ENSG00000125818, ENSG00000013275, ENSG00000221983, ENSG00000142507, ENSG00000187566, ENSG00000160712, ENSG00000068024, ENSG00000163636, ENSG0000…	1839	187	13528	1.18013	1	0.958753	99.5006
Annotation Cluster 41	Enrichment Score: 1.3203979236857075
Category	Term	Count	%	PValue	Genes	List Total	Pop Hits	Pop Total	Fold Enrichment	Bonferroni	Benjamini	FDR
GOTERM_BP_FAT	GO:0010605~negative regulation of macromolecule metabolic process	127	4.7619	0.00274635	ENSG00000125740, ENSG00000179837, ENSG00000152894, ENSG00000205220, ENSG00000141002, ENSG00000173039, ENSG00000086102, ENSG00000089053, ENSG00000111602, ENSG00000130726, ENSG00000127511, ENSG00000175550, ENSG00000141644, ENSG00000088832, ENSG00000141646, ENSG00000074266, ENSG00000141905, ENSG00000124523, ENSG00000087087, ENSG00000113916, ENSG00000120616, ENSG00000110700, ENSG00000115211, ENSG0000…	1839	734	13528	1.2728	0.999979	0.161804	4.97103
GOTERM_MF_FAT	GO:0016564~transcription repressor activity	58	2.17473	0.0142258	ENSG00000146587, ENSG00000100823, ENSG00000105176, ENSG00000161547, ENSG00000135334, ENSG00000169136, ENSG00000059728, ENSG00000197757, ENSG00000015153, ENSG00000010803, ENSG00000130726, ENSG00000127511, ENSG00000141644, ENSG00000175550, ENSG00000074266, ENSG00000163848, ENSG00000113916, ENSG00000120616, ENSG00000196498, ENSG00000171566, ENSG00000165804, ENSG00000065978, ENSG00000100084, ENSG0000…	1764	316	12983	1.35088	1	0.345607	21.0134
GOTERM_BP_FAT	GO:0009890~negative regulation of biosynthetic process	95	3.56205	0.0277101	ENSG00000125740, ENSG00000135334, ENSG00000179837, ENSG00000152894, ENSG00000092847, ENSG00000186575, ENSG00000141002, ENSG00000086102, ENSG00000015153, ENSG00000111602, ENSG00000010803, ENSG00000130726, ENSG00000127511, ENSG00000108788, ENSG00000196235, ENSG00000175550, ENSG00000141644, ENSG00000145191, ENSG00000141646, ENSG00000074266, ENSG00000141905, ENSG00000163848, ENSG00000189403, ENSG0000…	1839	573	13528	1.21961	1	0.565456	40.6079
GOTERM_BP_FAT	GO:0010558~negative regulation of macromolecule biosynthetic process	91	3.41207	0.0287929	ENSG00000125740, ENSG00000135334, ENSG00000179837, ENSG00000152894, ENSG00000092847, ENSG00000186575, ENSG00000141002, ENSG00000086102, ENSG00000015153, ENSG00000111602, ENSG00000010803, ENSG00000130726, ENSG00000127511, ENSG00000108788, ENSG00000196235, ENSG00000175550, ENSG00000141644, ENSG00000145191, ENSG00000141646, ENSG00000074266, ENSG00000141905, ENSG00000163848, ENSG00000189403, ENSG0000…	1839	547	13528	1.22379	1	0.56873	41.8223
GOTERM_BP_FAT	GO:0031327~negative regulation of cellular biosynthetic process	92	3.44957	0.038495	ENSG00000125740, ENSG00000135334, ENSG00000179837, ENSG00000152894, ENSG00000092847, ENSG00000186575, ENSG00000141002, ENSG00000086102, ENSG00000015153, ENSG00000111602, ENSG00000010803, ENSG00000130726, ENSG00000127511, ENSG00000108788, ENSG00000196235, ENSG00000175550, ENSG00000141644, ENSG00000145191, ENSG00000141646, ENSG00000074266, ENSG00000141905, ENSG00000163848, ENSG00000189403, ENSG0000…	1839	561	13528	1.20636	1	0.633765	51.7036
GOTERM_BP_FAT	GO:0045934~negative regulation of nucleobase, nucleoside, nucleotide and nucleic acid metabolic process	84	3.14961	0.0468141	ENSG00000125740, ENSG00000135334, ENSG00000179837, ENSG00000152894, ENSG00000186575, ENSG00000141002, ENSG00000086102, ENSG00000015153, ENSG00000111602, ENSG00000010803, ENSG00000130726, ENSG00000127511, ENSG00000108788, ENSG00000196235, ENSG00000175550, ENSG00000141644, ENSG00000074266, ENSG00000141646, ENSG00000141905, ENSG00000163848, ENSG00000189403, ENSG00000110693, ENSG00000124523, ENSG0000…	1839	512	13528	1.20687	1	0.681632	58.8903
GOTERM_BP_FAT	GO:0051172~negative regulation of nitrogen compound metabolic process	84	3.14961	0.0609873	ENSG00000125740, ENSG00000135334, ENSG00000179837, ENSG00000152894, ENSG00000186575, ENSG00000141002, ENSG00000086102, ENSG00000015153, ENSG00000111602, ENSG00000010803, ENSG00000130726, ENSG00000127511, ENSG00000108788, ENSG00000196235, ENSG00000175550, ENSG00000141644, ENSG00000074266, ENSG00000141646, ENSG00000141905, ENSG00000163848, ENSG00000189403, ENSG00000110693, ENSG00000124523, ENSG0000…	1839	519	13528	1.19059	1	0.737865	68.8601
GOTERM_BP_FAT	GO:0016481~negative regulation of transcription	75	2.81215	0.0640073	ENSG00000125740, ENSG00000135334, ENSG00000179837, ENSG00000152894, ENSG00000141002, ENSG00000086102, ENSG00000015153, ENSG00000111602, ENSG00000010803, ENSG00000130726, ENSG00000127511, ENSG00000108788, ENSG00000196235, ENSG00000175550, ENSG00000141644, ENSG00000074266, ENSG00000141646, ENSG00000141905, ENSG00000163848, ENSG00000189403, ENSG00000110693, ENSG00000124523, ENSG00000113916, ENSG0000…	1839	459	13528	1.20199	1	0.747789	70.6654
GOTERM_BP_FAT	GO:0010629~negative regulation of gene expression	81	3.03712	0.0741185	ENSG00000125740, ENSG00000135334, ENSG00000179837, ENSG00000152894, ENSG00000092847, ENSG00000141002, ENSG00000086102, ENSG00000015153, ENSG00000111602, ENSG00000010803, ENSG00000130726, ENSG00000127511, ENSG00000108788, ENSG00000196235, ENSG00000175550, ENSG00000141644, ENSG00000074266, ENSG00000141646, ENSG00000141905, ENSG00000163848, ENSG00000189403, ENSG00000110693, ENSG00000087087, ENSG0000…	1839	504	13528	1.18224	1	0.783553	76.0159
GOTERM_BP_FAT	GO:0051253~negative regulation of RNA metabolic process	57	2.13723	0.161766	ENSG00000125740, ENSG00000141002, ENSG00000086102, ENSG00000130726, ENSG00000127511, ENSG00000108788, ENSG00000196235, ENSG00000175550, ENSG00000141646, ENSG00000141905, ENSG00000163848, ENSG00000189403, ENSG00000110693, ENSG00000124523, ENSG00000113916, ENSG00000120616, ENSG00000110700, ENSG00000066336, ENSG00000196498, ENSG00000148200, ENSG00000181090, ENSG00000198625, ENSG00000171634, ENSG0000…	1839	362	13528	1.15829	1	0.912184	96.2055
GOTERM_BP_FAT	GO:0000122~negative regulation of transcription from RNA polymerase II promoter	42	1.5748	0.213007	ENSG00000125740, ENSG00000103343, ENSG00000169016, ENSG00000004487, ENSG00000130751, ENSG00000141002, ENSG00000172059, ENSG00000086102, ENSG00000148516, ENSG00000114861, ENSG00000161940, ENSG00000130726, ENSG00000196235, ENSG00000175550, ENSG00000095951, ENSG00000043039, ENSG00000141905, ENSG00000163848, ENSG00000147649, ENSG00000131910, ENSG00000189403, ENSG00000120798, ENSG00000141582, ENSG0000…	1839	266	13528	1.1615	1	0.943676	98.8217
GOTERM_BP_FAT	GO:0045892~negative regulation of transcription, DNA-dependent	54	2.02475	0.255276	ENSG00000125740, ENSG00000141002, ENSG00000086102, ENSG00000130726, ENSG00000127511, ENSG00000108788, ENSG00000196235, ENSG00000175550, ENSG00000141646, ENSG00000141905, ENSG00000163848, ENSG00000189403, ENSG00000110693, ENSG00000124523, ENSG00000113916, ENSG00000120616, ENSG00000066336, ENSG00000196498, ENSG00000148200, ENSG00000181090, ENSG00000198625, ENSG00000171634, ENSG00000102974, ENSG0000…	1839	356	13528	1.11582	1	0.959454	99.5766
Annotation Cluster 42	Enrichment Score: 1.2210487096791434
Category	Term	Count	%	PValue	Genes	List Total	Pop Hits	Pop Total	Fold Enrichment	Bonferroni	Benjamini	FDR
GOTERM_BP_FAT	GO:0006354~RNA elongation	13	0.487439	0.037543	ENSG00000171703, ENSG00000105258, ENSG00000197265, ENSG00000100142, ENSG00000120656, ENSG00000106290, ENSG00000196235, ENSG00000130706, ENSG00000181222, ENSG00000213780, ENSG00000153767, ENSG00000134058, ENSG00000148835	1839	51	13528	1.8751	1	0.631656	50.8093
GOTERM_BP_FAT	GO:0006368~RNA elongation from RNA polymerase II promoter	12	0.449944	0.0536616	ENSG00000105258, ENSG00000197265, ENSG00000100142, ENSG00000120656, ENSG00000106290, ENSG00000196235, ENSG00000130706, ENSG00000181222, ENSG00000213780, ENSG00000153767, ENSG00000134058, ENSG00000148835	1839	48	13528	1.83904	1	0.710902	64.034
GOTERM_BP_FAT	GO:0006367~transcription initiation from RNA polymerase II promoter	15	0.56243	0.0708474	ENSG00000108510, ENSG00000077809, ENSG00000105258, ENSG00000106290, ENSG00000213780, ENSG00000112282, ENSG00000153767, ENSG00000134058, ENSG00000100142, ENSG00000197265, ENSG00000007968, ENSG00000105085, ENSG00000120656, ENSG00000181222, ENSG00000148835	1839	68	13528	1.62268	1	0.771289	74.3952
GOTERM_BP_FAT	GO:0006352~transcription initiation	17	0.63742	0.0914721	ENSG00000108510, ENSG00000077809, ENSG00000185024, ENSG00000105258, ENSG00000106290, ENSG00000213780, ENSG00000112282, ENSG00000153767, ENSG00000134058, ENSG00000162227, ENSG00000100142, ENSG00000197265, ENSG00000007968, ENSG00000105085, ENSG00000120656, ENSG00000181222, ENSG00000148835	1839	83	13528	1.50669	1	0.808807	83.1121
Annotation Cluster 43	Enrichment Score: 1.218869347000038
Category	Term	Count	%	PValue	Genes	List Total	Pop Hits	Pop Total	Fold Enrichment	Bonferroni	Benjamini	FDR
GOTERM_MF_FAT	GO:0032452~histone demethylase activity	4	0.149981	0.0201934	ENSG00000089094, ENSG00000173120, ENSG00000004487, ENSG00000070495	1764	5	12983	5.88798	1	0.408734	28.5277
GOTERM_MF_FAT	GO:0016706~oxidoreductase activity, acting on paired donors, with incorporation or reduction of molecular oxygen, 2-oxoglutarate as one donor, and incorporation of one atom each of oxygen into both donors	8	0.299963	0.0756868	ENSG00000166135, ENSG00000072682, ENSG00000171570, ENSG00000089094, ENSG00000173120, ENSG00000070495, ENSG00000185624, ENSG00000106397	1764	28	12983	2.10285	1	0.745504	72.6312
GOTERM_MF_FAT	GO:0032451~demethylase activity	4	0.149981	0.144266	ENSG00000089094, ENSG00000173120, ENSG00000004487, ENSG00000070495	1764	10	12983	2.94399	1	0.875539	92.3079
Annotation Cluster 44	Enrichment Score: 1.1774742851168096
Category	Term	Count	%	PValue	Genes	List Total	Pop Hits	Pop Total	Fold Enrichment	Bonferroni	Benjamini	FDR
GOTERM_MF_FAT	GO:0019207~kinase regulator activity	23	0.862392	0.00581845	ENSG00000145491, ENSG00000173542, ENSG00000129355, ENSG00000134014, ENSG00000106617, ENSG00000185338, ENSG00000079337, ENSG00000123975, ENSG00000197045, ENSG00000173334, ENSG00000204435, ENSG00000172175, ENSG00000175305, ENSG00000114302, ENSG00000184557, ENSG00000121653, ENSG00000100324, ENSG00000105647, ENSG00000188191, ENSG00000070061, ENSG00000170027, ENSG00000147883, ENSG00000142867	1764	93	12983	1.82021	0.999702	0.230367	9.16024
GOTERM_MF_FAT	GO:0019887~protein kinase regulator activity	18	0.674916	0.0425204	ENSG00000145491, ENSG00000129355, ENSG00000134014, ENSG00000106617, ENSG00000185338, ENSG00000079337, ENSG00000123975, ENSG00000197045, ENSG00000173334, ENSG00000204435, ENSG00000175305, ENSG00000114302, ENSG00000184557, ENSG00000121653, ENSG00000188191, ENSG00000070061, ENSG00000170027, ENSG00000147883	1764	81	12983	1.63555	1	0.605387	51.0985
GOTERM_MF_FAT	GO:0004860~protein kinase inhibitor activity	9	0.337458	0.105978	ENSG00000184557, ENSG00000129355, ENSG00000121653, ENSG00000185338, ENSG00000106617, ENSG00000197045, ENSG00000170027, ENSG00000147883, ENSG00000173334	1764	36	12983	1.83999	1	0.816175	84.1872
GOTERM_MF_FAT	GO:0019210~kinase inhibitor activity	9	0.337458	0.119979	ENSG00000184557, ENSG00000129355, ENSG00000121653, ENSG00000185338, ENSG00000106617, ENSG00000197045, ENSG00000170027, ENSG00000147883, ENSG00000173334	1764	37	12983	1.79026	1	0.846093	87.806
GOTERM_MF_FAT	GO:0030291~protein serine/threonine kinase inhibitor activity	4	0.149981	0.412004	ENSG00000129355, ENSG00000106617, ENSG00000170027, ENSG00000147883	1764	17	12983	1.73176	1	0.988319	99.984
Annotation Cluster 45	Enrichment Score: 1.162904600716827
Category	Term	Count	%	PValue	Genes	List Total	Pop Hits	Pop Total	Fold Enrichment	Bonferroni	Benjamini	FDR
GOTERM_BP_FAT	GO:0010824~regulation of centrosome duplication	4	0.149981	0.0363957	ENSG00000142731, ENSG00000101624, ENSG00000134318, ENSG00000181163	1839	6	13528	4.90411	1	0.627454	49.7107
GOTERM_BP_FAT	GO:0046605~regulation of centrosome cycle	4	0.149981	0.0827281	ENSG00000142731, ENSG00000101624, ENSG00000134318, ENSG00000181163	1839	8	13528	3.67809	1	0.798548	79.8303
GOTERM_BP_FAT	GO:0070507~regulation of microtubule cytoskeleton organization	10	0.374953	0.107791	ENSG00000142731, ENSG00000154839, ENSG00000101624, ENSG00000134318, ENSG00000181163, ENSG00000074054, ENSG00000078018, ENSG00000151914, ENSG00000186868, ENSG00000127603	1839	42	13528	1.75147	1	0.840793	87.9322
Annotation Cluster 46	Enrichment Score: 1.0978352111009557
Category	Term	Count	%	PValue	Genes	List Total	Pop Hits	Pop Total	Fold Enrichment	Bonferroni	Benjamini	FDR
GOTERM_BP_FAT	GO:0016568~chromatin modification	49	1.83727	0.0369413	ENSG00000066117, ENSG00000089094, ENSG00000171988, ENSG00000183495, ENSG00000196235, ENSG00000116539, ENSG00000074266, ENSG00000166477, ENSG00000183741, ENSG00000112511, ENSG00000139625, ENSG00000073614, ENSG00000108773, ENSG00000204371, ENSG00000120616, ENSG00000101189, ENSG00000162521, ENSG00000162227, ENSG00000163939, ENSG00000181090, ENSG00000177200, ENSG00000173120, ENSG00000104885, ENSG0000…	1839	274	13528	1.31552	1	0.630537	50.236
GOTERM_BP_FAT	GO:0051276~chromosome organization	77	2.88714	0.0990759	ENSG00000149115, ENSG00000163041, ENSG00000066117, ENSG00000089094, ENSG00000183495, ENSG00000171988, ENSG00000149929, ENSG00000183291, ENSG00000129933, ENSG00000196235, ENSG00000116539, ENSG00000074266, ENSG00000166477, ENSG00000119684, ENSG00000183741, ENSG00000112511, ENSG00000189403, ENSG00000139625, ENSG00000073614, ENSG00000100813, ENSG00000204371, ENSG00000108773, ENSG00000152684, ENSG0000…	1839	485	13528	1.16789	1	0.824157	85.5489
GOTERM_BP_FAT	GO:0006325~chromatin organization	60	2.24972	0.139	ENSG00000163041, ENSG00000066117, ENSG00000089094, ENSG00000183495, ENSG00000171988, ENSG00000149929, ENSG00000183291, ENSG00000196235, ENSG00000116539, ENSG00000074266, ENSG00000166477, ENSG00000183741, ENSG00000112511, ENSG00000189403, ENSG00000139625, ENSG00000073614, ENSG00000108773, ENSG00000204371, ENSG00000110693, ENSG00000101189, ENSG00000120616, ENSG00000108468, ENSG00000162227, ENSG0000…	1839	378	13528	1.16765	1	0.891325	93.7636
Annotation Cluster 47	Enrichment Score: 1.097780847900799
Category	Term	Count	%	PValue	Genes	List Total	Pop Hits	Pop Total	Fold Enrichment	Bonferroni	Benjamini	FDR
GOTERM_MF_FAT	GO:0008093~cytoskeletal adaptor activity	6	0.224972	0.0229871	ENSG00000006453, ENSG00000175866, ENSG00000029534, ENSG00000137575, ENSG00000170873, ENSG00000158092	1764	13	12983	3.39691	1	0.433068	31.81
GOTERM_BP_FAT	GO:0046847~filopodium assembly	5	0.187477	0.13596	ENSG00000006453, ENSG00000175866, ENSG00000170873, ENSG00000070831, ENSG00000180263	1839	15	13528	2.45206	1	0.886435	93.3426
GOTERM_BP_FAT	GO:0030035~microspike assembly	5	0.187477	0.162839	ENSG00000006453, ENSG00000175866, ENSG00000170873, ENSG00000070831, ENSG00000180263	1839	16	13528	2.2988	1	0.912231	96.2945
Annotation Cluster 48	Enrichment Score: 1.0572984575865032
Category	Term	Count	%	PValue	Genes	List Total	Pop Hits	Pop Total	Fold Enrichment	Bonferroni	Benjamini	FDR
GOTERM_BP_FAT	GO:0000132~establishment of mitotic spindle orientation	4	0.149981	0.0363957	ENSG00000007168, ENSG00000072864, ENSG00000080986, ENSG00000115163	1839	6	13528	4.90411	1	0.627454	49.7107
GOTERM_BP_FAT	GO:0051294~establishment of spindle orientation	4	0.149981	0.0363957	ENSG00000007168, ENSG00000072864, ENSG00000080986, ENSG00000115163	1839	6	13528	4.90411	1	0.627454	49.7107
GOTERM_BP_FAT	GO:0007163~establishment or maintenance of cell polarity	12	0.449944	0.0610503	ENSG00000135525, ENSG00000131236, ENSG00000029534, ENSG00000198752, ENSG00000007168, ENSG00000072864, ENSG00000074054, ENSG00000070831, ENSG00000080986, ENSG00000160469, ENSG00000115163, ENSG00000127603	1839	49	13528	1.80151	1	0.736335	68.8987
GOTERM_BP_FAT	GO:0040001~establishment of mitotic spindle localization	4	0.149981	0.0827281	ENSG00000007168, ENSG00000072864, ENSG00000080986, ENSG00000115163	1839	8	13528	3.67809	1	0.798548	79.8303
GOTERM_BP_FAT	GO:0051653~spindle localization	4	0.149981	0.144444	ENSG00000007168, ENSG00000072864, ENSG00000080986, ENSG00000115163	1839	10	13528	2.94247	1	0.895864	94.4556
GOTERM_BP_FAT	GO:0051293~establishment of spindle localization	4	0.149981	0.144444	ENSG00000007168, ENSG00000072864, ENSG00000080986, ENSG00000115163	1839	10	13528	2.94247	1	0.895864	94.4556
GOTERM_BP_FAT	GO:0030010~establishment of cell polarity	5	0.187477	0.284492	ENSG00000007168, ENSG00000072864, ENSG00000080986, ENSG00000160469, ENSG00000115163	1839	20	13528	1.83904	1	0.968221	99.7984
Annotation Cluster 49	Enrichment Score: 1.0150854121892594
Category	Term	Count	%	PValue	Genes	List Total	Pop Hits	Pop Total	Fold Enrichment	Bonferroni	Benjamini	FDR
GOTERM_BP_FAT	GO:0032886~regulation of microtubule-based process	13	0.487439	0.0281372	ENSG00000142731, ENSG00000154839, ENSG00000101624, ENSG00000134318, ENSG00000181163, ENSG00000074054, ENSG00000138162, ENSG00000078018, ENSG00000151914, ENSG00000186868, ENSG00000168944, ENSG00000127603, ENSG00000125863	1839	49	13528	1.95164	1	0.565629	41.0898
GOTERM_BP_FAT	GO:0051493~regulation of cytoskeleton organization	26	0.974878	0.0690953	ENSG00000142731, ENSG00000100106, ENSG00000154839, ENSG00000101624, ENSG00000115306, ENSG00000074054, ENSG00000158092, ENSG00000078018, ENSG00000151914, ENSG00000186575, ENSG00000127603, ENSG00000136950, ENSG00000162704, ENSG00000148180, ENSG00000160460, ENSG00000134318, ENSG00000181163, ENSG00000186635, ENSG00000165699, ENSG00000171992, ENSG00000005810, ENSG00000103197, ENSG00000140416, ENSG0000…	1839	136	13528	1.40633	1	0.767749	73.4851
GOTERM_BP_FAT	GO:0070507~regulation of microtubule cytoskeleton organization	10	0.374953	0.107791	ENSG00000142731, ENSG00000154839, ENSG00000101624, ENSG00000134318, ENSG00000181163, ENSG00000074054, ENSG00000078018, ENSG00000151914, ENSG00000186868, ENSG00000127603	1839	42	13528	1.75147	1	0.840793	87.9322
GOTERM_BP_FAT	GO:0031110~regulation of microtubule polymerization or depolymerization	6	0.224972	0.415284	ENSG00000154839, ENSG00000074054, ENSG00000078018, ENSG00000151914, ENSG00000186868, ENSG00000127603	1839	31	13528	1.42378	1	0.98755	99.9952
Annotation Cluster 50	Enrichment Score: 0.997956140633832
Category	Term	Count	%	PValue	Genes	List Total	Pop Hits	Pop Total	Fold Enrichment	Bonferroni	Benjamini	FDR
GOTERM_BP_FAT	GO:0008654~phospholipid biosynthetic process	24	0.899888	0.00901652	ENSG00000158669, ENSG00000163964, ENSG00000101290, ENSG00000111684, ENSG00000197121, ENSG00000160216, ENSG00000149485, ENSG00000101464, ENSG00000165282, ENSG00000134255, ENSG00000102125, ENSG00000198964, ENSG00000185808, ENSG00000007541, ENSG00000174227, ENSG00000184381, ENSG00000011405, ENSG00000174915, ENSG00000197858, ENSG00000142892, ENSG00000153395, ENSG00000088766, ENSG00000133027, ENSG0000…	1839	102	13528	1.73086	1	0.314243	15.4585
GOTERM_BP_FAT	GO:0006644~phospholipid metabolic process	37	1.38733	0.0229597	ENSG00000158669, ENSG00000162407, ENSG00000111684, ENSG00000182372, ENSG00000197121, ENSG00000188603, ENSG00000160216, ENSG00000176095, ENSG00000166908, ENSG00000149485, ENSG00000101464, ENSG00000136699, ENSG00000102125, ENSG00000007541, ENSG00000174227, ENSG00000051382, ENSG00000197858, ENSG00000174915, ENSG00000142892, ENSG00000153395, ENSG00000123739, ENSG00000133027, ENSG00000163964, ENSG0000…	1839	190	13528	1.43252	1	0.516876	34.9911
GOTERM_BP_FAT	GO:0046474~glycerophospholipid biosynthetic process	16	0.599925	0.0371092	ENSG00000158669, ENSG00000163964, ENSG00000197121, ENSG00000101464, ENSG00000165282, ENSG00000102125, ENSG00000185808, ENSG00000007541, ENSG00000174227, ENSG00000184381, ENSG00000011405, ENSG00000174915, ENSG00000197858, ENSG00000142892, ENSG00000133027, ENSG00000100288	1839	68	13528	1.73086	1	0.629759	50.3966
GOTERM_BP_FAT	GO:0019637~organophosphate metabolic process	37	1.38733	0.0455733	ENSG00000158669, ENSG00000162407, ENSG00000111684, ENSG00000182372, ENSG00000197121, ENSG00000188603, ENSG00000160216, ENSG00000176095, ENSG00000166908, ENSG00000149485, ENSG00000101464, ENSG00000136699, ENSG00000102125, ENSG00000007541, ENSG00000174227, ENSG00000051382, ENSG00000197858, ENSG00000174915, ENSG00000142892, ENSG00000153395, ENSG00000123739, ENSG00000133027, ENSG00000163964, ENSG0000…	1839	200	13528	1.36089	1	0.673826	57.8867
GOTERM_BP_FAT	GO:0016255~attachment of GPI anchor to protein	4	0.149981	0.0573606	ENSG00000197121, ENSG00000197858, ENSG00000142892, ENSG00000101464	1839	7	13528	4.20353	1	0.727261	66.553
GOTERM_BP_FAT	GO:0006650~glycerophospholipid metabolic process	23	0.862392	0.0743069	ENSG00000158669, ENSG00000163964, ENSG00000197121, ENSG00000166908, ENSG00000176095, ENSG00000143398, ENSG00000101464, ENSG00000182621, ENSG00000165282, ENSG00000007168, ENSG00000102125, ENSG00000032444, ENSG00000185808, ENSG00000007541, ENSG00000174227, ENSG00000184381, ENSG00000011405, ENSG00000051382, ENSG00000197858, ENSG00000174915, ENSG00000142892, ENSG00000133027, ENSG00000100288	1839	118	13528	1.43383	1	0.782749	76.1062
GOTERM_BP_FAT	GO:0006506~GPI anchor biosynthetic process	9	0.337458	0.0810715	ENSG00000165282, ENSG00000163964, ENSG00000185808, ENSG00000007541, ENSG00000174227, ENSG00000197121, ENSG00000197858, ENSG00000142892, ENSG00000101464	1839	34	13528	1.94722	1	0.79324	79.1441
GOTERM_BP_FAT	GO:0046489~phosphoinositide biosynthetic process	10	0.374953	0.0843092	ENSG00000165282, ENSG00000163964, ENSG00000185808, ENSG00000007541, ENSG00000174227, ENSG00000011405, ENSG00000197121, ENSG00000197858, ENSG00000142892, ENSG00000101464	1839	40	13528	1.83904	1	0.803385	80.4652
GOTERM_BP_FAT	GO:0006505~GPI anchor metabolic process	9	0.337458	0.0931712	ENSG00000165282, ENSG00000163964, ENSG00000185808, ENSG00000007541, ENSG00000174227, ENSG00000197121, ENSG00000197858, ENSG00000142892, ENSG00000101464	1839	35	13528	1.89159	1	0.812133	83.6882
GOTERM_BP_FAT	GO:0030384~phosphoinositide metabolic process	15	0.56243	0.11283	ENSG00000163964, ENSG00000197121, ENSG00000166908, ENSG00000176095, ENSG00000143398, ENSG00000101464, ENSG00000182621, ENSG00000165282, ENSG00000185808, ENSG00000007541, ENSG00000174227, ENSG00000011405, ENSG00000051382, ENSG00000197858, ENSG00000142892	1839	73	13528	1.51154	1	0.848916	89.1352
GOTERM_BP_FAT	GO:0045017~glycerolipid biosynthetic process	16	0.599925	0.11968	ENSG00000158669, ENSG00000163964, ENSG00000197121, ENSG00000101464, ENSG00000165282, ENSG00000102125, ENSG00000185808, ENSG00000007541, ENSG00000174227, ENSG00000184381, ENSG00000011405, ENSG00000174915, ENSG00000197858, ENSG00000142892, ENSG00000133027, ENSG00000100288	1839	80	13528	1.47123	1	0.861978	90.5895
GOTERM_MF_FAT	GO:0003923~GPI-anchor transamidase activity	3	0.112486	0.139202	ENSG00000197858, ENSG00000142892, ENSG00000101464	1764	5	12983	4.41599	1	0.867917	91.5233
GOTERM_MF_FAT	GO:0034235~GPI anchor binding	3	0.112486	0.139202	ENSG00000197858, ENSG00000142892, ENSG00000101464	1764	5	12983	4.41599	1	0.867917	91.5233
GOTERM_BP_FAT	GO:0016254~preassembly of GPI anchor in ER membrane	5	0.187477	0.191431	ENSG00000165282, ENSG00000163964, ENSG00000185808, ENSG00000007541, ENSG00000174227	1839	17	13528	2.16358	1	0.932859	98.0545
GOTERM_BP_FAT	GO:0046486~glycerolipid metabolic process	27	1.01237	0.207555	ENSG00000158669, ENSG00000130203, ENSG00000197121, ENSG00000176095, ENSG00000166908, ENSG00000101464, ENSG00000134352, ENSG00000102125, ENSG00000007541, ENSG00000174227, ENSG00000051382, ENSG00000174915, ENSG00000197858, ENSG00000142892, ENSG00000133027, ENSG00000179295, ENSG00000163964, ENSG00000143398, ENSG00000182621, ENSG00000165282, ENSG00000131408, ENSG00000007168, ENSG00000032444, ENSG0000…	1839	162	13528	1.22603	1	0.94193	98.6608
GOTERM_BP_FAT	GO:0042158~lipoprotein biosynthetic process	11	0.412448	0.257726	ENSG00000165282, ENSG00000163964, ENSG00000185808, ENSG00000007541, ENSG00000130203, ENSG00000174227, ENSG00000197121, ENSG00000197858, ENSG00000142892, ENSG00000152348, ENSG00000101464	1839	58	13528	1.39514	1	0.960528	99.6017
GOTERM_BP_FAT	GO:0042157~lipoprotein metabolic process	14	0.524934	0.287225	ENSG00000204444, ENSG00000163964, ENSG00000130203, ENSG00000197121, ENSG00000152348, ENSG00000101464, ENSG00000165282, ENSG00000186951, ENSG00000185808, ENSG00000149311, ENSG00000007541, ENSG00000174227, ENSG00000197858, ENSG00000142892	1839	80	13528	1.28733	1	0.968318	99.8122
GOTERM_BP_FAT	GO:0006497~protein amino acid lipidation	10	0.374953	0.28885	ENSG00000165282, ENSG00000163964, ENSG00000185808, ENSG00000007541, ENSG00000174227, ENSG00000197121, ENSG00000197858, ENSG00000142892, ENSG00000152348, ENSG00000101464	1839	53	13528	1.38796	1	0.968767	99.82
GOTERM_BP_FAT	GO:0008610~lipid biosynthetic process	45	1.68729	0.51764	ENSG00000164494, ENSG00000158669, ENSG00000123983, ENSG00000151093, ENSG00000106617, ENSG00000111684, ENSG00000182372, ENSG00000149084, ENSG00000197121, ENSG00000116171, ENSG00000160216, ENSG00000149485, ENSG00000116353, ENSG00000090661, ENSG00000134824, ENSG00000176387, ENSG00000101464, ENSG00000005187, ENSG00000102125, ENSG00000148154, ENSG00000007541, ENSG00000174227, ENSG00000197858, ENSG0000…	1839	323	13528	1.02485	1	0.995035	99.9999
Annotation Cluster 51	Enrichment Score: 0.9906592946931919
Category	Term	Count	%	PValue	Genes	List Total	Pop Hits	Pop Total	Fold Enrichment	Bonferroni	Benjamini	FDR
GOTERM_MF_FAT	GO:0003924~GTPase activity	42	1.5748	0.010558	ENSG00000184640, ENSG00000103342, ENSG00000168827, ENSG00000132341, ENSG00000024422, ENSG00000119396, ENSG00000167553, ENSG00000174021, ENSG00000120805, ENSG00000037042, ENSG00000167550, ENSG00000158417, ENSG00000117280, ENSG00000110047, ENSG00000196230, ENSG00000059769, ENSG00000178952, ENSG00000123416, ENSG00000188229, ENSG00000156508, ENSG00000172354, ENSG00000165527, ENSG00000174775, ENSG0000…	1764	211	12983	1.46502	1	0.302396	16.0331
GOTERM_MF_FAT	GO:0005525~GTP binding	58	2.17473	0.179247	ENSG00000112210, ENSG00000184640, ENSG00000168827, ENSG00000157985, ENSG00000024422, ENSG00000119396, ENSG00000120805, ENSG00000037042, ENSG00000129472, ENSG00000158417, ENSG00000110047, ENSG00000196230, ENSG00000178952, ENSG00000188229, ENSG00000123416, ENSG00000156508, ENSG00000169228, ENSG00000113595, ENSG00000172007, ENSG00000139725, ENSG00000197885, ENSG00000100852, ENSG00000181467, ENSG0000…	1764	372	12983	1.14752	1	0.910207	96.1308
GOTERM_MF_FAT	GO:0019001~guanyl nucleotide binding	58	2.17473	0.239974	ENSG00000112210, ENSG00000184640, ENSG00000168827, ENSG00000157985, ENSG00000024422, ENSG00000119396, ENSG00000120805, ENSG00000037042, ENSG00000129472, ENSG00000158417, ENSG00000110047, ENSG00000196230, ENSG00000178952, ENSG00000188229, ENSG00000123416, ENSG00000156508, ENSG00000169228, ENSG00000113595, ENSG00000172007, ENSG00000139725, ENSG00000197885, ENSG00000100852, ENSG00000181467, ENSG0000…	1764	382	12983	1.11748	1	0.949308	98.9086
GOTERM_MF_FAT	GO:0032561~guanyl ribonucleotide binding	58	2.17473	0.239974	ENSG00000112210, ENSG00000184640, ENSG00000168827, ENSG00000157985, ENSG00000024422, ENSG00000119396, ENSG00000120805, ENSG00000037042, ENSG00000129472, ENSG00000158417, ENSG00000110047, ENSG00000196230, ENSG00000178952, ENSG00000188229, ENSG00000123416, ENSG00000156508, ENSG00000169228, ENSG00000113595, ENSG00000172007, ENSG00000139725, ENSG00000197885, ENSG00000100852, ENSG00000181467, ENSG0000…	1764	382	12983	1.11748	1	0.949308	98.9086
Annotation Cluster 52	Enrichment Score: 0.9580116155873911
Category	Term	Count	%	PValue	Genes	List Total	Pop Hits	Pop Total	Fold Enrichment	Bonferroni	Benjamini	FDR
GOTERM_MF_FAT	GO:0060090~molecular adaptor activity	17	0.63742	0.0156623	ENSG00000006453, ENSG00000175866, ENSG00000137575, ENSG00000170873, ENSG00000158092, ENSG00000151491, ENSG00000125731, ENSG00000197122, ENSG00000177885, ENSG00000099942, ENSG00000160753, ENSG00000106069, ENSG00000102871, ENSG00000029534, ENSG00000143514, ENSG00000120833, ENSG00000167193	1764	67	12983	1.86746	1	0.355431	22.8872
GOTERM_MF_FAT	GO:0005070~SH3/SH2 adaptor activity	10	0.374953	0.213985	ENSG00000160753, ENSG00000106069, ENSG00000120833, ENSG00000143514, ENSG00000151491, ENSG00000125731, ENSG00000197122, ENSG00000177885, ENSG00000099942, ENSG00000167193	1764	49	12983	1.50204	1	0.935769	98.1015
GOTERM_MF_FAT	GO:0030674~protein binding, bridging	15	0.56243	0.398774	ENSG00000151491, ENSG00000125731, ENSG00000197122, ENSG00000177885, ENSG00000167491, ENSG00000099942, ENSG00000069399, ENSG00000160753, ENSG00000106069, ENSG00000143514, ENSG00000120833, ENSG00000103266, ENSG00000113522, ENSG00000125848, ENSG00000167193	1764	94	12983	1.17446	1	0.986638	99.977
Annotation Cluster 53	Enrichment Score: 0.9549750673182721
Category	Term	Count	%	PValue	Genes	List Total	Pop Hits	Pop Total	Fold Enrichment	Bonferroni	Benjamini	FDR
GOTERM_MF_FAT	GO:0008276~protein methyltransferase activity	15	0.56243	0.00546584	ENSG00000126457, ENSG00000138382, ENSG00000204371, ENSG00000116237, ENSG00000133247, ENSG00000185420, ENSG00000168300, ENSG00000181090, ENSG00000126856, ENSG00000203880, ENSG00000104885, ENSG00000173113, ENSG00000116539, ENSG00000106462, ENSG00000185238	1764	50	12983	2.20799	0.999511	0.224407	8.62835
GOTERM_MF_FAT	GO:0008170~N-methyltransferase activity	12	0.449944	0.096746	ENSG00000126457, ENSG00000181090, ENSG00000204371, ENSG00000126856, ENSG00000133247, ENSG00000104885, ENSG00000101654, ENSG00000185420, ENSG00000106462, ENSG00000116539, ENSG00000185238, ENSG00000133027	1764	53	12983	1.66641	1	0.788883	81.2731
GOTERM_MF_FAT	GO:0018024~histone-lysine N-methyltransferase activity	8	0.299963	0.134212	ENSG00000181090, ENSG00000204371, ENSG00000126856, ENSG00000133247, ENSG00000104885, ENSG00000185420, ENSG00000106462, ENSG00000116539	1764	32	12983	1.83999	1	0.865292	90.6769
GOTERM_MF_FAT	GO:0016278~lysine N-methyltransferase activity	8	0.299963	0.134212	ENSG00000181090, ENSG00000204371, ENSG00000126856, ENSG00000133247, ENSG00000104885, ENSG00000185420, ENSG00000106462, ENSG00000116539	1764	32	12983	1.83999	1	0.865292	90.6769
GOTERM_MF_FAT	GO:0016279~protein-lysine N-methyltransferase activity	8	0.299963	0.134212	ENSG00000181090, ENSG00000204371, ENSG00000126856, ENSG00000133247, ENSG00000104885, ENSG00000185420, ENSG00000106462, ENSG00000116539	1764	32	12983	1.83999	1	0.865292	90.6769
GOTERM_MF_FAT	GO:0042054~histone methyltransferase activity	8	0.299963	0.273555	ENSG00000181090, ENSG00000204371, ENSG00000126856, ENSG00000133247, ENSG00000104885, ENSG00000185420, ENSG00000106462, ENSG00000116539	1764	39	12983	1.50974	1	0.958222	99.4813
GOTERM_BP_FAT	GO:0016571~histone methylation	4	0.149981	0.590831	ENSG00000181090, ENSG00000126856, ENSG00000133247, ENSG00000106462	1839	22	13528	1.33749	1	0.997549	100
Annotation Cluster 54	Enrichment Score: 0.9547664360290931
Category	Term	Count	%	PValue	Genes	List Total	Pop Hits	Pop Total	Fold Enrichment	Bonferroni	Benjamini	FDR
GOTERM_BP_FAT	GO:0031023~microtubule organizing center organization	10	0.374953	0.040235	ENSG00000112877, ENSG00000007168, ENSG00000131351, ENSG00000181163, ENSG00000138160, ENSG00000058453, ENSG00000072864, ENSG00000214367, ENSG00000174799, ENSG00000074935	1839	35	13528	2.10176	1	0.647958	53.2986
GOTERM_BP_FAT	GO:0051297~centrosome organization	8	0.299963	0.134505	ENSG00000131351, ENSG00000181163, ENSG00000138160, ENSG00000058453, ENSG00000072864, ENSG00000214367, ENSG00000174799, ENSG00000074935	1839	32	13528	1.83904	1	0.886408	93.1316
GOTERM_BP_FAT	GO:0007098~centrosome cycle	5	0.187477	0.252555	ENSG00000181163, ENSG00000138160, ENSG00000072864, ENSG00000174799, ENSG00000074935	1839	19	13528	1.93583	1	0.959653	99.547
Annotation Cluster 55	Enrichment Score: 0.9311138139637015
Category	Term	Count	%	PValue	Genes	List Total	Pop Hits	Pop Total	Fold Enrichment	Bonferroni	Benjamini	FDR
GOTERM_BP_FAT	GO:0045022~early endosome to late endosome transport	5	0.187477	0.0361664	ENSG00000166971, ENSG00000051009, ENSG00000095066, ENSG00000119541, ENSG00000143669	1839	10	13528	3.67809	1	0.627597	49.4884
GOTERM_BP_FAT	GO:0007041~lysosomal transport	7	0.262467	0.113545	ENSG00000141458, ENSG00000166971, ENSG00000051009, ENSG00000095066, ENSG00000039319, ENSG00000143878, ENSG00000113273	1839	25	13528	2.05973	1	0.849681	89.2962
GOTERM_BP_FAT	GO:0007034~vacuolar transport	8	0.299963	0.134505	ENSG00000157538, ENSG00000141458, ENSG00000166971, ENSG00000051009, ENSG00000095066, ENSG00000039319, ENSG00000143878, ENSG00000113273	1839	32	13528	1.83904	1	0.886408	93.1316
GOTERM_BP_FAT	GO:0007032~endosome organization	5	0.187477	0.13596	ENSG00000104142, ENSG00000166971, ENSG00000051009, ENSG00000095066, ENSG00000119541	1839	15	13528	2.45206	1	0.886435	93.3426
GOTERM_BP_FAT	GO:0008333~endosome to lysosome transport	4	0.149981	0.294311	ENSG00000166971, ENSG00000051009, ENSG00000095066, ENSG00000143878	1839	14	13528	2.10176	1	0.970319	99.844
Annotation Cluster 56	Enrichment Score: 0.922832033336622
Category	Term	Count	%	PValue	Genes	List Total	Pop Hits	Pop Total	Fold Enrichment	Bonferroni	Benjamini	FDR
GOTERM_BP_FAT	GO:0006516~glycoprotein catabolic process	7	0.262467	0.0270312	ENSG00000198408, ENSG00000116661, ENSG00000151092, ENSG00000088832, ENSG00000188603, ENSG00000109323, ENSG00000205155	1839	18	13528	2.86073	1	0.561879	39.8343
GOTERM_BP_FAT	GO:0042982~amyloid precursor protein metabolic process	4	0.149981	0.179536	ENSG00000087085, ENSG00000088832, ENSG00000188603, ENSG00000205155	1839	11	13528	2.67497	1	0.924408	97.4495
GOTERM_BP_FAT	GO:0042987~amyloid precursor protein catabolic process	3	0.112486	0.351145	ENSG00000088832, ENSG00000188603, ENSG00000205155	1839	9	13528	2.45206	1	0.980872	99.9671
Annotation Cluster 57	Enrichment Score: 0.9168057227967694
Category	Term	Count	%	PValue	Genes	List Total	Pop Hits	Pop Total	Fold Enrichment	Bonferroni	Benjamini	FDR
GOTERM_BP_FAT	GO:0008361~regulation of cell size	38	1.42482	0.0443893	ENSG00000149547, ENSG00000129355, ENSG00000112667, ENSG00000105329, ENSG00000110888, ENSG00000182372, ENSG00000165060, ENSG00000198000, ENSG00000168003, ENSG00000006327, ENSG00000181163, ENSG00000171791, ENSG00000012232, ENSG00000142192, ENSG00000186660, ENSG00000186868, ENSG00000141646, ENSG00000088930, ENSG00000127870, ENSG00000153071, ENSG00000100852, ENSG00000113575, ENSG00000153487, ENSG0000…	1839	206	13528	1.35696	1	0.666222	56.9075
GOTERM_BP_FAT	GO:0032535~regulation of cellular component size	46	1.72478	0.0870401	ENSG00000149547, ENSG00000100106, ENSG00000129355, ENSG00000112667, ENSG00000105329, ENSG00000110888, ENSG00000115306, ENSG00000158092, ENSG00000182372, ENSG00000165060, ENSG00000198000, ENSG00000136950, ENSG00000168003, ENSG00000006327, ENSG00000160460, ENSG00000181163, ENSG00000171791, ENSG00000012232, ENSG00000142192, ENSG00000186660, ENSG00000186868, ENSG00000141646, ENSG00000088930, ENSG0000…	1839	271	13528	1.24865	1	0.805122	81.5176
GOTERM_BP_FAT	GO:0040008~regulation of growth	56	2.09974	0.0974519	ENSG00000162761, ENSG00000158669, ENSG00000112667, ENSG00000172667, ENSG00000171570, ENSG00000185115, ENSG00000012232, ENSG00000141646, ENSG00000050820, ENSG00000127870, ENSG00000163513, ENSG00000153071, ENSG00000179295, ENSG00000221983, ENSG00000153487, ENSG00000116183, ENSG00000101189, ENSG00000145349, ENSG00000120616, ENSG00000113916, ENSG00000146678, ENSG00000167565, ENSG00000006831, ENSG0000…	1839	341	13528	1.20805	1	0.820119	85.0582
GOTERM_BP_FAT	GO:0045792~negative regulation of cell size	19	0.712411	0.118798	ENSG00000149547, ENSG00000153071, ENSG00000129355, ENSG00000105329, ENSG00000110888, ENSG00000153487, ENSG00000113575, ENSG00000113916, ENSG00000171791, ENSG00000140009, ENSG00000165699, ENSG00000167565, ENSG00000103197, ENSG00000155792, ENSG00000006831, ENSG00000163697, ENSG00000141646, ENSG00000140961, ENSG00000127870	1839	99	13528	1.41179	1	0.860907	90.4132
GOTERM_BP_FAT	GO:0001558~regulation of cell growth	33	1.23735	0.139599	ENSG00000149547, ENSG00000162761, ENSG00000129355, ENSG00000112667, ENSG00000105329, ENSG00000171570, ENSG00000110888, ENSG00000130203, ENSG00000165060, ENSG00000198000, ENSG00000090006, ENSG00000006327, ENSG00000171791, ENSG00000012232, ENSG00000120833, ENSG00000186660, ENSG00000186868, ENSG00000141646, ENSG00000050820, ENSG00000127870, ENSG00000153071, ENSG00000153487, ENSG00000113575, ENSG0000…	1839	194	13528	1.25131	1	0.890624	93.8436
GOTERM_BP_FAT	GO:0045926~negative regulation of growth	19	0.712411	0.232599	ENSG00000149547, ENSG00000153071, ENSG00000129355, ENSG00000105329, ENSG00000110888, ENSG00000153487, ENSG00000105327, ENSG00000113575, ENSG00000113916, ENSG00000165060, ENSG00000171791, ENSG00000140009, ENSG00000167565, ENSG00000169398, ENSG00000006831, ENSG00000163697, ENSG00000141646, ENSG00000140961, ENSG00000127870	1839	110	13528	1.27061	1	0.953839	99.2616
GOTERM_BP_FAT	GO:0030308~negative regulation of cell growth	16	0.599925	0.26319	ENSG00000149547, ENSG00000153071, ENSG00000129355, ENSG00000105329, ENSG00000110888, ENSG00000153487, ENSG00000113575, ENSG00000113916, ENSG00000171791, ENSG00000140009, ENSG00000167565, ENSG00000006831, ENSG00000163697, ENSG00000141646, ENSG00000140961, ENSG00000127870	1839	92	13528	1.27933	1	0.961198	99.6527
Annotation Cluster 58	Enrichment Score: 0.9028482931337606
Category	Term	Count	%	PValue	Genes	List Total	Pop Hits	Pop Total	Fold Enrichment	Bonferroni	Benjamini	FDR
GOTERM_BP_FAT	GO:0043547~positive regulation of GTPase activity	8	0.299963	0.0224786	ENSG00000017797, ENSG00000186635, ENSG00000165699, ENSG00000103197, ENSG00000097096, ENSG00000087258, ENSG00000196712, ENSG00000169032	1839	22	13528	2.67497	1	0.515017	34.395
GOTERM_BP_FAT	GO:0032320~positive regulation of Ras GTPase activity	6	0.224972	0.0699168	ENSG00000017797, ENSG00000186635, ENSG00000165699, ENSG00000097096, ENSG00000196712, ENSG00000169032	1839	17	13528	2.5963	1	0.76839	73.9156
GOTERM_BP_FAT	GO:0032319~regulation of Rho GTPase activity	7	0.262467	0.171263	ENSG00000017797, ENSG00000007168, ENSG00000186635, ENSG00000165699, ENSG00000097096, ENSG00000113916, ENSG00000180263	1839	28	13528	1.83904	1	0.916642	96.9281
GOTERM_BP_FAT	GO:0032321~positive regulation of Rho GTPase activity	4	0.149981	0.294311	ENSG00000017797, ENSG00000186635, ENSG00000165699, ENSG00000097096	1839	14	13528	2.10176	1	0.970319	99.844
GOTERM_MF_FAT	GO:0005100~Rho GTPase activator activity	6	0.224972	0.386311	ENSG00000017797, ENSG00000186635, ENSG00000100852, ENSG00000099331, ENSG00000097096, ENSG00000160007	1764	30	12983	1.472	1	0.985279	99.9677
Annotation Cluster 59	Enrichment Score: 0.8985027789797498
Category	Term	Count	%	PValue	Genes	List Total	Pop Hits	Pop Total	Fold Enrichment	Bonferroni	Benjamini	FDR
GOTERM_MF_FAT	GO:0016407~acetyltransferase activity	19	0.712411	0.0249473	ENSG00000110583, ENSG00000198408, ENSG00000135372, ENSG00000116906, ENSG00000134014, ENSG00000100116, ENSG00000108773, ENSG00000134852, ENSG00000121579, ENSG00000120616, ENSG00000160216, ENSG00000139977, ENSG00000162227, ENSG00000100522, ENSG00000095321, ENSG00000150768, ENSG00000080603, ENSG00000153395, ENSG00000148835	1764	82	12983	1.70536	1	0.448782	34.0277
GOTERM_MF_FAT	GO:0008080~N-acetyltransferase activity	14	0.524934	0.136157	ENSG00000110583, ENSG00000198408, ENSG00000135372, ENSG00000134014, ENSG00000108773, ENSG00000121579, ENSG00000134852, ENSG00000120616, ENSG00000160216, ENSG00000139977, ENSG00000162227, ENSG00000100522, ENSG00000080603, ENSG00000148835	1764	69	12983	1.49333	1	0.864123	91.0158
GOTERM_MF_FAT	GO:0016410~N-acyltransferase activity	16	0.599925	0.149733	ENSG00000110583, ENSG00000198408, ENSG00000135372, ENSG00000134014, ENSG00000108773, ENSG00000134852, ENSG00000121579, ENSG00000160216, ENSG00000120616, ENSG00000139977, ENSG00000090661, ENSG00000023330, ENSG00000162227, ENSG00000100522, ENSG00000080603, ENSG00000148835	1764	83	12983	1.41879	1	0.878601	93.0783
GOTERM_MF_FAT	GO:0004468~lysine N-acetyltransferase activity	8	0.299963	0.251508	ENSG00000198408, ENSG00000162227, ENSG00000134014, ENSG00000108773, ENSG00000134852, ENSG00000080603, ENSG00000120616, ENSG00000148835	1764	38	12983	1.54947	1	0.95057	99.1515
GOTERM_MF_FAT	GO:0004402~histone acetyltransferase activity	8	0.299963	0.251508	ENSG00000198408, ENSG00000162227, ENSG00000134014, ENSG00000108773, ENSG00000134852, ENSG00000080603, ENSG00000120616, ENSG00000148835	1764	38	12983	1.54947	1	0.95057	99.1515
Annotation Cluster 60	Enrichment Score: 0.8700910043937388
Category	Term	Count	%	PValue	Genes	List Total	Pop Hits	Pop Total	Fold Enrichment	Bonferroni	Benjamini	FDR
GOTERM_BP_FAT	GO:0043434~response to peptide hormone stimulus	31	1.16235	0.0252194	ENSG00000142330, ENSG00000177885, ENSG00000138030, ENSG00000149485, ENSG00000054356, ENSG00000176387, ENSG00000173039, ENSG00000165140, ENSG00000171791, ENSG00000120833, ENSG00000172270, ENSG00000105221, ENSG00000070785, ENSG00000128564, ENSG00000090273, ENSG00000145191, ENSG00000050820, ENSG00000145386, ENSG00000175866, ENSG00000103994, ENSG00000169047, ENSG00000160712, ENSG00000185338, ENSG0000…	1839	154	13528	1.48079	1	0.54781	37.7228
GOTERM_BP_FAT	GO:0032868~response to insulin stimulus	21	0.787402	0.0468927	ENSG00000142330, ENSG00000175866, ENSG00000103994, ENSG00000169047, ENSG00000138030, ENSG00000177885, ENSG00000149485, ENSG00000054356, ENSG00000146678, ENSG00000176387, ENSG00000173039, ENSG00000165140, ENSG00000186951, ENSG00000184557, ENSG00000105723, ENSG00000165699, ENSG00000170145, ENSG00000105221, ENSG00000128564, ENSG00000134324, ENSG00000050820	1839	100	13528	1.5448	1	0.680043	58.9531
GOTERM_BP_FAT	GO:0008286~insulin receptor signaling pathway	9	0.337458	0.120272	ENSG00000175866, ENSG00000103994, ENSG00000169047, ENSG00000105723, ENSG00000170145, ENSG00000105221, ENSG00000177885, ENSG00000146678, ENSG00000050820	1839	37	13528	1.78934	1	0.862333	90.7062
GOTERM_BP_FAT	GO:0032870~cellular response to hormone stimulus	23	0.862392	0.189387	ENSG00000142330, ENSG00000175866, ENSG00000103994, ENSG00000179295, ENSG00000169047, ENSG00000174021, ENSG00000177885, ENSG00000146678, ENSG00000114302, ENSG00000165140, ENSG00000188191, ENSG00000120833, ENSG00000059769, ENSG00000105723, ENSG00000170145, ENSG00000105221, ENSG00000006831, ENSG00000172354, ENSG00000134324, ENSG00000213024, ENSG00000050820, ENSG00000176533, ENSG00000120129	1839	133	13528	1.27212	1	0.933062	97.9612
GOTERM_BP_FAT	GO:0009725~response to hormone stimulus	57	2.13723	0.190848	ENSG00000142330, ENSG00000105173, ENSG00000174021, ENSG00000138030, ENSG00000177885, ENSG00000054356, ENSG00000176387, ENSG00000173039, ENSG00000013561, ENSG00000165140, ENSG00000059769, ENSG00000172270, ENSG00000168615, ENSG00000090273, ENSG00000145191, ENSG00000050820, ENSG00000169032, ENSG00000145386, ENSG00000120129, ENSG00000163513, ENSG00000112658, ENSG00000179295, ENSG00000146678, ENSG0000…	1839	367	13528	1.14251	1	0.932832	98.0283
GOTERM_BP_FAT	GO:0009719~response to endogenous stimulus	61	2.28721	0.253115	ENSG00000142330, ENSG00000105173, ENSG00000174021, ENSG00000138030, ENSG00000177885, ENSG00000054356, ENSG00000176387, ENSG00000173039, ENSG00000013561, ENSG00000188690, ENSG00000165140, ENSG00000059769, ENSG00000172270, ENSG00000168615, ENSG00000090273, ENSG00000145191, ENSG00000050820, ENSG00000169032, ENSG00000133027, ENSG00000145386, ENSG00000120129, ENSG00000163513, ENSG00000112658, ENSG0000…	1839	405	13528	1.10797	1	0.959622	99.5532
GOTERM_BP_FAT	GO:0010033~response to organic substance	105	3.93701	0.266906	ENSG00000109971, ENSG00000142330, ENSG00000072274, ENSG00000144224, ENSG00000138030, ENSG00000172175, ENSG00000173039, ENSG00000013561, ENSG00000188690, ENSG00000139193, ENSG00000059769, ENSG00000168615, ENSG00000051108, ENSG00000181284, ENSG00000088832, ENSG00000050820, ENSG00000163513, ENSG00000112658, ENSG00000126456, ENSG00000197943, ENSG00000090020, ENSG00000087087, ENSG00000182670, ENSG0000…	1839	721	13528	1.07129	1	0.962235	99.6838
GOTERM_BP_FAT	GO:0032869~cellular response to insulin stimulus	12	0.449944	0.315175	ENSG00000142330, ENSG00000175866, ENSG00000165140, ENSG00000103994, ENSG00000169047, ENSG00000105723, ENSG00000170145, ENSG00000105221, ENSG00000177885, ENSG00000134324, ENSG00000146678, ENSG00000050820	1839	68	13528	1.29815	1	0.975639	99.9106
Annotation Cluster 61	Enrichment Score: 0.866746526000447
Category	Term	Count	%	PValue	Genes	List Total	Pop Hits	Pop Total	Fold Enrichment	Bonferroni	Benjamini	FDR
GOTERM_BP_FAT	GO:0051099~positive regulation of binding	17	0.63742	0.0578099	ENSG00000147649, ENSG00000152409, ENSG00000105329, ENSG00000068024, ENSG00000011052, ENSG00000172175, ENSG00000167550, ENSG00000173039, ENSG00000113525, ENSG00000172071, ENSG00000181163, ENSG00000134070, ENSG00000198668, ENSG00000154813, ENSG00000088832, ENSG00000142867, ENSG00000165672	1839	78	13528	1.60327	1	0.72615	66.8474
GOTERM_BP_FAT	GO:0051098~regulation of binding	28	1.04987	0.0907891	ENSG00000142655, ENSG00000100823, ENSG00000152409, ENSG00000105329, ENSG00000186063, ENSG00000100292, ENSG00000004487, ENSG00000106290, ENSG00000167550, ENSG00000172175, ENSG00000173039, ENSG00000171791, ENSG00000181163, ENSG00000134070, ENSG00000154813, ENSG00000088832, ENSG00000141646, ENSG00000147649, ENSG00000068024, ENSG00000011052, ENSG00000173334, ENSG00000069399, ENSG00000113525, ENSG0000…	1839	153	13528	1.34623	1	0.807714	82.8752
GOTERM_BP_FAT	GO:0051101~regulation of DNA binding	22	0.824897	0.14035	ENSG00000147649, ENSG00000142655, ENSG00000100823, ENSG00000152409, ENSG00000105329, ENSG00000100292, ENSG00000004487, ENSG00000106290, ENSG00000068024, ENSG00000011052, ENSG00000173334, ENSG00000172175, ENSG00000069399, ENSG00000167550, ENSG00000173039, ENSG00000113525, ENSG00000162227, ENSG00000181163, ENSG00000134070, ENSG00000198668, ENSG00000142867, ENSG00000165672	1839	121	13528	1.33749	1	0.889307	93.9425
GOTERM_BP_FAT	GO:0043388~positive regulation of DNA binding	14	0.524934	0.148088	ENSG00000113525, ENSG00000152409, ENSG00000147649, ENSG00000181163, ENSG00000105329, ENSG00000134070, ENSG00000198668, ENSG00000068024, ENSG00000011052, ENSG00000172175, ENSG00000142867, ENSG00000167550, ENSG00000173039, ENSG00000165672	1839	70	13528	1.47123	1	0.899581	94.8774
GOTERM_BP_FAT	GO:0051091~positive regulation of transcription factor activity	12	0.449944	0.184579	ENSG00000113525, ENSG00000152409, ENSG00000147649, ENSG00000181163, ENSG00000105329, ENSG00000134070, ENSG00000068024, ENSG00000172175, ENSG00000142867, ENSG00000167550, ENSG00000173039, ENSG00000165672	1839	60	13528	1.47123	1	0.92901	97.725
GOTERM_BP_FAT	GO:0051092~positive regulation of NF-kappaB transcription factor activity	9	0.337458	0.185247	ENSG00000147649, ENSG00000181163, ENSG00000105329, ENSG00000134070, ENSG00000172175, ENSG00000142867, ENSG00000167550, ENSG00000173039, ENSG00000165672	1839	41	13528	1.61477	1	0.929142	97.7593
GOTERM_BP_FAT	GO:0051090~regulation of transcription factor activity	18	0.674916	0.229654	ENSG00000147649, ENSG00000142655, ENSG00000152409, ENSG00000105329, ENSG00000100292, ENSG00000004487, ENSG00000106290, ENSG00000068024, ENSG00000173334, ENSG00000172175, ENSG00000167550, ENSG00000173039, ENSG00000113525, ENSG00000162227, ENSG00000181163, ENSG00000134070, ENSG00000142867, ENSG00000165672	1839	103	13528	1.28554	1	0.952171	99.2073
Annotation Cluster 62	Enrichment Score: 0.8624915426705946
Category	Term	Count	%	PValue	Genes	List Total	Pop Hits	Pop Total	Fold Enrichment	Bonferroni	Benjamini	FDR
GOTERM_BP_FAT	GO:0016044~membrane organization	66	2.47469	0.0294139	ENSG00000109971, ENSG00000006114, ENSG00000072274, ENSG00000109686, ENSG00000073921, ENSG00000197081, ENSG00000095066, ENSG00000024422, ENSG00000157077, ENSG00000188603, ENSG00000118640, ENSG00000171365, ENSG00000131236, ENSG00000110047, ENSG00000135441, ENSG00000133026, ENSG00000163513, ENSG00000113615, ENSG00000153071, ENSG00000116906, ENSG00000141458, ENSG00000188428, ENSG00000166900, ENSG0000…	1839	381	13528	1.2743	1	0.571291	42.5081
GOTERM_BP_FAT	GO:0010324~membrane invagination	34	1.27484	0.296474	ENSG00000006114, ENSG00000072274, ENSG00000073921, ENSG00000197081, ENSG00000130203, ENSG00000095066, ENSG00000157077, ENSG00000024422, ENSG00000188603, ENSG00000110880, ENSG00000140022, ENSG00000171365, ENSG00000131236, ENSG00000136717, ENSG00000110047, ENSG00000142192, ENSG00000162337, ENSG00000157191, ENSG00000174775, ENSG00000163513, ENSG00000153071, ENSG00000141458, ENSG00000155849, ENSG0000…	1839	220	13528	1.13686	1	0.970961	99.8526
GOTERM_BP_FAT	GO:0006897~endocytosis	34	1.27484	0.296474	ENSG00000006114, ENSG00000072274, ENSG00000073921, ENSG00000197081, ENSG00000130203, ENSG00000095066, ENSG00000157077, ENSG00000024422, ENSG00000188603, ENSG00000110880, ENSG00000140022, ENSG00000171365, ENSG00000131236, ENSG00000136717, ENSG00000110047, ENSG00000142192, ENSG00000162337, ENSG00000157191, ENSG00000174775, ENSG00000163513, ENSG00000153071, ENSG00000141458, ENSG00000155849, ENSG0000…	1839	220	13528	1.13686	1	0.970961	99.8526
Annotation Cluster 63	Enrichment Score: 0.856992947301347
Category	Term	Count	%	PValue	Genes	List Total	Pop Hits	Pop Total	Fold Enrichment	Bonferroni	Benjamini	FDR
GOTERM_BP_FAT	GO:0043484~regulation of RNA splicing	8	0.299963	0.0130352	ENSG00000181163, ENSG00000179837, ENSG00000132819, ENSG00000070495, ENSG00000197728, ENSG00000110700, ENSG00000103067, ENSG00000104852	1839	20	13528	2.94247	1	0.386896	21.5937
GOTERM_BP_FAT	GO:0050684~regulation of mRNA processing	4	0.149981	0.412361	ENSG00000096063, ENSG00000181163, ENSG00000179837, ENSG00000070495	1839	17	13528	1.73086	1	0.987727	99.9948
GOTERM_BP_FAT	GO:0048024~regulation of nuclear mRNA splicing, via spliceosome	3	0.112486	0.499605	ENSG00000181163, ENSG00000179837, ENSG00000070495	1839	12	13528	1.83904	1	0.994276	99.9997
Annotation Cluster 64	Enrichment Score: 0.8421000778573072
Category	Term	Count	%	PValue	Genes	List Total	Pop Hits	Pop Total	Fold Enrichment	Bonferroni	Benjamini	FDR
GOTERM_BP_FAT	GO:0001952~regulation of cell-matrix adhesion	8	0.299963	0.0641068	ENSG00000119547, ENSG00000171791, ENSG00000165699, ENSG00000103197, ENSG00000113916, ENSG00000186575, ENSG00000051382, ENSG00000196712	1839	27	13528	2.17961	1	0.746503	70.7232
GOTERM_BP_FAT	GO:0030155~regulation of cell adhesion	24	0.899888	0.16437	ENSG00000173406, ENSG00000105329, ENSG00000113575, ENSG00000149084, ENSG00000186575, ENSG00000154305, ENSG00000197122, ENSG00000113916, ENSG00000196712, ENSG00000075945, ENSG00000130702, ENSG00000108669, ENSG00000119547, ENSG00000148180, ENSG00000120708, ENSG00000141522, ENSG00000171791, ENSG00000165699, ENSG00000008256, ENSG00000103197, ENSG00000140416, ENSG00000168615, ENSG00000051382, ENSG0000…	1839	137	13528	1.28867	1	0.913666	96.4182
GOTERM_BP_FAT	GO:0010810~regulation of cell-substrate adhesion	9	0.337458	0.28247	ENSG00000119547, ENSG00000171791, ENSG00000165699, ENSG00000103197, ENSG00000149084, ENSG00000113916, ENSG00000186575, ENSG00000051382, ENSG00000196712	1839	46	13528	1.43925	1	0.96787	99.7876
Annotation Cluster 65	Enrichment Score: 0.801150409941304
Category	Term	Count	%	PValue	Genes	List Total	Pop Hits	Pop Total	Fold Enrichment	Bonferroni	Benjamini	FDR
GOTERM_BP_FAT	GO:0006357~regulation of transcription from RNA polymerase II promoter	127	4.7619	0.00192715	ENSG00000125740, ENSG00000171056, ENSG00000163995, ENSG00000169136, ENSG00000069667, ENSG00000141002, ENSG00000173039, ENSG00000013561, ENSG00000086102, ENSG00000176896, ENSG00000153162, ENSG00000197757, ENSG00000167074, ENSG00000130726, ENSG00000144021, ENSG00000113387, ENSG00000175550, ENSG00000118689, ENSG00000169131, ENSG00000141646, ENSG00000141905, ENSG00000198791, ENSG00000112658, ENSG0000…	1839	727	13528	1.28505	0.999475	0.137638	3.51326
GOTERM_MF_FAT	GO:0016563~transcription activator activity	76	2.84964	0.00389618	ENSG00000186260, ENSG00000100823, ENSG00000185024, ENSG00000141040, ENSG00000105173, ENSG00000066117, ENSG00000122882, ENSG00000171222, ENSG00000013561, ENSG00000100003, ENSG00000015153, ENSG00000107175, ENSG00000214114, ENSG00000130726, ENSG00000063978, ENSG00000078043, ENSG00000113387, ENSG00000118689, ENSG00000166529, ENSG00000141646, ENSG00000127870, ENSG00000198791, ENSG00000198707, ENSG0000…	1764	410	12983	1.36429	0.995618	0.176288	6.22491
GOTERM_BP_FAT	GO:0045941~positive regulation of transcription	85	3.1871	0.192286	ENSG00000163884, ENSG00000186260, ENSG00000185024, ENSG00000141040, ENSG00000135334, ENSG00000066117, ENSG00000105173, ENSG00000163995, ENSG00000112561, ENSG00000069667, ENSG00000013561, ENSG00000161011, ENSG00000173039, ENSG00000153162, ENSG00000100003, ENSG00000015153, ENSG00000130726, ENSG00000063978, ENSG00000078043, ENSG00000196235, ENSG00000118689, ENSG00000166529, ENSG00000141646, ENSG0000…	1839	564	13528	1.10864	1	0.933172	98.0923
GOTERM_BP_FAT	GO:0010604~positive regulation of macromolecule metabolic process	126	4.72441	0.201382	ENSG00000163884, ENSG00000185024, ENSG00000163995, ENSG00000205220, ENSG00000069667, ENSG00000173039, ENSG00000013561, ENSG00000100003, ENSG00000153162, ENSG00000089053, ENSG00000130726, ENSG00000128973, ENSG00000118689, ENSG00000168615, ENSG00000088832, ENSG00000141646, ENSG00000166529, ENSG00000141905, ENSG00000198791, ENSG00000034152, ENSG00000112658, ENSG00000204301, ENSG00000073614, ENSG0000…	1839	857	13528	1.08154	1	0.937788	98.4536
GOTERM_BP_FAT	GO:0051254~positive regulation of RNA metabolic process	72	2.69966	0.240359	ENSG00000163884, ENSG00000186260, ENSG00000135334, ENSG00000105173, ENSG00000066117, ENSG00000163995, ENSG00000112561, ENSG00000069667, ENSG00000013561, ENSG00000161011, ENSG00000173039, ENSG00000153162, ENSG00000100003, ENSG00000130726, ENSG00000063978, ENSG00000078043, ENSG00000196235, ENSG00000118689, ENSG00000166529, ENSG00000141646, ENSG00000127870, ENSG00000169032, ENSG00000141905, ENSG0000…	1839	481	13528	1.10113	1	0.956225	99.3885
GOTERM_BP_FAT	GO:0010628~positive regulation of gene expression	86	3.2246	0.243434	ENSG00000163884, ENSG00000186260, ENSG00000185024, ENSG00000141040, ENSG00000135334, ENSG00000066117, ENSG00000105173, ENSG00000163995, ENSG00000112561, ENSG00000069667, ENSG00000013561, ENSG00000161011, ENSG00000173039, ENSG00000153162, ENSG00000100003, ENSG00000015153, ENSG00000130726, ENSG00000063978, ENSG00000078043, ENSG00000196235, ENSG00000118689, ENSG00000166529, ENSG00000141646, ENSG0000…	1839	581	13528	1.08887	1	0.957037	99.4328
GOTERM_BP_FAT	GO:0045893~positive regulation of transcription, DNA-dependent	71	2.66217	0.258207	ENSG00000163884, ENSG00000186260, ENSG00000135334, ENSG00000105173, ENSG00000066117, ENSG00000163995, ENSG00000112561, ENSG00000069667, ENSG00000013561, ENSG00000161011, ENSG00000173039, ENSG00000153162, ENSG00000100003, ENSG00000130726, ENSG00000063978, ENSG00000078043, ENSG00000196235, ENSG00000118689, ENSG00000166529, ENSG00000141646, ENSG00000127870, ENSG00000141905, ENSG00000034152, ENSG0000…	1839	477	13528	1.09494	1	0.960453	99.6065
GOTERM_BP_FAT	GO:0045935~positive regulation of nucleobase, nucleoside, nucleotide and nucleic acid metabolic process	91	3.41207	0.285896	ENSG00000163884, ENSG00000186260, ENSG00000185024, ENSG00000141040, ENSG00000135334, ENSG00000066117, ENSG00000105173, ENSG00000163995, ENSG00000112561, ENSG00000069667, ENSG00000013561, ENSG00000161011, ENSG00000173039, ENSG00000100003, ENSG00000153162, ENSG00000015153, ENSG00000130726, ENSG00000063978, ENSG00000078043, ENSG00000196235, ENSG00000118689, ENSG00000166529, ENSG00000141646, ENSG0000…	1839	624	13528	1.07278	1	0.968572	99.8056
GOTERM_BP_FAT	GO:0051173~positive regulation of nitrogen compound metabolic process	92	3.44957	0.354865	ENSG00000163884, ENSG00000186260, ENSG00000185024, ENSG00000141040, ENSG00000135334, ENSG00000066117, ENSG00000105173, ENSG00000163995, ENSG00000112561, ENSG00000069667, ENSG00000013561, ENSG00000161011, ENSG00000173039, ENSG00000100003, ENSG00000153162, ENSG00000015153, ENSG00000130726, ENSG00000063978, ENSG00000078043, ENSG00000196235, ENSG00000118689, ENSG00000166529, ENSG00000141646, ENSG0000…	1839	644	13528	1.05088	1	0.98151	99.9704
GOTERM_BP_FAT	GO:0010557~positive regulation of macromolecule biosynthetic process	91	3.41207	0.4623	ENSG00000163884, ENSG00000186260, ENSG00000185024, ENSG00000141040, ENSG00000135334, ENSG00000066117, ENSG00000105173, ENSG00000163995, ENSG00000112561, ENSG00000069667, ENSG00000013561, ENSG00000161011, ENSG00000173039, ENSG00000100003, ENSG00000153162, ENSG00000015153, ENSG00000130726, ENSG00000063978, ENSG00000078043, ENSG00000196235, ENSG00000118689, ENSG00000166529, ENSG00000145191, ENSG0000…	1839	654	13528	1.02357	1	0.99193	99.999
GOTERM_BP_FAT	GO:0031328~positive regulation of cellular biosynthetic process	94	3.52456	0.520969	ENSG00000163884, ENSG00000186260, ENSG00000185024, ENSG00000141040, ENSG00000135334, ENSG00000066117, ENSG00000105173, ENSG00000163995, ENSG00000112561, ENSG00000069667, ENSG00000013561, ENSG00000161011, ENSG00000173039, ENSG00000100003, ENSG00000153162, ENSG00000015153, ENSG00000130726, ENSG00000063978, ENSG00000078043, ENSG00000196235, ENSG00000118689, ENSG00000166529, ENSG00000145191, ENSG0000…	1839	685	13528	1.00946	1	0.995185	99.9999
GOTERM_BP_FAT	GO:0009891~positive regulation of biosynthetic process	95	3.56205	0.537083	ENSG00000163884, ENSG00000186260, ENSG00000185024, ENSG00000141040, ENSG00000135334, ENSG00000066117, ENSG00000105173, ENSG00000163995, ENSG00000112561, ENSG00000069667, ENSG00000013561, ENSG00000161011, ENSG00000173039, ENSG00000100003, ENSG00000153162, ENSG00000015153, ENSG00000130726, ENSG00000063978, ENSG00000078043, ENSG00000196235, ENSG00000118689, ENSG00000166529, ENSG00000145191, ENSG0000…	1839	695	13528	1.00552	1	0.995841	99.9999
GOTERM_BP_FAT	GO:0045944~positive regulation of transcription from RNA polymerase II promoter	49	1.83727	0.66721	ENSG00000186260, ENSG00000135334, ENSG00000163995, ENSG00000112561, ENSG00000069667, ENSG00000173039, ENSG00000161011, ENSG00000153162, ENSG00000063978, ENSG00000196235, ENSG00000118689, ENSG00000141646, ENSG00000141905, ENSG00000198791, ENSG00000163848, ENSG00000112658, ENSG00000134852, ENSG00000147044, ENSG00000110693, ENSG00000113658, ENSG00000120616, ENSG00000012822, ENSG00000067082, ENSG0000…	1839	371	13528	0.97157	1	0.999006	100
Annotation Cluster 66	Enrichment Score: 0.7906675025473449
Category	Term	Count	%	PValue	Genes	List Total	Pop Hits	Pop Total	Fold Enrichment	Bonferroni	Benjamini	FDR
GOTERM_BP_FAT	GO:0006914~autophagy	11	0.412448	0.0270369	ENSG00000168397, ENSG00000168010, ENSG00000123395, ENSG00000188603, ENSG00000169228, ENSG00000126581, ENSG00000113273, ENSG00000152348, ENSG00000057663, ENSG00000140941, ENSG00000085978	1839	38	13528	2.12942	1	0.559188	39.8409
GOTERM_BP_FAT	GO:0016236~macroautophagy	5	0.187477	0.111081	ENSG00000123395, ENSG00000188603, ENSG00000126581, ENSG00000057663, ENSG00000085978	1839	14	13528	2.6272	1	0.84648	88.7309
GOTERM_BP_FAT	GO:0031669~cellular response to nutrient levels	10	0.374953	0.134562	ENSG00000105173, ENSG00000100292, ENSG00000170608, ENSG00000123395, ENSG00000147883, ENSG00000188603, ENSG00000149485, ENSG00000126581, ENSG00000057663, ENSG00000085978	1839	44	13528	1.67186	1	0.88557	93.1399
GOTERM_BP_FAT	GO:0000045~autophagic vacuole formation	4	0.149981	0.216604	ENSG00000123395, ENSG00000126581, ENSG00000057663, ENSG00000085978	1839	12	13528	2.45206	1	0.944763	98.9177
GOTERM_BP_FAT	GO:0031668~cellular response to extracellular stimulus	12	0.449944	0.246731	ENSG00000134333, ENSG00000105173, ENSG00000100292, ENSG00000170608, ENSG00000123395, ENSG00000147883, ENSG00000188603, ENSG00000149485, ENSG00000110436, ENSG00000126581, ENSG00000057663, ENSG00000085978	1839	64	13528	1.37928	1	0.957966	99.4769
GOTERM_BP_FAT	GO:0009267~cellular response to starvation	7	0.262467	0.262532	ENSG00000170608, ENSG00000123395, ENSG00000188603, ENSG00000149485, ENSG00000126581, ENSG00000057663, ENSG00000085978	1839	32	13528	1.60916	1	0.961172	99.6469
GOTERM_BP_FAT	GO:0042594~response to starvation	7	0.262467	0.514914	ENSG00000170608, ENSG00000123395, ENSG00000188603, ENSG00000149485, ENSG00000126581, ENSG00000057663, ENSG00000085978	1839	42	13528	1.22603	1	0.994928	99.9999
Annotation Cluster 67	Enrichment Score: 0.7797602811679071
Category	Term	Count	%	PValue	Genes	List Total	Pop Hits	Pop Total	Fold Enrichment	Bonferroni	Benjamini	FDR
GOTERM_BP_FAT	GO:0000302~response to reactive oxygen species	16	0.599925	0.0776509	ENSG00000126432, ENSG00000106366, ENSG00000152894, ENSG00000100292, ENSG00000130203, ENSG00000167419, ENSG00000173039, ENSG00000116288, ENSG00000171791, ENSG00000089159, ENSG00000140416, ENSG00000168615, ENSG00000087258, ENSG00000104695, ENSG00000120129, ENSG00000165672	1839	75	13528	1.56932	1	0.789631	77.6568
GOTERM_BP_FAT	GO:0006979~response to oxidative stress	28	1.04987	0.166072	ENSG00000152894, ENSG00000048392, ENSG00000100292, ENSG00000130203, ENSG00000182372, ENSG00000167419, ENSG00000173039, ENSG00000115694, ENSG00000116288, ENSG00000171791, ENSG00000103415, ENSG00000089159, ENSG00000168615, ENSG00000165392, ENSG00000169032, ENSG00000120129, ENSG00000126432, ENSG00000106366, ENSG00000171503, ENSG00000184752, ENSG00000012061, ENSG00000001084, ENSG00000120885, ENSG0000…	1839	164	13528	1.25593	1	0.913853	96.551
GOTERM_BP_FAT	GO:0010035~response to inorganic substance	34	1.27484	0.169183	ENSG00000072274, ENSG00000186919, ENSG00000152894, ENSG00000100292, ENSG00000130203, ENSG00000165060, ENSG00000138030, ENSG00000167419, ENSG00000188690, ENSG00000173039, ENSG00000116288, ENSG00000171791, ENSG00000172270, ENSG00000036828, ENSG00000089159, ENSG00000168615, ENSG00000004864, ENSG00000120129, ENSG00000184009, ENSG00000126432, ENSG00000106366, ENSG00000141458, ENSG00000197943, ENSG0000…	1839	205	13528	1.22005	1	0.916677	96.7819
GOTERM_BP_FAT	GO:0042542~response to hydrogen peroxide	10	0.374953	0.348466	ENSG00000116288, ENSG00000171791, ENSG00000100292, ENSG00000168615, ENSG00000087258, ENSG00000104695, ENSG00000167419, ENSG00000173039, ENSG00000165672, ENSG00000120129	1839	56	13528	1.3136	1	0.980679	99.9645
Annotation Cluster 68	Enrichment Score: 0.7741212017315532
Category	Term	Count	%	PValue	Genes	List Total	Pop Hits	Pop Total	Fold Enrichment	Bonferroni	Benjamini	FDR
GOTERM_BP_FAT	GO:0009116~nucleoside metabolic process	16	0.599925	0.0223885	ENSG00000198931, ENSG00000137364, ENSG00000099810, ENSG00000213339, ENSG00000161542, ENSG00000120137, ENSG00000122643, ENSG00000116237, ENSG00000183696, ENSG00000188641, ENSG00000011052, ENSG00000168393, ENSG00000171793, ENSG00000151576, ENSG00000133027, ENSG00000156136	1839	64	13528	1.83904	1	0.516457	34.2828
GOTERM_BP_FAT	GO:0009119~ribonucleoside metabolic process	11	0.412448	0.0861786	ENSG00000198931, ENSG00000137364, ENSG00000213339, ENSG00000120137, ENSG00000116237, ENSG00000183696, ENSG00000188641, ENSG00000011052, ENSG00000171793, ENSG00000151576, ENSG00000133027	1839	46	13528	1.75908	1	0.804741	81.1915
GOTERM_BP_FAT	GO:0046498~S-adenosylhomocysteine metabolic process	3	0.112486	0.190801	ENSG00000137364, ENSG00000116237, ENSG00000133027	1839	6	13528	3.67809	1	0.933373	98.0262
GOTERM_BP_FAT	GO:0046128~purine ribonucleoside metabolic process	7	0.262467	0.192771	ENSG00000198931, ENSG00000137364, ENSG00000213339, ENSG00000120137, ENSG00000116237, ENSG00000151576, ENSG00000133027	1839	29	13528	1.77563	1	0.93251	98.1134
GOTERM_BP_FAT	GO:0042278~purine nucleoside metabolic process	7	0.262467	0.192771	ENSG00000198931, ENSG00000137364, ENSG00000213339, ENSG00000120137, ENSG00000116237, ENSG00000151576, ENSG00000133027	1839	29	13528	1.77563	1	0.93251	98.1134
GOTERM_BP_FAT	GO:0009163~nucleoside biosynthetic process	3	0.112486	0.297993	ENSG00000198931, ENSG00000213339, ENSG00000151576	1839	8	13528	2.75856	1	0.9708	99.8584
GOTERM_BP_FAT	GO:0042451~purine nucleoside biosynthetic process	3	0.112486	0.297993	ENSG00000198931, ENSG00000213339, ENSG00000151576	1839	8	13528	2.75856	1	0.9708	99.8584
GOTERM_BP_FAT	GO:0046129~purine ribonucleoside biosynthetic process	3	0.112486	0.297993	ENSG00000198931, ENSG00000213339, ENSG00000151576	1839	8	13528	2.75856	1	0.9708	99.8584
GOTERM_BP_FAT	GO:0042455~ribonucleoside biosynthetic process	3	0.112486	0.297993	ENSG00000198931, ENSG00000213339, ENSG00000151576	1839	8	13528	2.75856	1	0.9708	99.8584
Annotation Cluster 69	Enrichment Score: 0.7722718214653357
Category	Term	Count	%	PValue	Genes	List Total	Pop Hits	Pop Total	Fold Enrichment	Bonferroni	Benjamini	FDR
GOTERM_MF_FAT	GO:0004622~lysophospholipase activity	6	0.224972	0.0158915	ENSG00000166183, ENSG00000143353, ENSG00000032444, ENSG00000163803, ENSG00000135241, ENSG00000120992	1764	12	12983	3.67999	1	0.353972	23.1822
GOTERM_MF_FAT	GO:0016298~lipase activity	17	0.63742	0.278734	ENSG00000100292, ENSG00000107798, ENSG00000163803, ENSG00000197943, ENSG00000135241, ENSG00000182621, ENSG00000166183, ENSG00000136699, ENSG00000143353, ENSG00000032444, ENSG00000100997, ENSG00000036828, ENSG00000184984, ENSG00000184381, ENSG00000123739, ENSG00000120992, ENSG00000134780	1764	100	12983	1.2512	1	0.960182	99.539
GOTERM_MF_FAT	GO:0004620~phospholipase activity	14	0.524934	0.334565	ENSG00000100292, ENSG00000197943, ENSG00000163803, ENSG00000135241, ENSG00000182621, ENSG00000166183, ENSG00000136699, ENSG00000143353, ENSG00000032444, ENSG00000036828, ENSG00000184984, ENSG00000184381, ENSG00000123739, ENSG00000120992	1764	83	12983	1.24144	1	0.975353	99.8776
GOTERM_MF_FAT	GO:0004091~carboxylesterase activity	14	0.524934	0.549641	ENSG00000158006, ENSG00000087085, ENSG00000163803, ENSG00000107798, ENSG00000135241, ENSG00000166183, ENSG00000143353, ENSG00000032444, ENSG00000100997, ENSG00000198848, ENSG00000184381, ENSG00000123739, ENSG00000120992, ENSG00000134780	1764	96	12983	1.07333	1	0.997596	99.9998
Annotation Cluster 70	Enrichment Score: 0.7721734674504902
Category	Term	Count	%	PValue	Genes	List Total	Pop Hits	Pop Total	Fold Enrichment	Bonferroni	Benjamini	FDR
GOTERM_MF_FAT	GO:0016208~AMP binding	7	0.262467	0.0966714	ENSG00000198931, ENSG00000188191, ENSG00000106617, ENSG00000079337, ENSG00000070729, ENSG00000132259, ENSG00000114302	1764	24	12983	2.14666	1	0.792235	81.2476
GOTERM_MF_FAT	GO:0030552~cAMP binding	5	0.187477	0.135754	ENSG00000188191, ENSG00000079337, ENSG00000070729, ENSG00000132259, ENSG00000114302	1764	15	12983	2.45333	1	0.865924	90.9466
GOTERM_MF_FAT	GO:0008603~cAMP-dependent protein kinase regulator activity	5	0.187477	0.162602	ENSG00000145491, ENSG00000188191, ENSG00000106617, ENSG00000079337, ENSG00000114302	1764	16	12983	2.29999	1	0.893968	94.6152
GOTERM_MF_FAT	GO:0030551~cyclic nucleotide binding	5	0.187477	0.382057	ENSG00000188191, ENSG00000079337, ENSG00000070729, ENSG00000132259, ENSG00000114302	1764	23	12983	1.6	1	0.98517	99.9638
Annotation Cluster 71	Enrichment Score: 0.7718220687805715
Category	Term	Count	%	PValue	Genes	List Total	Pop Hits	Pop Total	Fold Enrichment	Bonferroni	Benjamini	FDR
GOTERM_MF_FAT	GO:0016706~oxidoreductase activity, acting on paired donors, with incorporation or reduction of molecular oxygen, 2-oxoglutarate as one donor, and incorporation of one atom each of oxygen into both donors	8	0.299963	0.0756868	ENSG00000166135, ENSG00000072682, ENSG00000171570, ENSG00000089094, ENSG00000173120, ENSG00000070495, ENSG00000185624, ENSG00000106397	1764	28	12983	2.10285	1	0.745504	72.6312
GOTERM_MF_FAT	GO:0016702~oxidoreductase activity, acting on single donors with incorporation of molecular oxygen, incorporation of two atoms of oxygen	13	0.487439	0.177985	ENSG00000166135, ENSG00000072682, ENSG00000127663, ENSG00000073614, ENSG00000171570, ENSG00000089094, ENSG00000173120, ENSG00000158104, ENSG00000107537, ENSG00000070495, ENSG00000171988, ENSG00000106397, ENSG00000178467	1764	66	12983	1.44969	1	0.910424	96.0317
GOTERM_MF_FAT	GO:0016701~oxidoreductase activity, acting on single donors with incorporation of molecular oxygen	13	0.487439	0.191781	ENSG00000166135, ENSG00000072682, ENSG00000127663, ENSG00000073614, ENSG00000171570, ENSG00000089094, ENSG00000173120, ENSG00000158104, ENSG00000107537, ENSG00000070495, ENSG00000171988, ENSG00000106397, ENSG00000178467	1764	67	12983	1.42806	1	0.920454	96.9968
GOTERM_MF_FAT	GO:0031418~L-ascorbic acid binding	5	0.187477	0.316593	ENSG00000072682, ENSG00000171570, ENSG00000107537, ENSG00000106397, ENSG00000178467	1764	21	12983	1.75238	1	0.972061	99.8102
Annotation Cluster 72	Enrichment Score: 0.7638576655605833
Category	Term	Count	%	PValue	Genes	List Total	Pop Hits	Pop Total	Fold Enrichment	Bonferroni	Benjamini	FDR
GOTERM_BP_FAT	GO:0000077~DNA damage checkpoint	12	0.449944	0.0536616	ENSG00000179295, ENSG00000149554, ENSG00000104320, ENSG00000149311, ENSG00000091436, ENSG00000132819, ENSG00000159593, ENSG00000160469, ENSG00000103264, ENSG00000158019, ENSG00000145386, ENSG00000075131	1839	48	13528	1.83904	1	0.710902	64.034
GOTERM_BP_FAT	GO:0031572~G2/M transition DNA damage checkpoint	4	0.149981	0.255047	ENSG00000104320, ENSG00000160469, ENSG00000158019, ENSG00000145386	1839	13	13528	2.26344	1	0.959679	99.5742
GOTERM_BP_FAT	GO:0031576~G2/M transition checkpoint	4	0.149981	0.373373	ENSG00000104320, ENSG00000160469, ENSG00000158019, ENSG00000145386	1839	16	13528	1.83904	1	0.983475	99.9828
Annotation Cluster 73	Enrichment Score: 0.7612180169512572
Category	Term	Count	%	PValue	Genes	List Total	Pop Hits	Pop Total	Fold Enrichment	Bonferroni	Benjamini	FDR
GOTERM_MF_FAT	GO:0016791~phosphatase activity	45	1.68729	0.03865	ENSG00000173482, ENSG00000160075, ENSG00000100241, ENSG00000152894, ENSG00000162407, ENSG00000170836, ENSG00000105520, ENSG00000172115, ENSG00000100034, ENSG00000204084, ENSG00000054356, ENSG00000145725, ENSG00000165140, ENSG00000163644, ENSG00000084112, ENSG00000196850, ENSG00000164951, ENSG00000122643, ENSG00000101224, ENSG00000170525, ENSG00000101577, ENSG00000068383, ENSG00000169032, ENSG0000…	1764	249	12983	1.33012	1	0.575438	47.7403
GOTERM_BP_FAT	GO:0006470~protein amino acid dephosphorylation	24	0.899888	0.131212	ENSG00000173482, ENSG00000184007, ENSG00000060069, ENSG00000179295, ENSG00000152894, ENSG00000100241, ENSG00000113575, ENSG00000170836, ENSG00000167065, ENSG00000112679, ENSG00000100034, ENSG00000054356, ENSG00000158716, ENSG00000163644, ENSG00000084112, ENSG00000171791, ENSG00000164951, ENSG00000119414, ENSG00000101224, ENSG00000172531, ENSG00000104695, ENSG00000120129, ENSG00000070159, ENSG0000…	1839	133	13528	1.32743	1	0.882661	92.6306
GOTERM_MF_FAT	GO:0004721~phosphoprotein phosphatase activity	28	1.04987	0.17348	ENSG00000173482, ENSG00000184007, ENSG00000060069, ENSG00000179295, ENSG00000160075, ENSG00000100241, ENSG00000152894, ENSG00000162407, ENSG00000170836, ENSG00000113575, ENSG00000167065, ENSG00000172115, ENSG00000100034, ENSG00000112679, ENSG00000158716, ENSG00000054356, ENSG00000163644, ENSG00000084112, ENSG00000196850, ENSG00000164951, ENSG00000119414, ENSG00000101224, ENSG00000172531, ENSG0000…	1764	165	12983	1.24897	1	0.906175	95.658
GOTERM_BP_FAT	GO:0016311~dephosphorylation	25	0.937383	0.265339	ENSG00000173482, ENSG00000184007, ENSG00000060069, ENSG00000179295, ENSG00000125458, ENSG00000152894, ENSG00000100241, ENSG00000113575, ENSG00000170836, ENSG00000167065, ENSG00000112679, ENSG00000100034, ENSG00000054356, ENSG00000158716, ENSG00000163644, ENSG00000084112, ENSG00000171791, ENSG00000164951, ENSG00000119414, ENSG00000101224, ENSG00000172531, ENSG00000104695, ENSG00000120129, ENSG0000…	1839	154	13528	1.19418	1	0.961713	99.671
GOTERM_MF_FAT	GO:0004725~protein tyrosine phosphatase activity	14	0.524934	0.669479	ENSG00000184007, ENSG00000173482, ENSG00000179295, ENSG00000152894, ENSG00000167065, ENSG00000112679, ENSG00000054356, ENSG00000158716, ENSG00000084112, ENSG00000101224, ENSG00000169032, ENSG00000164086, ENSG00000070159, ENSG00000120129	1764	104	12983	0.990766	1	0.999346	100
Annotation Cluster 74	Enrichment Score: 0.7575294654548372
Category	Term	Count	%	PValue	Genes	List Total	Pop Hits	Pop Total	Fold Enrichment	Bonferroni	Benjamini	FDR
GOTERM_BP_FAT	GO:0030336~negative regulation of cell migration	13	0.487439	0.0784395	ENSG00000173482, ENSG00000171791, ENSG00000105329, ENSG00000152894, ENSG00000100292, ENSG00000130203, ENSG00000140416, ENSG00000186575, ENSG00000154305, ENSG00000196712, ENSG00000173334, ENSG00000169504, ENSG00000215182	1839	57	13528	1.67772	1	0.789868	78.0084
GOTERM_BP_FAT	GO:0040013~negative regulation of locomotion	13	0.487439	0.117214	ENSG00000173482, ENSG00000171791, ENSG00000105329, ENSG00000152894, ENSG00000100292, ENSG00000130203, ENSG00000140416, ENSG00000186575, ENSG00000154305, ENSG00000196712, ENSG00000173334, ENSG00000169504, ENSG00000215182	1839	61	13528	1.56771	1	0.858062	90.0885
GOTERM_BP_FAT	GO:0051271~negative regulation of cell motion	13	0.487439	0.14008	ENSG00000173482, ENSG00000171791, ENSG00000105329, ENSG00000152894, ENSG00000100292, ENSG00000130203, ENSG00000140416, ENSG00000186575, ENSG00000154305, ENSG00000196712, ENSG00000173334, ENSG00000169504, ENSG00000215182	1839	63	13528	1.51794	1	0.890613	93.9071
GOTERM_BP_FAT	GO:0030335~positive regulation of cell migration	17	0.63742	0.145505	ENSG00000100852, ENSG00000169047, ENSG00000105329, ENSG00000112715, ENSG00000160712, ENSG00000154305, ENSG00000134352, ENSG00000119547, ENSG00000164251, ENSG00000171791, ENSG00000107175, ENSG00000186654, ENSG00000127837, ENSG00000008294, ENSG00000168615, ENSG00000050820, ENSG00000169032	1839	89	13528	1.40511	1	0.896857	94.5817
GOTERM_BP_FAT	GO:0051272~positive regulation of cell motion	18	0.674916	0.171623	ENSG00000100852, ENSG00000169047, ENSG00000105329, ENSG00000112715, ENSG00000160712, ENSG00000113916, ENSG00000154305, ENSG00000134352, ENSG00000119547, ENSG00000164251, ENSG00000171791, ENSG00000107175, ENSG00000186654, ENSG00000127837, ENSG00000008294, ENSG00000168615, ENSG00000050820, ENSG00000169032	1839	98	13528	1.35113	1	0.916422	96.9527
GOTERM_BP_FAT	GO:0030334~regulation of cell migration	28	1.04987	0.209158	ENSG00000173482, ENSG00000105329, ENSG00000152894, ENSG00000112715, ENSG00000100292, ENSG00000130203, ENSG00000186575, ENSG00000134352, ENSG00000171791, ENSG00000107175, ENSG00000008294, ENSG00000168615, ENSG00000050820, ENSG00000169032, ENSG00000169047, ENSG00000100852, ENSG00000160712, ENSG00000154305, ENSG00000196712, ENSG00000173334, ENSG00000215182, ENSG00000130702, ENSG00000119547, ENSG0000…	1839	169	13528	1.21877	1	0.942331	98.7101
GOTERM_BP_FAT	GO:0051270~regulation of cell motion	31	1.16235	0.239931	ENSG00000173482, ENSG00000105329, ENSG00000152894, ENSG00000112715, ENSG00000100292, ENSG00000130203, ENSG00000186575, ENSG00000134352, ENSG00000171791, ENSG00000107175, ENSG00000008294, ENSG00000168615, ENSG00000050820, ENSG00000169032, ENSG00000125863, ENSG00000100852, ENSG00000169047, ENSG00000160712, ENSG00000154305, ENSG00000113916, ENSG00000196712, ENSG00000173334, ENSG00000215182, ENSG0000…	1839	193	13528	1.18156	1	0.956741	99.382
GOTERM_BP_FAT	GO:0040017~positive regulation of locomotion	17	0.63742	0.252347	ENSG00000100852, ENSG00000169047, ENSG00000105329, ENSG00000112715, ENSG00000160712, ENSG00000154305, ENSG00000134352, ENSG00000119547, ENSG00000164251, ENSG00000171791, ENSG00000107175, ENSG00000186654, ENSG00000127837, ENSG00000008294, ENSG00000168615, ENSG00000050820, ENSG00000169032	1839	98	13528	1.27607	1	0.959894	99.5447
GOTERM_BP_FAT	GO:0040012~regulation of locomotion	29	1.08736	0.373534	ENSG00000173482, ENSG00000105329, ENSG00000152894, ENSG00000112715, ENSG00000100292, ENSG00000130203, ENSG00000186575, ENSG00000134352, ENSG00000171791, ENSG00000107175, ENSG00000008294, ENSG00000168615, ENSG00000050820, ENSG00000169032, ENSG00000125863, ENSG00000169047, ENSG00000100852, ENSG00000160712, ENSG00000154305, ENSG00000196712, ENSG00000173334, ENSG00000215182, ENSG00000130702, ENSG0000…	1839	192	13528	1.11109	1	0.98336	99.9828
Annotation Cluster 75	Enrichment Score: 0.7420736193100249
Category	Term	Count	%	PValue	Genes	List Total	Pop Hits	Pop Total	Fold Enrichment	Bonferroni	Benjamini	FDR
GOTERM_BP_FAT	GO:0006308~DNA catabolic process	13	0.487439	0.106641	ENSG00000117748, ENSG00000160049, ENSG00000065057, ENSG00000119318, ENSG00000172115, ENSG00000172183, ENSG00000213780, ENSG00000134058, ENSG00000134899, ENSG00000117862, ENSG00000013563, ENSG00000088930, ENSG00000012061	1839	60	13528	1.59384	1	0.841105	87.6405
GOTERM_BP_FAT	GO:0000718~nucleotide-excision repair, DNA damage removal	6	0.224972	0.169636	ENSG00000117748, ENSG00000119318, ENSG00000213780, ENSG00000134058, ENSG00000134899, ENSG00000012061	1839	22	13528	2.00623	1	0.916578	96.8143
GOTERM_BP_FAT	GO:0006289~nucleotide-excision repair	10	0.374953	0.328348	ENSG00000065613, ENSG00000117748, ENSG00000065057, ENSG00000119318, ENSG00000106628, ENSG00000132646, ENSG00000213780, ENSG00000134058, ENSG00000134899, ENSG00000012061	1839	55	13528	1.33749	1	0.977434	99.9376
Annotation Cluster 76	Enrichment Score: 0.7186142512130855
Category	Term	Count	%	PValue	Genes	List Total	Pop Hits	Pop Total	Fold Enrichment	Bonferroni	Benjamini	FDR
GOTERM_BP_FAT	GO:0007126~meiosis	18	0.674916	0.171623	ENSG00000102096, ENSG00000119684, ENSG00000002016, ENSG00000112029, ENSG00000149554, ENSG00000104320, ENSG00000185379, ENSG00000123975, ENSG00000148773, ENSG00000177302, ENSG00000144554, ENSG00000149311, ENSG00000126856, ENSG00000076053, ENSG00000101224, ENSG00000024048, ENSG00000113522, ENSG00000164823	1839	98	13528	1.35113	1	0.916422	96.9527
GOTERM_BP_FAT	GO:0051327~M phase of meiotic cell cycle	18	0.674916	0.171623	ENSG00000102096, ENSG00000119684, ENSG00000002016, ENSG00000112029, ENSG00000149554, ENSG00000104320, ENSG00000185379, ENSG00000123975, ENSG00000148773, ENSG00000177302, ENSG00000144554, ENSG00000149311, ENSG00000126856, ENSG00000076053, ENSG00000101224, ENSG00000024048, ENSG00000113522, ENSG00000164823	1839	98	13528	1.35113	1	0.916422	96.9527
GOTERM_BP_FAT	GO:0051321~meiotic cell cycle	18	0.674916	0.193866	ENSG00000102096, ENSG00000119684, ENSG00000002016, ENSG00000112029, ENSG00000149554, ENSG00000104320, ENSG00000185379, ENSG00000123975, ENSG00000148773, ENSG00000177302, ENSG00000144554, ENSG00000149311, ENSG00000126856, ENSG00000076053, ENSG00000101224, ENSG00000024048, ENSG00000113522, ENSG00000164823	1839	100	13528	1.32411	1	0.933075	98.1603
GOTERM_BP_FAT	GO:0007127~meiosis I	9	0.337458	0.203471	ENSG00000119684, ENSG00000002016, ENSG00000144554, ENSG00000149554, ENSG00000185379, ENSG00000149311, ENSG00000126856, ENSG00000123975, ENSG00000113522	1839	42	13528	1.57632	1	0.938698	98.5269
GOTERM_BP_FAT	GO:0007131~reciprocal meiotic recombination	6	0.224972	0.21967	ENSG00000119684, ENSG00000002016, ENSG00000149554, ENSG00000185379, ENSG00000149311, ENSG00000113522	1839	24	13528	1.83904	1	0.946802	98.9935
Annotation Cluster 77	Enrichment Score: 0.7183850117275505
Category	Term	Count	%	PValue	Genes	List Total	Pop Hits	Pop Total	Fold Enrichment	Bonferroni	Benjamini	FDR
GOTERM_BP_FAT	GO:0043558~regulation of translational initiation in response to stress	5	0.187477	0.0084425	ENSG00000172071, ENSG00000070785, ENSG00000134001, ENSG00000145191, ENSG00000115211	1839	7	13528	5.25441	1	0.302875	14.546
GOTERM_BP_FAT	GO:0043555~regulation of translation in response to stress	5	0.187477	0.0150814	ENSG00000172071, ENSG00000070785, ENSG00000134001, ENSG00000145191, ENSG00000115211	1839	8	13528	4.59761	1	0.42651	24.5534
GOTERM_BP_FAT	GO:0032057~negative regulation of translational initiation in response to stress	4	0.149981	0.0202246	ENSG00000172071, ENSG00000070785, ENSG00000145191, ENSG00000115211	1839	5	13528	5.88494	1	0.489412	31.5329
GOTERM_BP_FAT	GO:0032055~negative regulation of translation in response to stress	4	0.149981	0.0363957	ENSG00000172071, ENSG00000070785, ENSG00000145191, ENSG00000115211	1839	6	13528	4.90411	1	0.627454	49.7107
GOTERM_BP_FAT	GO:0006446~regulation of translational initiation	10	0.374953	0.0956316	ENSG00000158417, ENSG00000122033, ENSG00000172071, ENSG00000106682, ENSG00000070785, ENSG00000134001, ENSG00000134030, ENSG00000063046, ENSG00000145191, ENSG00000115211	1839	41	13528	1.79419	1	0.817972	84.4895
GOTERM_BP_FAT	GO:0045947~negative regulation of translational initiation	4	0.149981	0.255047	ENSG00000172071, ENSG00000070785, ENSG00000145191, ENSG00000115211	1839	13	13528	2.26344	1	0.959679	99.5742
GOTERM_BP_FAT	GO:0021782~glial cell development	6	0.224972	0.273498	ENSG00000148180, ENSG00000070785, ENSG00000186660, ENSG00000145191, ENSG00000196712, ENSG00000115211	1839	26	13528	1.69758	1	0.965356	99.7325
GOTERM_BP_FAT	GO:0014002~astrocyte development	3	0.112486	0.297993	ENSG00000186660, ENSG00000145191, ENSG00000196712	1839	8	13528	2.75856	1	0.9708	99.8584
GOTERM_BP_FAT	GO:0017148~negative regulation of translation	7	0.262467	0.312166	ENSG00000172071, ENSG00000116001, ENSG00000165699, ENSG00000092847, ENSG00000070785, ENSG00000145191, ENSG00000115211	1839	34	13528	1.51451	1	0.975034	99.903
GOTERM_BP_FAT	GO:0014003~oligodendrocyte development	4	0.149981	0.333898	ENSG00000148180, ENSG00000070785, ENSG00000145191, ENSG00000115211	1839	15	13528	1.96165	1	0.977753	99.9465
GOTERM_BP_FAT	GO:0048708~astrocyte differentiation	3	0.112486	0.40282	ENSG00000186660, ENSG00000145191, ENSG00000196712	1839	10	13528	2.20685	1	0.987091	99.9929
GOTERM_BP_FAT	GO:0009749~response to glucose stimulus	8	0.299963	0.413098	ENSG00000163513, ENSG00000143195, ENSG00000105329, ENSG00000070785, ENSG00000138030, ENSG00000145191, ENSG00000054356, ENSG00000115211	1839	45	13528	1.30776	1	0.987741	99.9949
GOTERM_BP_FAT	GO:0034284~response to monosaccharide stimulus	8	0.299963	0.459846	ENSG00000163513, ENSG00000143195, ENSG00000105329, ENSG00000070785, ENSG00000138030, ENSG00000145191, ENSG00000054356, ENSG00000115211	1839	47	13528	1.25211	1	0.991719	99.9989
GOTERM_BP_FAT	GO:0009746~response to hexose stimulus	8	0.299963	0.459846	ENSG00000163513, ENSG00000143195, ENSG00000105329, ENSG00000070785, ENSG00000138030, ENSG00000145191, ENSG00000054356, ENSG00000115211	1839	47	13528	1.25211	1	0.991719	99.9989
GOTERM_BP_FAT	GO:0009743~response to carbohydrate stimulus	9	0.337458	0.580011	ENSG00000163513, ENSG00000143195, ENSG00000105329, ENSG00000070785, ENSG00000138030, ENSG00000145191, ENSG00000149485, ENSG00000054356, ENSG00000115211	1839	60	13528	1.10343	1	0.997307	100
GOTERM_BP_FAT	GO:0048709~oligodendrocyte differentiation	4	0.149981	0.590831	ENSG00000148180, ENSG00000070785, ENSG00000145191, ENSG00000115211	1839	22	13528	1.33749	1	0.997549	100
GOTERM_BP_FAT	GO:0042063~gliogenesis	9	0.337458	0.672898	ENSG00000148180, ENSG00000070785, ENSG00000038427, ENSG00000186660, ENSG00000186575, ENSG00000145191, ENSG00000196712, ENSG00000182326, ENSG00000115211	1839	65	13528	1.01855	1	0.999057	100
GOTERM_BP_FAT	GO:0010001~glial cell differentiation	7	0.262467	0.74406	ENSG00000148180, ENSG00000070785, ENSG00000186660, ENSG00000145191, ENSG00000196712, ENSG00000182326, ENSG00000115211	1839	53	13528	0.97157	1	0.999656	100
Annotation Cluster 78	Enrichment Score: 0.7089722477005833
Category	Term	Count	%	PValue	Genes	List Total	Pop Hits	Pop Total	Fold Enrichment	Bonferroni	Benjamini	FDR
GOTERM_MF_FAT	GO:0016303~1-phosphatidylinositol-3-kinase activity	4	0.149981	0.179325	ENSG00000105647, ENSG00000149311, ENSG00000011405, ENSG00000051382	1764	11	12983	2.67636	1	0.908411	96.1369
GOTERM_MF_FAT	GO:0001727~lipid kinase activity	7	0.262467	0.192425	ENSG00000105647, ENSG00000038210, ENSG00000149311, ENSG00000011405, ENSG00000051382, ENSG00000166908, ENSG00000143398	1764	29	12983	1.77655	1	0.919489	97.036
GOTERM_MF_FAT	GO:0035004~phosphoinositide 3-kinase activity	4	0.149981	0.216362	ENSG00000105647, ENSG00000149311, ENSG00000011405, ENSG00000051382	1764	12	12983	2.45333	1	0.935104	98.1939
Annotation Cluster 79	Enrichment Score: 0.700078848382213
Category	Term	Count	%	PValue	Genes	List Total	Pop Hits	Pop Total	Fold Enrichment	Bonferroni	Benjamini	FDR
GOTERM_BP_FAT	GO:0051937~catecholamine transport	4	0.149981	0.111961	ENSG00000116288, ENSG00000185345, ENSG00000184984, ENSG00000103316	1839	9	13528	3.26941	1	0.847721	88.936
GOTERM_BP_FAT	GO:0015872~dopamine transport	3	0.112486	0.139332	ENSG00000116288, ENSG00000185345, ENSG00000184984	1839	5	13528	4.4137	1	0.891035	93.8081
GOTERM_BP_FAT	GO:0015850~organic alcohol transport	6	0.224972	0.246201	ENSG00000116288, ENSG00000135953, ENSG00000185345, ENSG00000184984, ENSG00000197121, ENSG00000103316	1839	25	13528	1.76548	1	0.958016	99.47
GOTERM_BP_FAT	GO:0015844~monoamine transport	4	0.149981	0.412361	ENSG00000116288, ENSG00000185345, ENSG00000184984, ENSG00000103316	1839	17	13528	1.73086	1	0.987727	99.9948
Annotation Cluster 80	Enrichment Score: 0.6999312087586196
Category	Term	Count	%	PValue	Genes	List Total	Pop Hits	Pop Total	Fold Enrichment	Bonferroni	Benjamini	FDR
GOTERM_BP_FAT	GO:0010506~regulation of autophagy	4	0.149981	0.0363957	ENSG00000102096, ENSG00000141458, ENSG00000188603, ENSG00000126581	1839	6	13528	4.90411	1	0.627454	49.7107
GOTERM_BP_FAT	GO:0016241~regulation of macroautophagy	3	0.112486	0.0916892	ENSG00000141458, ENSG00000188603, ENSG00000126581	1839	4	13528	5.51713	1	0.808203	83.1868
GOTERM_BP_FAT	GO:0032105~negative regulation of response to extracellular stimulus	3	0.112486	0.244177	ENSG00000186951, ENSG00000141458, ENSG00000188603	1839	7	13528	3.15265	1	0.957123	99.443
GOTERM_BP_FAT	GO:0032108~negative regulation of response to nutrient levels	3	0.112486	0.244177	ENSG00000186951, ENSG00000141458, ENSG00000188603	1839	7	13528	3.15265	1	0.957123	99.443
GOTERM_BP_FAT	GO:0032104~regulation of response to extracellular stimulus	4	0.149981	0.255047	ENSG00000186951, ENSG00000141458, ENSG00000188603, ENSG00000126581	1839	13	13528	2.26344	1	0.959679	99.5742
GOTERM_BP_FAT	GO:0032107~regulation of response to nutrient levels	4	0.149981	0.255047	ENSG00000186951, ENSG00000141458, ENSG00000188603, ENSG00000126581	1839	13	13528	2.26344	1	0.959679	99.5742
GOTERM_BP_FAT	GO:0032102~negative regulation of response to external stimulus	4	0.149981	0.973788	ENSG00000186951, ENSG00000141458, ENSG00000130203, ENSG00000188603	1839	50	13528	0.588494	1	1	100
Annotation Cluster 81	Enrichment Score: 0.6801324809824115
Category	Term	Count	%	PValue	Genes	List Total	Pop Hits	Pop Total	Fold Enrichment	Bonferroni	Benjamini	FDR
GOTERM_BP_FAT	GO:0046324~regulation of glucose import	8	0.299963	0.151884	ENSG00000142330, ENSG00000198408, ENSG00000169047, ENSG00000105723, ENSG00000106617, ENSG00000105550, ENSG00000105221, ENSG00000110436	1839	33	13528	1.78331	1	0.900902	95.2845
GOTERM_BP_FAT	GO:0046326~positive regulation of glucose import	6	0.224972	0.169636	ENSG00000142330, ENSG00000198408, ENSG00000169047, ENSG00000105550, ENSG00000105221, ENSG00000110436	1839	22	13528	2.00623	1	0.916578	96.8143
GOTERM_BP_FAT	GO:0010828~positive regulation of glucose transport	6	0.224972	0.169636	ENSG00000142330, ENSG00000198408, ENSG00000169047, ENSG00000105550, ENSG00000105221, ENSG00000110436	1839	22	13528	2.00623	1	0.916578	96.8143
GOTERM_BP_FAT	GO:0010827~regulation of glucose transport	8	0.299963	0.170243	ENSG00000142330, ENSG00000198408, ENSG00000169047, ENSG00000105723, ENSG00000106617, ENSG00000105550, ENSG00000105221, ENSG00000110436	1839	34	13528	1.73086	1	0.916685	96.8572
GOTERM_BP_FAT	GO:0010675~regulation of cellular carbohydrate metabolic process	8	0.299963	0.251959	ENSG00000198408, ENSG00000169047, ENSG00000105723, ENSG00000106617, ENSG00000105221, ENSG00000068024, ENSG00000122882, ENSG00000171314	1839	38	13528	1.54867	1	0.960028	99.5402
GOTERM_BP_FAT	GO:0006109~regulation of carbohydrate metabolic process	8	0.299963	0.274028	ENSG00000198408, ENSG00000169047, ENSG00000105723, ENSG00000106617, ENSG00000105221, ENSG00000068024, ENSG00000122882, ENSG00000171314	1839	39	13528	1.50896	1	0.965309	99.7361
GOTERM_BP_FAT	GO:0010906~regulation of glucose metabolic process	7	0.262467	0.337542	ENSG00000169047, ENSG00000105723, ENSG00000106617, ENSG00000105221, ENSG00000068024, ENSG00000122882, ENSG00000171314	1839	35	13528	1.47123	1	0.978278	99.9517
Annotation Cluster 82	Enrichment Score: 0.6780604625095471
Category	Term	Count	%	PValue	Genes	List Total	Pop Hits	Pop Total	Fold Enrichment	Bonferroni	Benjamini	FDR
GOTERM_BP_FAT	GO:0033013~tetrapyrrole metabolic process	8	0.299963	0.0888183	ENSG00000023330, ENSG00000136444, ENSG00000103415, ENSG00000100292, ENSG00000136143, ENSG00000148218, ENSG00000165060, ENSG00000188690	1839	29	13528	2.02929	1	0.80179	82.1738
GOTERM_BP_FAT	GO:0006778~porphyrin metabolic process	8	0.299963	0.0888183	ENSG00000023330, ENSG00000136444, ENSG00000103415, ENSG00000100292, ENSG00000136143, ENSG00000148218, ENSG00000165060, ENSG00000188690	1839	29	13528	2.02929	1	0.80179	82.1738
GOTERM_BP_FAT	GO:0033014~tetrapyrrole biosynthetic process	6	0.224972	0.124809	ENSG00000023330, ENSG00000136444, ENSG00000136143, ENSG00000148218, ENSG00000165060, ENSG00000188690	1839	20	13528	2.20685	1	0.870845	91.5556
GOTERM_BP_FAT	GO:0006779~porphyrin biosynthetic process	6	0.224972	0.124809	ENSG00000023330, ENSG00000136444, ENSG00000136143, ENSG00000148218, ENSG00000165060, ENSG00000188690	1839	20	13528	2.20685	1	0.870845	91.5556
GOTERM_BP_FAT	GO:0042168~heme metabolic process	6	0.224972	0.169636	ENSG00000023330, ENSG00000103415, ENSG00000100292, ENSG00000148218, ENSG00000165060, ENSG00000188690	1839	22	13528	2.00623	1	0.916578	96.8143
GOTERM_BP_FAT	GO:0042440~pigment metabolic process	9	0.337458	0.261943	ENSG00000198931, ENSG00000023330, ENSG00000171791, ENSG00000103415, ENSG00000100292, ENSG00000065000, ENSG00000148218, ENSG00000165060, ENSG00000188690	1839	45	13528	1.47123	1	0.961529	99.6416
GOTERM_BP_FAT	GO:0006783~heme biosynthetic process	4	0.149981	0.412361	ENSG00000023330, ENSG00000148218, ENSG00000165060, ENSG00000188690	1839	17	13528	1.73086	1	0.987727	99.9948
GOTERM_BP_FAT	GO:0018130~heterocycle biosynthetic process	9	0.337458	0.560013	ENSG00000198931, ENSG00000023330, ENSG00000136444, ENSG00000136143, ENSG00000151552, ENSG00000100714, ENSG00000148218, ENSG00000165060, ENSG00000188690	1839	59	13528	1.12213	1	0.996651	100
GOTERM_BP_FAT	GO:0046148~pigment biosynthetic process	6	0.224972	0.626268	ENSG00000198931, ENSG00000023330, ENSG00000065000, ENSG00000148218, ENSG00000165060, ENSG00000188690	1839	39	13528	1.13172	1	0.998375	100
Annotation Cluster 83	Enrichment Score: 0.6677182247637089
Category	Term	Count	%	PValue	Genes	List Total	Pop Hits	Pop Total	Fold Enrichment	Bonferroni	Benjamini	FDR
GOTERM_BP_FAT	GO:0042770~DNA damage response, signal transduction	18	0.674916	0.0384454	ENSG00000179295, ENSG00000181026, ENSG00000149554, ENSG00000104320, ENSG00000105327, ENSG00000100292, ENSG00000132819, ENSG00000089486, ENSG00000103264, ENSG00000158019, ENSG00000069399, ENSG00000149311, ENSG00000091436, ENSG00000159593, ENSG00000160469, ENSG00000117862, ENSG00000145386, ENSG00000075131	1839	80	13528	1.65514	1	0.635693	51.6574
GOTERM_BP_FAT	GO:0030330~DNA damage response, signal transduction by p53 class mediator	6	0.224972	0.273498	ENSG00000181026, ENSG00000104320, ENSG00000105327, ENSG00000132819, ENSG00000089486, ENSG00000069399	1839	26	13528	1.69758	1	0.965356	99.7325
GOTERM_BP_FAT	GO:0008630~DNA damage response, signal transduction resulting in induction of apoptosis	7	0.262467	0.28712	ENSG00000181026, ENSG00000149311, ENSG00000105327, ENSG00000100292, ENSG00000089486, ENSG00000117862, ENSG00000069399	1839	33	13528	1.5604	1	0.968556	99.8117
GOTERM_BP_FAT	GO:0042771~DNA damage response, signal transduction by p53 class mediator resulting in induction of apoptosis	4	0.149981	0.333898	ENSG00000181026, ENSG00000105327, ENSG00000089486, ENSG00000069399	1839	15	13528	1.96165	1	0.977753	99.9465
GOTERM_BP_FAT	GO:0008629~induction of apoptosis by intracellular signals	9	0.337458	0.454917	ENSG00000181026, ENSG00000149311, ENSG00000105327, ENSG00000100292, ENSG00000089486, ENSG00000166266, ENSG00000117862, ENSG00000184047, ENSG00000069399	1839	54	13528	1.22603	1	0.991442	99.9987
Annotation Cluster 84	Enrichment Score: 0.6519916297815399
Category	Term	Count	%	PValue	Genes	List Total	Pop Hits	Pop Total	Fold Enrichment	Bonferroni	Benjamini	FDR
GOTERM_BP_FAT	GO:0009649~entrainment of circadian clock	4	0.149981	0.0363957	ENSG00000134852, ENSG00000179094, ENSG00000179774, ENSG00000134107	1839	6	13528	4.90411	1	0.627454	49.7107
GOTERM_BP_FAT	GO:0042752~regulation of circadian rhythm	5	0.187477	0.316963	ENSG00000095794, ENSG00000134852, ENSG00000179094, ENSG00000179774, ENSG00000134107	1839	21	13528	1.75147	1	0.975809	99.9148
GOTERM_BP_FAT	GO:0007623~circadian rhythm	4	0.149981	0.959325	ENSG00000111602, ENSG00000134852, ENSG00000179094, ENSG00000179774	1839	46	13528	0.639667	1	1	100
Annotation Cluster 85	Enrichment Score: 0.6279792117943191
Category	Term	Count	%	PValue	Genes	List Total	Pop Hits	Pop Total	Fold Enrichment	Bonferroni	Benjamini	FDR
GOTERM_BP_FAT	GO:0000002~mitochondrial genome maintenance	4	0.149981	0.179536	ENSG00000107815, ENSG00000048392, ENSG00000115204, ENSG00000166548	1839	11	13528	2.67497	1	0.924408	97.4495
GOTERM_BP_FAT	GO:0006264~mitochondrial DNA replication	3	0.112486	0.244177	ENSG00000107815, ENSG00000048392, ENSG00000166548	1839	7	13528	3.15265	1	0.957123	99.443
GOTERM_BP_FAT	GO:0032042~mitochondrial DNA metabolic process	3	0.112486	0.297993	ENSG00000107815, ENSG00000048392, ENSG00000166548	1839	8	13528	2.75856	1	0.9708	99.8584
Annotation Cluster 86	Enrichment Score: 0.6156938895635888
Category	Term	Count	%	PValue	Genes	List Total	Pop Hits	Pop Total	Fold Enrichment	Bonferroni	Benjamini	FDR
GOTERM_BP_FAT	GO:0030031~cell projection assembly	16	0.599925	0.150239	ENSG00000006453, ENSG00000175866, ENSG00000138002, ENSG00000137575, ENSG00000141933, ENSG00000170873, ENSG00000158092, ENSG00000070831, ENSG00000131437, ENSG00000130702, ENSG00000119547, ENSG00000067900, ENSG00000160299, ENSG00000180263, ENSG00000125863, ENSG00000133026	1839	83	13528	1.41806	1	0.901498	95.1119
GOTERM_BP_FAT	GO:0060271~cilium morphogenesis	7	0.262467	0.28712	ENSG00000130702, ENSG00000138002, ENSG00000119547, ENSG00000154099, ENSG00000160299, ENSG00000131437, ENSG00000125863	1839	33	13528	1.5604	1	0.968556	99.8117
GOTERM_BP_FAT	GO:0042384~cilium assembly	6	0.224972	0.329665	ENSG00000130702, ENSG00000138002, ENSG00000119547, ENSG00000160299, ENSG00000131437, ENSG00000125863	1839	28	13528	1.57632	1	0.977646	99.9398
Annotation Cluster 87	Enrichment Score: 0.6112431837090658
Category	Term	Count	%	PValue	Genes	List Total	Pop Hits	Pop Total	Fold Enrichment	Bonferroni	Benjamini	FDR
GOTERM_BP_FAT	GO:0043552~positive regulation of phosphoinositide 3-kinase activity	3	0.112486	0.190801	ENSG00000169047, ENSG00000105329, ENSG00000070831	1839	6	13528	3.67809	1	0.933373	98.0262
GOTERM_BP_FAT	GO:0043551~regulation of phosphoinositide 3-kinase activity	3	0.112486	0.190801	ENSG00000169047, ENSG00000105329, ENSG00000070831	1839	6	13528	3.67809	1	0.933373	98.0262
GOTERM_BP_FAT	GO:0043550~regulation of lipid kinase activity	3	0.112486	0.40282	ENSG00000169047, ENSG00000105329, ENSG00000070831	1839	10	13528	2.20685	1	0.987091	99.9929
Annotation Cluster 88	Enrichment Score: 0.6081082390309728
Category	Term	Count	%	PValue	Genes	List Total	Pop Hits	Pop Total	Fold Enrichment	Bonferroni	Benjamini	FDR
GOTERM_BP_FAT	GO:0051289~protein homotetramerization	7	0.262467	0.131552	ENSG00000072506, ENSG00000119912, ENSG00000167720, ENSG00000145439, ENSG00000112304, ENSG00000144481, ENSG00000067057	1839	26	13528	1.98051	1	0.882383	92.6839
GOTERM_BP_FAT	GO:0051262~protein tetramerization	8	0.299963	0.274028	ENSG00000072506, ENSG00000164494, ENSG00000119912, ENSG00000167720, ENSG00000145439, ENSG00000112304, ENSG00000144481, ENSG00000067057	1839	39	13528	1.50896	1	0.965309	99.7361
GOTERM_BP_FAT	GO:0051260~protein homooligomerization	15	0.56243	0.415701	ENSG00000107815, ENSG00000119912, ENSG00000142655, ENSG00000144481, ENSG00000067057, ENSG00000085978, ENSG00000164111, ENSG00000072506, ENSG00000172071, ENSG00000167720, ENSG00000008294, ENSG00000103197, ENSG00000145439, ENSG00000112304, ENSG00000142867	1839	95	13528	1.1615	1	0.987508	99.9953
Annotation Cluster 89	Enrichment Score: 0.606615467700533
Category	Term	Count	%	PValue	Genes	List Total	Pop Hits	Pop Total	Fold Enrichment	Bonferroni	Benjamini	FDR
GOTERM_BP_FAT	GO:0009262~deoxyribonucleotide metabolic process	8	0.299963	0.0641068	ENSG00000198408, ENSG00000125458, ENSG00000167325, ENSG00000112667, ENSG00000065057, ENSG00000048392, ENSG00000168393, ENSG00000166548	1839	27	13528	2.17961	1	0.746503	70.7232
GOTERM_BP_FAT	GO:0006220~pyrimidine nucleotide metabolic process	8	0.299963	0.20961	ENSG00000125458, ENSG00000065057, ENSG00000183696, ENSG00000188641, ENSG00000011052, ENSG00000168393, ENSG00000171793, ENSG00000156136	1839	36	13528	1.6347	1	0.941711	98.7237
GOTERM_BP_FAT	GO:0009219~pyrimidine deoxyribonucleotide metabolic process	3	0.112486	0.499605	ENSG00000125458, ENSG00000065057, ENSG00000168393	1839	12	13528	1.83904	1	0.994276	99.9997
GOTERM_BP_FAT	GO:0009394~2'-deoxyribonucleotide metabolic process	4	0.149981	0.55795	ENSG00000198408, ENSG00000125458, ENSG00000065057, ENSG00000168393	1839	21	13528	1.40118	1	0.996677	100
Annotation Cluster 90	Enrichment Score: 0.6054979745139424
Category	Term	Count	%	PValue	Genes	List Total	Pop Hits	Pop Total	Fold Enrichment	Bonferroni	Benjamini	FDR
GOTERM_BP_FAT	GO:0043471~regulation of cellular carbohydrate catabolic process	5	0.187477	0.162839	ENSG00000105723, ENSG00000106617, ENSG00000068024, ENSG00000122882, ENSG00000171314	1839	16	13528	2.2988	1	0.912231	96.2945
GOTERM_BP_FAT	GO:0043470~regulation of carbohydrate catabolic process	5	0.187477	0.162839	ENSG00000105723, ENSG00000106617, ENSG00000068024, ENSG00000122882, ENSG00000171314	1839	16	13528	2.2988	1	0.912231	96.2945
GOTERM_BP_FAT	GO:0043467~regulation of generation of precursor metabolites and energy	7	0.262467	0.215232	ENSG00000169047, ENSG00000106617, ENSG00000105221, ENSG00000068024, ENSG00000122873, ENSG00000122882, ENSG00000171314	1839	30	13528	1.71644	1	0.944095	98.8819
GOTERM_BP_FAT	GO:0006110~regulation of glycolysis	4	0.149981	0.216604	ENSG00000106617, ENSG00000068024, ENSG00000122882, ENSG00000171314	1839	12	13528	2.45206	1	0.944763	98.9177
GOTERM_BP_FAT	GO:0010675~regulation of cellular carbohydrate metabolic process	8	0.299963	0.251959	ENSG00000198408, ENSG00000169047, ENSG00000105723, ENSG00000106617, ENSG00000105221, ENSG00000068024, ENSG00000122882, ENSG00000171314	1839	38	13528	1.54867	1	0.960028	99.5402
GOTERM_BP_FAT	GO:0006109~regulation of carbohydrate metabolic process	8	0.299963	0.274028	ENSG00000198408, ENSG00000169047, ENSG00000105723, ENSG00000106617, ENSG00000105221, ENSG00000068024, ENSG00000122882, ENSG00000171314	1839	39	13528	1.50896	1	0.965309	99.7361
GOTERM_BP_FAT	GO:0010906~regulation of glucose metabolic process	7	0.262467	0.337542	ENSG00000169047, ENSG00000105723, ENSG00000106617, ENSG00000105221, ENSG00000068024, ENSG00000122882, ENSG00000171314	1839	35	13528	1.47123	1	0.978278	99.9517
GOTERM_BP_FAT	GO:0045912~negative regulation of carbohydrate metabolic process	3	0.112486	0.351145	ENSG00000198408, ENSG00000105723, ENSG00000068024	1839	9	13528	2.45206	1	0.980872	99.9671
GOTERM_BP_FAT	GO:0010677~negative regulation of cellular carbohydrate metabolic process	3	0.112486	0.351145	ENSG00000198408, ENSG00000105723, ENSG00000068024	1839	9	13528	2.45206	1	0.980872	99.9671
Annotation Cluster 91	Enrichment Score: 0.5999763268885959
Category	Term	Count	%	PValue	Genes	List Total	Pop Hits	Pop Total	Fold Enrichment	Bonferroni	Benjamini	FDR
GOTERM_BP_FAT	GO:0033059~cellular pigmentation	8	0.299963	0.0286246	ENSG00000171791, ENSG00000137474, ENSG00000139719, ENSG00000135441, ENSG00000115648, ENSG00000143669, ENSG00000169032, ENSG00000125863	1839	23	13528	2.55867	1	0.569249	41.6351
GOTERM_BP_FAT	GO:0051875~pigment granule localization	5	0.187477	0.111081	ENSG00000137474, ENSG00000139719, ENSG00000115648, ENSG00000169032, ENSG00000125863	1839	14	13528	2.6272	1	0.84648	88.7309
GOTERM_BP_FAT	GO:0032400~melanosome localization	4	0.149981	0.255047	ENSG00000139719, ENSG00000115648, ENSG00000169032, ENSG00000125863	1839	13	13528	2.26344	1	0.959679	99.5742
GOTERM_BP_FAT	GO:0051648~vesicle localization	7	0.262467	0.388808	ENSG00000092531, ENSG00000181789, ENSG00000137474, ENSG00000139719, ENSG00000115648, ENSG00000169032, ENSG00000125863	1839	37	13528	1.39171	1	0.985539	99.9891
GOTERM_BP_FAT	GO:0051904~pigment granule transport	3	0.112486	0.40282	ENSG00000137474, ENSG00000169032, ENSG00000125863	1839	10	13528	2.20685	1	0.987091	99.9929
GOTERM_BP_FAT	GO:0043473~pigmentation	10	0.374953	0.409585	ENSG00000171791, ENSG00000137474, ENSG00000065000, ENSG00000139719, ENSG00000135441, ENSG00000196712, ENSG00000115648, ENSG00000143669, ENSG00000169032, ENSG00000125863	1839	59	13528	1.24681	1	0.98759	99.9943
GOTERM_BP_FAT	GO:0051905~establishment of pigment granule localization	3	0.112486	0.452438	ENSG00000137474, ENSG00000169032, ENSG00000125863	1839	11	13528	2.00623	1	0.991216	99.9986
GOTERM_BP_FAT	GO:0051650~establishment of vesicle localization	5	0.187477	0.673662	ENSG00000092531, ENSG00000181789, ENSG00000137474, ENSG00000169032, ENSG00000125863	1839	33	13528	1.11457	1	0.99906	100
Annotation Cluster 92	Enrichment Score: 0.5841659136684039
Category	Term	Count	%	PValue	Genes	List Total	Pop Hits	Pop Total	Fold Enrichment	Bonferroni	Benjamini	FDR
GOTERM_MF_FAT	GO:0008139~nuclear localization sequence binding	3	0.112486	0.243974	ENSG00000182481, ENSG00000114030, ENSG00000102753	1764	7	12983	3.15428	1	0.948683	98.9994
GOTERM_BP_FAT	GO:0006607~NLS-bearing substrate import into nucleus	4	0.149981	0.255047	ENSG00000182481, ENSG00000114030, ENSG00000102753, ENSG00000065150	1839	13	13528	2.26344	1	0.959679	99.5742
GOTERM_MF_FAT	GO:0005048~signal sequence binding	5	0.187477	0.284144	ENSG00000182481, ENSG00000114030, ENSG00000158019, ENSG00000025772, ENSG00000102753	1764	20	12983	1.83999	1	0.962164	99.5927
Annotation Cluster 93	Enrichment Score: 0.5837760975055145
Category	Term	Count	%	PValue	Genes	List Total	Pop Hits	Pop Total	Fold Enrichment	Bonferroni	Benjamini	FDR
GOTERM_MF_FAT	GO:0035091~phosphoinositide binding	20	0.749906	0.0790348	ENSG00000073921, ENSG00000165861, ENSG00000148158, ENSG00000039319, ENSG00000159733, ENSG00000116095, ENSG00000135317, ENSG00000120451, ENSG00000101464, ENSG00000115234, ENSG00000162627, ENSG00000168297, ENSG00000078246, ENSG00000186635, ENSG00000008256, ENSG00000011405, ENSG00000197858, ENSG00000174226, ENSG00000142892, ENSG00000118960	1764	100	12983	1.472	1	0.756805	74.2184
GOTERM_MF_FAT	GO:0005543~phospholipid binding	28	1.04987	0.286816	ENSG00000073921, ENSG00000130203, ENSG00000148158, ENSG00000198873, ENSG00000116095, ENSG00000143412, ENSG00000135317, ENSG00000120451, ENSG00000101464, ENSG00000100003, ENSG00000168297, ENSG00000078246, ENSG00000008256, ENSG00000197858, ENSG00000174226, ENSG00000142892, ENSG00000133027, ENSG00000158006, ENSG00000165861, ENSG00000039319, ENSG00000159733, ENSG00000106245, ENSG00000164111, ENSG0000…	1764	177	12983	1.16429	1	0.962671	99.617
GOTERM_MF_FAT	GO:0008289~lipid binding	57	2.13723	0.782077	ENSG00000164040, ENSG00000073921, ENSG00000116171, ENSG00000143412, ENSG00000176387, ENSG00000101464, ENSG00000100003, ENSG00000198752, ENSG00000134318, ENSG00000078246, ENSG00000067900, ENSG00000197858, ENSG00000181513, ENSG00000174226, ENSG00000133027, ENSG00000135847, ENSG00000158006, ENSG00000166900, ENSG00000039319, ENSG00000161203, ENSG00000109756, ENSG00000197746, ENSG00000058866, ENSG0000…	1764	450	12983	0.932264	1	0.999854	100
Annotation Cluster 94	Enrichment Score: 0.5750694471003569
Category	Term	Count	%	PValue	Genes	List Total	Pop Hits	Pop Total	Fold Enrichment	Bonferroni	Benjamini	FDR
GOTERM_BP_FAT	GO:0033540~fatty acid beta-oxidation using acyl-CoA oxidase	4	0.149981	0.0363957	ENSG00000060971, ENSG00000095321, ENSG00000133835, ENSG00000161533	1839	6	13528	4.90411	1	0.627454	49.7107
GOTERM_BP_FAT	GO:0034440~lipid oxidation	10	0.374953	0.0738304	ENSG00000060971, ENSG00000095321, ENSG00000171503, ENSG00000087008, ENSG00000006831, ENSG00000133835, ENSG00000132356, ENSG00000100288, ENSG00000161533, ENSG00000110090	1839	39	13528	1.8862	1	0.783897	75.8771
GOTERM_BP_FAT	GO:0019395~fatty acid oxidation	10	0.374953	0.0738304	ENSG00000060971, ENSG00000095321, ENSG00000171503, ENSG00000087008, ENSG00000006831, ENSG00000133835, ENSG00000132356, ENSG00000100288, ENSG00000161533, ENSG00000110090	1839	39	13528	1.8862	1	0.783897	75.8771
GOTERM_BP_FAT	GO:0006635~fatty acid beta-oxidation	8	0.299963	0.0758736	ENSG00000060971, ENSG00000095321, ENSG00000171503, ENSG00000087008, ENSG00000133835, ENSG00000100288, ENSG00000161533, ENSG00000110090	1839	28	13528	2.10176	1	0.786601	76.8449
GOTERM_MF_FAT	GO:0016406~carnitine O-acyltransferase activity	3	0.112486	0.190633	ENSG00000095321, ENSG00000100288, ENSG00000110090	1764	6	12983	3.67999	1	0.920834	96.9258
GOTERM_BP_FAT	GO:0009062~fatty acid catabolic process	8	0.299963	0.20961	ENSG00000060971, ENSG00000095321, ENSG00000171503, ENSG00000087008, ENSG00000133835, ENSG00000100288, ENSG00000161533, ENSG00000110090	1839	36	13528	1.6347	1	0.941711	98.7237
GOTERM_BP_FAT	GO:0030258~lipid modification	13	0.487439	0.221334	ENSG00000171503, ENSG00000087008, ENSG00000176095, ENSG00000133835, ENSG00000161533, ENSG00000060971, ENSG00000095321, ENSG00000011405, ENSG00000006831, ENSG00000051382, ENSG00000132356, ENSG00000110090, ENSG00000100288	1839	69	13528	1.38595	1	0.947199	99.0326
GOTERM_BP_FAT	GO:0006631~fatty acid metabolic process	30	1.12486	0.361033	ENSG00000123983, ENSG00000158669, ENSG00000151093, ENSG00000106617, ENSG00000107798, ENSG00000135241, ENSG00000087008, ENSG00000149485, ENSG00000133835, ENSG00000116353, ENSG00000134824, ENSG00000005187, ENSG00000110090, ENSG00000120992, ENSG00000116906, ENSG00000171503, ENSG00000132142, ENSG00000142327, ENSG00000161533, ENSG00000167114, ENSG00000186951, ENSG00000060971, ENSG00000095794, ENSG0000…	1839	198	13528	1.11457	1	0.98241	99.9753
GOTERM_BP_FAT	GO:0016054~organic acid catabolic process	15	0.56243	0.659881	ENSG00000171503, ENSG00000087008, ENSG00000100714, ENSG00000100577, ENSG00000117448, ENSG00000133835, ENSG00000083123, ENSG00000161533, ENSG00000060971, ENSG00000158104, ENSG00000095321, ENSG00000132837, ENSG00000181873, ENSG00000100288, ENSG00000110090	1839	111	13528	0.994077	1	0.998909	100
GOTERM_BP_FAT	GO:0046395~carboxylic acid catabolic process	15	0.56243	0.659881	ENSG00000171503, ENSG00000087008, ENSG00000100714, ENSG00000100577, ENSG00000117448, ENSG00000133835, ENSG00000083123, ENSG00000161533, ENSG00000060971, ENSG00000158104, ENSG00000095321, ENSG00000132837, ENSG00000181873, ENSG00000100288, ENSG00000110090	1839	111	13528	0.994077	1	0.998909	100
GOTERM_BP_FAT	GO:0016042~lipid catabolic process	23	0.862392	0.664981	ENSG00000158006, ENSG00000107798, ENSG00000163803, ENSG00000197943, ENSG00000130203, ENSG00000171503, ENSG00000135241, ENSG00000087008, ENSG00000133835, ENSG00000161533, ENSG00000182621, ENSG00000136699, ENSG00000115234, ENSG00000166183, ENSG00000007168, ENSG00000060971, ENSG00000032444, ENSG00000095321, ENSG00000184381, ENSG00000123739, ENSG00000100288, ENSG00000110090, ENSG00000134780	1839	173	13528	0.977988	1	0.998975	100
GOTERM_BP_FAT	GO:0044242~cellular lipid catabolic process	10	0.374953	0.721281	ENSG00000136699, ENSG00000060971, ENSG00000197943, ENSG00000095321, ENSG00000171503, ENSG00000087008, ENSG00000133835, ENSG00000100288, ENSG00000161533, ENSG00000110090	1839	76	13528	0.967917	1	0.999528	100
GOTERM_BP_FAT	GO:0009310~amine catabolic process	8	0.299963	0.91961	ENSG00000087085, ENSG00000158104, ENSG00000132837, ENSG00000100714, ENSG00000100577, ENSG00000088826, ENSG00000083123, ENSG00000181873	1839	78	13528	0.754479	1	0.999997	100
GOTERM_BP_FAT	GO:0009063~cellular amino acid catabolic process	6	0.224972	0.963305	ENSG00000158104, ENSG00000132837, ENSG00000100714, ENSG00000100577, ENSG00000083123, ENSG00000181873	1839	68	13528	0.649074	1	1	100
Annotation Cluster 95	Enrichment Score: 0.5698257306198908
Category	Term	Count	%	PValue	Genes	List Total	Pop Hits	Pop Total	Fold Enrichment	Bonferroni	Benjamini	FDR
GOTERM_MF_FAT	GO:0051427~hormone receptor binding	16	0.599925	0.208809	ENSG00000108510, ENSG00000179295, ENSG00000105173, ENSG00000132341, ENSG00000134058, ENSG00000171988, ENSG00000013561, ENSG00000131408, ENSG00000115808, ENSG00000120833, ENSG00000138162, ENSG00000063978, ENSG00000078043, ENSG00000215021, ENSG00000213024, ENSG00000108278	1764	88	12983	1.33818	1	0.93229	97.8849
GOTERM_MF_FAT	GO:0035257~nuclear hormone receptor binding	14	0.524934	0.240863	ENSG00000108510, ENSG00000105173, ENSG00000132341, ENSG00000134058, ENSG00000171988, ENSG00000013561, ENSG00000131408, ENSG00000115808, ENSG00000138162, ENSG00000063978, ENSG00000078043, ENSG00000215021, ENSG00000213024, ENSG00000108278	1764	77	12983	1.33818	1	0.948773	98.9294
GOTERM_MF_FAT	GO:0035258~steroid hormone receptor binding	8	0.299963	0.251508	ENSG00000115808, ENSG00000105173, ENSG00000063978, ENSG00000132341, ENSG00000078043, ENSG00000134058, ENSG00000215021, ENSG00000013561	1764	38	12983	1.54947	1	0.95057	99.1515
GOTERM_BP_FAT	GO:0030518~steroid hormone receptor signaling pathway	11	0.412448	0.257726	ENSG00000108510, ENSG00000140009, ENSG00000105173, ENSG00000171570, ENSG00000100320, ENSG00000063978, ENSG00000132341, ENSG00000078043, ENSG00000134058, ENSG00000012822, ENSG00000013561	1839	58	13528	1.39514	1	0.960528	99.6017
GOTERM_MF_FAT	GO:0050681~androgen receptor binding	6	0.224972	0.27311	ENSG00000105173, ENSG00000063978, ENSG00000132341, ENSG00000078043, ENSG00000134058, ENSG00000013561	1764	26	12983	1.69846	1	0.958914	99.4761
GOTERM_BP_FAT	GO:0030522~intracellular receptor-mediated signaling pathway	13	0.487439	0.317389	ENSG00000108510, ENSG00000131408, ENSG00000140009, ENSG00000105173, ENSG00000171570, ENSG00000100320, ENSG00000063978, ENSG00000132341, ENSG00000078043, ENSG00000095794, ENSG00000134058, ENSG00000012822, ENSG00000013561	1839	75	13528	1.27507	1	0.975731	99.9158
GOTERM_BP_FAT	GO:0030521~androgen receptor signaling pathway	7	0.262467	0.363129	ENSG00000108510, ENSG00000105173, ENSG00000063978, ENSG00000132341, ENSG00000078043, ENSG00000134058, ENSG00000013561	1839	36	13528	1.43037	1	0.98244	99.9767
Annotation Cluster 96	Enrichment Score: 0.556800633233988
Category	Term	Count	%	PValue	Genes	List Total	Pop Hits	Pop Total	Fold Enrichment	Bonferroni	Benjamini	FDR
GOTERM_BP_FAT	GO:0022604~regulation of cell morphogenesis	26	0.974878	0.0476565	ENSG00000105329, ENSG00000112715, ENSG00000130203, ENSG00000169783, ENSG00000197971, ENSG00000153774, ENSG00000006327, ENSG00000141522, ENSG00000149925, ENSG00000186660, ENSG00000135424, ENSG00000186868, ENSG00000141646, ENSG00000180263, ENSG00000127870, ENSG00000067560, ENSG00000133026, ENSG00000157654, ENSG00000076928, ENSG00000158985, ENSG00000182670, ENSG00000105357, ENSG00000186635, ENSG0000…	1839	131	13528	1.46	1	0.677344	59.5587
GOTERM_BP_FAT	GO:0010721~negative regulation of cell development	11	0.412448	0.108147	ENSG00000141522, ENSG00000105329, ENSG00000076928, ENSG00000169136, ENSG00000169398, ENSG00000169783, ENSG00000182670, ENSG00000197971, ENSG00000196712, ENSG00000127870, ENSG00000067560	1839	48	13528	1.68579	1	0.840613	88.021
GOTERM_BP_FAT	GO:0050771~negative regulation of axonogenesis	7	0.262467	0.113545	ENSG00000141522, ENSG00000076928, ENSG00000169398, ENSG00000169783, ENSG00000197971, ENSG00000127870, ENSG00000067560	1839	25	13528	2.05973	1	0.849681	89.2962
GOTERM_BP_FAT	GO:0050768~negative regulation of neurogenesis	10	0.374953	0.149128	ENSG00000141522, ENSG00000105329, ENSG00000076928, ENSG00000169136, ENSG00000169398, ENSG00000169783, ENSG00000197971, ENSG00000196712, ENSG00000127870, ENSG00000067560	1839	45	13528	1.6347	1	0.900487	94.9921
GOTERM_BP_FAT	GO:0031345~negative regulation of cell projection organization	7	0.262467	0.171263	ENSG00000141522, ENSG00000076928, ENSG00000169398, ENSG00000169783, ENSG00000197971, ENSG00000127870, ENSG00000067560	1839	28	13528	1.83904	1	0.916642	96.9281
GOTERM_BP_FAT	GO:0050770~regulation of axonogenesis	11	0.412448	0.240284	ENSG00000006327, ENSG00000141522, ENSG00000076928, ENSG00000130203, ENSG00000169398, ENSG00000186660, ENSG00000169783, ENSG00000186868, ENSG00000197971, ENSG00000127870, ENSG00000067560	1839	57	13528	1.41961	1	0.956574	99.3873
GOTERM_BP_FAT	GO:0010769~regulation of cell morphogenesis involved in differentiation	14	0.524934	0.241491	ENSG00000105329, ENSG00000076928, ENSG00000130203, ENSG00000182670, ENSG00000169783, ENSG00000197971, ENSG00000006327, ENSG00000141522, ENSG00000169398, ENSG00000186660, ENSG00000186868, ENSG00000141646, ENSG00000127870, ENSG00000067560	1839	77	13528	1.33749	1	0.956568	99.4051
GOTERM_BP_FAT	GO:0050772~positive regulation of axonogenesis	6	0.224972	0.246201	ENSG00000006327, ENSG00000141522, ENSG00000076928, ENSG00000186660, ENSG00000186868, ENSG00000067560	1839	25	13528	1.76548	1	0.958016	99.47
GOTERM_BP_FAT	GO:0031346~positive regulation of cell projection organization	9	0.337458	0.303395	ENSG00000006327, ENSG00000141522, ENSG00000186635, ENSG00000076928, ENSG00000070831, ENSG00000186660, ENSG00000128283, ENSG00000186868, ENSG00000067560	1839	47	13528	1.40863	1	0.972469	99.8773
GOTERM_BP_FAT	GO:0031344~regulation of cell projection organization	15	0.56243	0.320329	ENSG00000076928, ENSG00000130203, ENSG00000070831, ENSG00000169783, ENSG00000197971, ENSG00000160145, ENSG00000006327, ENSG00000141522, ENSG00000186635, ENSG00000169398, ENSG00000186660, ENSG00000186868, ENSG00000128283, ENSG00000127870, ENSG00000067560	1839	89	13528	1.2398	1	0.976293	99.9222
GOTERM_BP_FAT	GO:0010720~positive regulation of cell development	12	0.449944	0.332973	ENSG00000006327, ENSG00000079246, ENSG00000171791, ENSG00000141522, ENSG00000156642, ENSG00000105329, ENSG00000076928, ENSG00000186660, ENSG00000186868, ENSG00000141646, ENSG00000173039, ENSG00000067560	1839	69	13528	1.27933	1	0.977869	99.9451
GOTERM_BP_FAT	GO:0010975~regulation of neuron projection development	12	0.449944	0.350961	ENSG00000006327, ENSG00000141522, ENSG00000076928, ENSG00000130203, ENSG00000169398, ENSG00000186660, ENSG00000169783, ENSG00000186868, ENSG00000197971, ENSG00000127870, ENSG00000067560, ENSG00000160145	1839	70	13528	1.26106	1	0.980999	99.9669
GOTERM_BP_FAT	GO:0050767~regulation of neurogenesis	25	0.937383	0.404664	ENSG00000162761, ENSG00000101752, ENSG00000105329, ENSG00000076928, ENSG00000104320, ENSG00000169136, ENSG00000130203, ENSG00000169783, ENSG00000182670, ENSG00000111676, ENSG00000197971, ENSG00000196712, ENSG00000160145, ENSG00000173039, ENSG00000079246, ENSG00000006327, ENSG00000141522, ENSG00000171791, ENSG00000156642, ENSG00000169398, ENSG00000186660, ENSG00000170027, ENSG00000186868, ENSG0000…	1839	166	13528	1.10786	1	0.987065	99.9933
GOTERM_BP_FAT	GO:0051960~regulation of nervous system development	28	1.04987	0.45517	ENSG00000162761, ENSG00000105329, ENSG00000104320, ENSG00000169136, ENSG00000130203, ENSG00000169783, ENSG00000197971, ENSG00000173039, ENSG00000006327, ENSG00000171791, ENSG00000141522, ENSG00000156642, ENSG00000078246, ENSG00000186660, ENSG00000186868, ENSG00000127870, ENSG00000067560, ENSG00000101752, ENSG00000221983, ENSG00000076928, ENSG00000182670, ENSG00000111676, ENSG00000196712, ENSG0000…	1839	192	13528	1.07278	1	0.991392	99.9987
GOTERM_BP_FAT	GO:0060284~regulation of cell development	29	1.08736	0.519215	ENSG00000162761, ENSG00000105329, ENSG00000104320, ENSG00000169136, ENSG00000130203, ENSG00000169783, ENSG00000197971, ENSG00000173039, ENSG00000006327, ENSG00000171791, ENSG00000141522, ENSG00000156642, ENSG00000186660, ENSG00000186868, ENSG00000141646, ENSG00000127870, ENSG00000067560, ENSG00000101752, ENSG00000221983, ENSG00000076928, ENSG00000068024, ENSG00000182670, ENSG00000135111, ENSG0000…	1839	205	13528	1.04063	1	0.995104	99.9999
GOTERM_BP_FAT	GO:0030516~regulation of axon extension	4	0.149981	0.523523	ENSG00000006327, ENSG00000130203, ENSG00000186868, ENSG00000127870	1839	20	13528	1.47123	1	0.995228	99.9999
GOTERM_BP_FAT	GO:0045664~regulation of neuron differentiation	19	0.712411	0.545753	ENSG00000162761, ENSG00000101752, ENSG00000076928, ENSG00000104320, ENSG00000130203, ENSG00000182670, ENSG00000169783, ENSG00000197971, ENSG00000111676, ENSG00000160145, ENSG00000006327, ENSG00000141522, ENSG00000171791, ENSG00000169398, ENSG00000186660, ENSG00000170027, ENSG00000186868, ENSG00000127870, ENSG00000067560	1839	133	13528	1.05088	1	0.996138	100
GOTERM_BP_FAT	GO:0050769~positive regulation of neurogenesis	9	0.337458	0.560013	ENSG00000006327, ENSG00000079246, ENSG00000141522, ENSG00000156642, ENSG00000076928, ENSG00000186660, ENSG00000186868, ENSG00000173039, ENSG00000067560	1839	59	13528	1.12213	1	0.996651	100
GOTERM_BP_FAT	GO:0045596~negative regulation of cell differentiation	28	1.04987	0.710114	ENSG00000162761, ENSG00000105329, ENSG00000104320, ENSG00000169136, ENSG00000169783, ENSG00000197971, ENSG00000148516, ENSG00000141522, ENSG00000186660, ENSG00000106462, ENSG00000127870, ENSG00000067560, ENSG00000164199, ENSG00000101752, ENSG00000204301, ENSG00000076928, ENSG00000068024, ENSG00000182670, ENSG00000135111, ENSG00000113916, ENSG00000011052, ENSG00000196712, ENSG00000186951, ENSG0000…	1839	216	13528	0.953578	1	0.999436	100
Annotation Cluster 97	Enrichment Score: 0.5487361118956977
Category	Term	Count	%	PValue	Genes	List Total	Pop Hits	Pop Total	Fold Enrichment	Bonferroni	Benjamini	FDR
GOTERM_BP_FAT	GO:0032507~maintenance of protein location in cell	9	0.337458	0.185247	ENSG00000119950, ENSG00000085415, ENSG00000160460, ENSG00000136068, ENSG00000080986, ENSG00000159256, ENSG00000197858, ENSG00000069399, ENSG00000137076	1839	41	13528	1.61477	1	0.929142	97.7593
GOTERM_BP_FAT	GO:0051651~maintenance of location in cell	10	0.374953	0.197149	ENSG00000119950, ENSG00000085415, ENSG00000160460, ENSG00000136068, ENSG00000130203, ENSG00000080986, ENSG00000159256, ENSG00000197858, ENSG00000069399, ENSG00000137076	1839	48	13528	1.53254	1	0.935289	98.2943
GOTERM_BP_FAT	GO:0007016~cytoskeletal anchoring at plasma membrane	3	0.112486	0.297993	ENSG00000160460, ENSG00000136068, ENSG00000137076	1839	8	13528	2.75856	1	0.9708	99.8584
GOTERM_BP_FAT	GO:0045185~maintenance of protein location	9	0.337458	0.324644	ENSG00000119950, ENSG00000085415, ENSG00000160460, ENSG00000136068, ENSG00000080986, ENSG00000159256, ENSG00000197858, ENSG00000069399, ENSG00000137076	1839	48	13528	1.37928	1	0.976651	99.9309
GOTERM_BP_FAT	GO:0051235~maintenance of location	10	0.374953	0.510695	ENSG00000119950, ENSG00000085415, ENSG00000160460, ENSG00000136068, ENSG00000130203, ENSG00000080986, ENSG00000159256, ENSG00000197858, ENSG00000069399, ENSG00000137076	1839	64	13528	1.1494	1	0.994753	99.9998
Annotation Cluster 98	Enrichment Score: 0.5278172864061278
Category	Term	Count	%	PValue	Genes	List Total	Pop Hits	Pop Total	Fold Enrichment	Bonferroni	Benjamini	FDR
GOTERM_MF_FAT	GO:0003709~RNA polymerase III transcription factor activity	4	0.149981	0.144266	ENSG00000185024, ENSG00000077235, ENSG00000115207, ENSG00000166478	1764	10	12983	2.94399	1	0.875539	92.3079
GOTERM_BP_FAT	GO:0009304~tRNA transcription	3	0.112486	0.244177	ENSG00000185024, ENSG00000077235, ENSG00000115207	1839	7	13528	3.15265	1	0.957123	99.443
GOTERM_BP_FAT	GO:0009303~rRNA transcription	4	0.149981	0.450546	ENSG00000185024, ENSG00000077235, ENSG00000115207, ENSG00000155438	1839	18	13528	1.6347	1	0.991144	99.9985
GOTERM_BP_FAT	GO:0006383~transcription from RNA polymerase III promoter	4	0.149981	0.487669	ENSG00000185024, ENSG00000077235, ENSG00000165684, ENSG00000115207	1839	19	13528	1.54867	1	0.993744	99.9996
Annotation Cluster 99	Enrichment Score: 0.5216997287848587
Category	Term	Count	%	PValue	Genes	List Total	Pop Hits	Pop Total	Fold Enrichment	Bonferroni	Benjamini	FDR
GOTERM_MF_FAT	GO:0051721~protein phosphatase 2A binding	4	0.149981	0.111816	ENSG00000115808, ENSG00000198952, ENSG00000119383, ENSG00000090372	1764	9	12983	3.2711	1	0.827037	85.804
GOTERM_MF_FAT	GO:0019902~phosphatase binding	8	0.299963	0.389025	ENSG00000187391, ENSG00000115808, ENSG00000198952, ENSG00000086015, ENSG00000119383, ENSG00000090372, ENSG00000173801, ENSG00000050820	1764	44	12983	1.33818	1	0.985073	99.97
GOTERM_MF_FAT	GO:0019903~protein phosphatase binding	6	0.224972	0.625777	ENSG00000115808, ENSG00000198952, ENSG00000119383, ENSG00000090372, ENSG00000173801, ENSG00000050820	1764	39	12983	1.1323	1	0.998889	100
Annotation Cluster 100	Enrichment Score: 0.5203322902880149
Category	Term	Count	%	PValue	Genes	List Total	Pop Hits	Pop Total	Fold Enrichment	Bonferroni	Benjamini	FDR
GOTERM_BP_FAT	GO:0009060~aerobic respiration	8	0.299963	0.189511	ENSG00000112992, ENSG00000117118, ENSG00000143252, ENSG00000014641, ENSG00000156467, ENSG00000136143, ENSG00000151376, ENSG00000165060	1839	35	13528	1.68141	1	0.932598	97.967
GOTERM_BP_FAT	GO:0006084~acetyl-CoA metabolic process	7	0.262467	0.238527	ENSG00000112992, ENSG00000117118, ENSG00000143252, ENSG00000014641, ENSG00000136143, ENSG00000150768, ENSG00000132142	1839	31	13528	1.66107	1	0.95662	99.3605
GOTERM_BP_FAT	GO:0051187~cofactor catabolic process	7	0.262467	0.238527	ENSG00000112992, ENSG00000117118, ENSG00000143252, ENSG00000103415, ENSG00000014641, ENSG00000100292, ENSG00000136143	1839	31	13528	1.66107	1	0.95662	99.3605
GOTERM_BP_FAT	GO:0046356~acetyl-CoA catabolic process	5	0.187477	0.382464	ENSG00000112992, ENSG00000117118, ENSG00000143252, ENSG00000014641, ENSG00000136143	1839	23	13528	1.59917	1	0.985048	99.9869
GOTERM_BP_FAT	GO:0006099~tricarboxylic acid cycle	5	0.187477	0.382464	ENSG00000112992, ENSG00000117118, ENSG00000143252, ENSG00000014641, ENSG00000136143	1839	23	13528	1.59917	1	0.985048	99.9869
GOTERM_BP_FAT	GO:0009109~coenzyme catabolic process	5	0.187477	0.478758	ENSG00000112992, ENSG00000117118, ENSG00000143252, ENSG00000014641, ENSG00000136143	1839	26	13528	1.41465	1	0.993272	99.9994
Annotation Cluster 101	Enrichment Score: 0.5136741137856088
Category	Term	Count	%	PValue	Genes	List Total	Pop Hits	Pop Total	Fold Enrichment	Bonferroni	Benjamini	FDR
GOTERM_BP_FAT	GO:0010741~negative regulation of protein kinase cascade	10	0.374953	0.0474145	ENSG00000142405, ENSG00000121653, ENSG00000185359, ENSG00000186063, ENSG00000113575, ENSG00000185338, ENSG00000103197, ENSG00000186575, ENSG00000196712, ENSG00000118503	1839	36	13528	2.04338	1	0.679784	59.3678
GOTERM_BP_FAT	GO:0046426~negative regulation of JAK-STAT cascade	4	0.149981	0.0573606	ENSG00000185359, ENSG00000113575, ENSG00000185338, ENSG00000186575	1839	7	13528	4.20353	1	0.727261	66.553
GOTERM_BP_FAT	GO:0042516~regulation of tyrosine phosphorylation of Stat3 protein	6	0.224972	0.0699168	ENSG00000134352, ENSG00000160712, ENSG00000113575, ENSG00000185338, ENSG00000186660, ENSG00000186575	1839	17	13528	2.5963	1	0.76839	73.9156
GOTERM_BP_FAT	GO:0042518~negative regulation of tyrosine phosphorylation of Stat3 protein	3	0.112486	0.0916892	ENSG00000113575, ENSG00000185338, ENSG00000186575	1839	4	13528	5.51713	1	0.808203	83.1868
GOTERM_BP_FAT	GO:0046425~regulation of JAK-STAT cascade	9	0.337458	0.106244	ENSG00000134352, ENSG00000113525, ENSG00000185359, ENSG00000160712, ENSG00000113575, ENSG00000185338, ENSG00000186660, ENSG00000186575, ENSG00000101464	1839	36	13528	1.83904	1	0.841172	87.5384
GOTERM_BP_FAT	GO:0070120~ciliary neurotrophic factor-mediated signaling pathway	3	0.112486	0.139332	ENSG00000134352, ENSG00000160712, ENSG00000186660	1839	5	13528	4.4137	1	0.891035	93.8081
GOTERM_BP_FAT	GO:0042532~negative regulation of tyrosine phosphorylation of STAT protein	3	0.112486	0.190801	ENSG00000113575, ENSG00000185338, ENSG00000186575	1839	6	13528	3.67809	1	0.933373	98.0262
GOTERM_BP_FAT	GO:0045936~negative regulation of phosphate metabolic process	10	0.374953	0.197149	ENSG00000142405, ENSG00000129355, ENSG00000105329, ENSG00000113575, ENSG00000185338, ENSG00000088986, ENSG00000119383, ENSG00000147883, ENSG00000088832, ENSG00000186575	1839	48	13528	1.53254	1	0.935289	98.2943
GOTERM_BP_FAT	GO:0010563~negative regulation of phosphorus metabolic process	10	0.374953	0.197149	ENSG00000142405, ENSG00000129355, ENSG00000105329, ENSG00000113575, ENSG00000185338, ENSG00000088986, ENSG00000119383, ENSG00000147883, ENSG00000088832, ENSG00000186575	1839	48	13528	1.53254	1	0.935289	98.2943
GOTERM_MF_FAT	GO:0005138~interleukin-6 receptor binding	3	0.112486	0.243974	ENSG00000134352, ENSG00000160712, ENSG00000186660	1764	7	12983	3.15428	1	0.948683	98.9994
GOTERM_BP_FAT	GO:0042326~negative regulation of phosphorylation	9	0.337458	0.261943	ENSG00000142405, ENSG00000129355, ENSG00000105329, ENSG00000113575, ENSG00000185338, ENSG00000088986, ENSG00000147883, ENSG00000088832, ENSG00000186575	1839	45	13528	1.47123	1	0.961529	99.6416
GOTERM_BP_FAT	GO:0050732~negative regulation of peptidyl-tyrosine phosphorylation	3	0.112486	0.351145	ENSG00000113575, ENSG00000185338, ENSG00000186575	1839	9	13528	2.45206	1	0.980872	99.9671
GOTERM_BP_FAT	GO:0042509~regulation of tyrosine phosphorylation of STAT protein	6	0.224972	0.415284	ENSG00000134352, ENSG00000160712, ENSG00000113575, ENSG00000185338, ENSG00000186660, ENSG00000186575	1839	31	13528	1.42378	1	0.98755	99.9952
GOTERM_BP_FAT	GO:0001933~negative regulation of protein amino acid phosphorylation	6	0.224972	0.443571	ENSG00000142405, ENSG00000105329, ENSG00000113575, ENSG00000185338, ENSG00000088832, ENSG00000186575	1839	32	13528	1.37928	1	0.990756	99.9981
GOTERM_BP_FAT	GO:0042517~positive regulation of tyrosine phosphorylation of Stat3 protein	3	0.112486	0.452438	ENSG00000134352, ENSG00000160712, ENSG00000186660	1839	11	13528	2.00623	1	0.991216	99.9986
GOTERM_BP_FAT	GO:0046427~positive regulation of JAK-STAT cascade	4	0.149981	0.705742	ENSG00000134352, ENSG00000113525, ENSG00000160712, ENSG00000186660	1839	26	13528	1.13172	1	0.999411	100
GOTERM_BP_FAT	GO:0042531~positive regulation of tyrosine phosphorylation of STAT protein	3	0.112486	0.839671	ENSG00000134352, ENSG00000160712, ENSG00000186660	1839	23	13528	0.959501	1	0.99995	100
GOTERM_BP_FAT	GO:0050730~regulation of peptidyl-tyrosine phosphorylation	7	0.262467	0.914732	ENSG00000134352, ENSG00000113525, ENSG00000160712, ENSG00000113575, ENSG00000185338, ENSG00000186660, ENSG00000186575	1839	68	13528	0.757253	1	0.999996	100
GOTERM_BP_FAT	GO:0045937~positive regulation of phosphate metabolic process	10	0.374953	0.938821	ENSG00000134352, ENSG00000113525, ENSG00000171791, ENSG00000105329, ENSG00000160712, ENSG00000106617, ENSG00000186660, ENSG00000119383, ENSG00000141646, ENSG00000142867	1839	100	13528	0.735617	1	0.999999	100
GOTERM_BP_FAT	GO:0010562~positive regulation of phosphorus metabolic process	10	0.374953	0.938821	ENSG00000134352, ENSG00000113525, ENSG00000171791, ENSG00000105329, ENSG00000160712, ENSG00000106617, ENSG00000186660, ENSG00000119383, ENSG00000141646, ENSG00000142867	1839	100	13528	0.735617	1	0.999999	100
GOTERM_BP_FAT	GO:0042327~positive regulation of phosphorylation	9	0.337458	0.962094	ENSG00000134352, ENSG00000113525, ENSG00000171791, ENSG00000105329, ENSG00000160712, ENSG00000106617, ENSG00000186660, ENSG00000141646, ENSG00000142867	1839	97	13528	0.682531	1	1	100
GOTERM_BP_FAT	GO:0050731~positive regulation of peptidyl-tyrosine phosphorylation	4	0.149981	0.96352	ENSG00000134352, ENSG00000113525, ENSG00000160712, ENSG00000186660	1839	47	13528	0.626057	1	1	100
GOTERM_BP_FAT	GO:0001934~positive regulation of protein amino acid phosphorylation	8	0.299963	0.966821	ENSG00000134352, ENSG00000113525, ENSG00000171791, ENSG00000105329, ENSG00000160712, ENSG00000106617, ENSG00000186660, ENSG00000141646	1839	89	13528	0.661229	1	1	100
Annotation Cluster 102	Enrichment Score: 0.5114345600210933
Category	Term	Count	%	PValue	Genes	List Total	Pop Hits	Pop Total	Fold Enrichment	Bonferroni	Benjamini	FDR
GOTERM_MF_FAT	GO:0022884~macromolecule transmembrane transporter activity	4	0.149981	0.254775	ENSG00000104980, ENSG00000132432, ENSG00000065665, ENSG00000196683	1764	13	12983	2.26461	1	0.950596	99.2105
GOTERM_MF_FAT	GO:0015450~P-P-bond-hydrolysis-driven protein transmembrane transporter activity	4	0.149981	0.254775	ENSG00000104980, ENSG00000132432, ENSG00000065665, ENSG00000196683	1764	13	12983	2.26461	1	0.950596	99.2105
GOTERM_MF_FAT	GO:0008320~protein transmembrane transporter activity	4	0.149981	0.450177	ENSG00000104980, ENSG00000132432, ENSG00000065665, ENSG00000196683	1764	18	12983	1.63555	1	0.992073	99.9947
Annotation Cluster 103	Enrichment Score: 0.5099716416899718
Category	Term	Count	%	PValue	Genes	List Total	Pop Hits	Pop Total	Fold Enrichment	Bonferroni	Benjamini	FDR
GOTERM_BP_FAT	GO:0022900~electron transport chain	25	0.937383	0.0179163	ENSG00000127540, ENSG00000117118, ENSG00000166136, ENSG00000140374, ENSG00000143252, ENSG00000165264, ENSG00000172115, ENSG00000171503, ENSG00000197763, ENSG00000184752, ENSG00000149485, ENSG00000134824, ENSG00000168653, ENSG00000139921, ENSG00000102125, ENSG00000091164, ENSG00000115840, ENSG00000156467, ENSG00000140990, ENSG00000167807, ENSG00000169021, ENSG00000004864, ENSG00000004779, ENSG0000…	1839	114	13528	1.6132	1	0.45961	28.4796
GOTERM_BP_FAT	GO:0045333~cellular respiration	19	0.712411	0.10259	ENSG00000127540, ENSG00000112992, ENSG00000117118, ENSG00000166136, ENSG00000143252, ENSG00000136143, ENSG00000172115, ENSG00000165264, ENSG00000151376, ENSG00000165060, ENSG00000168653, ENSG00000102125, ENSG00000115840, ENSG00000014641, ENSG00000156467, ENSG00000140990, ENSG00000004864, ENSG00000167792, ENSG00000004779	1839	97	13528	1.4409	1	0.833977	86.5589
GOTERM_BP_FAT	GO:0006091~generation of precursor metabolites and energy	51	1.91226	0.123393	ENSG00000166136, ENSG00000140374, ENSG00000134824, ENSG00000188316, ENSG00000168653, ENSG00000065615, ENSG00000134352, ENSG00000014641, ENSG00000149925, ENSG00000150768, ENSG00000159322, ENSG00000117410, ENSG00000004864, ENSG00000127540, ENSG00000117118, ENSG00000143252, ENSG00000165264, ENSG00000095321, ENSG00000167807, ENSG00000169021, ENSG00000004779, ENSG00000100554, ENSG00000112992, ENSG0000…	1839	313	13528	1.19861	1	0.868649	91.2987
GOTERM_BP_FAT	GO:0022904~respiratory electron transport chain	12	0.449944	0.246731	ENSG00000127540, ENSG00000117118, ENSG00000166136, ENSG00000102125, ENSG00000115840, ENSG00000156467, ENSG00000165264, ENSG00000140990, ENSG00000004864, ENSG00000004779, ENSG00000167792, ENSG00000168653	1839	64	13528	1.37928	1	0.957966	99.4769
GOTERM_BP_FAT	GO:0015980~energy derivation by oxidation of organic compounds	23	0.862392	0.310117	ENSG00000127540, ENSG00000112992, ENSG00000117118, ENSG00000166136, ENSG00000143252, ENSG00000106617, ENSG00000136143, ENSG00000172115, ENSG00000165264, ENSG00000151376, ENSG00000165060, ENSG00000168653, ENSG00000134352, ENSG00000102125, ENSG00000115840, ENSG00000014641, ENSG00000156467, ENSG00000095321, ENSG00000172531, ENSG00000140990, ENSG00000004864, ENSG00000167792, ENSG00000004779	1839	144	13528	1.17494	1	0.974527	99.8975
GOTERM_MF_FAT	GO:0016651~oxidoreductase activity, acting on NADH or NADPH	14	0.524934	0.334565	ENSG00000112992, ENSG00000166136, ENSG00000165264, ENSG00000197763, ENSG00000184752, ENSG00000168653, ENSG00000065615, ENSG00000140990, ENSG00000145439, ENSG00000124588, ENSG00000004779, ENSG00000127948, ENSG00000167792, ENSG00000165672	1764	83	12983	1.24144	1	0.975353	99.8776
GOTERM_BP_FAT	GO:0042775~mitochondrial ATP synthesis coupled electron transport	9	0.337458	0.497793	ENSG00000127540, ENSG00000166136, ENSG00000102125, ENSG00000156467, ENSG00000165264, ENSG00000140990, ENSG00000004779, ENSG00000167792, ENSG00000168653	1839	56	13528	1.18224	1	0.994234	99.9997
GOTERM_BP_FAT	GO:0042773~ATP synthesis coupled electron transport	9	0.337458	0.497793	ENSG00000127540, ENSG00000166136, ENSG00000102125, ENSG00000156467, ENSG00000165264, ENSG00000140990, ENSG00000004779, ENSG00000167792, ENSG00000168653	1839	56	13528	1.18224	1	0.994234	99.9997
GOTERM_MF_FAT	GO:0050136~NADH dehydrogenase (quinone) activity	7	0.262467	0.538496	ENSG00000166136, ENSG00000165264, ENSG00000140990, ENSG00000184752, ENSG00000004779, ENSG00000167792, ENSG00000168653	1764	43	12983	1.19814	1	0.997375	99.9997
GOTERM_MF_FAT	GO:0008137~NADH dehydrogenase (ubiquinone) activity	7	0.262467	0.538496	ENSG00000166136, ENSG00000165264, ENSG00000140990, ENSG00000184752, ENSG00000004779, ENSG00000167792, ENSG00000168653	1764	43	12983	1.19814	1	0.997375	99.9997
GOTERM_MF_FAT	GO:0003954~NADH dehydrogenase activity	7	0.262467	0.538496	ENSG00000166136, ENSG00000165264, ENSG00000140990, ENSG00000184752, ENSG00000004779, ENSG00000167792, ENSG00000168653	1764	43	12983	1.19814	1	0.997375	99.9997
GOTERM_MF_FAT	GO:0016655~oxidoreductase activity, acting on NADH or NADPH, quinone or similar compound as acceptor	7	0.262467	0.670381	ENSG00000166136, ENSG00000165264, ENSG00000140990, ENSG00000184752, ENSG00000004779, ENSG00000167792, ENSG00000168653	1764	49	12983	1.05143	1	0.999335	100
GOTERM_BP_FAT	GO:0006120~mitochondrial electron transport, NADH to ubiquinone	6	0.224972	0.692476	ENSG00000166136, ENSG00000165264, ENSG00000140990, ENSG00000004779, ENSG00000167792, ENSG00000168653	1839	42	13528	1.05088	1	0.999288	100
GOTERM_BP_FAT	GO:0006119~oxidative phosphorylation	13	0.487439	0.69527	ENSG00000100554, ENSG00000127540, ENSG00000166136, ENSG00000102125, ENSG00000156467, ENSG00000165264, ENSG00000140990, ENSG00000117410, ENSG00000165060, ENSG00000061987, ENSG00000004779, ENSG00000167792, ENSG00000168653	1839	98	13528	0.975819	1	0.999295	100
Annotation Cluster 104	Enrichment Score: 0.5088599967231817
Category	Term	Count	%	PValue	Genes	List Total	Pop Hits	Pop Total	Fold Enrichment	Bonferroni	Benjamini	FDR
GOTERM_MF_FAT	GO:0004536~deoxyribonuclease activity	9	0.337458	0.0808564	ENSG00000100823, ENSG00000160049, ENSG00000172183, ENSG00000134899, ENSG00000113522, ENSG00000168496, ENSG00000011052, ENSG00000013563, ENSG00000012061	1764	34	12983	1.94823	1	0.760747	75.0452
GOTERM_MF_FAT	GO:0004520~endodeoxyribonuclease activity	5	0.187477	0.349312	ENSG00000100823, ENSG00000134899, ENSG00000113522, ENSG00000168496, ENSG00000012061	1764	22	12983	1.67272	1	0.97938	99.9154
GOTERM_BP_FAT	GO:0009650~UV protection	3	0.112486	0.452438	ENSG00000134899, ENSG00000168496, ENSG00000012061	1839	11	13528	2.00623	1	0.991216	99.9986
GOTERM_MF_FAT	GO:0004519~endonuclease activity	13	0.487439	0.721227	ENSG00000173464, ENSG00000100823, ENSG00000070366, ENSG00000124787, ENSG00000065057, ENSG00000172336, ENSG00000163684, ENSG00000152684, ENSG00000113522, ENSG00000168496, ENSG00000134899, ENSG00000013563, ENSG00000012061	1764	100	12983	0.956797	1	0.999666	100
Annotation Cluster 105	Enrichment Score: 0.5055820459539815
Category	Term	Count	%	PValue	Genes	List Total	Pop Hits	Pop Total	Fold Enrichment	Bonferroni	Benjamini	FDR
GOTERM_BP_FAT	GO:0009314~response to radiation	33	1.23735	0.182797	ENSG00000129355, ENSG00000181026, ENSG00000105329, ENSG00000152894, ENSG00000170836, ENSG00000158019, ENSG00000110436, ENSG00000173039, ENSG00000112599, ENSG00000171791, ENSG00000142192, ENSG00000144554, ENSG00000091436, ENSG00000160469, ENSG00000165392, ENSG00000174775, ENSG00000120129, ENSG00000198691, ENSG00000160712, ENSG00000134852, ENSG00000168496, ENSG00000196712, ENSG00000135945, ENSG0000…	1839	200	13528	1.21377	1	0.927606	97.631
GOTERM_BP_FAT	GO:0009411~response to UV	11	0.412448	0.27557	ENSG00000171791, ENSG00000129355, ENSG00000152894, ENSG00000160469, ENSG00000134899, ENSG00000168496, ENSG00000135945, ENSG00000165392, ENSG00000012061, ENSG00000069399, ENSG00000173039	1839	59	13528	1.37149	1	0.965766	99.7463
GOTERM_BP_FAT	GO:0009416~response to light stimulus	22	0.824897	0.322434	ENSG00000129355, ENSG00000152894, ENSG00000198691, ENSG00000134852, ENSG00000168496, ENSG00000196712, ENSG00000110436, ENSG00000135945, ENSG00000069399, ENSG00000012061, ENSG00000173039, ENSG00000112599, ENSG00000171791, ENSG00000142192, ENSG00000167083, ENSG00000070729, ENSG00000160469, ENSG00000213281, ENSG00000134899, ENSG00000174775, ENSG00000165392, ENSG00000120129	1839	138	13528	1.17272	1	0.976563	99.9266
GOTERM_BP_FAT	GO:0009628~response to abiotic stimulus	50	1.87477	0.584829	ENSG00000152894, ENSG00000173039, ENSG00000112599, ENSG00000111602, ENSG00000145191, ENSG00000120129, ENSG00000163513, ENSG00000134852, ENSG00000090020, ENSG00000168496, ENSG00000144481, ENSG00000099622, ENSG00000135945, ENSG00000196712, ENSG00000012061, ENSG00000187736, ENSG00000115211, ENSG00000001084, ENSG00000070729, ENSG00000162129, ENSG00000134899, ENSG00000129355, ENSG00000181026, ENSG0000…	1839	368	13528	0.99948	1	0.997405	100
Annotation Cluster 106	Enrichment Score: 0.5023667729329301
Category	Term	Count	%	PValue	Genes	List Total	Pop Hits	Pop Total	Fold Enrichment	Bonferroni	Benjamini	FDR
GOTERM_MF_FAT	GO:0016681~oxidoreductase activity, acting on diphenols and related substances as donors, cytochrome as acceptor	3	0.112486	0.29776	ENSG00000127540, ENSG00000156467, ENSG00000169021	1764	8	12983	2.75999	1	0.966324	99.7031
GOTERM_MF_FAT	GO:0008121~ubiquinol-cytochrome-c reductase activity	3	0.112486	0.29776	ENSG00000127540, ENSG00000156467, ENSG00000169021	1764	8	12983	2.75999	1	0.966324	99.7031
GOTERM_MF_FAT	GO:0016679~oxidoreductase activity, acting on diphenols and related substances as donors	3	0.112486	0.350887	ENSG00000127540, ENSG00000156467, ENSG00000169021	1764	9	12983	2.45333	1	0.979312	99.9187
Annotation Cluster 107	Enrichment Score: 0.4946457638061768
Category	Term	Count	%	PValue	Genes	List Total	Pop Hits	Pop Total	Fold Enrichment	Bonferroni	Benjamini	FDR
GOTERM_BP_FAT	GO:0030030~cell projection organization	64	2.3997	0.0296337	ENSG00000162761, ENSG00000107731, ENSG00000169783, ENSG00000154099, ENSG00000171119, ENSG00000067900, ENSG00000160299, ENSG00000169032, ENSG00000213949, ENSG00000133026, ENSG00000198707, ENSG00000006453, ENSG00000122735, ENSG00000138002, ENSG00000179295, ENSG00000137575, ENSG00000114391, ENSG00000058453, ENSG00000221983, ENSG00000166900, ENSG00000078018, ENSG00000151914, ENSG00000131437, ENSG0000…	1839	368	13528	1.27933	1	0.571414	42.749
GOTERM_BP_FAT	GO:0000902~cell morphogenesis	58	2.17473	0.102988	ENSG00000162761, ENSG00000107731, ENSG00000154099, ENSG00000131236, ENSG00000198752, ENSG00000127415, ENSG00000130726, ENSG00000160299, ENSG00000169032, ENSG00000213949, ENSG00000133026, ENSG00000153071, ENSG00000138002, ENSG00000179295, ENSG00000114391, ENSG00000221983, ENSG00000204301, ENSG00000072864, ENSG00000151914, ENSG00000110693, ENSG00000113916, ENSG00000131437, ENSG00000127603, ENSG0000…	1839	356	13528	1.19848	1	0.833937	86.6691
GOTERM_BP_FAT	GO:0032989~cellular component morphogenesis	64	2.3997	0.103495	ENSG00000162761, ENSG00000107731, ENSG00000154099, ENSG00000131236, ENSG00000198752, ENSG00000127415, ENSG00000130726, ENSG00000160299, ENSG00000169032, ENSG00000213949, ENSG00000133026, ENSG00000153071, ENSG00000138002, ENSG00000106028, ENSG00000179295, ENSG00000114391, ENSG00000221983, ENSG00000204301, ENSG00000072864, ENSG00000151914, ENSG00000110693, ENSG00000113916, ENSG00000131437, ENSG0000…	1839	397	13528	1.18588	1	0.834228	86.8081
GOTERM_BP_FAT	GO:0048666~neuron development	51	1.91226	0.285965	ENSG00000162761, ENSG00000107731, ENSG00000169783, ENSG00000171119, ENSG00000113555, ENSG00000169032, ENSG00000198707, ENSG00000133026, ENSG00000213949, ENSG00000112658, ENSG00000179295, ENSG00000114391, ENSG00000221983, ENSG00000166900, ENSG00000078018, ENSG00000151914, ENSG00000127603, ENSG00000058866, ENSG00000119547, ENSG00000007168, ENSG00000112782, ENSG00000137474, ENSG00000038427, ENSG0000…	1839	339	13528	1.10668	1	0.968318	99.806
GOTERM_BP_FAT	GO:0048858~cell projection morphogenesis	36	1.34983	0.40169	ENSG00000173482, ENSG00000162761, ENSG00000107731, ENSG00000154134, ENSG00000154099, ENSG00000160460, ENSG00000171791, ENSG00000159674, ENSG00000142192, ENSG00000160299, ENSG00000169032, ENSG00000125863, ENSG00000112902, ENSG00000213949, ENSG00000133026, ENSG00000175866, ENSG00000196470, ENSG00000138002, ENSG00000114391, ENSG00000179295, ENSG00000221983, ENSG00000151914, ENSG00000131437, ENSG0000…	1839	245	13528	1.08091	1	0.987006	99.9927
GOTERM_BP_FAT	GO:0031175~neuron projection development	37	1.38733	0.439053	ENSG00000173482, ENSG00000162761, ENSG00000107731, ENSG00000154134, ENSG00000168385, ENSG00000169783, ENSG00000160460, ENSG00000171791, ENSG00000159674, ENSG00000142192, ENSG00000171119, ENSG00000169032, ENSG00000112902, ENSG00000213949, ENSG00000133026, ENSG00000175866, ENSG00000196470, ENSG00000114391, ENSG00000179295, ENSG00000221983, ENSG00000166900, ENSG00000151914, ENSG00000078018, ENSG0000…	1839	256	13528	1.0632	1	0.990324	99.9978
GOTERM_BP_FAT	GO:0032990~cell part morphogenesis	37	1.38733	0.439053	ENSG00000173482, ENSG00000162761, ENSG00000107731, ENSG00000154134, ENSG00000154099, ENSG00000160460, ENSG00000171791, ENSG00000159674, ENSG00000142192, ENSG00000160299, ENSG00000169032, ENSG00000125863, ENSG00000112902, ENSG00000213949, ENSG00000133026, ENSG00000175866, ENSG00000196470, ENSG00000138002, ENSG00000106028, ENSG00000114391, ENSG00000179295, ENSG00000221983, ENSG00000151914, ENSG0000…	1839	256	13528	1.0632	1	0.990324	99.9978
GOTERM_BP_FAT	GO:0030182~neuron differentiation	61	2.28721	0.493008	ENSG00000162761, ENSG00000107731, ENSG00000069667, ENSG00000169783, ENSG00000196230, ENSG00000078246, ENSG00000171119, ENSG00000113555, ENSG00000139915, ENSG00000141646, ENSG00000169032, ENSG00000213949, ENSG00000133026, ENSG00000198707, ENSG00000112658, ENSG00000179295, ENSG00000114391, ENSG00000221983, ENSG00000166900, ENSG00000078018, ENSG00000151914, ENSG00000127603, ENSG00000058866, ENSG0000…	1839	438	13528	1.02449	1	0.993929	99.9997
GOTERM_BP_FAT	GO:0048812~neuron projection morphogenesis	29	1.08736	0.605687	ENSG00000173482, ENSG00000162761, ENSG00000107731, ENSG00000154134, ENSG00000171791, ENSG00000160460, ENSG00000159674, ENSG00000142192, ENSG00000169032, ENSG00000112902, ENSG00000213949, ENSG00000133026, ENSG00000175866, ENSG00000196470, ENSG00000114391, ENSG00000179295, ENSG00000221983, ENSG00000151914, ENSG00000127603, ENSG00000160145, ENSG00000007168, ENSG00000005810, ENSG00000169398, ENSG0000…	1839	213	13528	1.00154	1	0.997963	100
GOTERM_BP_FAT	GO:0000904~cell morphogenesis involved in differentiation	33	1.23735	0.614521	ENSG00000173482, ENSG00000162761, ENSG00000107731, ENSG00000105329, ENSG00000154134, ENSG00000160460, ENSG00000171791, ENSG00000159674, ENSG00000142192, ENSG00000130726, ENSG00000112902, ENSG00000133026, ENSG00000175866, ENSG00000196470, ENSG00000153071, ENSG00000114391, ENSG00000179295, ENSG00000221983, ENSG00000204301, ENSG00000151914, ENSG00000127603, ENSG00000160145, ENSG00000130702, ENSG0000…	1839	244	13528	0.994892	1	0.998152	100
GOTERM_BP_FAT	GO:0007409~axonogenesis	26	0.974878	0.633947	ENSG00000173482, ENSG00000162761, ENSG00000107731, ENSG00000154134, ENSG00000171791, ENSG00000160460, ENSG00000159674, ENSG00000142192, ENSG00000112902, ENSG00000133026, ENSG00000175866, ENSG00000196470, ENSG00000114391, ENSG00000179295, ENSG00000221983, ENSG00000151914, ENSG00000127603, ENSG00000160145, ENSG00000007168, ENSG00000005810, ENSG00000169398, ENSG00000038427, ENSG00000083290, ENSG0000…	1839	193	13528	0.990987	1	0.998501	100
GOTERM_BP_FAT	GO:0048667~cell morphogenesis involved in neuron differentiation	28	1.04987	0.642438	ENSG00000173482, ENSG00000162761, ENSG00000107731, ENSG00000154134, ENSG00000160460, ENSG00000171791, ENSG00000159674, ENSG00000142192, ENSG00000112902, ENSG00000133026, ENSG00000175866, ENSG00000196470, ENSG00000114391, ENSG00000179295, ENSG00000221983, ENSG00000151914, ENSG00000127603, ENSG00000160145, ENSG00000007168, ENSG00000112782, ENSG00000137474, ENSG00000005810, ENSG00000169398, ENSG0000…	1839	209	13528	0.985516	1	0.99864	100
GOTERM_BP_FAT	GO:0007411~axon guidance	14	0.524934	0.710153	ENSG00000173482, ENSG00000162761, ENSG00000196470, ENSG00000114391, ENSG00000107731, ENSG00000154134, ENSG00000221983, ENSG00000142192, ENSG00000159674, ENSG00000005810, ENSG00000138834, ENSG00000163697, ENSG00000112902, ENSG00000133026	1839	107	13528	0.96249	1	0.99943	100
Annotation Cluster 108	Enrichment Score: 0.49181722439453485
Category	Term	Count	%	PValue	Genes	List Total	Pop Hits	Pop Total	Fold Enrichment	Bonferroni	Benjamini	FDR
GOTERM_BP_FAT	GO:0042552~myelination	9	0.337458	0.135226	ENSG00000105329, ENSG00000102934, ENSG00000165699, ENSG00000197971, ENSG00000145191, ENSG00000010278, ENSG00000196712, ENSG00000115211, ENSG00000141385	1839	38	13528	1.74225	1	0.885936	93.2369
GOTERM_BP_FAT	GO:0008366~axon ensheathment	9	0.337458	0.203471	ENSG00000105329, ENSG00000102934, ENSG00000165699, ENSG00000197971, ENSG00000145191, ENSG00000010278, ENSG00000196712, ENSG00000115211, ENSG00000141385	1839	42	13528	1.57632	1	0.938698	98.5269
GOTERM_BP_FAT	GO:0007272~ensheathment of neurons	9	0.337458	0.203471	ENSG00000105329, ENSG00000102934, ENSG00000165699, ENSG00000197971, ENSG00000145191, ENSG00000010278, ENSG00000196712, ENSG00000115211, ENSG00000141385	1839	42	13528	1.57632	1	0.938698	98.5269
GOTERM_BP_FAT	GO:0019228~regulation of action potential in neuron	9	0.337458	0.454917	ENSG00000105329, ENSG00000102934, ENSG00000165699, ENSG00000197971, ENSG00000145191, ENSG00000010278, ENSG00000196712, ENSG00000115211, ENSG00000141385	1839	54	13528	1.22603	1	0.991442	99.9987
GOTERM_BP_FAT	GO:0001508~regulation of action potential	10	0.374953	0.587481	ENSG00000105329, ENSG00000102934, ENSG00000165699, ENSG00000188603, ENSG00000197971, ENSG00000145191, ENSG00000010278, ENSG00000196712, ENSG00000115211, ENSG00000141385	1839	68	13528	1.08179	1	0.997463	100
GOTERM_BP_FAT	GO:0042391~regulation of membrane potential	17	0.63742	0.748348	ENSG00000198408, ENSG00000105329, ENSG00000188603, ENSG00000197971, ENSG00000196712, ENSG00000115211, ENSG00000001084, ENSG00000116288, ENSG00000171791, ENSG00000102934, ENSG00000165699, ENSG00000186660, ENSG00000145191, ENSG00000010278, ENSG00000141385, ENSG00000165672, ENSG00000023909	1839	134	13528	0.933246	1	0.999685	100
Annotation Cluster 109	Enrichment Score: 0.4850721783474197
Category	Term	Count	%	PValue	Genes	List Total	Pop Hits	Pop Total	Fold Enrichment	Bonferroni	Benjamini	FDR
GOTERM_BP_FAT	GO:0032319~regulation of Rho GTPase activity	7	0.262467	0.171263	ENSG00000017797, ENSG00000007168, ENSG00000186635, ENSG00000165699, ENSG00000097096, ENSG00000113916, ENSG00000180263	1839	28	13528	1.83904	1	0.916642	96.9281
GOTERM_BP_FAT	GO:0032489~regulation of Cdc42 protein signal transduction	3	0.112486	0.452438	ENSG00000017797, ENSG00000186635, ENSG00000180263	1839	11	13528	2.00623	1	0.991216	99.9986
GOTERM_BP_FAT	GO:0043088~regulation of Cdc42 GTPase activity	3	0.112486	0.452438	ENSG00000017797, ENSG00000186635, ENSG00000180263	1839	11	13528	2.00623	1	0.991216	99.9986
Annotation Cluster 110	Enrichment Score: 0.4825454053466197
Category	Term	Count	%	PValue	Genes	List Total	Pop Hits	Pop Total	Fold Enrichment	Bonferroni	Benjamini	FDR
GOTERM_BP_FAT	GO:0006284~base-excision repair	7	0.262467	0.150823	ENSG00000100823, ENSG00000189403, ENSG00000065057, ENSG00000185379, ENSG00000129484, ENSG00000132646, ENSG00000165392	1839	27	13528	1.90716	1	0.900804	95.1738
GOTERM_MF_FAT	GO:0019104~DNA N-glycosylase activity	3	0.112486	0.452146	ENSG00000100823, ENSG00000065057, ENSG00000132646	1764	11	12983	2.00727	1	0.99208	99.995
GOTERM_MF_FAT	GO:0016799~hydrolase activity, hydrolyzing N-glycosyl compounds	4	0.149981	0.523141	ENSG00000100823, ENSG00000112667, ENSG00000065057, ENSG00000132646	1764	20	12983	1.472	1	0.996832	99.9995
Annotation Cluster 111	Enrichment Score: 0.48027522860911515
Category	Term	Count	%	PValue	Genes	List Total	Pop Hits	Pop Total	Fold Enrichment	Bonferroni	Benjamini	FDR
GOTERM_MF_FAT	GO:0034062~RNA polymerase activity	9	0.337458	0.221922	ENSG00000068654, ENSG00000105849, ENSG00000058600, ENSG00000132664, ENSG00000060069, ENSG00000105258, ENSG00000100142, ENSG00000013503, ENSG00000181222	1764	43	12983	1.54046	1	0.937349	98.3937
GOTERM_MF_FAT	GO:0003899~DNA-directed RNA polymerase activity	9	0.337458	0.221922	ENSG00000068654, ENSG00000105849, ENSG00000058600, ENSG00000132664, ENSG00000060069, ENSG00000105258, ENSG00000100142, ENSG00000013503, ENSG00000181222	1764	43	12983	1.54046	1	0.937349	98.3937
GOTERM_MF_FAT	GO:0016779~nucleotidyltransferase activity	16	0.599925	0.735821	ENSG00000068654, ENSG00000058600, ENSG00000105849, ENSG00000105258, ENSG00000060069, ENSG00000115350, ENSG00000101290, ENSG00000106628, ENSG00000135945, ENSG00000132664, ENSG00000185842, ENSG00000100142, ENSG00000013503, ENSG00000070785, ENSG00000181222, ENSG00000130997	1764	125	12983	0.942077	1	0.999713	100
Annotation Cluster 112	Enrichment Score: 0.47895143450179056
Category	Term	Count	%	PValue	Genes	List Total	Pop Hits	Pop Total	Fold Enrichment	Bonferroni	Benjamini	FDR
GOTERM_BP_FAT	GO:0043407~negative regulation of MAP kinase activity	8	0.299963	0.20961	ENSG00000121653, ENSG00000113575, ENSG00000103197, ENSG00000130203, ENSG00000112679, ENSG00000187678, ENSG00000196712, ENSG00000213024	1839	36	13528	1.6347	1	0.941711	98.7237
GOTERM_BP_FAT	GO:0051348~negative regulation of transferase activity	17	0.63742	0.226278	ENSG00000113575, ENSG00000106617, ENSG00000130203, ENSG00000182372, ENSG00000112679, ENSG00000159733, ENSG00000186575, ENSG00000196712, ENSG00000173334, ENSG00000121653, ENSG00000105723, ENSG00000103197, ENSG00000170027, ENSG00000155792, ENSG00000187678, ENSG00000213024, ENSG00000165672	1839	96	13528	1.30266	1	0.950564	99.1404
GOTERM_BP_FAT	GO:0033673~negative regulation of kinase activity	15	0.56243	0.335921	ENSG00000113575, ENSG00000106617, ENSG00000130203, ENSG00000112679, ENSG00000159733, ENSG00000186575, ENSG00000196712, ENSG00000173334, ENSG00000121653, ENSG00000103197, ENSG00000170027, ENSG00000155792, ENSG00000187678, ENSG00000213024, ENSG00000165672	1839	90	13528	1.22603	1	0.978179	99.9494
GOTERM_BP_FAT	GO:0006469~negative regulation of protein kinase activity	14	0.524934	0.401615	ENSG00000113575, ENSG00000106617, ENSG00000130203, ENSG00000112679, ENSG00000159733, ENSG00000186575, ENSG00000196712, ENSG00000173334, ENSG00000121653, ENSG00000103197, ENSG00000170027, ENSG00000155792, ENSG00000187678, ENSG00000213024	1839	87	13528	1.18375	1	0.987114	99.9927
GOTERM_BP_FAT	GO:0043086~negative regulation of catalytic activity	40	1.49981	0.431182	ENSG00000131467, ENSG00000129355, ENSG00000112029, ENSG00000154473, ENSG00000205220, ENSG00000130203, ENSG00000106617, ENSG00000182372, ENSG00000188603, ENSG00000186575, ENSG00000089053, ENSG00000168297, ENSG00000051108, ENSG00000088832, ENSG00000164162, ENSG00000125818, ENSG00000013275, ENSG00000153113, ENSG00000221983, ENSG00000142507, ENSG00000113575, ENSG00000163636, ENSG00000159733, ENSG0000…	1839	277	13528	1.06226	1	0.989674	99.9971
GOTERM_BP_FAT	GO:0044092~negative regulation of molecular function	47	1.76228	0.484764	ENSG00000142655, ENSG00000131467, ENSG00000129355, ENSG00000112029, ENSG00000154473, ENSG00000100292, ENSG00000205220, ENSG00000130203, ENSG00000106617, ENSG00000182372, ENSG00000004487, ENSG00000188603, ENSG00000186575, ENSG00000089053, ENSG00000168297, ENSG00000134070, ENSG00000109689, ENSG00000051108, ENSG00000088832, ENSG00000164162, ENSG00000125818, ENSG00000013275, ENSG00000153113, ENSG0000…	1839	334	13528	1.03515	1	0.993596	99.9995
Annotation Cluster 113	Enrichment Score: 0.4713905966271334
Category	Term	Count	%	PValue	Genes	List Total	Pop Hits	Pop Total	Fold Enrichment	Bonferroni	Benjamini	FDR
GOTERM_BP_FAT	GO:0051188~cofactor biosynthetic process	18	0.674916	0.161022	ENSG00000136444, ENSG00000164494, ENSG00000120254, ENSG00000120137, ENSG00000136003, ENSG00000136143, ENSG00000105835, ENSG00000100714, ENSG00000165060, ENSG00000188690, ENSG00000023330, ENSG00000001084, ENSG00000063854, ENSG00000144021, ENSG00000150768, ENSG00000148218, ENSG00000023909, ENSG00000172890	1839	97	13528	1.36506	1	0.911861	96.1426
GOTERM_BP_FAT	GO:0051186~cofactor metabolic process	31	1.16235	0.258606	ENSG00000112992, ENSG00000164494, ENSG00000158669, ENSG00000151093, ENSG00000153574, ENSG00000100292, ENSG00000136143, ENSG00000136003, ENSG00000105835, ENSG00000165060, ENSG00000188690, ENSG00000014641, ENSG00000103415, ENSG00000144021, ENSG00000150768, ENSG00000148218, ENSG00000172890, ENSG00000136444, ENSG00000117118, ENSG00000120254, ENSG00000143252, ENSG00000120137, ENSG00000132142, ENSG0000…	1839	195	13528	1.16944	1	0.96033	99.6104
GOTERM_BP_FAT	GO:0006732~coenzyme metabolic process	22	0.824897	0.515928	ENSG00000112992, ENSG00000164494, ENSG00000158669, ENSG00000117118, ENSG00000120254, ENSG00000151093, ENSG00000143252, ENSG00000153574, ENSG00000120137, ENSG00000136143, ENSG00000132142, ENSG00000197763, ENSG00000105835, ENSG00000100714, ENSG00000040531, ENSG00000001084, ENSG00000063854, ENSG00000169738, ENSG00000014641, ENSG00000150768, ENSG00000023909, ENSG00000172890	1839	153	13528	1.05775	1	0.994955	99.9999
GOTERM_BP_FAT	GO:0009108~coenzyme biosynthetic process	10	0.374953	0.60579	ENSG00000063854, ENSG00000001084, ENSG00000164494, ENSG00000120254, ENSG00000120137, ENSG00000150768, ENSG00000105835, ENSG00000100714, ENSG00000023909, ENSG00000172890	1839	69	13528	1.06611	1	0.997945	100
Annotation Cluster 114	Enrichment Score: 0.4674974481479763
Category	Term	Count	%	PValue	Genes	List Total	Pop Hits	Pop Total	Fold Enrichment	Bonferroni	Benjamini	FDR
GOTERM_BP_FAT	GO:0006672~ceramide metabolic process	9	0.337458	0.203471	ENSG00000104763, ENSG00000148154, ENSG00000198964, ENSG00000113575, ENSG00000128973, ENSG00000182372, ENSG00000188603, ENSG00000115525, ENSG00000090661	1839	42	13528	1.57632	1	0.938698	98.5269
GOTERM_BP_FAT	GO:0006665~sphingolipid metabolic process	14	0.524934	0.212696	ENSG00000173409, ENSG00000113575, ENSG00000182372, ENSG00000188603, ENSG00000090661, ENSG00000197746, ENSG00000136699, ENSG00000104763, ENSG00000148154, ENSG00000198964, ENSG00000177628, ENSG00000095794, ENSG00000128973, ENSG00000115525	1839	75	13528	1.37315	1	0.943906	98.813
GOTERM_BP_FAT	GO:0046519~sphingoid metabolic process	9	0.337458	0.261943	ENSG00000104763, ENSG00000148154, ENSG00000198964, ENSG00000113575, ENSG00000128973, ENSG00000182372, ENSG00000188603, ENSG00000115525, ENSG00000090661	1839	45	13528	1.47123	1	0.961529	99.6416
GOTERM_BP_FAT	GO:0006687~glycosphingolipid metabolic process	6	0.224972	0.273498	ENSG00000197746, ENSG00000148154, ENSG00000095794, ENSG00000128973, ENSG00000188603, ENSG00000115525	1839	26	13528	1.69758	1	0.965356	99.7325
GOTERM_BP_FAT	GO:0006643~membrane lipid metabolic process	14	0.524934	0.303031	ENSG00000173409, ENSG00000113575, ENSG00000182372, ENSG00000188603, ENSG00000090661, ENSG00000197746, ENSG00000136699, ENSG00000104763, ENSG00000148154, ENSG00000198964, ENSG00000177628, ENSG00000095794, ENSG00000128973, ENSG00000115525	1839	81	13528	1.27144	1	0.972577	99.8761
GOTERM_BP_FAT	GO:0046513~ceramide biosynthetic process	4	0.149981	0.333898	ENSG00000148154, ENSG00000198964, ENSG00000182372, ENSG00000090661	1839	15	13528	1.96165	1	0.977753	99.9465
GOTERM_BP_FAT	GO:0046520~sphingoid biosynthetic process	4	0.149981	0.373373	ENSG00000148154, ENSG00000198964, ENSG00000182372, ENSG00000090661	1839	16	13528	1.83904	1	0.983475	99.9828
GOTERM_BP_FAT	GO:0006664~glycolipid metabolic process	6	0.224972	0.415284	ENSG00000197746, ENSG00000148154, ENSG00000095794, ENSG00000128973, ENSG00000188603, ENSG00000115525	1839	31	13528	1.42378	1	0.98755	99.9952
GOTERM_BP_FAT	GO:0030148~sphingolipid biosynthetic process	5	0.187477	0.62346	ENSG00000148154, ENSG00000198964, ENSG00000182372, ENSG00000115525, ENSG00000090661	1839	31	13528	1.18648	1	0.998347	100
GOTERM_BP_FAT	GO:0046467~membrane lipid biosynthetic process	5	0.187477	0.696953	ENSG00000148154, ENSG00000198964, ENSG00000182372, ENSG00000115525, ENSG00000090661	1839	34	13528	1.08179	1	0.999303	100
Annotation Cluster 115	Enrichment Score: 0.4600779569887952
Category	Term	Count	%	PValue	Genes	List Total	Pop Hits	Pop Total	Fold Enrichment	Bonferroni	Benjamini	FDR
GOTERM_BP_FAT	GO:0031667~response to nutrient levels	31	1.16235	0.277862	ENSG00000072274, ENSG00000129355, ENSG00000105173, ENSG00000105329, ENSG00000100292, ENSG00000188603, ENSG00000149485, ENSG00000083123, ENSG00000204435, ENSG00000176387, ENSG00000057663, ENSG00000173039, ENSG00000134352, ENSG00000171791, ENSG00000123395, ENSG00000147883, ENSG00000133027, ENSG00000120129, ENSG00000204444, ENSG00000163513, ENSG00000204394, ENSG00000170608, ENSG00000126581, ENSG0000…	1839	197	13528	1.15757	1	0.965973	99.7608
GOTERM_BP_FAT	GO:0007584~response to nutrient	22	0.824897	0.347553	ENSG00000204444, ENSG00000163513, ENSG00000072274, ENSG00000204394, ENSG00000129355, ENSG00000105173, ENSG00000105329, ENSG00000100292, ENSG00000149485, ENSG00000083123, ENSG00000204435, ENSG00000113273, ENSG00000173039, ENSG00000134352, ENSG00000148180, ENSG00000171791, ENSG00000116521, ENSG00000147883, ENSG00000006831, ENSG00000131143, ENSG00000133027, ENSG00000120129	1839	140	13528	1.15597	1	0.980609	99.9636
GOTERM_BP_FAT	GO:0009991~response to extracellular stimulus	33	1.23735	0.366906	ENSG00000072274, ENSG00000129355, ENSG00000105173, ENSG00000105329, ENSG00000100292, ENSG00000188603, ENSG00000149485, ENSG00000083123, ENSG00000110436, ENSG00000204435, ENSG00000176387, ENSG00000057663, ENSG00000173039, ENSG00000134352, ENSG00000134333, ENSG00000171791, ENSG00000123395, ENSG00000147883, ENSG00000133027, ENSG00000120129, ENSG00000204444, ENSG00000163513, ENSG00000204394, ENSG0000…	1839	220	13528	1.10343	1	0.982721	99.9791
GOTERM_BP_FAT	GO:0033273~response to vitamin	11	0.412448	0.407646	ENSG00000148180, ENSG00000072274, ENSG00000116521, ENSG00000171791, ENSG00000129355, ENSG00000105173, ENSG00000105329, ENSG00000149485, ENSG00000133027, ENSG00000173039, ENSG00000120129	1839	66	13528	1.22603	1	0.987364	99.9939
Annotation Cluster 116	Enrichment Score: 0.4497497947150676
Category	Term	Count	%	PValue	Genes	List Total	Pop Hits	Pop Total	Fold Enrichment	Bonferroni	Benjamini	FDR
GOTERM_BP_FAT	GO:0051129~negative regulation of cellular component organization	29	1.08736	0.025801	ENSG00000100106, ENSG00000105329, ENSG00000115306, ENSG00000169783, ENSG00000197971, ENSG00000141522, ENSG00000181163, ENSG00000160460, ENSG00000186868, ENSG00000165527, ENSG00000127870, ENSG00000067560, ENSG00000189403, ENSG00000076928, ENSG00000074054, ENSG00000070831, ENSG00000078018, ENSG00000182670, ENSG00000047410, ENSG00000012061, ENSG00000148180, ENSG00000131408, ENSG00000128789, ENSG0000…	1839	142	13528	1.50232	1	0.553271	38.4082
GOTERM_BP_FAT	GO:0051492~regulation of stress fiber formation	7	0.262467	0.0350877	ENSG00000186635, ENSG00000165699, ENSG00000171992, ENSG00000103197, ENSG00000140416, ENSG00000186575, ENSG00000067560	1839	19	13528	2.71017	1	0.618784	48.4299
GOTERM_BP_FAT	GO:0032231~regulation of actin filament bundle formation	7	0.262467	0.0554312	ENSG00000186635, ENSG00000165699, ENSG00000171992, ENSG00000103197, ENSG00000140416, ENSG00000186575, ENSG00000067560	1839	21	13528	2.45206	1	0.718753	65.2607
GOTERM_BP_FAT	GO:0051493~regulation of cytoskeleton organization	26	0.974878	0.0690953	ENSG00000142731, ENSG00000100106, ENSG00000154839, ENSG00000101624, ENSG00000115306, ENSG00000074054, ENSG00000158092, ENSG00000078018, ENSG00000151914, ENSG00000186575, ENSG00000127603, ENSG00000136950, ENSG00000162704, ENSG00000148180, ENSG00000160460, ENSG00000134318, ENSG00000181163, ENSG00000186635, ENSG00000165699, ENSG00000171992, ENSG00000005810, ENSG00000103197, ENSG00000140416, ENSG0000…	1839	136	13528	1.40633	1	0.767749	73.4851
GOTERM_BP_FAT	GO:0044087~regulation of cellular component biogenesis	25	0.937383	0.150301	ENSG00000100106, ENSG00000115306, ENSG00000158092, ENSG00000186575, ENSG00000136950, ENSG00000160460, ENSG00000171992, ENSG00000186868, ENSG00000165527, ENSG00000067560, ENSG00000112658, ENSG00000189403, ENSG00000221983, ENSG00000070831, ENSG00000171681, ENSG00000148180, ENSG00000162704, ENSG00000186635, ENSG00000165699, ENSG00000103197, ENSG00000169398, ENSG00000140416, ENSG00000120885, ENSG0000…	1839	142	13528	1.2951	1	0.900771	95.1186
GOTERM_BP_FAT	GO:0033043~regulation of organelle organization	36	1.34983	0.157988	ENSG00000142731, ENSG00000100106, ENSG00000102974, ENSG00000101624, ENSG00000115306, ENSG00000158092, ENSG00000074755, ENSG00000186575, ENSG00000136950, ENSG00000160460, ENSG00000134318, ENSG00000181163, ENSG00000171992, ENSG00000186868, ENSG00000165527, ENSG00000067560, ENSG00000164162, ENSG00000154839, ENSG00000074054, ENSG00000070831, ENSG00000151914, ENSG00000078018, ENSG00000180198, ENSG0000…	1839	217	13528	1.22038	1	0.908903	95.8755
GOTERM_BP_FAT	GO:0032233~positive regulation of actin filament bundle formation	4	0.149981	0.294311	ENSG00000171992, ENSG00000140416, ENSG00000186575, ENSG00000067560	1839	14	13528	2.10176	1	0.970319	99.844
GOTERM_BP_FAT	GO:0010639~negative regulation of organelle organization	14	0.524934	0.319069	ENSG00000100106, ENSG00000115306, ENSG00000074054, ENSG00000078018, ENSG00000047410, ENSG00000012061, ENSG00000148180, ENSG00000181163, ENSG00000160460, ENSG00000130816, ENSG00000186635, ENSG00000128789, ENSG00000149311, ENSG00000186868	1839	82	13528	1.25593	1	0.976086	99.9195
GOTERM_BP_FAT	GO:0032956~regulation of actin cytoskeleton organization	15	0.56243	0.320329	ENSG00000100106, ENSG00000115306, ENSG00000158092, ENSG00000186575, ENSG00000136950, ENSG00000148180, ENSG00000162704, ENSG00000160460, ENSG00000186635, ENSG00000165699, ENSG00000171992, ENSG00000103197, ENSG00000140416, ENSG00000165527, ENSG00000067560	1839	89	13528	1.2398	1	0.976293	99.9222
GOTERM_BP_FAT	GO:0032970~regulation of actin filament-based process	15	0.56243	0.367553	ENSG00000100106, ENSG00000115306, ENSG00000158092, ENSG00000186575, ENSG00000136950, ENSG00000148180, ENSG00000162704, ENSG00000160460, ENSG00000186635, ENSG00000165699, ENSG00000171992, ENSG00000103197, ENSG00000140416, ENSG00000165527, ENSG00000067560	1839	92	13528	1.19938	1	0.982719	99.9795
GOTERM_BP_FAT	GO:0051495~positive regulation of cytoskeleton organization	8	0.299963	0.413098	ENSG00000142731, ENSG00000171992, ENSG00000158092, ENSG00000140416, ENSG00000186575, ENSG00000186868, ENSG00000165527, ENSG00000067560	1839	45	13528	1.30776	1	0.987741	99.9949
GOTERM_BP_FAT	GO:0043254~regulation of protein complex assembly	14	0.524934	0.451897	ENSG00000100106, ENSG00000112658, ENSG00000189403, ENSG00000115306, ENSG00000158092, ENSG00000070831, ENSG00000171681, ENSG00000136950, ENSG00000148180, ENSG00000162704, ENSG00000160460, ENSG00000120885, ENSG00000186868, ENSG00000165527	1839	90	13528	1.14429	1	0.991231	99.9986
GOTERM_BP_FAT	GO:0043242~negative regulation of protein complex disassembly	7	0.262467	0.490311	ENSG00000100106, ENSG00000148180, ENSG00000160460, ENSG00000115306, ENSG00000074054, ENSG00000078018, ENSG00000186868	1839	41	13528	1.25593	1	0.993865	99.9996
GOTERM_BP_FAT	GO:0031333~negative regulation of protein complex assembly	6	0.224972	0.498982	ENSG00000100106, ENSG00000148180, ENSG00000160460, ENSG00000115306, ENSG00000070831, ENSG00000120885	1839	34	13528	1.29815	1	0.994279	99.9997
GOTERM_BP_FAT	GO:0051496~positive regulation of stress fiber formation	3	0.112486	0.499605	ENSG00000140416, ENSG00000186575, ENSG00000067560	1839	12	13528	1.83904	1	0.994276	99.9997
GOTERM_BP_FAT	GO:0043244~regulation of protein complex disassembly	8	0.299963	0.550221	ENSG00000198408, ENSG00000100106, ENSG00000148180, ENSG00000160460, ENSG00000115306, ENSG00000074054, ENSG00000078018, ENSG00000186868	1839	51	13528	1.15391	1	0.996361	100
GOTERM_BP_FAT	GO:0051693~actin filament capping	4	0.149981	0.590831	ENSG00000100106, ENSG00000148180, ENSG00000160460, ENSG00000115306	1839	22	13528	1.33749	1	0.997549	100
GOTERM_BP_FAT	GO:0030833~regulation of actin filament polymerization	8	0.299963	0.613452	ENSG00000100106, ENSG00000162704, ENSG00000148180, ENSG00000160460, ENSG00000115306, ENSG00000158092, ENSG00000165527, ENSG00000136950	1839	54	13528	1.0898	1	0.998137	100
GOTERM_BP_FAT	GO:0051494~negative regulation of cytoskeleton organization	8	0.299963	0.63343	ENSG00000100106, ENSG00000148180, ENSG00000160460, ENSG00000186635, ENSG00000115306, ENSG00000074054, ENSG00000078018, ENSG00000186868	1839	55	13528	1.06999	1	0.998504	100
GOTERM_BP_FAT	GO:0030835~negative regulation of actin filament depolymerization	4	0.149981	0.651667	ENSG00000100106, ENSG00000148180, ENSG00000160460, ENSG00000115306	1839	24	13528	1.22603	1	0.998772	100
GOTERM_BP_FAT	GO:0031114~regulation of microtubule depolymerization	3	0.112486	0.660301	ENSG00000074054, ENSG00000078018, ENSG00000186868	1839	16	13528	1.37928	1	0.998906	100
GOTERM_BP_FAT	GO:0007026~negative regulation of microtubule depolymerization	3	0.112486	0.660301	ENSG00000074054, ENSG00000078018, ENSG00000186868	1839	16	13528	1.37928	1	0.998906	100
GOTERM_BP_FAT	GO:0031111~negative regulation of microtubule polymerization or depolymerization	3	0.112486	0.69336	ENSG00000074054, ENSG00000078018, ENSG00000186868	1839	17	13528	1.29815	1	0.999292	100
GOTERM_BP_FAT	GO:0032271~regulation of protein polymerization	9	0.337458	0.722151	ENSG00000100106, ENSG00000162704, ENSG00000148180, ENSG00000160460, ENSG00000115306, ENSG00000158092, ENSG00000186868, ENSG00000165527, ENSG00000136950	1839	68	13528	0.973611	1	0.999532	100
GOTERM_BP_FAT	GO:0030834~regulation of actin filament depolymerization	4	0.149981	0.730259	ENSG00000100106, ENSG00000148180, ENSG00000160460, ENSG00000115306	1839	27	13528	1.0898	1	0.999579	100
GOTERM_BP_FAT	GO:0008064~regulation of actin polymerization or depolymerization	8	0.299963	0.740029	ENSG00000100106, ENSG00000162704, ENSG00000148180, ENSG00000160460, ENSG00000115306, ENSG00000158092, ENSG00000165527, ENSG00000136950	1839	61	13528	0.964744	1	0.999628	100
GOTERM_BP_FAT	GO:0030837~negative regulation of actin filament polymerization	4	0.149981	0.753138	ENSG00000100106, ENSG00000148180, ENSG00000160460, ENSG00000115306	1839	28	13528	1.05088	1	0.999704	100
GOTERM_BP_FAT	GO:0030832~regulation of actin filament length	8	0.299963	0.770249	ENSG00000100106, ENSG00000162704, ENSG00000148180, ENSG00000160460, ENSG00000115306, ENSG00000158092, ENSG00000165527, ENSG00000136950	1839	63	13528	0.934117	1	0.999774	100
GOTERM_BP_FAT	GO:0032272~negative regulation of protein polymerization	4	0.149981	0.774429	ENSG00000100106, ENSG00000148180, ENSG00000160460, ENSG00000115306	1839	29	13528	1.01464	1	0.999791	100
Annotation Cluster 117	Enrichment Score: 0.44775032824986627
Category	Term	Count	%	PValue	Genes	List Total	Pop Hits	Pop Total	Fold Enrichment	Bonferroni	Benjamini	FDR
GOTERM_BP_FAT	GO:0048255~mRNA stabilization	4	0.149981	0.333898	ENSG00000153187, ENSG00000135829, ENSG00000112715, ENSG00000065978	1839	15	13528	1.96165	1	0.977753	99.9465
GOTERM_BP_FAT	GO:0043489~RNA stabilization	4	0.149981	0.333898	ENSG00000153187, ENSG00000135829, ENSG00000112715, ENSG00000065978	1839	15	13528	1.96165	1	0.977753	99.9465
GOTERM_BP_FAT	GO:0043488~regulation of mRNA stability	5	0.187477	0.349703	ENSG00000153187, ENSG00000135829, ENSG00000185024, ENSG00000112715, ENSG00000065978	1839	22	13528	1.67186	1	0.980837	99.9657
GOTERM_BP_FAT	GO:0043487~regulation of RNA stability	5	0.187477	0.415023	ENSG00000153187, ENSG00000135829, ENSG00000185024, ENSG00000112715, ENSG00000065978	1839	24	13528	1.53254	1	0.987618	99.9952
Annotation Cluster 118	Enrichment Score: 0.44288063373341563
Category	Term	Count	%	PValue	Genes	List Total	Pop Hits	Pop Total	Fold Enrichment	Bonferroni	Benjamini	FDR
GOTERM_MF_FAT	GO:0030898~actin-dependent ATPase activity	3	0.112486	0.29776	ENSG00000099331, ENSG00000133026, ENSG00000105357	1764	8	12983	2.75999	1	0.966324	99.7031
GOTERM_BP_FAT	GO:0030048~actin filament-based movement	5	0.187477	0.382464	ENSG00000137474, ENSG00000099331, ENSG00000140416, ENSG00000133026, ENSG00000105357	1839	23	13528	1.59917	1	0.985048	99.9869
GOTERM_MF_FAT	GO:0000146~microfilament motor activity	4	0.149981	0.412004	ENSG00000137474, ENSG00000099331, ENSG00000133026, ENSG00000105357	1764	17	12983	1.73176	1	0.988319	99.984
Annotation Cluster 119	Enrichment Score: 0.44003652398496224
Category	Term	Count	%	PValue	Genes	List Total	Pop Hits	Pop Total	Fold Enrichment	Bonferroni	Benjamini	FDR
GOTERM_BP_FAT	GO:0006213~pyrimidine nucleoside metabolic process	7	0.262467	0.113545	ENSG00000122643, ENSG00000183696, ENSG00000188641, ENSG00000011052, ENSG00000168393, ENSG00000171793, ENSG00000156136	1839	25	13528	2.05973	1	0.849681	89.2962
GOTERM_BP_FAT	GO:0046125~pyrimidine deoxyribonucleoside metabolic process	3	0.112486	0.190801	ENSG00000188641, ENSG00000168393, ENSG00000156136	1839	6	13528	3.67809	1	0.933373	98.0262
GOTERM_BP_FAT	GO:0006220~pyrimidine nucleotide metabolic process	8	0.299963	0.20961	ENSG00000125458, ENSG00000065057, ENSG00000183696, ENSG00000188641, ENSG00000011052, ENSG00000168393, ENSG00000171793, ENSG00000156136	1839	36	13528	1.6347	1	0.941711	98.7237
GOTERM_BP_FAT	GO:0009120~deoxyribonucleoside metabolic process	3	0.112486	0.297993	ENSG00000188641, ENSG00000168393, ENSG00000156136	1839	8	13528	2.75856	1	0.9708	99.8584
GOTERM_BP_FAT	GO:0046131~pyrimidine ribonucleoside metabolic process	4	0.149981	0.412361	ENSG00000183696, ENSG00000188641, ENSG00000011052, ENSG00000171793	1839	17	13528	1.73086	1	0.987727	99.9948
GOTERM_BP_FAT	GO:0009148~pyrimidine nucleoside triphosphate biosynthetic process	3	0.112486	0.499605	ENSG00000011052, ENSG00000168393, ENSG00000171793	1839	12	13528	1.83904	1	0.994276	99.9997
GOTERM_BP_FAT	GO:0009147~pyrimidine nucleoside triphosphate metabolic process	3	0.112486	0.585697	ENSG00000011052, ENSG00000168393, ENSG00000171793	1839	14	13528	1.57632	1	0.997415	100
GOTERM_BP_FAT	GO:0006221~pyrimidine nucleotide biosynthetic process	4	0.149981	0.590831	ENSG00000188641, ENSG00000011052, ENSG00000168393, ENSG00000171793	1839	22	13528	1.33749	1	0.997549	100
GOTERM_BP_FAT	GO:0009220~pyrimidine ribonucleotide biosynthetic process	3	0.112486	0.624435	ENSG00000188641, ENSG00000011052, ENSG00000171793	1839	15	13528	1.47123	1	0.99834	100
GOTERM_BP_FAT	GO:0009218~pyrimidine ribonucleotide metabolic process	3	0.112486	0.660301	ENSG00000188641, ENSG00000011052, ENSG00000171793	1839	16	13528	1.37928	1	0.998906	100
Annotation Cluster 120	Enrichment Score: 0.4398646867541418
Category	Term	Count	%	PValue	Genes	List Total	Pop Hits	Pop Total	Fold Enrichment	Bonferroni	Benjamini	FDR
GOTERM_BP_FAT	GO:0032000~positive regulation of fatty acid beta-oxidation	3	0.112486	0.139332	ENSG00000186951, ENSG00000169047, ENSG00000105221	1839	5	13528	4.4137	1	0.891035	93.8081
GOTERM_BP_FAT	GO:0045834~positive regulation of lipid metabolic process	10	0.374953	0.16444	ENSG00000153162, ENSG00000100003, ENSG00000186951, ENSG00000131408, ENSG00000169047, ENSG00000105329, ENSG00000130203, ENSG00000105221, ENSG00000070831, ENSG00000132356	1839	46	13528	1.59917	1	0.913027	96.4237
GOTERM_BP_FAT	GO:0046320~regulation of fatty acid oxidation	7	0.262467	0.171263	ENSG00000186951, ENSG00000169047, ENSG00000106617, ENSG00000105221, ENSG00000118046, ENSG00000132356, ENSG00000100288	1839	28	13528	1.83904	1	0.916642	96.9281
GOTERM_BP_FAT	GO:0031998~regulation of fatty acid beta-oxidation	3	0.112486	0.297993	ENSG00000186951, ENSG00000169047, ENSG00000105221	1839	8	13528	2.75856	1	0.9708	99.8584
GOTERM_BP_FAT	GO:0046321~positive regulation of fatty acid oxidation	3	0.112486	0.297993	ENSG00000186951, ENSG00000169047, ENSG00000105221	1839	8	13528	2.75856	1	0.9708	99.8584
GOTERM_BP_FAT	GO:0019216~regulation of lipid metabolic process	17	0.63742	0.455669	ENSG00000204444, ENSG00000105329, ENSG00000169047, ENSG00000106617, ENSG00000130203, ENSG00000105699, ENSG00000070831, ENSG00000153162, ENSG00000100003, ENSG00000186951, ENSG00000131408, ENSG00000103266, ENSG00000105221, ENSG00000118046, ENSG00000132356, ENSG00000163399, ENSG00000100288	1839	112	13528	1.11656	1	0.991372	99.9987
GOTERM_BP_FAT	GO:0019217~regulation of fatty acid metabolic process	8	0.299963	0.505726	ENSG00000186951, ENSG00000131408, ENSG00000169047, ENSG00000106617, ENSG00000105221, ENSG00000118046, ENSG00000132356, ENSG00000100288	1839	49	13528	1.20101	1	0.994566	99.9998
GOTERM_BP_FAT	GO:0050996~positive regulation of lipid catabolic process	3	0.112486	0.54407	ENSG00000186951, ENSG00000169047, ENSG00000105221	1839	13	13528	1.69758	1	0.996114	100
GOTERM_BP_FAT	GO:0045923~positive regulation of fatty acid metabolic process	4	0.149981	0.55795	ENSG00000186951, ENSG00000131408, ENSG00000169047, ENSG00000105221	1839	21	13528	1.40118	1	0.996677	100
GOTERM_BP_FAT	GO:0010565~regulation of cellular ketone metabolic process	8	0.299963	0.671559	ENSG00000186951, ENSG00000131408, ENSG00000169047, ENSG00000106617, ENSG00000105221, ENSG00000118046, ENSG00000132356, ENSG00000100288	1839	57	13528	1.03245	1	0.999043	100
GOTERM_BP_FAT	GO:0050994~regulation of lipid catabolic process	3	0.112486	0.886041	ENSG00000186951, ENSG00000169047, ENSG00000105221	1839	26	13528	0.848789	1	0.999988	100
Annotation Cluster 121	Enrichment Score: 0.436410369898931
Category	Term	Count	%	PValue	Genes	List Total	Pop Hits	Pop Total	Fold Enrichment	Bonferroni	Benjamini	FDR
GOTERM_BP_FAT	GO:0010627~regulation of protein kinase cascade	43	1.6123	0.0790095	ENSG00000102096, ENSG00000169967, ENSG00000105329, ENSG00000186063, ENSG00000074696, ENSG00000100292, ENSG00000104529, ENSG00000173327, ENSG00000186575, ENSG00000149269, ENSG00000172175, ENSG00000101464, ENSG00000173039, ENSG00000161011, ENSG00000134352, ENSG00000101558, ENSG00000142405, ENSG00000139193, ENSG00000091436, ENSG00000105221, ENSG00000186660, ENSG00000171302, ENSG00000088832, ENSG0000…	1839	249	13528	1.27034	1	0.789159	78.2592
GOTERM_BP_FAT	GO:0043122~regulation of I-kappaB kinase/NF-kappaB cascade	19	0.712411	0.19772	ENSG00000102096, ENSG00000144136, ENSG00000100292, ENSG00000091947, ENSG00000104529, ENSG00000189067, ENSG00000172175, ENSG00000161011, ENSG00000173039, ENSG00000142405, ENSG00000101558, ENSG00000102871, ENSG00000197530, ENSG00000171302, ENSG00000088832, ENSG00000213024, ENSG00000118503, ENSG00000142867, ENSG00000067560	1839	107	13528	1.30624	1	0.9353	98.3167
GOTERM_BP_FAT	GO:0043123~positive regulation of I-kappaB kinase/NF-kappaB cascade	16	0.599925	0.336268	ENSG00000102096, ENSG00000144136, ENSG00000100292, ENSG00000091947, ENSG00000104529, ENSG00000189067, ENSG00000172175, ENSG00000173039, ENSG00000101558, ENSG00000102871, ENSG00000197530, ENSG00000171302, ENSG00000088832, ENSG00000213024, ENSG00000142867, ENSG00000067560	1839	97	13528	1.21339	1	0.978086	99.9499
GOTERM_BP_FAT	GO:0010740~positive regulation of protein kinase cascade	24	0.899888	0.506398	ENSG00000102096, ENSG00000144136, ENSG00000105329, ENSG00000160712, ENSG00000100292, ENSG00000091947, ENSG00000105550, ENSG00000112679, ENSG00000104529, ENSG00000189067, ENSG00000172175, ENSG00000173039, ENSG00000134352, ENSG00000101558, ENSG00000102871, ENSG00000139193, ENSG00000113525, ENSG00000197530, ENSG00000186660, ENSG00000171302, ENSG00000088832, ENSG00000213024, ENSG00000142867, ENSG0000…	1839	167	13528	1.05717	1	0.994567	99.9998
GOTERM_BP_FAT	GO:0009967~positive regulation of signal transduction	33	1.23735	0.933329	ENSG00000102096, ENSG00000105329, ENSG00000112715, ENSG00000100292, ENSG00000197122, ENSG00000104529, ENSG00000172175, ENSG00000173039, ENSG00000101558, ENSG00000134352, ENSG00000139193, ENSG00000143772, ENSG00000186660, ENSG00000171302, ENSG00000147883, ENSG00000088832, ENSG00000141646, ENSG00000174775, ENSG00000067560, ENSG00000179295, ENSG00000144136, ENSG00000169047, ENSG00000160712, ENSG0000…	1839	295	13528	0.822894	1	0.999998	100
GOTERM_BP_FAT	GO:0010647~positive regulation of cell communication	35	1.31234	0.969604	ENSG00000102096, ENSG00000105329, ENSG00000112715, ENSG00000100292, ENSG00000197122, ENSG00000104529, ENSG00000172175, ENSG00000173039, ENSG00000134352, ENSG00000101558, ENSG00000139193, ENSG00000143772, ENSG00000186660, ENSG00000171302, ENSG00000147883, ENSG00000088832, ENSG00000141646, ENSG00000174775, ENSG00000067560, ENSG00000179295, ENSG00000144136, ENSG00000169047, ENSG00000221983, ENSG0000…	1839	329	13528	0.782571	1	1	100
Annotation Cluster 122	Enrichment Score: 0.42823996588089874
Category	Term	Count	%	PValue	Genes	List Total	Pop Hits	Pop Total	Fold Enrichment	Bonferroni	Benjamini	FDR
GOTERM_BP_FAT	GO:0035051~cardiac cell differentiation	7	0.262467	0.171263	ENSG00000114861, ENSG00000100211, ENSG00000165699, ENSG00000110693, ENSG00000204231, ENSG00000133026, ENSG00000057663	1839	28	13528	1.83904	1	0.916642	96.9281
GOTERM_BP_FAT	GO:0055007~cardiac muscle cell differentiation	6	0.224972	0.194088	ENSG00000114861, ENSG00000100211, ENSG00000165699, ENSG00000204231, ENSG00000133026, ENSG00000057663	1839	23	13528	1.919	1	0.932726	98.1696
GOTERM_BP_FAT	GO:0051146~striated muscle cell differentiation	16	0.599925	0.209436	ENSG00000184009, ENSG00000153113, ENSG00000154639, ENSG00000100211, ENSG00000204231, ENSG00000078618, ENSG00000057663, ENSG00000114861, ENSG00000142192, ENSG00000165699, ENSG00000213281, ENSG00000140416, ENSG00000174775, ENSG00000043039, ENSG00000133026, ENSG00000141385	1839	88	13528	1.33749	1	0.942068	98.7185
GOTERM_BP_FAT	GO:0048738~cardiac muscle tissue development	11	0.412448	0.240284	ENSG00000186260, ENSG00000114861, ENSG00000102125, ENSG00000154639, ENSG00000100211, ENSG00000165699, ENSG00000140416, ENSG00000088832, ENSG00000204231, ENSG00000133026, ENSG00000057663	1839	57	13528	1.41961	1	0.956574	99.3873
GOTERM_BP_FAT	GO:0042692~muscle cell differentiation	20	0.749906	0.283977	ENSG00000186260, ENSG00000184009, ENSG00000153113, ENSG00000154639, ENSG00000100211, ENSG00000110693, ENSG00000204231, ENSG00000078618, ENSG00000057663, ENSG00000136717, ENSG00000114861, ENSG00000142192, ENSG00000165699, ENSG00000148737, ENSG00000213281, ENSG00000140416, ENSG00000174775, ENSG00000043039, ENSG00000133026, ENSG00000141385	1839	121	13528	1.2159	1	0.968273	99.7957
GOTERM_BP_FAT	GO:0055012~ventricular cardiac muscle cell differentiation	3	0.112486	0.40282	ENSG00000204231, ENSG00000133026, ENSG00000057663	1839	10	13528	2.20685	1	0.987091	99.9929
GOTERM_BP_FAT	GO:0007517~muscle organ development	30	1.12486	0.504009	ENSG00000186260, ENSG00000105976, ENSG00000154639, ENSG00000106692, ENSG00000204231, ENSG00000197321, ENSG00000057663, ENSG00000114861, ENSG00000136068, ENSG00000142192, ENSG00000102125, ENSG00000135424, ENSG00000186660, ENSG00000088832, ENSG00000067560, ENSG00000133026, ENSG00000158710, ENSG00000100211, ENSG00000087085, ENSG00000150051, ENSG00000110693, ENSG00000078618, ENSG00000196712, ENSG0000…	1839	211	13528	1.0459	1	0.994479	99.9998
GOTERM_BP_FAT	GO:0060537~muscle tissue development	17	0.63742	0.641221	ENSG00000186260, ENSG00000154639, ENSG00000100211, ENSG00000204231, ENSG00000078618, ENSG00000196712, ENSG00000197321, ENSG00000057663, ENSG00000114861, ENSG00000142192, ENSG00000102125, ENSG00000165699, ENSG00000140416, ENSG00000088832, ENSG00000133026, ENSG00000067560, ENSG00000141385	1839	125	13528	1.00044	1	0.998655	100
GOTERM_BP_FAT	GO:0055001~muscle cell development	8	0.299963	0.652807	ENSG00000184009, ENSG00000142192, ENSG00000154639, ENSG00000140416, ENSG00000078618, ENSG00000133026, ENSG00000057663, ENSG00000141385	1839	56	13528	1.05088	1	0.998784	100
GOTERM_BP_FAT	GO:0014706~striated muscle tissue development	16	0.599925	0.663428	ENSG00000186260, ENSG00000154639, ENSG00000100211, ENSG00000204231, ENSG00000078618, ENSG00000197321, ENSG00000057663, ENSG00000114861, ENSG00000142192, ENSG00000102125, ENSG00000165699, ENSG00000140416, ENSG00000088832, ENSG00000133026, ENSG00000067560, ENSG00000141385	1839	119	13528	0.989065	1	0.998956	100
GOTERM_BP_FAT	GO:0055002~striated muscle cell development	7	0.262467	0.726948	ENSG00000184009, ENSG00000142192, ENSG00000154639, ENSG00000140416, ENSG00000078618, ENSG00000133026, ENSG00000141385	1839	52	13528	0.990254	1	0.999558	100
Annotation Cluster 123	Enrichment Score: 0.4169769611133775
Category	Term	Count	%	PValue	Genes	List Total	Pop Hits	Pop Total	Fold Enrichment	Bonferroni	Benjamini	FDR
GOTERM_BP_FAT	GO:0000723~telomere maintenance	6	0.224972	0.329665	ENSG00000149115, ENSG00000079246, ENSG00000070366, ENSG00000104320, ENSG00000113522, ENSG00000165392	1839	28	13528	1.57632	1	0.977646	99.9398
GOTERM_BP_FAT	GO:0032200~telomere organization	6	0.224972	0.358184	ENSG00000149115, ENSG00000079246, ENSG00000070366, ENSG00000104320, ENSG00000113522, ENSG00000165392	1839	29	13528	1.52197	1	0.982026	99.9731
GOTERM_BP_FAT	GO:0060249~anatomical structure homeostasis	16	0.599925	0.475215	ENSG00000149115, ENSG00000112658, ENSG00000112715, ENSG00000104320, ENSG00000107798, ENSG00000132142, ENSG00000166340, ENSG00000079246, ENSG00000143195, ENSG00000171791, ENSG00000070366, ENSG00000149925, ENSG00000113522, ENSG00000172456, ENSG00000165392, ENSG00000169894	1839	106	13528	1.11037	1	0.99305	99.9994
Annotation Cluster 124	Enrichment Score: 0.4137952571261771
Category	Term	Count	%	PValue	Genes	List Total	Pop Hits	Pop Total	Fold Enrichment	Bonferroni	Benjamini	FDR
GOTERM_BP_FAT	GO:0010564~regulation of cell cycle process	22	0.824897	0.0882018	ENSG00000142731, ENSG00000102974, ENSG00000101624, ENSG00000112029, ENSG00000105329, ENSG00000132819, ENSG00000070831, ENSG00000074755, ENSG00000180198, ENSG00000113916, ENSG00000145349, ENSG00000047410, ENSG00000167513, ENSG00000181163, ENSG00000134318, ENSG00000128789, ENSG00000111602, ENSG00000005810, ENSG00000149311, ENSG00000163697, ENSG00000164162, ENSG00000075131	1839	114	13528	1.41961	1	0.802312	81.9488
GOTERM_BP_FAT	GO:0030071~regulation of mitotic metaphase/anaphase transition	6	0.224972	0.169636	ENSG00000128789, ENSG00000149311, ENSG00000005810, ENSG00000074755, ENSG00000047410, ENSG00000164162	1839	22	13528	2.00623	1	0.916578	96.8143
GOTERM_BP_FAT	GO:0010948~negative regulation of cell cycle process	5	0.187477	0.447179	ENSG00000128789, ENSG00000149311, ENSG00000163697, ENSG00000113916, ENSG00000047410	1839	25	13528	1.47123	1	0.991053	99.9983
GOTERM_BP_FAT	GO:0045841~negative regulation of mitotic metaphase/anaphase transition	3	0.112486	0.452438	ENSG00000128789, ENSG00000149311, ENSG00000047410	1839	11	13528	2.00623	1	0.991216	99.9986
GOTERM_BP_FAT	GO:0007094~mitotic cell cycle spindle assembly checkpoint	3	0.112486	0.452438	ENSG00000128789, ENSG00000149311, ENSG00000047410	1839	11	13528	2.00623	1	0.991216	99.9986
GOTERM_BP_FAT	GO:0045839~negative regulation of mitosis	3	0.112486	0.499605	ENSG00000128789, ENSG00000149311, ENSG00000047410	1839	12	13528	1.83904	1	0.994276	99.9997
GOTERM_BP_FAT	GO:0051784~negative regulation of nuclear division	3	0.112486	0.499605	ENSG00000128789, ENSG00000149311, ENSG00000047410	1839	12	13528	1.83904	1	0.994276	99.9997
GOTERM_BP_FAT	GO:0031577~spindle checkpoint	3	0.112486	0.499605	ENSG00000128789, ENSG00000149311, ENSG00000047410	1839	12	13528	1.83904	1	0.994276	99.9997
GOTERM_BP_FAT	GO:0051783~regulation of nuclear division	8	0.299963	0.652807	ENSG00000128789, ENSG00000149311, ENSG00000005810, ENSG00000070831, ENSG00000180198, ENSG00000074755, ENSG00000047410, ENSG00000164162	1839	56	13528	1.05088	1	0.998784	100
GOTERM_BP_FAT	GO:0007088~regulation of mitosis	8	0.299963	0.652807	ENSG00000128789, ENSG00000149311, ENSG00000005810, ENSG00000070831, ENSG00000180198, ENSG00000074755, ENSG00000047410, ENSG00000164162	1839	56	13528	1.05088	1	0.998784	100
Annotation Cluster 125	Enrichment Score: 0.4065001426885414
Category	Term	Count	%	PValue	Genes	List Total	Pop Hits	Pop Total	Fold Enrichment	Bonferroni	Benjamini	FDR
GOTERM_MF_FAT	GO:0001727~lipid kinase activity	7	0.262467	0.192425	ENSG00000105647, ENSG00000038210, ENSG00000149311, ENSG00000011405, ENSG00000051382, ENSG00000166908, ENSG00000143398	1764	29	12983	1.77655	1	0.919489	97.036
GOTERM_MF_FAT	GO:0016307~phosphatidylinositol phosphate kinase activity	3	0.112486	0.452146	ENSG00000011405, ENSG00000166908, ENSG00000143398	1764	11	12983	2.00727	1	0.99208	99.995
GOTERM_BP_FAT	GO:0046488~phosphatidylinositol metabolic process	3	0.112486	0.69336	ENSG00000011405, ENSG00000166908, ENSG00000143398	1839	17	13528	1.29815	1	0.999292	100
Annotation Cluster 126	Enrichment Score: 0.39862179175110235
Category	Term	Count	%	PValue	Genes	List Total	Pop Hits	Pop Total	Fold Enrichment	Bonferroni	Benjamini	FDR
GOTERM_BP_FAT	GO:0031099~regeneration	13	0.487439	0.221334	ENSG00000171840, ENSG00000106366, ENSG00000105173, ENSG00000105329, ENSG00000185338, ENSG00000134057, ENSG00000146678, ENSG00000148180, ENSG00000184557, ENSG00000171791, ENSG00000038427, ENSG00000108515, ENSG00000145386	1839	69	13528	1.38595	1	0.947199	99.0326
GOTERM_BP_FAT	GO:0042246~tissue regeneration	6	0.224972	0.443571	ENSG00000171840, ENSG00000148180, ENSG00000106366, ENSG00000134057, ENSG00000108515, ENSG00000146678	1839	32	13528	1.37928	1	0.990756	99.9981
GOTERM_BP_FAT	GO:0048589~developmental growth	12	0.449944	0.648817	ENSG00000171840, ENSG00000148180, ENSG00000171791, ENSG00000142192, ENSG00000106366, ENSG00000105173, ENSG00000104320, ENSG00000164880, ENSG00000118689, ENSG00000134057, ENSG00000108515, ENSG00000146678	1839	87	13528	1.01464	1	0.998762	100
Annotation Cluster 127	Enrichment Score: 0.39174004055753464
Category	Term	Count	%	PValue	Genes	List Total	Pop Hits	Pop Total	Fold Enrichment	Bonferroni	Benjamini	FDR
GOTERM_BP_FAT	GO:0030307~positive regulation of cell growth	8	0.299963	0.342693	ENSG00000006327, ENSG00000012232, ENSG00000112667, ENSG00000186660, ENSG00000186868, ENSG00000198000, ENSG00000165060, ENSG00000146678	1839	42	13528	1.40118	1	0.979611	99.9582
GOTERM_BP_FAT	GO:0045927~positive regulation of growth	13	0.487439	0.403638	ENSG00000139921, ENSG00000163513, ENSG00000006327, ENSG00000171791, ENSG00000160460, ENSG00000012232, ENSG00000112667, ENSG00000185122, ENSG00000186660, ENSG00000186868, ENSG00000198000, ENSG00000165060, ENSG00000146678	1839	80	13528	1.19538	1	0.987119	99.9931
GOTERM_BP_FAT	GO:0045793~positive regulation of cell size	8	0.299963	0.482929	ENSG00000006327, ENSG00000012232, ENSG00000112667, ENSG00000186660, ENSG00000186868, ENSG00000198000, ENSG00000165060, ENSG00000146678	1839	48	13528	1.22603	1	0.993548	99.9995
Annotation Cluster 128	Enrichment Score: 0.3901599059177526
Category	Term	Count	%	PValue	Genes	List Total	Pop Hits	Pop Total	Fold Enrichment	Bonferroni	Benjamini	FDR
GOTERM_MF_FAT	GO:0051920~peroxiredoxin activity	4	0.149981	0.0826161	ENSG00000116288, ENSG00000183291, ENSG00000126432, ENSG00000165672	1764	8	12983	3.67999	1	0.760192	75.8202
GOTERM_BP_FAT	GO:0034614~cellular response to reactive oxygen species	6	0.224972	0.386775	ENSG00000126432, ENSG00000152894, ENSG00000089159, ENSG00000140416, ENSG00000167419, ENSG00000165672	1839	30	13528	1.47123	1	0.985394	99.9885
GOTERM_BP_FAT	GO:0034599~cellular response to oxidative stress	7	0.262467	0.539048	ENSG00000126432, ENSG00000152894, ENSG00000100292, ENSG00000089159, ENSG00000140416, ENSG00000167419, ENSG00000165672	1839	43	13528	1.19752	1	0.995924	99.9999
GOTERM_MF_FAT	GO:0016209~antioxidant activity	7	0.262467	0.62917	ENSG00000183291, ENSG00000126432, ENSG00000130203, ENSG00000197763, ENSG00000100577, ENSG00000167419, ENSG00000165672	1764	47	12983	1.09617	1	0.99892	100
GOTERM_MF_FAT	GO:0016684~oxidoreductase activity, acting on peroxide as acceptor	5	0.187477	0.648726	ENSG00000183291, ENSG00000126432, ENSG00000100577, ENSG00000167419, ENSG00000165672	1764	32	12983	1.15	1	0.999202	100
GOTERM_MF_FAT	GO:0004601~peroxidase activity	5	0.187477	0.648726	ENSG00000183291, ENSG00000126432, ENSG00000100577, ENSG00000167419, ENSG00000165672	1764	32	12983	1.15	1	0.999202	100
Annotation Cluster 129	Enrichment Score: 0.3883605797816423
Category	Term	Count	%	PValue	Genes	List Total	Pop Hits	Pop Total	Fold Enrichment	Bonferroni	Benjamini	FDR
GOTERM_BP_FAT	GO:0043271~negative regulation of ion transport	6	0.224972	0.194088	ENSG00000168297, ENSG00000049759, ENSG00000171791, ENSG00000105329, ENSG00000109689, ENSG00000087258	1839	23	13528	1.919	1	0.932726	98.1696
GOTERM_BP_FAT	GO:0032414~positive regulation of ion transmembrane transporter activity	3	0.112486	0.297993	ENSG00000198668, ENSG00000197943, ENSG00000109689	1839	8	13528	2.75856	1	0.9708	99.8584
GOTERM_BP_FAT	GO:0060314~regulation of ryanodine-sensitive calcium-release channel activity	3	0.112486	0.297993	ENSG00000198668, ENSG00000088832, ENSG00000092051	1839	8	13528	2.75856	1	0.9708	99.8584
GOTERM_BP_FAT	GO:0010959~regulation of metal ion transport	14	0.524934	0.303031	ENSG00000198408, ENSG00000105329, ENSG00000197943, ENSG00000182500, ENSG00000049759, ENSG00000171791, ENSG00000107175, ENSG00000036828, ENSG00000198668, ENSG00000105221, ENSG00000109689, ENSG00000088832, ENSG00000087258, ENSG00000092051	1839	81	13528	1.27144	1	0.972577	99.8761
GOTERM_BP_FAT	GO:0051924~regulation of calcium ion transport	12	0.449944	0.332973	ENSG00000198408, ENSG00000171791, ENSG00000107175, ENSG00000105329, ENSG00000036828, ENSG00000198668, ENSG00000197943, ENSG00000109689, ENSG00000088832, ENSG00000087258, ENSG00000092051, ENSG00000182500	1839	69	13528	1.27933	1	0.977869	99.9451
GOTERM_BP_FAT	GO:0043269~regulation of ion transport	16	0.599925	0.366726	ENSG00000198408, ENSG00000105329, ENSG00000168385, ENSG00000197943, ENSG00000182500, ENSG00000049759, ENSG00000171791, ENSG00000168297, ENSG00000107175, ENSG00000036828, ENSG00000198668, ENSG00000105221, ENSG00000109689, ENSG00000088832, ENSG00000087258, ENSG00000092051	1839	99	13528	1.18888	1	0.982836	99.979
GOTERM_BP_FAT	GO:0032411~positive regulation of transporter activity	3	0.112486	0.40282	ENSG00000198668, ENSG00000197943, ENSG00000109689	1839	10	13528	2.20685	1	0.987091	99.9929
GOTERM_BP_FAT	GO:0032412~regulation of ion transmembrane transporter activity	5	0.187477	0.415023	ENSG00000198668, ENSG00000197943, ENSG00000109689, ENSG00000088832, ENSG00000092051	1839	24	13528	1.53254	1	0.987618	99.9952
GOTERM_BP_FAT	GO:0034765~regulation of ion transmembrane transport	5	0.187477	0.447179	ENSG00000198668, ENSG00000197943, ENSG00000109689, ENSG00000088832, ENSG00000092051	1839	25	13528	1.47123	1	0.991053	99.9983
GOTERM_BP_FAT	GO:0022898~regulation of transmembrane transporter activity	5	0.187477	0.478758	ENSG00000198668, ENSG00000197943, ENSG00000109689, ENSG00000088832, ENSG00000092051	1839	26	13528	1.41465	1	0.993272	99.9994
GOTERM_BP_FAT	GO:0034762~regulation of transmembrane transport	5	0.187477	0.509606	ENSG00000198668, ENSG00000197943, ENSG00000109689, ENSG00000088832, ENSG00000092051	1839	27	13528	1.36225	1	0.994719	99.9998
GOTERM_BP_FAT	GO:0032409~regulation of transporter activity	5	0.187477	0.673662	ENSG00000198668, ENSG00000197943, ENSG00000109689, ENSG00000088832, ENSG00000092051	1839	33	13528	1.11457	1	0.99906	100
GOTERM_BP_FAT	GO:0051928~positive regulation of calcium ion transport	5	0.187477	0.673662	ENSG00000198408, ENSG00000107175, ENSG00000197943, ENSG00000109689, ENSG00000182500	1839	33	13528	1.11457	1	0.99906	100
GOTERM_BP_FAT	GO:0043270~positive regulation of ion transport	6	0.224972	0.692476	ENSG00000198408, ENSG00000107175, ENSG00000197943, ENSG00000105221, ENSG00000109689, ENSG00000182500	1839	42	13528	1.05088	1	0.999288	100
Annotation Cluster 130	Enrichment Score: 0.3852650674436638
Category	Term	Count	%	PValue	Genes	List Total	Pop Hits	Pop Total	Fold Enrichment	Bonferroni	Benjamini	FDR
GOTERM_BP_FAT	GO:0044093~positive regulation of molecular function	88	3.29959	0.198257	ENSG00000131467, ENSG00000112029, ENSG00000105976, ENSG00000205220, ENSG00000173992, ENSG00000173327, ENSG00000149269, ENSG00000172175, ENSG00000173039, ENSG00000131236, ENSG00000089053, ENSG00000134070, ENSG00000036828, ENSG00000101224, ENSG00000109689, ENSG00000168615, ENSG00000154813, ENSG00000088832, ENSG00000051382, ENSG00000169032, ENSG00000213949, ENSG00000034152, ENSG00000125818, ENSG0000…	1839	586	13528	1.10468	1	0.935276	98.3375
GOTERM_BP_FAT	GO:0043405~regulation of MAP kinase activity	24	0.899888	0.201662	ENSG00000179295, ENSG00000169967, ENSG00000105976, ENSG00000105329, ENSG00000113575, ENSG00000074696, ENSG00000130203, ENSG00000112679, ENSG00000173327, ENSG00000196712, ENSG00000173334, ENSG00000149269, ENSG00000121653, ENSG00000008294, ENSG00000091436, ENSG00000103197, ENSG00000138834, ENSG00000051382, ENSG00000187678, ENSG00000213024, ENSG00000169032, ENSG00000132356, ENSG00000213949, ENSG0000…	1839	141	13528	1.25211	1	0.937513	98.4636
GOTERM_BP_FAT	GO:0051338~regulation of transferase activity	57	2.13723	0.221235	ENSG00000105976, ENSG00000173327, ENSG00000186575, ENSG00000149269, ENSG00000172175, ENSG00000101224, ENSG00000168615, ENSG00000051382, ENSG00000169032, ENSG00000213949, ENSG00000034152, ENSG00000163513, ENSG00000179295, ENSG00000196712, ENSG00000173334, ENSG00000058866, ENSG00000188191, ENSG00000105723, ENSG00000129315, ENSG00000155792, ENSG00000187678, ENSG00000213024, ENSG00000132356, ENSG0000…	1839	372	13528	1.12716	1	0.947586	99.0303
GOTERM_BP_FAT	GO:0043549~regulation of kinase activity	54	2.02475	0.262321	ENSG00000105976, ENSG00000173327, ENSG00000186575, ENSG00000149269, ENSG00000172175, ENSG00000101224, ENSG00000168615, ENSG00000051382, ENSG00000169032, ENSG00000034152, ENSG00000213949, ENSG00000163513, ENSG00000179295, ENSG00000196712, ENSG00000173334, ENSG00000058866, ENSG00000188191, ENSG00000129315, ENSG00000155792, ENSG00000187678, ENSG00000213024, ENSG00000132356, ENSG00000165672, ENSG0000…	1839	357	13528	1.1127	1	0.961397	99.645
GOTERM_BP_FAT	GO:0045859~regulation of protein kinase activity	51	1.91226	0.332505	ENSG00000105976, ENSG00000173327, ENSG00000186575, ENSG00000149269, ENSG00000172175, ENSG00000101224, ENSG00000168615, ENSG00000051382, ENSG00000169032, ENSG00000034152, ENSG00000213949, ENSG00000163513, ENSG00000179295, ENSG00000173334, ENSG00000196712, ENSG00000058866, ENSG00000188191, ENSG00000129315, ENSG00000155792, ENSG00000187678, ENSG00000213024, ENSG00000132356, ENSG00000107949, ENSG0000…	1839	345	13528	1.08743	1	0.977926	99.9444
GOTERM_BP_FAT	GO:0051174~regulation of phosphorus metabolic process	70	2.62467	0.357742	ENSG00000105976, ENSG00000173327, ENSG00000186575, ENSG00000149269, ENSG00000172175, ENSG00000134352, ENSG00000198952, ENSG00000101224, ENSG00000168615, ENSG00000051382, ENSG00000088832, ENSG00000141646, ENSG00000169032, ENSG00000213949, ENSG00000034152, ENSG00000163513, ENSG00000179295, ENSG00000119383, ENSG00000196712, ENSG00000173334, ENSG00000058866, ENSG00000188191, ENSG00000129315, ENSG0000…	1839	485	13528	1.06172	1	0.982081	99.9728
GOTERM_BP_FAT	GO:0019220~regulation of phosphate metabolic process	70	2.62467	0.357742	ENSG00000105976, ENSG00000173327, ENSG00000186575, ENSG00000149269, ENSG00000172175, ENSG00000134352, ENSG00000198952, ENSG00000101224, ENSG00000168615, ENSG00000051382, ENSG00000088832, ENSG00000141646, ENSG00000169032, ENSG00000213949, ENSG00000034152, ENSG00000163513, ENSG00000179295, ENSG00000119383, ENSG00000196712, ENSG00000173334, ENSG00000058866, ENSG00000188191, ENSG00000129315, ENSG0000…	1839	485	13528	1.06172	1	0.982081	99.9728
GOTERM_BP_FAT	GO:0000165~MAPKKK cascade	28	1.04987	0.363999	ENSG00000169967, ENSG00000105976, ENSG00000074696, ENSG00000173327, ENSG00000177885, ENSG00000149269, ENSG00000099942, ENSG00000008294, ENSG00000091436, ENSG00000143772, ENSG00000168615, ENSG00000171119, ENSG00000051382, ENSG00000169032, ENSG00000034152, ENSG00000213949, ENSG00000179295, ENSG00000139625, ENSG00000113575, ENSG00000125731, ENSG00000112679, ENSG00000196712, ENSG00000173334, ENSG0000…	1839	184	13528	1.11942	1	0.982492	99.9773
GOTERM_BP_FAT	GO:0042325~regulation of phosphorylation	67	2.51219	0.378306	ENSG00000105976, ENSG00000173327, ENSG00000186575, ENSG00000149269, ENSG00000172175, ENSG00000134352, ENSG00000101224, ENSG00000168615, ENSG00000051382, ENSG00000088832, ENSG00000141646, ENSG00000169032, ENSG00000213949, ENSG00000034152, ENSG00000163513, ENSG00000179295, ENSG00000196712, ENSG00000173334, ENSG00000058866, ENSG00000188191, ENSG00000129315, ENSG00000155792, ENSG00000187678, ENSG0000…	1839	466	13528	1.05765	1	0.984293	99.9851
GOTERM_BP_FAT	GO:0000187~activation of MAPK activity	13	0.487439	0.438632	ENSG00000179295, ENSG00000169967, ENSG00000105976, ENSG00000074696, ENSG00000173327, ENSG00000008294, ENSG00000091436, ENSG00000051382, ENSG00000138834, ENSG00000132356, ENSG00000169032, ENSG00000034152, ENSG00000213949	1839	82	13528	1.16622	1	0.990357	99.9978
GOTERM_BP_FAT	GO:0043085~positive regulation of catalytic activity	73	2.73716	0.446985	ENSG00000131467, ENSG00000112029, ENSG00000105976, ENSG00000205220, ENSG00000173992, ENSG00000173327, ENSG00000149269, ENSG00000172175, ENSG00000131236, ENSG00000089053, ENSG00000036828, ENSG00000101224, ENSG00000168615, ENSG00000051382, ENSG00000169032, ENSG00000213949, ENSG00000034152, ENSG00000125818, ENSG00000163513, ENSG00000179295, ENSG00000106028, ENSG00000221983, ENSG00000142507, ENSG0000…	1839	520	13528	1.03269	1	0.991114	99.9983
GOTERM_BP_FAT	GO:0043406~positive regulation of MAP kinase activity	15	0.56243	0.527543	ENSG00000179295, ENSG00000169967, ENSG00000105976, ENSG00000105329, ENSG00000074696, ENSG00000173327, ENSG00000149269, ENSG00000008294, ENSG00000091436, ENSG00000138834, ENSG00000051382, ENSG00000132356, ENSG00000169032, ENSG00000034152, ENSG00000213949	1839	102	13528	1.08179	1	0.995421	99.9999
GOTERM_BP_FAT	GO:0033674~positive regulation of kinase activity	29	1.08736	0.771127	ENSG00000102780, ENSG00000169967, ENSG00000105976, ENSG00000105329, ENSG00000074696, ENSG00000106617, ENSG00000173327, ENSG00000149269, ENSG00000172175, ENSG00000114302, ENSG00000181163, ENSG00000008294, ENSG00000091436, ENSG00000101224, ENSG00000168615, ENSG00000051382, ENSG00000169032, ENSG00000034152, ENSG00000213949, ENSG00000163513, ENSG00000179295, ENSG00000173406, ENSG00000169047, ENSG0000…	1839	231	13528	0.923502	1	0.999776	100
GOTERM_BP_FAT	GO:0051347~positive regulation of transferase activity	30	1.12486	0.779987	ENSG00000102780, ENSG00000169967, ENSG00000105976, ENSG00000105329, ENSG00000074696, ENSG00000106617, ENSG00000173327, ENSG00000165060, ENSG00000149269, ENSG00000172175, ENSG00000114302, ENSG00000181163, ENSG00000008294, ENSG00000091436, ENSG00000101224, ENSG00000168615, ENSG00000051382, ENSG00000169032, ENSG00000034152, ENSG00000213949, ENSG00000163513, ENSG00000179295, ENSG00000173406, ENSG0000…	1839	240	13528	0.919521	1	0.999807	100
GOTERM_BP_FAT	GO:0045860~positive regulation of protein kinase activity	27	1.01237	0.827325	ENSG00000102780, ENSG00000169967, ENSG00000105976, ENSG00000105329, ENSG00000074696, ENSG00000106617, ENSG00000173327, ENSG00000149269, ENSG00000172175, ENSG00000114302, ENSG00000181163, ENSG00000008294, ENSG00000091436, ENSG00000101224, ENSG00000168615, ENSG00000051382, ENSG00000169032, ENSG00000034152, ENSG00000213949, ENSG00000163513, ENSG00000179295, ENSG00000173406, ENSG00000058866, ENSG0000…	1839	223	13528	0.890658	1	0.999931	100
GOTERM_BP_FAT	GO:0032147~activation of protein kinase activity	10	0.374953	0.979025	ENSG00000163513, ENSG00000058866, ENSG00000102780, ENSG00000100324, ENSG00000188191, ENSG00000091436, ENSG00000168615, ENSG00000173327, ENSG00000172175, ENSG00000114302	1839	114	13528	0.645278	1	1	100
Annotation Cluster 131	Enrichment Score: 0.3816177185416258
Category	Term	Count	%	PValue	Genes	List Total	Pop Hits	Pop Total	Fold Enrichment	Bonferroni	Benjamini	FDR
GOTERM_BP_FAT	GO:0034330~cell junction organization	11	0.412448	0.240284	ENSG00000130702, ENSG00000115808, ENSG00000171791, ENSG00000152894, ENSG00000154639, ENSG00000105329, ENSG00000079308, ENSG00000070831, ENSG00000186575, ENSG00000010278, ENSG00000137076	1839	57	13528	1.41961	1	0.956574	99.3873
GOTERM_BP_FAT	GO:0007044~cell-substrate junction assembly	5	0.187477	0.382464	ENSG00000130702, ENSG00000171791, ENSG00000152894, ENSG00000079308, ENSG00000137076	1839	23	13528	1.59917	1	0.985048	99.9869
GOTERM_BP_FAT	GO:0034329~cell junction assembly	7	0.262467	0.490311	ENSG00000130702, ENSG00000115808, ENSG00000171791, ENSG00000152894, ENSG00000079308, ENSG00000010278, ENSG00000137076	1839	41	13528	1.25593	1	0.993865	99.9996
GOTERM_BP_FAT	GO:0048041~focal adhesion formation	3	0.112486	0.660301	ENSG00000130702, ENSG00000171791, ENSG00000152894	1839	16	13528	1.37928	1	0.998906	100
Annotation Cluster 132	Enrichment Score: 0.3784043686054091
Category	Term	Count	%	PValue	Genes	List Total	Pop Hits	Pop Total	Fold Enrichment	Bonferroni	Benjamini	FDR
GOTERM_BP_FAT	GO:0002228~natural killer cell mediated immunity	3	0.112486	0.297993	ENSG00000196230, ENSG00000188229, ENSG00000143669	1839	8	13528	2.75856	1	0.9708	99.8584
GOTERM_BP_FAT	GO:0042267~natural killer cell mediated cytotoxicity	3	0.112486	0.297993	ENSG00000196230, ENSG00000188229, ENSG00000143669	1839	8	13528	2.75856	1	0.9708	99.8584
GOTERM_BP_FAT	GO:0001909~leukocyte mediated cytotoxicity	3	0.112486	0.40282	ENSG00000196230, ENSG00000188229, ENSG00000143669	1839	10	13528	2.20685	1	0.987091	99.9929
GOTERM_BP_FAT	GO:0001906~cell killing	3	0.112486	0.856762	ENSG00000196230, ENSG00000188229, ENSG00000143669	1839	24	13528	0.919521	1	0.999968	100
Annotation Cluster 133	Enrichment Score: 0.3766120189104915
Category	Term	Count	%	PValue	Genes	List Total	Pop Hits	Pop Total	Fold Enrichment	Bonferroni	Benjamini	FDR
GOTERM_BP_FAT	GO:0032012~regulation of ARF protein signal transduction	9	0.337458	0.241887	ENSG00000125637, ENSG00000108669, ENSG00000186635, ENSG00000157985, ENSG00000008256, ENSG00000139436, ENSG00000124198, ENSG00000112305, ENSG00000108262	1839	44	13528	1.50467	1	0.95643	99.4109
GOTERM_BP_FAT	GO:0032312~regulation of ARF GTPase activity	5	0.187477	0.539596	ENSG00000186635, ENSG00000157985, ENSG00000139436, ENSG00000112305, ENSG00000108262	1839	28	13528	1.3136	1	0.995918	99.9999
GOTERM_MF_FAT	GO:0008060~ARF GTPase activator activity	5	0.187477	0.568175	ENSG00000186635, ENSG00000157985, ENSG00000139436, ENSG00000112305, ENSG00000108262	1764	29	12983	1.26896	1	0.99793	99.9999
Annotation Cluster 134	Enrichment Score: 0.3757030594507028
Category	Term	Count	%	PValue	Genes	List Total	Pop Hits	Pop Total	Fold Enrichment	Bonferroni	Benjamini	FDR
GOTERM_BP_FAT	GO:0080135~regulation of cellular response to stress	18	0.674916	0.229654	ENSG00000169967, ENSG00000186063, ENSG00000141458, ENSG00000074696, ENSG00000112679, ENSG00000188603, ENSG00000173327, ENSG00000158019, ENSG00000149269, ENSG00000126581, ENSG00000112130, ENSG00000139193, ENSG00000181163, ENSG00000121653, ENSG00000091436, ENSG00000105221, ENSG00000186660, ENSG00000138834	1839	103	13528	1.28554	1	0.952171	99.2073
GOTERM_BP_FAT	GO:0046328~regulation of JNK cascade	11	0.412448	0.388355	ENSG00000139193, ENSG00000121653, ENSG00000169967, ENSG00000186063, ENSG00000074696, ENSG00000091436, ENSG00000105221, ENSG00000112679, ENSG00000138834, ENSG00000173327, ENSG00000149269	1839	65	13528	1.24489	1	0.985582	99.989
GOTERM_BP_FAT	GO:0043506~regulation of JUN kinase activity	7	0.262467	0.388808	ENSG00000121653, ENSG00000169967, ENSG00000074696, ENSG00000091436, ENSG00000138834, ENSG00000173327, ENSG00000149269	1839	37	13528	1.39171	1	0.985539	99.9891
GOTERM_BP_FAT	GO:0007254~JNK cascade	10	0.374953	0.409585	ENSG00000121653, ENSG00000169967, ENSG00000139625, ENSG00000074696, ENSG00000091436, ENSG00000125731, ENSG00000138834, ENSG00000173327, ENSG00000173334, ENSG00000099942	1839	59	13528	1.24681	1	0.98759	99.9943
GOTERM_BP_FAT	GO:0043507~positive regulation of JUN kinase activity	6	0.224972	0.443571	ENSG00000169967, ENSG00000074696, ENSG00000091436, ENSG00000138834, ENSG00000173327, ENSG00000149269	1839	32	13528	1.37928	1	0.990756	99.9981
GOTERM_BP_FAT	GO:0070302~regulation of stress-activated protein kinase signaling pathway	11	0.412448	0.465417	ENSG00000139193, ENSG00000121653, ENSG00000169967, ENSG00000186063, ENSG00000074696, ENSG00000091436, ENSG00000105221, ENSG00000112679, ENSG00000138834, ENSG00000173327, ENSG00000149269	1839	69	13528	1.17272	1	0.992212	99.9991
GOTERM_BP_FAT	GO:0007257~activation of JUN kinase activity	5	0.187477	0.478758	ENSG00000169967, ENSG00000074696, ENSG00000091436, ENSG00000138834, ENSG00000173327	1839	26	13528	1.41465	1	0.993272	99.9994
GOTERM_MF_FAT	GO:0004709~MAP kinase kinase kinase activity	4	0.149981	0.487291	ENSG00000169967, ENSG00000139625, ENSG00000091436, ENSG00000173327	1764	19	12983	1.54947	1	0.995058	99.9983
GOTERM_BP_FAT	GO:0031098~stress-activated protein kinase signaling pathway	10	0.374953	0.490787	ENSG00000121653, ENSG00000169967, ENSG00000139625, ENSG00000074696, ENSG00000091436, ENSG00000125731, ENSG00000138834, ENSG00000173327, ENSG00000173334, ENSG00000099942	1839	63	13528	1.16765	1	0.993848	99.9996
GOTERM_BP_FAT	GO:0043408~regulation of MAPKKK cascade	16	0.599925	0.521177	ENSG00000169967, ENSG00000186063, ENSG00000160712, ENSG00000074696, ENSG00000105550, ENSG00000112679, ENSG00000173327, ENSG00000186575, ENSG00000149269, ENSG00000196712, ENSG00000139193, ENSG00000121653, ENSG00000105221, ENSG00000091436, ENSG00000186660, ENSG00000138834	1839	109	13528	1.07981	1	0.995152	99.9999
Annotation Cluster 135	Enrichment Score: 0.373155013253735
Category	Term	Count	%	PValue	Genes	List Total	Pop Hits	Pop Total	Fold Enrichment	Bonferroni	Benjamini	FDR
GOTERM_BP_FAT	GO:0022408~negative regulation of cell-cell adhesion	3	0.112486	0.351145	ENSG00000105329, ENSG00000186575, ENSG00000169032	1839	9	13528	2.45206	1	0.980872	99.9671
GOTERM_BP_FAT	GO:0007162~negative regulation of cell adhesion	8	0.299963	0.366088	ENSG00000120708, ENSG00000141522, ENSG00000173406, ENSG00000105329, ENSG00000154305, ENSG00000113916, ENSG00000186575, ENSG00000169032	1839	43	13528	1.36859	1	0.982841	99.9786
GOTERM_BP_FAT	GO:0022407~regulation of cell-cell adhesion	4	0.149981	0.590831	ENSG00000075945, ENSG00000105329, ENSG00000186575, ENSG00000169032	1839	22	13528	1.33749	1	0.997549	100
Annotation Cluster 136	Enrichment Score: 0.36697222601921914
Category	Term	Count	%	PValue	Genes	List Total	Pop Hits	Pop Total	Fold Enrichment	Bonferroni	Benjamini	FDR
GOTERM_BP_FAT	GO:0045834~positive regulation of lipid metabolic process	10	0.374953	0.16444	ENSG00000153162, ENSG00000100003, ENSG00000186951, ENSG00000131408, ENSG00000169047, ENSG00000105329, ENSG00000130203, ENSG00000105221, ENSG00000070831, ENSG00000132356	1839	46	13528	1.59917	1	0.913027	96.4237
GOTERM_BP_FAT	GO:0010893~positive regulation of steroid biosynthetic process	3	0.112486	0.244177	ENSG00000153162, ENSG00000100003, ENSG00000132356	1839	7	13528	3.15265	1	0.957123	99.443
GOTERM_BP_FAT	GO:0045940~positive regulation of steroid metabolic process	4	0.149981	0.294311	ENSG00000153162, ENSG00000100003, ENSG00000130203, ENSG00000132356	1839	14	13528	2.10176	1	0.970319	99.844
GOTERM_BP_FAT	GO:0045540~regulation of cholesterol biosynthetic process	3	0.112486	0.351145	ENSG00000100003, ENSG00000130203, ENSG00000132356	1839	9	13528	2.45206	1	0.980872	99.9671
GOTERM_BP_FAT	GO:0050810~regulation of steroid biosynthetic process	5	0.187477	0.447179	ENSG00000153162, ENSG00000100003, ENSG00000130203, ENSG00000163399, ENSG00000132356	1839	25	13528	1.47123	1	0.991053	99.9983
GOTERM_BP_FAT	GO:0019216~regulation of lipid metabolic process	17	0.63742	0.455669	ENSG00000204444, ENSG00000105329, ENSG00000169047, ENSG00000106617, ENSG00000130203, ENSG00000105699, ENSG00000070831, ENSG00000153162, ENSG00000100003, ENSG00000186951, ENSG00000131408, ENSG00000103266, ENSG00000105221, ENSG00000118046, ENSG00000132356, ENSG00000163399, ENSG00000100288	1839	112	13528	1.11656	1	0.991372	99.9987
GOTERM_BP_FAT	GO:0019218~regulation of steroid metabolic process	6	0.224972	0.55214	ENSG00000153162, ENSG00000100003, ENSG00000103266, ENSG00000130203, ENSG00000163399, ENSG00000132356	1839	36	13528	1.22603	1	0.996396	100
GOTERM_BP_FAT	GO:0046889~positive regulation of lipid biosynthetic process	4	0.149981	0.55795	ENSG00000153162, ENSG00000100003, ENSG00000131408, ENSG00000132356	1839	21	13528	1.40118	1	0.996677	100
GOTERM_BP_FAT	GO:0051055~negative regulation of lipid biosynthetic process	3	0.112486	0.624435	ENSG00000130203, ENSG00000163399, ENSG00000132356	1839	15	13528	1.47123	1	0.99834	100
GOTERM_BP_FAT	GO:0046890~regulation of lipid biosynthetic process	6	0.224972	0.750177	ENSG00000153162, ENSG00000100003, ENSG00000131408, ENSG00000130203, ENSG00000163399, ENSG00000132356	1839	45	13528	0.980823	1	0.999694	100
GOTERM_BP_FAT	GO:0045833~negative regulation of lipid metabolic process	4	0.149981	0.753138	ENSG00000204444, ENSG00000130203, ENSG00000163399, ENSG00000132356	1839	28	13528	1.05088	1	0.999704	100
Annotation Cluster 137	Enrichment Score: 0.3637170297772227
Category	Term	Count	%	PValue	Genes	List Total	Pop Hits	Pop Total	Fold Enrichment	Bonferroni	Benjamini	FDR
GOTERM_BP_FAT	GO:0032981~mitochondrial respiratory chain complex I assembly	3	0.112486	0.40282	ENSG00000102125, ENSG00000178057, ENSG00000168653	1839	10	13528	2.20685	1	0.987091	99.9929
GOTERM_BP_FAT	GO:0010257~NADH dehydrogenase complex assembly	3	0.112486	0.40282	ENSG00000102125, ENSG00000178057, ENSG00000168653	1839	10	13528	2.20685	1	0.987091	99.9929
GOTERM_BP_FAT	GO:0033108~mitochondrial respiratory chain complex assembly	3	0.112486	0.499605	ENSG00000102125, ENSG00000178057, ENSG00000168653	1839	12	13528	1.83904	1	0.994276	99.9997
Annotation Cluster 138	Enrichment Score: 0.362637391389242
Category	Term	Count	%	PValue	Genes	List Total	Pop Hits	Pop Total	Fold Enrichment	Bonferroni	Benjamini	FDR
GOTERM_BP_FAT	GO:0030183~B cell differentiation	11	0.412448	0.108147	ENSG00000067082, ENSG00000114861, ENSG00000071564, ENSG00000171791, ENSG00000197943, ENSG00000076554, ENSG00000068024, ENSG00000113916, ENSG00000172175, ENSG00000069399, ENSG00000187736	1839	48	13528	1.68579	1	0.840613	88.021
GOTERM_BP_FAT	GO:0042113~B cell activation	14	0.524934	0.226906	ENSG00000104320, ENSG00000197943, ENSG00000144381, ENSG00000076554, ENSG00000068024, ENSG00000113916, ENSG00000187736, ENSG00000069399, ENSG00000012061, ENSG00000172175, ENSG00000114861, ENSG00000067082, ENSG00000071564, ENSG00000171791	1839	76	13528	1.35508	1	0.95059	99.1532
GOTERM_BP_FAT	GO:0030098~lymphocyte differentiation	17	0.63742	0.321902	ENSG00000105329, ENSG00000067955, ENSG00000197943, ENSG00000076554, ENSG00000068024, ENSG00000070495, ENSG00000113916, ENSG00000172175, ENSG00000187736, ENSG00000069399, ENSG00000067082, ENSG00000114861, ENSG00000071564, ENSG00000171791, ENSG00000204257, ENSG00000116251, ENSG00000143772	1839	103	13528	1.21413	1	0.976603	99.9255
GOTERM_BP_FAT	GO:0002521~leukocyte differentiation	21	0.787402	0.322596	ENSG00000163513, ENSG00000105329, ENSG00000067955, ENSG00000197943, ENSG00000070831, ENSG00000076554, ENSG00000068024, ENSG00000070495, ENSG00000113916, ENSG00000171222, ENSG00000172175, ENSG00000187736, ENSG00000069399, ENSG00000067082, ENSG00000114861, ENSG00000071564, ENSG00000171791, ENSG00000204257, ENSG00000116251, ENSG00000143772, ENSG00000081087	1839	131	13528	1.17923	1	0.976401	99.9269
GOTERM_BP_FAT	GO:0030097~hemopoiesis	35	1.31234	0.383705	ENSG00000111252, ENSG00000105329, ENSG00000112715, ENSG00000139719, ENSG00000163788, ENSG00000076554, ENSG00000171222, ENSG00000172175, ENSG00000114861, ENSG00000068724, ENSG00000171791, ENSG00000071564, ENSG00000102125, ENSG00000143772, ENSG00000163513, ENSG00000164466, ENSG00000204301, ENSG00000067955, ENSG00000100813, ENSG00000197943, ENSG00000070831, ENSG00000068024, ENSG00000110693, ENSG0000…	1839	236	13528	1.09096	1	0.985169	99.9873
GOTERM_BP_FAT	GO:0048534~hemopoietic or lymphoid organ development	37	1.38733	0.478746	ENSG00000111252, ENSG00000105329, ENSG00000112715, ENSG00000139719, ENSG00000163788, ENSG00000076554, ENSG00000171222, ENSG00000099942, ENSG00000172175, ENSG00000114861, ENSG00000068724, ENSG00000171791, ENSG00000071564, ENSG00000102125, ENSG00000143772, ENSG00000163513, ENSG00000164466, ENSG00000204301, ENSG00000067955, ENSG00000100813, ENSG00000197943, ENSG00000070831, ENSG00000068024, ENSG0000…	1839	260	13528	1.04684	1	0.993337	99.9994
GOTERM_BP_FAT	GO:0002520~immune system development	39	1.46232	0.491664	ENSG00000111252, ENSG00000105329, ENSG00000112715, ENSG00000104320, ENSG00000139719, ENSG00000163788, ENSG00000076554, ENSG00000171222, ENSG00000099942, ENSG00000172175, ENSG00000114861, ENSG00000068724, ENSG00000171791, ENSG00000071564, ENSG00000102125, ENSG00000143772, ENSG00000163513, ENSG00000164466, ENSG00000204301, ENSG00000067955, ENSG00000100813, ENSG00000197943, ENSG00000070831, ENSG0000…	1839	276	13528	1.03946	1	0.993867	99.9996
GOTERM_BP_FAT	GO:0046649~lymphocyte activation	26	0.974878	0.69524	ENSG00000105329, ENSG00000104320, ENSG00000158092, ENSG00000136167, ENSG00000076554, ENSG00000172175, ENSG00000114861, ENSG00000171791, ENSG00000071564, ENSG00000143772, ENSG00000088832, ENSG00000142166, ENSG00000067955, ENSG00000197943, ENSG00000144381, ENSG00000068024, ENSG00000070495, ENSG00000113916, ENSG00000012061, ENSG00000187736, ENSG00000069399, ENSG00000111981, ENSG00000067082, ENSG0000…	1839	199	13528	0.961108	1	0.999303	100
GOTERM_BP_FAT	GO:0045321~leukocyte activation	30	1.12486	0.794545	ENSG00000105329, ENSG00000104320, ENSG00000158092, ENSG00000136167, ENSG00000076554, ENSG00000172175, ENSG00000114861, ENSG00000171791, ENSG00000071564, ENSG00000166526, ENSG00000143772, ENSG00000168615, ENSG00000088832, ENSG00000163513, ENSG00000142166, ENSG00000067955, ENSG00000197943, ENSG00000144381, ENSG00000068024, ENSG00000070495, ENSG00000113916, ENSG00000012061, ENSG00000187736, ENSG0000…	1839	242	13528	0.911922	1	0.999855	100
GOTERM_BP_FAT	GO:0042110~T cell activation	14	0.524934	0.889637	ENSG00000142166, ENSG00000105329, ENSG00000158092, ENSG00000136167, ENSG00000144381, ENSG00000070495, ENSG00000172175, ENSG00000187736, ENSG00000069399, ENSG00000171791, ENSG00000204257, ENSG00000116251, ENSG00000143772, ENSG00000088832	1839	126	13528	0.817352	1	0.999989	100
GOTERM_BP_FAT	GO:0001775~cell activation	33	1.23735	0.906796	ENSG00000105329, ENSG00000104320, ENSG00000158092, ENSG00000136167, ENSG00000076554, ENSG00000172175, ENSG00000114861, ENSG00000171791, ENSG00000071564, ENSG00000166526, ENSG00000143772, ENSG00000186660, ENSG00000168615, ENSG00000051382, ENSG00000088832, ENSG00000010278, ENSG00000163513, ENSG00000142166, ENSG00000067955, ENSG00000197943, ENSG00000144381, ENSG00000068024, ENSG00000070495, ENSG0000…	1839	287	13528	0.845832	1	0.999994	100
Annotation Cluster 139	Enrichment Score: 0.3621795829150912
Category	Term	Count	%	PValue	Genes	List Total	Pop Hits	Pop Total	Fold Enrichment	Bonferroni	Benjamini	FDR
GOTERM_BP_FAT	GO:0021987~cerebral cortex development	8	0.299963	0.151884	ENSG00000007168, ENSG00000173406, ENSG00000165699, ENSG00000072864, ENSG00000138162, ENSG00000168944, ENSG00000196712, ENSG00000125863	1839	33	13528	1.78331	1	0.900902	95.2845
GOTERM_BP_FAT	GO:0021543~pallium development	9	0.337458	0.28247	ENSG00000162761, ENSG00000007168, ENSG00000173406, ENSG00000165699, ENSG00000072864, ENSG00000138162, ENSG00000168944, ENSG00000196712, ENSG00000125863	1839	46	13528	1.43925	1	0.96787	99.7876
GOTERM_BP_FAT	GO:0021537~telencephalon development	11	0.412448	0.388355	ENSG00000162761, ENSG00000007168, ENSG00000173406, ENSG00000165699, ENSG00000072864, ENSG00000138162, ENSG00000168944, ENSG00000196712, ENSG00000110436, ENSG00000125863, ENSG00000133026	1839	65	13528	1.24489	1	0.985582	99.989
GOTERM_BP_FAT	GO:0048854~brain morphogenesis	3	0.112486	0.54407	ENSG00000007168, ENSG00000196712, ENSG00000125863	1839	13	13528	1.69758	1	0.996114	100
GOTERM_BP_FAT	GO:0021766~hippocampus development	4	0.149981	0.590831	ENSG00000162761, ENSG00000007168, ENSG00000165699, ENSG00000125863	1839	22	13528	1.33749	1	0.997549	100
GOTERM_BP_FAT	GO:0021761~limbic system development	5	0.187477	0.649159	ENSG00000162761, ENSG00000007168, ENSG00000165699, ENSG00000135111, ENSG00000125863	1839	32	13528	1.1494	1	0.998756	100
GOTERM_BP_FAT	GO:0030900~forebrain development	18	0.674916	0.83861	ENSG00000162761, ENSG00000173406, ENSG00000072864, ENSG00000004487, ENSG00000197122, ENSG00000135111, ENSG00000196712, ENSG00000110436, ENSG00000007168, ENSG00000142192, ENSG00000165699, ENSG00000138162, ENSG00000138834, ENSG00000168944, ENSG00000087258, ENSG00000160007, ENSG00000125863, ENSG00000133026	1839	152	13528	0.871126	1	0.999949	100
Annotation Cluster 140	Enrichment Score: 0.3594843984234115
Category	Term	Count	%	PValue	Genes	List Total	Pop Hits	Pop Total	Fold Enrichment	Bonferroni	Benjamini	FDR
GOTERM_BP_FAT	GO:0032386~regulation of intracellular transport	14	0.524934	0.160082	ENSG00000142330, ENSG00000119950, ENSG00000179295, ENSG00000105329, ENSG00000136167, ENSG00000196712, ENSG00000069399, ENSG00000142405, ENSG00000139193, ENSG00000198668, ENSG00000141646, ENSG00000140943, ENSG00000014164, ENSG00000067560	1839	71	13528	1.45051	1	0.911248	96.0616
GOTERM_BP_FAT	GO:0033157~regulation of intracellular protein transport	11	0.412448	0.175423	ENSG00000142405, ENSG00000139193, ENSG00000119950, ENSG00000179295, ENSG00000105329, ENSG00000136167, ENSG00000141646, ENSG00000196712, ENSG00000140943, ENSG00000069399, ENSG00000067560	1839	53	13528	1.52675	1	0.920662	97.2017
GOTERM_BP_FAT	GO:0042990~regulation of transcription factor import into nucleus	7	0.262467	0.215232	ENSG00000142405, ENSG00000139193, ENSG00000119950, ENSG00000196712, ENSG00000140943, ENSG00000069399, ENSG00000067560	1839	30	13528	1.71644	1	0.944095	98.8819
GOTERM_BP_FAT	GO:0042306~regulation of protein import into nucleus	9	0.337458	0.241887	ENSG00000142405, ENSG00000139193, ENSG00000119950, ENSG00000105329, ENSG00000141646, ENSG00000196712, ENSG00000140943, ENSG00000069399, ENSG00000067560	1839	44	13528	1.50467	1	0.95643	99.4109
GOTERM_BP_FAT	GO:0046822~regulation of nucleocytoplasmic transport	11	0.412448	0.257726	ENSG00000142405, ENSG00000139193, ENSG00000119950, ENSG00000179295, ENSG00000105329, ENSG00000141646, ENSG00000196712, ENSG00000140943, ENSG00000069399, ENSG00000067560, ENSG00000014164	1839	58	13528	1.39514	1	0.960528	99.6017
GOTERM_BP_FAT	GO:0042346~positive regulation of NF-kappaB import into nucleus	3	0.112486	0.351145	ENSG00000142405, ENSG00000139193, ENSG00000067560	1839	9	13528	2.45206	1	0.980872	99.9671
GOTERM_BP_FAT	GO:0032388~positive regulation of intracellular transport	6	0.224972	0.386775	ENSG00000142330, ENSG00000142405, ENSG00000139193, ENSG00000105329, ENSG00000141646, ENSG00000067560	1839	30	13528	1.47123	1	0.985394	99.9885
GOTERM_BP_FAT	GO:0032880~regulation of protein localization	21	0.787402	0.4145	ENSG00000119950, ENSG00000179295, ENSG00000105329, ENSG00000168385, ENSG00000136167, ENSG00000087085, ENSG00000119396, ENSG00000196712, ENSG00000069399, ENSG00000142405, ENSG00000139193, ENSG00000171490, ENSG00000141522, ENSG00000171791, ENSG00000005810, ENSG00000168615, ENSG00000154813, ENSG00000168944, ENSG00000141646, ENSG00000140943, ENSG00000067560	1839	138	13528	1.11942	1	0.987641	99.9951
GOTERM_BP_FAT	GO:0042345~regulation of NF-kappaB import into nucleus	4	0.149981	0.450546	ENSG00000142405, ENSG00000139193, ENSG00000069399, ENSG00000067560	1839	18	13528	1.6347	1	0.991144	99.9985
GOTERM_BP_FAT	GO:0042993~positive regulation of transcription factor import into nucleus	3	0.112486	0.54407	ENSG00000142405, ENSG00000139193, ENSG00000067560	1839	13	13528	1.69758	1	0.996114	100
GOTERM_BP_FAT	GO:0042307~positive regulation of protein import into nucleus	3	0.112486	0.69336	ENSG00000142405, ENSG00000139193, ENSG00000067560	1839	17	13528	1.29815	1	0.999292	100
GOTERM_BP_FAT	GO:0051223~regulation of protein transport	14	0.524934	0.790979	ENSG00000119950, ENSG00000179295, ENSG00000105329, ENSG00000136167, ENSG00000087085, ENSG00000196712, ENSG00000069399, ENSG00000142405, ENSG00000139193, ENSG00000168615, ENSG00000154813, ENSG00000141646, ENSG00000140943, ENSG00000067560	1839	114	13528	0.90339	1	0.999846	100
GOTERM_BP_FAT	GO:0046824~positive regulation of nucleocytoplasmic transport	3	0.112486	0.82075	ENSG00000142405, ENSG00000139193, ENSG00000067560	1839	22	13528	1.00311	1	0.999919	100
GOTERM_BP_FAT	GO:0070201~regulation of establishment of protein localization	14	0.524934	0.854334	ENSG00000119950, ENSG00000179295, ENSG00000105329, ENSG00000136167, ENSG00000087085, ENSG00000196712, ENSG00000069399, ENSG00000142405, ENSG00000139193, ENSG00000168615, ENSG00000154813, ENSG00000141646, ENSG00000140943, ENSG00000067560	1839	121	13528	0.851127	1	0.999966	100
GOTERM_BP_FAT	GO:0051222~positive regulation of protein transport	7	0.262467	0.907638	ENSG00000142405, ENSG00000139193, ENSG00000105329, ENSG00000087085, ENSG00000168615, ENSG00000141646, ENSG00000067560	1839	67	13528	0.768555	1	0.999995	100
GOTERM_BP_FAT	GO:0060341~regulation of cellular localization	25	0.937383	0.975897	ENSG00000142330, ENSG00000198408, ENSG00000119950, ENSG00000185345, ENSG00000179295, ENSG00000105329, ENSG00000100292, ENSG00000136167, ENSG00000087085, ENSG00000196712, ENSG00000069399, ENSG00000142405, ENSG00000166569, ENSG00000139193, ENSG00000198668, ENSG00000148737, ENSG00000186660, ENSG00000168615, ENSG00000154813, ENSG00000141646, ENSG00000140943, ENSG00000067560, ENSG00000014164, ENSG0000…	1839	248	13528	0.74155	1	1	100
Annotation Cluster 141	Enrichment Score: 0.350759354117828
Category	Term	Count	%	PValue	Genes	List Total	Pop Hits	Pop Total	Fold Enrichment	Bonferroni	Benjamini	FDR
GOTERM_BP_FAT	GO:0001556~oocyte maturation	4	0.149981	0.255047	ENSG00000112029, ENSG00000101224, ENSG00000118689, ENSG00000134057	1839	13	13528	2.26344	1	0.959679	99.5742
GOTERM_BP_FAT	GO:0048599~oocyte development	5	0.187477	0.316963	ENSG00000171791, ENSG00000112029, ENSG00000101224, ENSG00000118689, ENSG00000134057	1839	21	13528	1.75147	1	0.975809	99.9148
GOTERM_BP_FAT	GO:0009994~oocyte differentiation	5	0.187477	0.349703	ENSG00000171791, ENSG00000112029, ENSG00000101224, ENSG00000118689, ENSG00000134057	1839	22	13528	1.67186	1	0.980837	99.9657
GOTERM_BP_FAT	GO:0007292~female gamete generation	11	0.412448	0.388355	ENSG00000171791, ENSG00000112029, ENSG00000149311, ENSG00000187556, ENSG00000101224, ENSG00000088986, ENSG00000118689, ENSG00000140694, ENSG00000134057, ENSG00000154734, ENSG00000012061	1839	65	13528	1.24489	1	0.985582	99.989
GOTERM_BP_FAT	GO:0048477~oogenesis	7	0.262467	0.414467	ENSG00000171791, ENSG00000112029, ENSG00000187556, ENSG00000101224, ENSG00000118689, ENSG00000134057, ENSG00000012061	1839	38	13528	1.35508	1	0.987749	99.9951
GOTERM_BP_FAT	GO:0048469~cell maturation	9	0.337458	0.816734	ENSG00000158669, ENSG00000112029, ENSG00000142192, ENSG00000112715, ENSG00000067955, ENSG00000101224, ENSG00000118689, ENSG00000134057, ENSG00000137409	1839	75	13528	0.882741	1	0.999912	100
GOTERM_BP_FAT	GO:0021700~developmental maturation	10	0.374953	0.943099	ENSG00000158669, ENSG00000112029, ENSG00000142192, ENSG00000112715, ENSG00000067955, ENSG00000101224, ENSG00000118689, ENSG00000134057, ENSG00000137409, ENSG00000043039	1839	101	13528	0.728334	1	0.999999	100
Annotation Cluster 142	Enrichment Score: 0.3316807366845562
Category	Term	Count	%	PValue	Genes	List Total	Pop Hits	Pop Total	Fold Enrichment	Bonferroni	Benjamini	FDR
GOTERM_BP_FAT	GO:0006096~glycolysis	9	0.337458	0.303395	ENSG00000134333, ENSG00000014641, ENSG00000149925, ENSG00000150768, ENSG00000159322, ENSG00000171314, ENSG00000108515, ENSG00000067057, ENSG00000188316	1839	47	13528	1.40863	1	0.972469	99.8773
GOTERM_BP_FAT	GO:0005996~monosaccharide metabolic process	34	1.27484	0.315693	ENSG00000198408, ENSG00000153574, ENSG00000106617, ENSG00000138030, ENSG00000188316, ENSG00000067057, ENSG00000100889, ENSG00000134352, ENSG00000163281, ENSG00000134333, ENSG00000165140, ENSG00000196547, ENSG00000014641, ENSG00000149925, ENSG00000165953, ENSG00000157350, ENSG00000159322, ENSG00000170525, ENSG00000150768, ENSG00000110090, ENSG00000005882, ENSG00000130383, ENSG00000143891, ENSG0000…	1839	222	13528	1.12662	1	0.975593	99.9118
GOTERM_BP_FAT	GO:0006006~glucose metabolic process	24	0.899888	0.333729	ENSG00000005882, ENSG00000153574, ENSG00000162772, ENSG00000106617, ENSG00000117448, ENSG00000188316, ENSG00000067057, ENSG00000100889, ENSG00000134352, ENSG00000134333, ENSG00000165140, ENSG00000169738, ENSG00000014641, ENSG00000149925, ENSG00000165953, ENSG00000095794, ENSG00000159322, ENSG00000150768, ENSG00000172531, ENSG00000171314, ENSG00000108515, ENSG00000141349, ENSG00000132356, ENSG0000…	1839	153	13528	1.15391	1	0.977902	99.9462
GOTERM_BP_FAT	GO:0019318~hexose metabolic process	29	1.08736	0.373534	ENSG00000153574, ENSG00000106617, ENSG00000138030, ENSG00000188316, ENSG00000067057, ENSG00000100889, ENSG00000134352, ENSG00000134333, ENSG00000165140, ENSG00000196547, ENSG00000014641, ENSG00000149925, ENSG00000165953, ENSG00000170525, ENSG00000159322, ENSG00000150768, ENSG00000110090, ENSG00000005882, ENSG00000130383, ENSG00000143891, ENSG00000162772, ENSG00000117448, ENSG00000169738, ENSG0000…	1839	192	13528	1.11109	1	0.98336	99.9828
GOTERM_BP_FAT	GO:0006007~glucose catabolic process	10	0.374953	0.389142	ENSG00000134333, ENSG00000153574, ENSG00000014641, ENSG00000149925, ENSG00000150768, ENSG00000159322, ENSG00000171314, ENSG00000108515, ENSG00000067057, ENSG00000188316	1839	58	13528	1.26831	1	0.985473	99.9893
GOTERM_BP_FAT	GO:0019320~hexose catabolic process	11	0.412448	0.465417	ENSG00000134333, ENSG00000130383, ENSG00000153574, ENSG00000014641, ENSG00000149925, ENSG00000150768, ENSG00000159322, ENSG00000171314, ENSG00000108515, ENSG00000067057, ENSG00000188316	1839	69	13528	1.17272	1	0.992212	99.9991
GOTERM_BP_FAT	GO:0046365~monosaccharide catabolic process	11	0.412448	0.50341	ENSG00000134333, ENSG00000130383, ENSG00000153574, ENSG00000014641, ENSG00000149925, ENSG00000150768, ENSG00000159322, ENSG00000171314, ENSG00000108515, ENSG00000067057, ENSG00000188316	1839	71	13528	1.13969	1	0.994484	99.9998
GOTERM_BP_FAT	GO:0046164~alcohol catabolic process	11	0.412448	0.676743	ENSG00000134333, ENSG00000130383, ENSG00000153574, ENSG00000014641, ENSG00000149925, ENSG00000150768, ENSG00000159322, ENSG00000171314, ENSG00000108515, ENSG00000067057, ENSG00000188316	1839	81	13528	0.998986	1	0.999084	100
GOTERM_BP_FAT	GO:0044275~cellular carbohydrate catabolic process	11	0.412448	0.734907	ENSG00000134333, ENSG00000130383, ENSG00000153574, ENSG00000014641, ENSG00000149925, ENSG00000150768, ENSG00000159322, ENSG00000171314, ENSG00000108515, ENSG00000067057, ENSG00000188316	1839	85	13528	0.951975	1	0.999602	100
GOTERM_BP_FAT	GO:0016052~carbohydrate catabolic process	12	0.449944	0.890568	ENSG00000134333, ENSG00000130383, ENSG00000153574, ENSG00000014641, ENSG00000149925, ENSG00000150768, ENSG00000159322, ENSG00000171314, ENSG00000108515, ENSG00000117448, ENSG00000067057, ENSG00000188316	1839	109	13528	0.809854	1	0.999989	100
Annotation Cluster 143	Enrichment Score: 0.3315294789672854
Category	Term	Count	%	PValue	Genes	List Total	Pop Hits	Pop Total	Fold Enrichment	Bonferroni	Benjamini	FDR
GOTERM_MF_FAT	GO:0042623~ATPase activity, coupled	41	1.53731	0.317393	ENSG00000017797, ENSG00000198231, ENSG00000100554, ENSG00000109971, ENSG00000068650, ENSG00000186625, ENSG00000099331, ENSG00000132612, ENSG00000213780, ENSG00000185163, ENSG00000134058, ENSG00000166377, ENSG00000174243, ENSG00000101452, ENSG00000183258, ENSG00000117410, ENSG00000088205, ENSG00000165392, ENSG00000133026, ENSG00000135829, ENSG00000167216, ENSG00000178105, ENSG00000185379, ENSG0000…	1764	272	12983	1.10941	1	0.971013	99.8139
GOTERM_MF_FAT	GO:0004386~helicase activity	21	0.787402	0.440243	ENSG00000135829, ENSG00000198231, ENSG00000107815, ENSG00000178105, ENSG00000185163, ENSG00000183495, ENSG00000108654, ENSG00000145833, ENSG00000079246, ENSG00000174243, ENSG00000166833, ENSG00000101452, ENSG00000183258, ENSG00000177200, ENSG00000080603, ENSG00000088205, ENSG00000156502, ENSG00000104738, ENSG00000165392, ENSG00000173575, ENSG00000124228	1764	140	12983	1.104	1	0.99157	99.9929
GOTERM_MF_FAT	GO:0008026~ATP-dependent helicase activity	14	0.524934	0.58116	ENSG00000198231, ENSG00000135829, ENSG00000178105, ENSG00000185163, ENSG00000108654, ENSG00000145833, ENSG00000079246, ENSG00000174243, ENSG00000101452, ENSG00000183258, ENSG00000088205, ENSG00000173575, ENSG00000165392, ENSG00000124228	1764	98	12983	1.05143	1	0.998173	99.9999
GOTERM_MF_FAT	GO:0070035~purine NTP-dependent helicase activity	14	0.524934	0.58116	ENSG00000198231, ENSG00000135829, ENSG00000178105, ENSG00000185163, ENSG00000108654, ENSG00000145833, ENSG00000079246, ENSG00000174243, ENSG00000101452, ENSG00000183258, ENSG00000088205, ENSG00000173575, ENSG00000165392, ENSG00000124228	1764	98	12983	1.05143	1	0.998173	99.9999
Annotation Cluster 144	Enrichment Score: 0.3288522360519737
Category	Term	Count	%	PValue	Genes	List Total	Pop Hits	Pop Total	Fold Enrichment	Bonferroni	Benjamini	FDR
GOTERM_BP_FAT	GO:0016053~organic acid biosynthetic process	23	0.862392	0.447648	ENSG00000123983, ENSG00000146733, ENSG00000151093, ENSG00000106617, ENSG00000136143, ENSG00000132142, ENSG00000130707, ENSG00000100714, ENSG00000149485, ENSG00000117448, ENSG00000116353, ENSG00000134824, ENSG00000142327, ENSG00000188690, ENSG00000145293, ENSG00000132840, ENSG00000005187, ENSG00000167720, ENSG00000116704, ENSG00000185875, ENSG00000132356, ENSG00000004779, ENSG00000109929	1839	155	13528	1.09156	1	0.991028	99.9983
GOTERM_BP_FAT	GO:0046394~carboxylic acid biosynthetic process	23	0.862392	0.447648	ENSG00000123983, ENSG00000146733, ENSG00000151093, ENSG00000106617, ENSG00000136143, ENSG00000132142, ENSG00000130707, ENSG00000100714, ENSG00000149485, ENSG00000117448, ENSG00000116353, ENSG00000134824, ENSG00000142327, ENSG00000188690, ENSG00000145293, ENSG00000132840, ENSG00000005187, ENSG00000167720, ENSG00000116704, ENSG00000185875, ENSG00000132356, ENSG00000004779, ENSG00000109929	1839	155	13528	1.09156	1	0.991028	99.9983
GOTERM_BP_FAT	GO:0006633~fatty acid biosynthetic process	12	0.449944	0.514718	ENSG00000123983, ENSG00000005187, ENSG00000151093, ENSG00000106617, ENSG00000132142, ENSG00000116353, ENSG00000149485, ENSG00000004779, ENSG00000134824, ENSG00000142327, ENSG00000132356, ENSG00000109929	1839	79	13528	1.11739	1	0.994963	99.9998
Annotation Cluster 145	Enrichment Score: 0.32260829503660404
Category	Term	Count	%	PValue	Genes	List Total	Pop Hits	Pop Total	Fold Enrichment	Bonferroni	Benjamini	FDR
GOTERM_BP_FAT	GO:0035303~regulation of dephosphorylation	6	0.224972	0.273498	ENSG00000070366, ENSG00000105329, ENSG00000165699, ENSG00000198952, ENSG00000119383, ENSG00000088832	1839	26	13528	1.69758	1	0.965356	99.7325
GOTERM_BP_FAT	GO:0043666~regulation of phosphoprotein phosphatase activity	3	0.112486	0.54407	ENSG00000165699, ENSG00000119383, ENSG00000088832	1839	13	13528	1.69758	1	0.996114	100
GOTERM_BP_FAT	GO:0010921~regulation of phosphatase activity	3	0.112486	0.723712	ENSG00000165699, ENSG00000119383, ENSG00000088832	1839	18	13528	1.22603	1	0.999542	100
Annotation Cluster 146	Enrichment Score: 0.32076762732839825
Category	Term	Count	%	PValue	Genes	List Total	Pop Hits	Pop Total	Fold Enrichment	Bonferroni	Benjamini	FDR
GOTERM_MF_FAT	GO:0004445~inositol-polyphosphate 5-phosphatase activity	3	0.112486	0.350887	ENSG00000132376, ENSG00000068383, ENSG00000204084	1764	9	12983	2.45333	1	0.979312	99.9187
GOTERM_MF_FAT	GO:0046030~inositol trisphosphate phosphatase activity	3	0.112486	0.350887	ENSG00000132376, ENSG00000068383, ENSG00000204084	1764	9	12983	2.45333	1	0.979312	99.9187
GOTERM_MF_FAT	GO:0004437~inositol or phosphatidylinositol phosphatase activity	3	0.112486	0.885856	ENSG00000132376, ENSG00000068383, ENSG00000204084	1764	26	12983	0.849228	1	0.99999	100
Annotation Cluster 147	Enrichment Score: 0.30948495896850775
Category	Term	Count	%	PValue	Genes	List Total	Pop Hits	Pop Total	Fold Enrichment	Bonferroni	Benjamini	FDR
GOTERM_BP_FAT	GO:0002449~lymphocyte mediated immunity	13	0.487439	0.236489	ENSG00000139193, ENSG00000196230, ENSG00000166278, ENSG00000204257, ENSG00000104320, ENSG00000188229, ENSG00000144381, ENSG00000120885, ENSG00000143669, ENSG00000142867, ENSG00000012061, ENSG00000069399, ENSG00000182326	1839	70	13528	1.36615	1	0.955672	99.328
GOTERM_BP_FAT	GO:0016064~immunoglobulin mediated immune response	10	0.374953	0.308457	ENSG00000139193, ENSG00000166278, ENSG00000204257, ENSG00000104320, ENSG00000144381, ENSG00000120885, ENSG00000142867, ENSG00000012061, ENSG00000069399, ENSG00000182326	1839	54	13528	1.36225	1	0.974154	99.8928
GOTERM_BP_FAT	GO:0019724~B cell mediated immunity	10	0.374953	0.348466	ENSG00000139193, ENSG00000166278, ENSG00000204257, ENSG00000104320, ENSG00000144381, ENSG00000120885, ENSG00000142867, ENSG00000012061, ENSG00000069399, ENSG00000182326	1839	56	13528	1.3136	1	0.980679	99.9645
GOTERM_BP_FAT	GO:0002443~leukocyte mediated immunity	14	0.524934	0.384897	ENSG00000139193, ENSG00000196230, ENSG00000166278, ENSG00000204257, ENSG00000104320, ENSG00000160712, ENSG00000188229, ENSG00000144381, ENSG00000120885, ENSG00000143669, ENSG00000142867, ENSG00000012061, ENSG00000069399, ENSG00000182326	1839	86	13528	1.19752	1	0.98528	99.9878
GOTERM_BP_FAT	GO:0002252~immune effector process	19	0.712411	0.559313	ENSG00000166278, ENSG00000104320, ENSG00000160712, ENSG00000144381, ENSG00000069399, ENSG00000012061, ENSG00000173039, ENSG00000182326, ENSG00000143641, ENSG00000114861, ENSG00000139193, ENSG00000171791, ENSG00000104765, ENSG00000196230, ENSG00000204257, ENSG00000188229, ENSG00000120885, ENSG00000143669, ENSG00000142867	1839	134	13528	1.04304	1	0.996648	100
GOTERM_BP_FAT	GO:0002250~adaptive immune response	11	0.412448	0.611628	ENSG00000139193, ENSG00000166278, ENSG00000204257, ENSG00000112715, ENSG00000104320, ENSG00000144381, ENSG00000120885, ENSG00000142867, ENSG00000012061, ENSG00000069399, ENSG00000182326	1839	77	13528	1.05088	1	0.998119	100
GOTERM_BP_FAT	GO:0002460~adaptive immune response based on somatic recombination of immune receptors built from immunoglobulin superfamily domains	11	0.412448	0.611628	ENSG00000139193, ENSG00000166278, ENSG00000204257, ENSG00000112715, ENSG00000104320, ENSG00000144381, ENSG00000120885, ENSG00000142867, ENSG00000012061, ENSG00000069399, ENSG00000182326	1839	77	13528	1.05088	1	0.998119	100
GOTERM_BP_FAT	GO:0002455~humoral immune response mediated by circulating immunoglobulin	4	0.149981	0.81248	ENSG00000166278, ENSG00000120885, ENSG00000069399, ENSG00000182326	1839	31	13528	0.949183	1	0.999904	100
GOTERM_BP_FAT	GO:0045087~innate immune response	12	0.449944	0.985562	ENSG00000115604, ENSG00000196230, ENSG00000135334, ENSG00000166278, ENSG00000105329, ENSG00000160703, ENSG00000188229, ENSG00000120885, ENSG00000143669, ENSG00000172175, ENSG00000142867, ENSG00000182326	1839	138	13528	0.639667	1	1	100
Annotation Cluster 148	Enrichment Score: 0.3093637654737795
Category	Term	Count	%	PValue	Genes	List Total	Pop Hits	Pop Total	Fold Enrichment	Bonferroni	Benjamini	FDR
GOTERM_BP_FAT	GO:0001101~response to acid	7	0.262467	0.0968772	ENSG00000148180, ENSG00000171791, ENSG00000090020, ENSG00000197122, ENSG00000110436, ENSG00000133027, ENSG00000173039	1839	24	13528	2.14555	1	0.819519	84.8808
GOTERM_BP_FAT	GO:0043200~response to amino acid stimulus	3	0.112486	0.69336	ENSG00000110436, ENSG00000133027, ENSG00000173039	1839	17	13528	1.29815	1	0.999292	100
GOTERM_BP_FAT	GO:0014075~response to amine stimulus	4	0.149981	0.914734	ENSG00000110436, ENSG00000133027, ENSG00000173039, ENSG00000188690	1839	39	13528	0.754479	1	0.999996	100
GOTERM_BP_FAT	GO:0010243~response to organic nitrogen	6	0.224972	0.942041	ENSG00000105173, ENSG00000087258, ENSG00000110436, ENSG00000133027, ENSG00000173039, ENSG00000188690	1839	63	13528	0.700588	1	0.999999	100
Annotation Cluster 149	Enrichment Score: 0.3058373925117643
Category	Term	Count	%	PValue	Genes	List Total	Pop Hits	Pop Total	Fold Enrichment	Bonferroni	Benjamini	FDR
GOTERM_BP_FAT	GO:0014014~negative regulation of gliogenesis	3	0.112486	0.452438	ENSG00000169136, ENSG00000169783, ENSG00000196712	1839	11	13528	2.00623	1	0.991216	99.9986
GOTERM_BP_FAT	GO:0045686~negative regulation of glial cell differentiation	3	0.112486	0.452438	ENSG00000169136, ENSG00000169783, ENSG00000196712	1839	11	13528	2.00623	1	0.991216	99.9986
GOTERM_BP_FAT	GO:0045685~regulation of glial cell differentiation	4	0.149981	0.523523	ENSG00000169136, ENSG00000169783, ENSG00000196712, ENSG00000173039	1839	20	13528	1.47123	1	0.995228	99.9999
GOTERM_BP_FAT	GO:0014013~regulation of gliogenesis	4	0.149981	0.55795	ENSG00000169136, ENSG00000169783, ENSG00000196712, ENSG00000173039	1839	21	13528	1.40118	1	0.996677	100
Annotation Cluster 150	Enrichment Score: 0.3050917346887772
Category	Term	Count	%	PValue	Genes	List Total	Pop Hits	Pop Total	Fold Enrichment	Bonferroni	Benjamini	FDR
GOTERM_BP_FAT	GO:0006144~purine base metabolic process	4	0.149981	0.294311	ENSG00000198931, ENSG00000133805, ENSG00000116337, ENSG00000188641	1839	14	13528	2.10176	1	0.970319	99.844
GOTERM_BP_FAT	GO:0009156~ribonucleoside monophosphate biosynthetic process	5	0.187477	0.382464	ENSG00000178921, ENSG00000178035, ENSG00000133805, ENSG00000116337, ENSG00000188641	1839	23	13528	1.59917	1	0.985048	99.9869
GOTERM_BP_FAT	GO:0009112~nucleobase metabolic process	5	0.187477	0.382464	ENSG00000198931, ENSG00000168826, ENSG00000133805, ENSG00000116337, ENSG00000188641	1839	23	13528	1.59917	1	0.985048	99.9869
GOTERM_BP_FAT	GO:0009161~ribonucleoside monophosphate metabolic process	5	0.187477	0.447179	ENSG00000178921, ENSG00000178035, ENSG00000133805, ENSG00000116337, ENSG00000188641	1839	25	13528	1.47123	1	0.991053	99.9983
GOTERM_BP_FAT	GO:0009127~purine nucleoside monophosphate biosynthetic process	4	0.149981	0.450546	ENSG00000178921, ENSG00000178035, ENSG00000133805, ENSG00000116337	1839	18	13528	1.6347	1	0.991144	99.9985
GOTERM_BP_FAT	GO:0009168~purine ribonucleoside monophosphate biosynthetic process	4	0.149981	0.450546	ENSG00000178921, ENSG00000178035, ENSG00000133805, ENSG00000116337	1839	18	13528	1.6347	1	0.991144	99.9985
GOTERM_BP_FAT	GO:0009167~purine ribonucleoside monophosphate metabolic process	4	0.149981	0.523523	ENSG00000178921, ENSG00000178035, ENSG00000133805, ENSG00000116337	1839	20	13528	1.47123	1	0.995228	99.9999
GOTERM_BP_FAT	GO:0009126~purine nucleoside monophosphate metabolic process	4	0.149981	0.523523	ENSG00000178921, ENSG00000178035, ENSG00000133805, ENSG00000116337	1839	20	13528	1.47123	1	0.995228	99.9999
GOTERM_BP_FAT	GO:0009123~nucleoside monophosphate metabolic process	7	0.262467	0.900039	ENSG00000178921, ENSG00000112667, ENSG00000178035, ENSG00000133805, ENSG00000069667, ENSG00000116337, ENSG00000188641	1839	66	13528	0.7802	1	0.999993	100
GOTERM_BP_FAT	GO:0009124~nucleoside monophosphate biosynthetic process	5	0.187477	0.922579	ENSG00000178921, ENSG00000178035, ENSG00000133805, ENSG00000116337, ENSG00000188641	1839	50	13528	0.735617	1	0.999997	100
Annotation Cluster 151	Enrichment Score: 0.3022677082420981
Category	Term	Count	%	PValue	Genes	List Total	Pop Hits	Pop Total	Fold Enrichment	Bonferroni	Benjamini	FDR
GOTERM_BP_FAT	GO:0030099~myeloid cell differentiation	16	0.599925	0.277358	ENSG00000163513, ENSG00000164466, ENSG00000105329, ENSG00000112715, ENSG00000067955, ENSG00000100813, ENSG00000139719, ENSG00000070831, ENSG00000163788, ENSG00000110693, ENSG00000070495, ENSG00000113658, ENSG00000113916, ENSG00000171222, ENSG00000081087, ENSG00000165672	1839	93	13528	1.26558	1	0.966336	99.7577
GOTERM_BP_FAT	GO:0048821~erythrocyte development	3	0.112486	0.499605	ENSG00000070495, ENSG00000110693, ENSG00000113916	1839	12	13528	1.83904	1	0.994276	99.9997
GOTERM_BP_FAT	GO:0034101~erythrocyte homeostasis	8	0.299963	0.505726	ENSG00000164466, ENSG00000112715, ENSG00000100813, ENSG00000100292, ENSG00000070495, ENSG00000110693, ENSG00000113916, ENSG00000113658	1839	49	13528	1.20101	1	0.994566	99.9998
GOTERM_BP_FAT	GO:0030218~erythrocyte differentiation	7	0.262467	0.539048	ENSG00000164466, ENSG00000112715, ENSG00000100813, ENSG00000070495, ENSG00000110693, ENSG00000113916, ENSG00000113658	1839	43	13528	1.19752	1	0.995924	99.9999
GOTERM_BP_FAT	GO:0048872~homeostasis of number of cells	12	0.449944	0.815551	ENSG00000143195, ENSG00000164466, ENSG00000171791, ENSG00000105329, ENSG00000112715, ENSG00000100813, ENSG00000100292, ENSG00000107798, ENSG00000070495, ENSG00000110693, ENSG00000113916, ENSG00000113658	1839	100	13528	0.882741	1	0.99991	100
Annotation Cluster 152	Enrichment Score: 0.29699047334298756
Category	Term	Count	%	PValue	Genes	List Total	Pop Hits	Pop Total	Fold Enrichment	Bonferroni	Benjamini	FDR
GOTERM_BP_FAT	GO:0001841~neural tube formation	8	0.299963	0.29657	ENSG00000138002, ENSG00000101752, ENSG00000165699, ENSG00000075275, ENSG00000103197, ENSG00000108518, ENSG00000160007, ENSG00000142867	1839	40	13528	1.47123	1	0.970736	99.853
GOTERM_BP_FAT	GO:0035239~tube morphogenesis	20	0.749906	0.362615	ENSG00000163513, ENSG00000138002, ENSG00000112658, ENSG00000101752, ENSG00000204301, ENSG00000112715, ENSG00000135111, ENSG00000130702, ENSG00000171791, ENSG00000111602, ENSG00000075275, ENSG00000165699, ENSG00000103197, ENSG00000108518, ENSG00000172531, ENSG00000141646, ENSG00000160007, ENSG00000125863, ENSG00000112902, ENSG00000142867	1839	127	13528	1.15845	1	0.982637	99.9764
GOTERM_BP_FAT	GO:0001838~embryonic epithelial tube formation	8	0.299963	0.366088	ENSG00000138002, ENSG00000101752, ENSG00000165699, ENSG00000075275, ENSG00000103197, ENSG00000108518, ENSG00000160007, ENSG00000142867	1839	43	13528	1.36859	1	0.982841	99.9786
GOTERM_BP_FAT	GO:0060606~tube closure	6	0.224972	0.386775	ENSG00000165699, ENSG00000075275, ENSG00000103197, ENSG00000108518, ENSG00000160007, ENSG00000142867	1839	30	13528	1.47123	1	0.985394	99.9885
GOTERM_BP_FAT	GO:0001843~neural tube closure	6	0.224972	0.386775	ENSG00000165699, ENSG00000075275, ENSG00000103197, ENSG00000108518, ENSG00000160007, ENSG00000142867	1839	30	13528	1.47123	1	0.985394	99.9885
GOTERM_BP_FAT	GO:0035148~tube lumen formation	8	0.299963	0.389585	ENSG00000138002, ENSG00000101752, ENSG00000165699, ENSG00000075275, ENSG00000103197, ENSG00000108518, ENSG00000160007, ENSG00000142867	1839	44	13528	1.33749	1	0.985158	99.9894
GOTERM_BP_FAT	GO:0060562~epithelial tube morphogenesis	11	0.412448	0.426951	ENSG00000130702, ENSG00000138002, ENSG00000171791, ENSG00000101752, ENSG00000165699, ENSG00000075275, ENSG00000103197, ENSG00000108518, ENSG00000141646, ENSG00000160007, ENSG00000142867	1839	67	13528	1.20773	1	0.989137	99.9967
GOTERM_BP_FAT	GO:0014020~primary neural tube formation	6	0.224972	0.471509	ENSG00000165699, ENSG00000075275, ENSG00000103197, ENSG00000108518, ENSG00000160007, ENSG00000142867	1839	33	13528	1.33749	1	0.992734	99.9993
GOTERM_BP_FAT	GO:0048754~branching morphogenesis of a tube	10	0.374953	0.530357	ENSG00000163513, ENSG00000130702, ENSG00000171791, ENSG00000111602, ENSG00000204301, ENSG00000112715, ENSG00000172531, ENSG00000135111, ENSG00000141646, ENSG00000112902	1839	65	13528	1.13172	1	0.995481	99.9999
GOTERM_BP_FAT	GO:0016331~morphogenesis of embryonic epithelium	9	0.337458	0.539616	ENSG00000130702, ENSG00000138002, ENSG00000101752, ENSG00000165699, ENSG00000075275, ENSG00000103197, ENSG00000108518, ENSG00000160007, ENSG00000142867	1839	58	13528	1.14147	1	0.995879	99.9999
GOTERM_BP_FAT	GO:0001763~morphogenesis of a branching structure	11	0.412448	0.558842	ENSG00000163513, ENSG00000130702, ENSG00000171791, ENSG00000111602, ENSG00000204301, ENSG00000105329, ENSG00000112715, ENSG00000172531, ENSG00000135111, ENSG00000141646, ENSG00000112902	1839	74	13528	1.09349	1	0.996657	100
GOTERM_BP_FAT	GO:0021915~neural tube development	10	0.374953	0.587481	ENSG00000138002, ENSG00000101752, ENSG00000078246, ENSG00000165699, ENSG00000075275, ENSG00000103197, ENSG00000108518, ENSG00000148737, ENSG00000160007, ENSG00000142867	1839	68	13528	1.08179	1	0.997463	100
GOTERM_BP_FAT	GO:0035295~tube development	29	1.08736	0.675738	ENSG00000112715, ENSG00000107798, ENSG00000114861, ENSG00000171791, ENSG00000136205, ENSG00000111602, ENSG00000141646, ENSG00000125863, ENSG00000112902, ENSG00000163513, ENSG00000138002, ENSG00000112658, ENSG00000101752, ENSG00000204301, ENSG00000139644, ENSG00000070495, ENSG00000135111, ENSG00000130702, ENSG00000104763, ENSG00000100324, ENSG00000165699, ENSG00000075275, ENSG00000103197, ENSG0000…	1839	220	13528	0.969677	1	0.999077	100
GOTERM_BP_FAT	GO:0002009~morphogenesis of an epithelium	13	0.487439	0.734641	ENSG00000130702, ENSG00000138002, ENSG00000171791, ENSG00000101752, ENSG00000111602, ENSG00000165699, ENSG00000075275, ENSG00000103197, ENSG00000108518, ENSG00000141646, ENSG00000160007, ENSG00000125863, ENSG00000142867	1839	101	13528	0.946834	1	0.999604	100
GOTERM_BP_FAT	GO:0048729~tissue morphogenesis	21	0.787402	0.862465	ENSG00000138002, ENSG00000101752, ENSG00000151348, ENSG00000186575, ENSG00000135111, ENSG00000127603, ENSG00000130702, ENSG00000171791, ENSG00000111602, ENSG00000075275, ENSG00000165699, ENSG00000103197, ENSG00000108518, ENSG00000149922, ENSG00000140416, ENSG00000088832, ENSG00000166823, ENSG00000141646, ENSG00000160007, ENSG00000125863, ENSG00000142867	1839	180	13528	0.85822	1	0.999973	100
GOTERM_BP_FAT	GO:0060429~epithelium development	24	0.899888	0.952967	ENSG00000158669, ENSG00000138002, ENSG00000101752, ENSG00000204301, ENSG00000112715, ENSG00000134202, ENSG00000134283, ENSG00000118898, ENSG00000130702, ENSG00000119547, ENSG00000171791, ENSG00000111602, ENSG00000075275, ENSG00000165699, ENSG00000103197, ENSG00000108518, ENSG00000168615, ENSG00000141646, ENSG00000110375, ENSG00000160007, ENSG00000169032, ENSG00000125863, ENSG00000099866, ENSG0000…	1839	227	13528	0.777745	1	0.999999	100
Annotation Cluster 153	Enrichment Score: 0.2919811733025447
Category	Term	Count	%	PValue	Genes	List Total	Pop Hits	Pop Total	Fold Enrichment	Bonferroni	Benjamini	FDR
GOTERM_BP_FAT	GO:0044270~nitrogen compound catabolic process	12	0.449944	0.297611	ENSG00000154269, ENSG00000125458, ENSG00000112667, ENSG00000065057, ENSG00000170502, ENSG00000103415, ENSG00000100292, ENSG00000133805, ENSG00000099331, ENSG00000183696, ENSG00000188641, ENSG00000119541	1839	67	13528	1.31752	1	0.970905	99.857
GOTERM_BP_FAT	GO:0034656~nucleobase, nucleoside and nucleotide catabolic process	10	0.374953	0.389142	ENSG00000154269, ENSG00000125458, ENSG00000112667, ENSG00000065057, ENSG00000170502, ENSG00000133805, ENSG00000099331, ENSG00000183696, ENSG00000188641, ENSG00000119541	1839	58	13528	1.26831	1	0.985473	99.9893
GOTERM_BP_FAT	GO:0034655~nucleobase, nucleoside, nucleotide and nucleic acid catabolic process	10	0.374953	0.389142	ENSG00000154269, ENSG00000125458, ENSG00000112667, ENSG00000065057, ENSG00000170502, ENSG00000133805, ENSG00000099331, ENSG00000183696, ENSG00000188641, ENSG00000119541	1839	58	13528	1.26831	1	0.985473	99.9893
GOTERM_BP_FAT	GO:0009166~nucleotide catabolic process	9	0.337458	0.389606	ENSG00000154269, ENSG00000125458, ENSG00000112667, ENSG00000065057, ENSG00000170502, ENSG00000133805, ENSG00000099331, ENSG00000183696, ENSG00000119541	1839	51	13528	1.29815	1	0.985025	99.9894
GOTERM_BP_FAT	GO:0009154~purine ribonucleotide catabolic process	4	0.149981	0.622086	ENSG00000170502, ENSG00000133805, ENSG00000099331, ENSG00000119541	1839	23	13528	1.27933	1	0.998325	100
GOTERM_BP_FAT	GO:0009261~ribonucleotide catabolic process	4	0.149981	0.679551	ENSG00000170502, ENSG00000133805, ENSG00000099331, ENSG00000119541	1839	25	13528	1.17699	1	0.999113	100
GOTERM_BP_FAT	GO:0046700~heterocycle catabolic process	10	0.374953	0.735794	ENSG00000125458, ENSG00000065057, ENSG00000170502, ENSG00000103415, ENSG00000100292, ENSG00000133805, ENSG00000099331, ENSG00000100714, ENSG00000188641, ENSG00000119541	1839	77	13528	0.955347	1	0.999605	100
GOTERM_BP_FAT	GO:0006195~purine nucleotide catabolic process	4	0.149981	0.844947	ENSG00000170502, ENSG00000133805, ENSG00000099331, ENSG00000119541	1839	33	13528	0.891657	1	0.999955	100
Annotation Cluster 154	Enrichment Score: 0.2866857928299029
Category	Term	Count	%	PValue	Genes	List Total	Pop Hits	Pop Total	Fold Enrichment	Bonferroni	Benjamini	FDR
GOTERM_BP_FAT	GO:0051053~negative regulation of DNA metabolic process	7	0.262467	0.440001	ENSG00000105329, ENSG00000113916, ENSG00000186575, ENSG00000167513, ENSG00000012061, ENSG00000112312, ENSG00000075131	1839	39	13528	1.32034	1	0.990363	99.9979
GOTERM_BP_FAT	GO:0051052~regulation of DNA metabolic process	17	0.63742	0.485595	ENSG00000198408, ENSG00000105329, ENSG00000104320, ENSG00000113575, ENSG00000114030, ENSG00000186575, ENSG00000113916, ENSG00000158019, ENSG00000012061, ENSG00000167513, ENSG00000112130, ENSG00000182481, ENSG00000132646, ENSG00000113522, ENSG00000174775, ENSG00000112312, ENSG00000075131	1839	114	13528	1.09697	1	0.993612	99.9996
GOTERM_BP_FAT	GO:0008156~negative regulation of DNA replication	5	0.187477	0.539596	ENSG00000105329, ENSG00000186575, ENSG00000167513, ENSG00000112312, ENSG00000075131	1839	28	13528	1.3136	1	0.995918	99.9999
GOTERM_BP_FAT	GO:0006275~regulation of DNA replication	9	0.337458	0.618671	ENSG00000105329, ENSG00000104320, ENSG00000113575, ENSG00000132646, ENSG00000186575, ENSG00000174775, ENSG00000167513, ENSG00000112312, ENSG00000075131	1839	62	13528	1.06783	1	0.998242	100
Annotation Cluster 155	Enrichment Score: 0.2860980177884278
Category	Term	Count	%	PValue	Genes	List Total	Pop Hits	Pop Total	Fold Enrichment	Bonferroni	Benjamini	FDR
GOTERM_BP_FAT	GO:0009141~nucleoside triphosphate metabolic process	22	0.824897	0.239423	ENSG00000198408, ENSG00000100554, ENSG00000154269, ENSG00000068650, ENSG00000105329, ENSG00000048392, ENSG00000054793, ENSG00000106617, ENSG00000099331, ENSG00000011052, ENSG00000119541, ENSG00000061987, ENSG00000040531, ENSG00000166377, ENSG00000133657, ENSG00000149925, ENSG00000117410, ENSG00000004864, ENSG00000171793, ENSG00000168393, ENSG00000070961, ENSG00000163399	1839	131	13528	1.23539	1	0.956807	99.3743
GOTERM_BP_FAT	GO:0034654~nucleobase, nucleoside, nucleotide and nucleic acid biosynthetic process	31	1.16235	0.239931	ENSG00000100554, ENSG00000167325, ENSG00000068650, ENSG00000105329, ENSG00000161542, ENSG00000168826, ENSG00000048392, ENSG00000106617, ENSG00000105835, ENSG00000188641, ENSG00000061987, ENSG00000166377, ENSG00000198931, ENSG00000213339, ENSG00000149925, ENSG00000116337, ENSG00000117410, ENSG00000171793, ENSG00000004864, ENSG00000151576, ENSG00000172890, ENSG00000054793, ENSG00000133805, ENSG0000…	1839	193	13528	1.18156	1	0.956741	99.382
GOTERM_BP_FAT	GO:0034404~nucleobase, nucleoside and nucleotide biosynthetic process	31	1.16235	0.239931	ENSG00000100554, ENSG00000167325, ENSG00000068650, ENSG00000105329, ENSG00000161542, ENSG00000168826, ENSG00000048392, ENSG00000106617, ENSG00000105835, ENSG00000188641, ENSG00000061987, ENSG00000166377, ENSG00000198931, ENSG00000213339, ENSG00000149925, ENSG00000116337, ENSG00000117410, ENSG00000171793, ENSG00000004864, ENSG00000151576, ENSG00000172890, ENSG00000054793, ENSG00000133805, ENSG0000…	1839	193	13528	1.18156	1	0.956741	99.382
GOTERM_BP_FAT	GO:0009259~ribonucleotide metabolic process	24	0.899888	0.26446	ENSG00000100554, ENSG00000068650, ENSG00000105329, ENSG00000054793, ENSG00000106617, ENSG00000133805, ENSG00000099331, ENSG00000188641, ENSG00000011052, ENSG00000119541, ENSG00000061987, ENSG00000040531, ENSG00000166377, ENSG00000133657, ENSG00000178921, ENSG00000178035, ENSG00000170502, ENSG00000149925, ENSG00000116337, ENSG00000117410, ENSG00000004864, ENSG00000171793, ENSG00000070961, ENSG0000…	1839	147	13528	1.20101	1	0.961565	99.6636
GOTERM_BP_FAT	GO:0009150~purine ribonucleotide metabolic process	22	0.824897	0.322434	ENSG00000100554, ENSG00000068650, ENSG00000105329, ENSG00000054793, ENSG00000106617, ENSG00000133805, ENSG00000099331, ENSG00000011052, ENSG00000119541, ENSG00000061987, ENSG00000040531, ENSG00000166377, ENSG00000133657, ENSG00000178921, ENSG00000178035, ENSG00000170502, ENSG00000149925, ENSG00000116337, ENSG00000117410, ENSG00000004864, ENSG00000163399, ENSG00000070961	1839	138	13528	1.17272	1	0.976563	99.9266
GOTERM_BP_FAT	GO:0009260~ribonucleotide biosynthetic process	20	0.749906	0.322647	ENSG00000100554, ENSG00000068650, ENSG00000105329, ENSG00000054793, ENSG00000106617, ENSG00000133805, ENSG00000188641, ENSG00000011052, ENSG00000061987, ENSG00000166377, ENSG00000133657, ENSG00000178921, ENSG00000178035, ENSG00000149925, ENSG00000116337, ENSG00000117410, ENSG00000004864, ENSG00000171793, ENSG00000163399, ENSG00000070961	1839	124	13528	1.18648	1	0.9762	99.927
GOTERM_MF_FAT	GO:0015247~aminophospholipid transporter activity	4	0.149981	0.333577	ENSG00000166377, ENSG00000068650, ENSG00000198691, ENSG00000054793	1764	15	12983	1.96266	1	0.975617	99.8746
GOTERM_MF_FAT	GO:0004012~phospholipid-translocating ATPase activity	4	0.149981	0.333577	ENSG00000166377, ENSG00000068650, ENSG00000198691, ENSG00000054793	1764	15	12983	1.96266	1	0.975617	99.8746
GOTERM_BP_FAT	GO:0044271~nitrogen compound biosynthetic process	47	1.76228	0.405905	ENSG00000100554, ENSG00000068650, ENSG00000167325, ENSG00000105329, ENSG00000161542, ENSG00000168826, ENSG00000048392, ENSG00000136143, ENSG00000106617, ENSG00000105835, ENSG00000069667, ENSG00000130707, ENSG00000188641, ENSG00000165060, ENSG00000061987, ENSG00000188690, ENSG00000132840, ENSG00000166377, ENSG00000198931, ENSG00000213339, ENSG00000149925, ENSG00000151552, ENSG00000104904, ENSG0000…	1839	325	13528	1.06382	1	0.98717	99.9936
GOTERM_BP_FAT	GO:0009142~nucleoside triphosphate biosynthetic process	16	0.599925	0.413109	ENSG00000100554, ENSG00000068650, ENSG00000105329, ENSG00000054793, ENSG00000106617, ENSG00000011052, ENSG00000061987, ENSG00000166377, ENSG00000133657, ENSG00000149925, ENSG00000117410, ENSG00000004864, ENSG00000171793, ENSG00000168393, ENSG00000163399, ENSG00000070961	1839	102	13528	1.15391	1	0.987628	99.9949
GOTERM_BP_FAT	GO:0009152~purine ribonucleotide biosynthetic process	18	0.674916	0.422688	ENSG00000100554, ENSG00000068650, ENSG00000105329, ENSG00000054793, ENSG00000106617, ENSG00000133805, ENSG00000011052, ENSG00000061987, ENSG00000166377, ENSG00000133657, ENSG00000178921, ENSG00000178035, ENSG00000149925, ENSG00000116337, ENSG00000117410, ENSG00000004864, ENSG00000163399, ENSG00000070961	1839	117	13528	1.13172	1	0.98857	99.9962
GOTERM_BP_FAT	GO:0009199~ribonucleoside triphosphate metabolic process	18	0.674916	0.437252	ENSG00000100554, ENSG00000068650, ENSG00000105329, ENSG00000054793, ENSG00000106617, ENSG00000099331, ENSG00000011052, ENSG00000119541, ENSG00000061987, ENSG00000040531, ENSG00000166377, ENSG00000133657, ENSG00000149925, ENSG00000117410, ENSG00000004864, ENSG00000171793, ENSG00000163399, ENSG00000070961	1839	118	13528	1.12213	1	0.990258	99.9977
GOTERM_BP_FAT	GO:0046034~ATP metabolic process	16	0.599925	0.459732	ENSG00000100554, ENSG00000068650, ENSG00000105329, ENSG00000054793, ENSG00000106617, ENSG00000099331, ENSG00000119541, ENSG00000061987, ENSG00000040531, ENSG00000166377, ENSG00000133657, ENSG00000149925, ENSG00000117410, ENSG00000004864, ENSG00000163399, ENSG00000070961	1839	105	13528	1.12094	1	0.991784	99.9989
GOTERM_BP_FAT	GO:0009165~nucleotide biosynthetic process	27	1.01237	0.4702	ENSG00000100554, ENSG00000167325, ENSG00000068650, ENSG00000105329, ENSG00000161542, ENSG00000048392, ENSG00000106617, ENSG00000105835, ENSG00000188641, ENSG00000061987, ENSG00000166377, ENSG00000149925, ENSG00000116337, ENSG00000117410, ENSG00000171793, ENSG00000004864, ENSG00000172890, ENSG00000054793, ENSG00000133805, ENSG00000100714, ENSG00000011052, ENSG00000133657, ENSG00000178921, ENSG0000…	1839	186	13528	1.06783	1	0.992665	99.9992
GOTERM_BP_FAT	GO:0009201~ribonucleoside triphosphate biosynthetic process	15	0.56243	0.480057	ENSG00000100554, ENSG00000068650, ENSG00000105329, ENSG00000054793, ENSG00000106617, ENSG00000011052, ENSG00000061987, ENSG00000166377, ENSG00000133657, ENSG00000149925, ENSG00000117410, ENSG00000004864, ENSG00000171793, ENSG00000163399, ENSG00000070961	1839	99	13528	1.11457	1	0.993335	99.9995
GOTERM_BP_FAT	GO:0009144~purine nucleoside triphosphate metabolic process	18	0.674916	0.495284	ENSG00000198408, ENSG00000100554, ENSG00000068650, ENSG00000105329, ENSG00000054793, ENSG00000106617, ENSG00000099331, ENSG00000011052, ENSG00000119541, ENSG00000061987, ENSG00000040531, ENSG00000166377, ENSG00000133657, ENSG00000149925, ENSG00000117410, ENSG00000004864, ENSG00000163399, ENSG00000070961	1839	122	13528	1.08534	1	0.994073	99.9997
GOTERM_BP_FAT	GO:0009205~purine ribonucleoside triphosphate metabolic process	17	0.63742	0.529889	ENSG00000100554, ENSG00000068650, ENSG00000105329, ENSG00000054793, ENSG00000106617, ENSG00000099331, ENSG00000011052, ENSG00000119541, ENSG00000061987, ENSG00000040531, ENSG00000166377, ENSG00000133657, ENSG00000149925, ENSG00000117410, ENSG00000004864, ENSG00000163399, ENSG00000070961	1839	117	13528	1.06885	1	0.995493	99.9999
GOTERM_BP_FAT	GO:0006754~ATP biosynthetic process	13	0.487439	0.558438	ENSG00000166377, ENSG00000100554, ENSG00000133657, ENSG00000068650, ENSG00000105329, ENSG00000149925, ENSG00000054793, ENSG00000106617, ENSG00000117410, ENSG00000061987, ENSG00000004864, ENSG00000070961, ENSG00000163399	1839	89	13528	1.0745	1	0.996669	100
GOTERM_BP_FAT	GO:0009206~purine ribonucleoside triphosphate biosynthetic process	14	0.524934	0.581967	ENSG00000166377, ENSG00000100554, ENSG00000133657, ENSG00000068650, ENSG00000105329, ENSG00000149925, ENSG00000054793, ENSG00000106617, ENSG00000117410, ENSG00000011052, ENSG00000061987, ENSG00000004864, ENSG00000070961, ENSG00000163399	1839	98	13528	1.05088	1	0.997337	100
GOTERM_BP_FAT	GO:0009145~purine nucleoside triphosphate biosynthetic process	14	0.524934	0.597373	ENSG00000166377, ENSG00000100554, ENSG00000133657, ENSG00000068650, ENSG00000105329, ENSG00000149925, ENSG00000054793, ENSG00000106617, ENSG00000117410, ENSG00000011052, ENSG00000061987, ENSG00000004864, ENSG00000070961, ENSG00000163399	1839	99	13528	1.04027	1	0.997707	100
GOTERM_MF_FAT	GO:0005319~lipid transporter activity	9	0.337458	0.636659	ENSG00000204444, ENSG00000167114, ENSG00000166377, ENSG00000068650, ENSG00000141458, ENSG00000198691, ENSG00000054793, ENSG00000130203, ENSG00000133835	1764	63	12983	1.05143	1	0.999029	100
GOTERM_BP_FAT	GO:0006163~purine nucleotide metabolic process	25	0.937383	0.64037	ENSG00000198408, ENSG00000100554, ENSG00000068650, ENSG00000105329, ENSG00000054793, ENSG00000099331, ENSG00000106617, ENSG00000133805, ENSG00000069667, ENSG00000100714, ENSG00000011052, ENSG00000061987, ENSG00000119541, ENSG00000040531, ENSG00000166377, ENSG00000133657, ENSG00000178921, ENSG00000178035, ENSG00000170502, ENSG00000149925, ENSG00000116337, ENSG00000117410, ENSG00000004864, ENSG0000…	1839	186	13528	0.988733	1	0.998649	100
GOTERM_BP_FAT	GO:0015914~phospholipid transport	5	0.187477	0.673662	ENSG00000166377, ENSG00000068650, ENSG00000198691, ENSG00000054793, ENSG00000130203	1839	33	13528	1.11457	1	0.99906	100
GOTERM_BP_FAT	GO:0006164~purine nucleotide biosynthetic process	19	0.712411	0.729531	ENSG00000100554, ENSG00000068650, ENSG00000105329, ENSG00000054793, ENSG00000106617, ENSG00000133805, ENSG00000100714, ENSG00000011052, ENSG00000061987, ENSG00000166377, ENSG00000133657, ENSG00000178921, ENSG00000178035, ENSG00000149925, ENSG00000116337, ENSG00000117410, ENSG00000004864, ENSG00000163399, ENSG00000070961	1839	148	13528	0.944373	1	0.999577	100
GOTERM_MF_FAT	GO:0005548~phospholipid transporter activity	4	0.149981	0.774108	ENSG00000166377, ENSG00000068650, ENSG00000198691, ENSG00000054793	1764	29	12983	1.01517	1	0.999844	100
GOTERM_MF_FAT	GO:0015399~primary active transmembrane transporter activity	15	0.56243	0.789234	ENSG00000100554, ENSG00000068650, ENSG00000054793, ENSG00000198691, ENSG00000132432, ENSG00000135776, ENSG00000065665, ENSG00000166377, ENSG00000133657, ENSG00000104980, ENSG00000117410, ENSG00000100991, ENSG00000163399, ENSG00000070961, ENSG00000196683	1764	122	12983	0.904915	1	0.99987	100
GOTERM_MF_FAT	GO:0015405~P-P-bond-hydrolysis-driven transmembrane transporter activity	15	0.56243	0.789234	ENSG00000100554, ENSG00000068650, ENSG00000054793, ENSG00000198691, ENSG00000132432, ENSG00000135776, ENSG00000065665, ENSG00000166377, ENSG00000133657, ENSG00000104980, ENSG00000117410, ENSG00000100991, ENSG00000163399, ENSG00000070961, ENSG00000196683	1764	122	12983	0.904915	1	0.99987	100
GOTERM_MF_FAT	GO:0015662~ATPase activity, coupled to transmembrane movement of ions, phosphorylative mechanism	6	0.224972	0.863775	ENSG00000166377, ENSG00000133657, ENSG00000068650, ENSG00000054793, ENSG00000163399, ENSG00000070961	1764	53	12983	0.833205	1	0.999979	100
GOTERM_MF_FAT	GO:0019829~cation-transporting ATPase activity	4	0.149981	0.884244	ENSG00000100554, ENSG00000166377, ENSG00000117410, ENSG00000070961	1764	36	12983	0.817775	1	0.99999	100
GOTERM_MF_FAT	GO:0042625~ATPase activity, coupled to transmembrane movement of ions	8	0.299963	0.891241	ENSG00000100554, ENSG00000166377, ENSG00000133657, ENSG00000068650, ENSG00000054793, ENSG00000117410, ENSG00000163399, ENSG00000070961	1764	74	12983	0.795673	1	0.999992	100
GOTERM_MF_FAT	GO:0043492~ATPase activity, coupled to movement of substances	12	0.449944	0.896747	ENSG00000017797, ENSG00000100554, ENSG00000166377, ENSG00000133657, ENSG00000068650, ENSG00000198691, ENSG00000054793, ENSG00000117410, ENSG00000100991, ENSG00000135776, ENSG00000163399, ENSG00000070961	1764	110	12983	0.802907	1	0.999993	100
GOTERM_MF_FAT	GO:0042626~ATPase activity, coupled to transmembrane movement of substances	11	0.412448	0.938256	ENSG00000100554, ENSG00000166377, ENSG00000133657, ENSG00000068650, ENSG00000198691, ENSG00000054793, ENSG00000117410, ENSG00000100991, ENSG00000135776, ENSG00000163399, ENSG00000070961	1764	109	12983	0.74275	1	0.999999	100
GOTERM_MF_FAT	GO:0016820~hydrolase activity, acting on acid anhydrides, catalyzing transmembrane movement of substances	11	0.412448	0.946312	ENSG00000100554, ENSG00000166377, ENSG00000133657, ENSG00000068650, ENSG00000198691, ENSG00000054793, ENSG00000117410, ENSG00000100991, ENSG00000135776, ENSG00000163399, ENSG00000070961	1764	111	12983	0.729367	1	1	100
Annotation Cluster 156	Enrichment Score: 0.27601353988764094
Category	Term	Count	%	PValue	Genes	List Total	Pop Hits	Pop Total	Fold Enrichment	Bonferroni	Benjamini	FDR
GOTERM_BP_FAT	GO:0006869~lipid transport	22	0.824897	0.411937	ENSG00000204444, ENSG00000068650, ENSG00000079156, ENSG00000141458, ENSG00000174448, ENSG00000054793, ENSG00000198691, ENSG00000130203, ENSG00000182372, ENSG00000116171, ENSG00000119541, ENSG00000115677, ENSG00000166377, ENSG00000197746, ENSG00000167114, ENSG00000186951, ENSG00000147872, ENSG00000091039, ENSG00000120885, ENSG00000149823, ENSG00000070882, ENSG00000100288	1839	145	13528	1.11611	1	0.987768	99.9947
GOTERM_BP_FAT	GO:0010876~lipid localization	22	0.824897	0.566528	ENSG00000204444, ENSG00000068650, ENSG00000079156, ENSG00000141458, ENSG00000174448, ENSG00000054793, ENSG00000198691, ENSG00000130203, ENSG00000182372, ENSG00000116171, ENSG00000119541, ENSG00000115677, ENSG00000166377, ENSG00000197746, ENSG00000167114, ENSG00000186951, ENSG00000147872, ENSG00000091039, ENSG00000120885, ENSG00000149823, ENSG00000070882, ENSG00000100288	1839	157	13528	1.0308	1	0.996918	100
GOTERM_MF_FAT	GO:0005319~lipid transporter activity	9	0.337458	0.636659	ENSG00000204444, ENSG00000167114, ENSG00000166377, ENSG00000068650, ENSG00000141458, ENSG00000198691, ENSG00000054793, ENSG00000130203, ENSG00000133835	1764	63	12983	1.05143	1	0.999029	100
Annotation Cluster 157	Enrichment Score: 0.2726309371312071
Category	Term	Count	%	PValue	Genes	List Total	Pop Hits	Pop Total	Fold Enrichment	Bonferroni	Benjamini	FDR
GOTERM_BP_FAT	GO:0009067~aspartate family amino acid biosynthetic process	4	0.149981	0.333898	ENSG00000132840, ENSG00000185875, ENSG00000100714, ENSG00000145293	1839	15	13528	1.96165	1	0.977753	99.9465
GOTERM_BP_FAT	GO:0009086~methionine biosynthetic process	3	0.112486	0.351145	ENSG00000132840, ENSG00000100714, ENSG00000145293	1839	9	13528	2.45206	1	0.980872	99.9671
GOTERM_BP_FAT	GO:0000096~sulfur amino acid metabolic process	5	0.187477	0.382464	ENSG00000132840, ENSG00000001084, ENSG00000100714, ENSG00000145293, ENSG00000023909	1839	23	13528	1.59917	1	0.985048	99.9869
GOTERM_BP_FAT	GO:0006555~methionine metabolic process	3	0.112486	0.54407	ENSG00000132840, ENSG00000100714, ENSG00000145293	1839	13	13528	1.69758	1	0.996114	100
GOTERM_BP_FAT	GO:0000097~sulfur amino acid biosynthetic process	3	0.112486	0.624435	ENSG00000132840, ENSG00000100714, ENSG00000145293	1839	15	13528	1.47123	1	0.99834	100
GOTERM_BP_FAT	GO:0009066~aspartate family amino acid metabolic process	4	0.149981	0.651667	ENSG00000132840, ENSG00000185875, ENSG00000100714, ENSG00000145293	1839	24	13528	1.22603	1	0.998772	100
GOTERM_BP_FAT	GO:0008652~cellular amino acid biosynthetic process	7	0.262467	0.709047	ENSG00000132840, ENSG00000146733, ENSG00000167720, ENSG00000185875, ENSG00000100714, ENSG00000130707, ENSG00000145293	1839	51	13528	1.00967	1	0.99943	100
GOTERM_BP_FAT	GO:0009309~amine biosynthetic process	8	0.299963	0.936308	ENSG00000132840, ENSG00000146733, ENSG00000167720, ENSG00000104904, ENSG00000185875, ENSG00000100714, ENSG00000130707, ENSG00000145293	1839	81	13528	0.726535	1	0.999998	100
Annotation Cluster 158	Enrichment Score: 0.2661669143227477
Category	Term	Count	%	PValue	Genes	List Total	Pop Hits	Pop Total	Fold Enrichment	Bonferroni	Benjamini	FDR
GOTERM_BP_FAT	GO:0000737~DNA catabolic process, endonucleolytic	6	0.224972	0.273498	ENSG00000160049, ENSG00000065057, ENSG00000172115, ENSG00000134899, ENSG00000117862, ENSG00000012061	1839	26	13528	1.69758	1	0.965356	99.7325
GOTERM_BP_FAT	GO:0006997~nucleus organization	9	0.337458	0.411428	ENSG00000183291, ENSG00000007168, ENSG00000085415, ENSG00000160049, ENSG00000100029, ENSG00000100813, ENSG00000160570, ENSG00000172115, ENSG00000117862	1839	52	13528	1.27318	1	0.987795	99.9946
GOTERM_BP_FAT	GO:0030262~apoptotic nuclear changes	5	0.187477	0.478758	ENSG00000160049, ENSG00000100813, ENSG00000160570, ENSG00000172115, ENSG00000117862	1839	26	13528	1.41465	1	0.993272	99.9994
GOTERM_BP_FAT	GO:0022411~cellular component disassembly	7	0.262467	0.74406	ENSG00000122033, ENSG00000007168, ENSG00000160049, ENSG00000172115, ENSG00000117862, ENSG00000088930, ENSG00000130921	1839	53	13528	0.97157	1	0.999656	100
GOTERM_BP_FAT	GO:0006309~DNA fragmentation involved in apoptosis	3	0.112486	0.751482	ENSG00000160049, ENSG00000172115, ENSG00000117862	1839	19	13528	1.1615	1	0.9997	100
GOTERM_BP_FAT	GO:0006921~cell structure disassembly during apoptosis	3	0.112486	0.839671	ENSG00000160049, ENSG00000172115, ENSG00000117862	1839	23	13528	0.959501	1	0.99995	100
Annotation Cluster 159	Enrichment Score: 0.26432011091584434
Category	Term	Count	%	PValue	Genes	List Total	Pop Hits	Pop Total	Fold Enrichment	Bonferroni	Benjamini	FDR
GOTERM_BP_FAT	GO:0032570~response to progesterone stimulus	5	0.187477	0.284492	ENSG00000184557, ENSG00000105173, ENSG00000105329, ENSG00000185338, ENSG00000173039	1839	20	13528	1.83904	1	0.968221	99.7984
GOTERM_BP_FAT	GO:0031100~organ regeneration	5	0.187477	0.478758	ENSG00000184557, ENSG00000105173, ENSG00000105329, ENSG00000185338, ENSG00000145386	1839	26	13528	1.41465	1	0.993272	99.9994
GOTERM_BP_FAT	GO:0032355~response to estradiol stimulus	8	0.299963	0.613452	ENSG00000184557, ENSG00000120833, ENSG00000105173, ENSG00000105329, ENSG00000185338, ENSG00000120129, ENSG00000013561, ENSG00000145386	1839	54	13528	1.0898	1	0.998137	100
GOTERM_BP_FAT	GO:0043627~response to estrogen stimulus	14	0.524934	0.683874	ENSG00000163513, ENSG00000105173, ENSG00000105329, ENSG00000134202, ENSG00000100292, ENSG00000185338, ENSG00000054356, ENSG00000113273, ENSG00000013561, ENSG00000184557, ENSG00000171791, ENSG00000120833, ENSG00000145386, ENSG00000120129	1839	105	13528	0.980823	1	0.999175	100
GOTERM_BP_FAT	GO:0048545~response to steroid hormone stimulus	23	0.862392	0.834558	ENSG00000198408, ENSG00000163513, ENSG00000105173, ENSG00000105329, ENSG00000160712, ENSG00000134202, ENSG00000100292, ENSG00000185338, ENSG00000197122, ENSG00000054356, ENSG00000083123, ENSG00000113273, ENSG00000176387, ENSG00000013561, ENSG00000173039, ENSG00000184557, ENSG00000171791, ENSG00000140009, ENSG00000120833, ENSG00000168615, ENSG00000169032, ENSG00000120129, ENSG00000145386	1839	192	13528	0.881208	1	0.999942	100
Annotation Cluster 160	Enrichment Score: 0.26411673799043933
Category	Term	Count	%	PValue	Genes	List Total	Pop Hits	Pop Total	Fold Enrichment	Bonferroni	Benjamini	FDR
GOTERM_BP_FAT	GO:0010594~regulation of endothelial cell migration	6	0.224972	0.246201	ENSG00000173482, ENSG00000105329, ENSG00000112715, ENSG00000127837, ENSG00000130203, ENSG00000196712	1839	25	13528	1.76548	1	0.958016	99.47
GOTERM_BP_FAT	GO:0043535~regulation of blood vessel endothelial cell migration	4	0.149981	0.373373	ENSG00000105329, ENSG00000112715, ENSG00000130203, ENSG00000196712	1839	16	13528	1.83904	1	0.983475	99.9828
GOTERM_BP_FAT	GO:0001937~negative regulation of endothelial cell proliferation	3	0.112486	0.723712	ENSG00000173482, ENSG00000130203, ENSG00000196712	1839	18	13528	1.22603	1	0.999542	100
GOTERM_BP_FAT	GO:0001936~regulation of endothelial cell proliferation	4	0.149981	0.829375	ENSG00000173482, ENSG00000112715, ENSG00000130203, ENSG00000196712	1839	32	13528	0.919521	1	0.999933	100
GOTERM_BP_FAT	GO:0048593~camera-type eye morphogenesis	5	0.187477	0.866297	ENSG00000173482, ENSG00000119614, ENSG00000112715, ENSG00000196712, ENSG00000148516	1839	44	13528	0.835929	1	0.999975	100
Annotation Cluster 161	Enrichment Score: 0.26392337335823784
Category	Term	Count	%	PValue	Genes	List Total	Pop Hits	Pop Total	Fold Enrichment	Bonferroni	Benjamini	FDR
GOTERM_BP_FAT	GO:0018210~peptidyl-threonine modification	5	0.187477	0.316963	ENSG00000143641, ENSG00000163513, ENSG00000171791, ENSG00000139625, ENSG00000078018	1839	21	13528	1.75147	1	0.975809	99.9148
GOTERM_BP_FAT	GO:0018107~peptidyl-threonine phosphorylation	4	0.149981	0.450546	ENSG00000163513, ENSG00000171791, ENSG00000139625, ENSG00000078018	1839	18	13528	1.6347	1	0.991144	99.9985
GOTERM_BP_FAT	GO:0018105~peptidyl-serine phosphorylation	4	0.149981	0.774429	ENSG00000163513, ENSG00000171791, ENSG00000139625, ENSG00000159256	1839	29	13528	1.01464	1	0.999791	100
GOTERM_BP_FAT	GO:0018209~peptidyl-serine modification	5	0.187477	0.795385	ENSG00000143641, ENSG00000163513, ENSG00000171791, ENSG00000139625, ENSG00000159256	1839	39	13528	0.943099	1	0.999856	100
Annotation Cluster 162	Enrichment Score: 0.263728269450713
Category	Term	Count	%	PValue	Genes	List Total	Pop Hits	Pop Total	Fold Enrichment	Bonferroni	Benjamini	FDR
GOTERM_BP_FAT	GO:0006839~mitochondrial transport	12	0.449944	0.332973	ENSG00000080824, ENSG00000171791, ENSG00000198954, ENSG00000115840, ENSG00000027001, ENSG00000205981, ENSG00000108179, ENSG00000104980, ENSG00000025772, ENSG00000004864, ENSG00000196683, ENSG00000100288	1839	69	13528	1.27933	1	0.977869	99.9451
GOTERM_BP_FAT	GO:0006626~protein targeting to mitochondrion	5	0.187477	0.696953	ENSG00000027001, ENSG00000205981, ENSG00000104980, ENSG00000025772, ENSG00000196683	1839	34	13528	1.08179	1	0.999303	100
[truncated: 902 more rows]
