# Supplementary material for: Genomic Characterization of Metformin Hepatic Response
Source: PLoS Genet. 2016 Nov 30;12(11):e1006449. doi: 10.1371/journal.pgen.1006449 (PMC5130177; doi:10.1371/journal.pgen.1006449)
Supplement: S10 Table — Canonical Pathways from the Ingenuity pathway analysis of the genes nearest the enriched ChIP-seq peaks for ATF3-H3K27ac. Molecules from the top canonical pathway "EIF2 signaling" added to ATF3, Upstream Regulators (HNF4A, MYCN, CLOCK, TP53 and MYC), Metformin, and Gluconeogenesis (shown in S6 Fig). (XLS) [file pgen.1006449.s017.xls]

## Sheet: Ingenuity Canonical Pathways
S10 Table. Canonical Pathways from the Ingenuity pathway analysis of the genes nearest the enriched ChIP-seq peaks for ATF3-H3K27ac.
Ingenuity Canonical Pathways	-log(p-value)	Ratio	z-score	Molecules
EIF2 Signaling	6,87E00	2,39E-01	1,177	EIF2S1,UBA52,EIF3G,RPS26,RPL13A,EIF2B3,RPS5,MAP2K1,PIK3CB,RPL26,RPS20,RPL6,RPS13,RPL5,AGO1,EIF2S2,FAU,GRB2,RPS8,RPS3A,RPL14,RPL18A,EIF3J,RPL19,RPS29,RPL26L1,RPLP2,ATM,PPP1CA,RPL22,RPL13,RPL7L1,RPS2,AKT2,RPL3L,RPS16,NRAS,RPL24,MAP2K2,EIF4E,EIF2B4,RRAS,RPL27,EIF2AK3
Estrogen Receptor Signaling	5,16E00	2,42E-01	NaN	NCOR2,POLR2A,G6PC3,PELP1,POLR2F,TAF12,MAP2K1,RBFOX2,TAF5,MED18,GTF2H4,GRB2,TAF6,DDX5,GTF2E1,POLR2I,PRKDC,TRRAP,PCK2,MED13L,CDK7,H3F3A/H3F3B,MED13,CDK8,HDAC3,NR0B2,IGFBP1,NRAS,MAP2K2,MED23,RRAS
Insulin Receptor Signaling	4,87E00	2,35E-01	-0,557	PPP1R7,EIF2B3,IRS1,GSK3A,PRKAG2,MAP2K1,CBL,PIK3CB,INPP5B,PTPN11,INPP5K,GRB2,PRKAR1B,CRK,RAPGEF1,TSC1,NCK1,PRKAR2A,PPP1R11,RPS6KB2,CRKL,ATM,PPP1CA,AKT2,NRAS,MAP2K2,EIF4E,EIF2B4,FOXO3,STX4,RRAS
Regulation of eIF4 and p70S6K Signaling	4,77E00	2,26E-01	0,000	EIF2S1,EIF3G,RPS26,PPP2R4,EIF2B3,IRS1,RPS5,MAP2K1,PIK3CB,PPP2R5C,RPS20,RPS13,AGO1,EIF2S2,FAU,GRB2,PPP2CB,RPS8,RPS3A,EIF3J,PPP2CA,PPP2R5B,RPS29,ATM,RPS2,AKT2,RPS16,NRAS,MAP2K2,MKNK1,EIF4E,EIF2B4,RRAS
Protein Ubiquitination Pathway	4,65E00	1,92E-01	NaN	PSMD6,USP28,PSMC4,DNAJB2,ANAPC5,FBXW7,DNAJC9,SKP2,STUB1,USP48,PARK2,DNAJC25,ANAPC11,ANAPC10,DNAJC3,UBE2D4,UBE4A,DNAJB11,USP38,PSMB10,RBX1,NEDD4L,USP47,PSMB6,UBR2,PSMD7,DNAJC11,THOP1,HSPD1,DNAJB12,CBL,UBE2D2,USP42,DNAJC19,USP36,PSMD9,HSPA8,USP20,HSP90AA1,DNAJC30,HSPB11,USP37,BTRC,UBE2D3,USP39,HSPA9,USP12,HSP90AB1,BAP1
ERK/MAPK Signaling	4,65E00	2,09E-01	0,649	PPP2R4,PPP1R7,MKNK2,PLA2G6,PRKAG2,MAP2K1,PIK3CB,PPP2R5C,RAPGEF3,DUSP1,CREB3,GRB2,PPP2CB,PRKAR1B,CRK,RAPGEF1,PPP2CA,PRKAR2A,PPP1R11,PPP2R5B,MAPKAPK5,TLN1,YWHAG,CRKL,PAK1,ATM,ATF1,PPP1CA,PXN,H3F3A/H3F3B,NRAS,SRF,CREB5,MAP2K2,BCAR1,MKNK1,PLA2G12A,EIF4E,RRAS
IGF-1 Signaling	4,3E00	2,47E-01	-1,528	RPS6KB2,SOCS5,YWHAG,SOCS4,CSNK2B,ATM,PXN,IRS1,PRKAG2,SOCS2,MAP2K1,PIK3CB,AKT2,IGFBP1,NRAS,SRF,PTPN11,MAP2K2,GRB2,SOCS1,PRKAR1B,RRAS,FOXO3,PRKAR2A
RAN Signaling	4,06E00	5E-01	NaN	KPNA1,CSE1L,RCC1,KPNA2,KPNA3,RANBP2,IPO5,RAN
Integrin Signaling	3,97E00	1,93E-01	1,480	CDC42,ITGAE,MAP2K1,ARPC5L,CAPN8,PIK3CB,ITGA7,ZYX,ARPC5,PFN1,ACTG1,GRB2,BCAR3,ROCK1,RAP2B,CRK,RAPGEF1,NCK1,CAPNS1,TLN1,MAP3K11,CRKL,ARHGAP5,PAK1,ATM,PXN,CAPN10,PARVB,AKT2,PPP1R12B,RHOA,NRAS,GSN,RHOB,MAP2K2,ARF4,BCAR1,ARF6,RHOF,RRAS
mTOR Signaling	3,94E00	1,98E-01	0,408	EIF3G,RPS26,PRKAA1,PPP2R4,FKBP1A,EIF4B,IRS1,PRKAG2,RPS5,PIK3CB,PPP2R5C,RPS20,MAPKAP1,RPS13,STK11,FAU,PPP2CB,RPS8,RPS3A,TSC1,EIF3J,PPP2CA,RPS6KB2,PPP2R5B,RPS29,VEGFA,ATM,RPS2,AKT2,RHOA,RPS16,NRAS,RHOB,EIF4E,RHOF,RRAS,PRKAB2
PI3K/AKT Signaling	3,41E00	2,11E-01	1,043	PPP2R4,GSK3A,MAP2K1,PIK3CB,PPP2R5C,INPP5B,MAPK8IP1,INPP5K,GRB2,PPP2CB,TSC1,HSP90AA1,PPP2CA,RPS6KB2,PPP2R5B,GDF15,YWHAG,AKT2,RELA,NRAS,GAB2,MAP2K2,EIF4E,HSP90AB1,FOXO3,RRAS
tRNA Charging	3,34E00	3,08E-01	NaN	VARS2,GARS,EPRS,YARS,CARS2,TARS,CARS,FARSB,VARS,SARS2,WARS,EARS2
HIPPO signaling	3,3E00	2,33E-01	-0,905	PPP2R5B,YWHAG,NF2,PPP2R4,PPP1R7,PPP1CA,YAP1,SMAD4,BTRC,WWC1,PPP2R5C,SMAD5,RASSF1,TP53BP2,SKP2,PPP2CB,TEAD1,DLG2,PPP2CA,PPP1R11
Germ Cell-Sertoli Cell Junction Signaling	3,24E00	1,94E-01	NaN	CDC42,MLLT4,TUBG1,TUBA1C,MAP2K1,PIK3CB,ZYX,ACTG1,PLS1,MAP2K3,MAP3K11,TUBB,PAK1,ATM,PXN,CFL2,TUBB4B,RHOA,TGFBR2,NRAS,MAP3K2,GSN,RHOB,MYO7A,MAP2K2,TUBA1B,BCAR1,TUBA4A,KEAP1,RHOF,RRAS
Breast Cancer Regulation by Stathmin1	3,11E00	1,83E-01	NaN	E2F6,CDC42,CALM1 (includes others),PPP2R4,PPP1R7,TUBG1,CAMK2D,PRKAG2,TUBA1C,MAP2K1,ROCK2,PIK3CB,PPP2R5C,GRB2,PPP2CB,PRKAR1B,ROCK1,PPP2CA,PRKAR2A,PPP1R11,PLCB1,PPP2R5B,TUBB,PAK1,ATM,PPP1CA,TUBB4B,RHOA,GNB2,NRAS,GNG5,MAP2K2,TUBA1B,TUBA4A,RRAS
autophagy	3,07E00	3,06E-01	NaN	SQSTM1,ATG5,VPS18,ATG16L1,STX17,WIPI1,ATG10,VPS33A,ATG4B,BECN1,MAP1LC3B
FAK Signaling	2,82E00	2,18E-01	NaN	TLN1,TNS1,PAK1,ATM,PXN,GIT2,CAPN8,MAP2K1,CAPN10,PIK3CB,AKT2,NRAS,ACTG1,MAP2K2,GRB2,BCAR1,CRK,RRAS,CAPNS1
NGF Signaling	2,81E00	2,06E-01	0,000	RPS6KB2,CDC42,MAP3K11,ATM,MAP2K1,ROCK2,PIK3CB,AKT2,RELA,RHOA,NRAS,CREB5,CREB3,PTPN11,MAP3K2,TRIO,MAP2K2,GRB2,ROCK1,CRK,SMPD4,RRAS
Actin Nucleation by ARP-WASP Complex	2,8E00	2,5E-01	2,309	CDC42,ARPC5L,ROCK2,PPP1R12B,RHOA,BAIAP2,ARPC5,NRAS,RHOB,GRB2,ROCK1,RHOF,RRAS,NCK1
DNA Double-Strand Break Repair by Non-Homologous End Joining	2,72E00	4,29E-01	NaN	RAD50,XRCC5,ATM,PRKDC,WRN,NBN
14-3-3-mediated Signaling	2,64E00	1,97E-01	0,000	PLCB1,YWHAG,TUBB,ATM,TUBG1,YAP1,GSK3A,TUBA1C,MAP2K1,CBL,PIK3CB,AKT2,TUBB4B,PLCD3,NRAS,STK11,MAP2K2,TUBA1B,GRB2,TUBA4A,MAPT,TSC1,RRAS
Ephrin Receptor Signaling	2,63E00	1,78E-01	1,732	CDC42,GNAO1,MAP2K1,ARPC5L,ROCK2,ARPC5,CREB3,PTPN11,GRB2,ABI1,ROCK1,CRK,SDCBP,RAPGEF1,NCK1,VEGFA,CRKL,PAK1,GRINA,PXN,NGEF,AKT2,CFL2,RHOA,GNB2,NRAS,GNG5,CREB5,MAP2K2,BCAR1,RRAS
Renal Cell Carcinoma Signaling	2,61E00	2,25E-01	-0,535	CDC42,VEGFA,PAK1,ATM,MAP2K1,PIK3CB,AKT2,NRAS,PTPN11,MAP2K2,GRB2,MET,CRK,RAPGEF1,RRAS,RBX1
Nucleotide Excision Repair Pathway	2,6E00	2,86E-01	NaN	ERCC1,RAD23B,RPA2,CDK7,POLR2A,POLR2F,ERCC5,POLR2I,GTF2H4,ERCC6
Epithelial Adherens Junction Signaling	2,59E00	1,85E-01	NaN	CDC42,MLLT4,TUBG1,TUBA1C,ARPC5L,ZYX,ARPC5,MYH14,ACTG1,MET,CRK,TCF7L2,RAPGEF1,TCF3,PTPRM,TUBB,AKT2,TUBB4B,RHOA,BAIAP2,TGFBR2,NRAS,MYO7A,TUBA1B,TUBA4A,KEAP1,RRAS
VEGF Signaling	2,53E00	2,07E-01	1,069	EIF2S1,VEGFA,ATM,PXN,EIF2B3,MAP2K1,ROCK2,PIK3CB,AKT2,NRAS,EIF2S2,ACTG1,PTPN11,MAP2K2,GRB2,ROCK1,EIF2B4,RRAS,FOXO3
Mitotic Roles of Polo-Like Kinase	2,52E00	2,27E-01	-1,414	PPP2R5B,PPP2R4,KIF11,WEE1,ANAPC11,PPP2R5C,ANAPC10,SLK,ANAPC5,PPP2CB,HSP90AB1,HSP90AA1,ANAPC7,FBXO5,PPP2CA
Sertoli Cell-Sertoli Cell Junction Signaling	2,47E00	1,74E-01	NaN	CDC42,MLLT4,TUBG1,GSK3A,PRKAG2,TUBA1C,MAP2K1,SPTBN1,NOS1,ACTG1,PLS1,MPP6,PRKAR1B,MAP2K3,PRKAR2A,MAP3K11,TUBB,CLDN6,AKT2,TUBB4B,NRAS,MAP3K2,MYO7A,MAP2K2,CLDN23,TUBA1B,BCAR1,TUBA4A,SYMPK,KEAP1,RRAS
Role of CHK Proteins in Cell Cycle Checkpoint Control	2,41E00	2,36E-01	-0,632	E2F6,PPP2R5B,RAD50,PPP2R4,ATM,MDC1,PCNA,PPP2R5C,NBN,PPP2CB,ATMIN,PPP2CA,CHEK1
B Cell Receptor Signaling	2,34E00	1,72E-01	1,300	CDC42,CALM1 (includes others),CAMK2D,GSK3A,MAP2K1,PIK3CB,MALT1,INPP5B,BCL10,CREB3,PTPN11,INPP5K,GRB2,MAP2K3,RAP2B,RPS6KB2,TCF3,MAP3K11,ATM,AKT2,CFL2,RELA,BCL6,NRAS,GAB2,PPP3R1,CREB5,MAP3K2,MAP2K2,RRAS
p38 MAPK Signaling	2,31E00	1,88E-01	0,229	RPS6KB2,MAPKAPK5,ATF1,MKNK2,H3F3A/H3F3B,MEF2BNB-MEF2B,PLA2G6,TRADD,MAX,TGFBR2,SRF,CREB5,DUSP1,CREB3,MKNK1,DDIT3,MAP2K3,TAB1,PLA2G12A,MEF2B,MAPT,IRAK2
Amyloid Processing	2,24E00	2,35E-01	-0,447	CSNK1A1,CSNK2B,PSENEN,PRKAR1B,APP,MAPT,PRKAG2,CAPN8,CAPN10,AKT2,CAPNS1,PRKAR2A
phagosome maturation	2,17E00	1,83E-01	NaN	ATP6V1D,DYNC1H1,VPS37A,VPS18,TUBB,RILP,TUBG1,ATP6V1A,TUBA1C,TUBB4B,GPAA1,VTI1A,NOS1,PRDX5,VPS33A,TUBA1B,VPS28,TUBA4A,TCTE3,ATP6V0B,DYNC1LI2,DYNLL1
JAK/Stat Signaling	2,14E00	2,08E-01	-1,291	SOCS5,PIAS2,SOCS4,ATM,SOCS2,MAP2K1,PIK3CB,AKT2,RELA,NRAS,PTPN11,MAP2K2,GRB2,SOCS1,RRAS
Chronic Myeloid Leukemia Signaling	2,12E00	1,94E-01	NaN	E2F6,CRKL,ATM,HDAC3,SMAD4,MAP2K1,PIK3CB,AKT2,RELA,NRAS,TGFBR2,GAB2,PTPN11,MAP2K2,GRB2,CRK,HDAC4,RRAS
Aldosterone Signaling in Epithelial Cells	2,06E00	1,71E-01	0,000	DNAJC11,HSPD1,DNAJB12,MAP2K1,PIK3CB,DNAJB2,DNAJC19,DNAJC9,DUSP1,HSPA8,PIP5K1A,HSP90AA1,PLCB1,PIP4K2C,DNAJC30,HSPB11,SLC9A1,ATM,DNAJC25,PLCD3,DNAJC3,HSPA9,MAP2K2,DNAJB11,ICMT,HSP90AB1
Ephrin A Signaling	2,01E00	2,29E-01	NaN	CDC42,PTPN11,PAK1,ATM,NGEF,BCAR1,ROCK1,ROCK2,PIK3CB,CFL2,RHOA
Tetrapyrrole Biosynthesis II	2,01E00	6E-01	NaN	ALAS1,UROS,ALAD
Remodeling of Epithelial Adherens Junctions	1,99E00	2,06E-01	2,236	TUBB,TUBG1,HGS,ARPC5L,TUBA1C,NME1,TUBB4B,ZYX,ARPC5,ACTG1,TUBA1B,MET,TUBA4A,ARF6
PPARα/RXRα Activation	1,98E00	1,64E-01	-0,392	NCOR2,PRKAA1,PPARA,BCL3,IRS1,PRKAG2,SMAD4,MAP2K1,CYP2C18,ACOX1,GRB2,ADIPOR2,PRKAR1B,MAP2K3,HSP90AA1,PRKAR2A,PLCB1,ACAA1,CLOCK,RELA,PLCD3,NR0B2,TGFBR2,NRAS,MAP2K2,MED23,HSP90AB1,RRAS,PRKAB2
Clathrin-mediated Endocytosis Signaling	1,96E00	1,62E-01	NaN	GAK,CDC42,HGS,ARPC5L,APOC1,ARRB2,CBL,PIK3CB,APOM,ARPC5,ACTG1,HSPA8,GRB2,MET,FGF11,RAB11B,TFRC,SH3GL1,VEGFA,CSNK2B,ATM,AP1G2,STON2,PICALM,PPP3R1,CLU,AP2S1,DAB2,AP2M1,ARF6
Actin Cytoskeleton Signaling	1,96E00	1,57E-01	1,219	CDC42,MAP2K1,ARPC5L,ROCK2,PIK3CB,ARPC5,MYH14,PFN1,ACTG1,TRIO,GRB2,PIP5K1A,ROCK1,CRK,FGF11,PIP4K2C,DIAPH1,TLN1,CRKL,SLC9A1,PAK1,ATM,PXN,CFL2,BRK1,PPP1R12B,RHOA,SSH1,BAIAP2,NRAS,GSN,MAP2K2,BCAR1,RRAS
Superpathway of Inositol Phosphate Compounds	1,95E00	1,61E-01	NaN	NUDT9,ATP1A1,PPP2R4,PPP1R7,PIK3CB,INPP5B,DUSP23,PPTC7,DUSP1,TNS3,PTPN11,PPIP5K2,INPP5K,PIP5K1A,INPP5A,PLCB1,PIP4K2C,PPP2R5B,PTPRM,ATM,PPP1CA,IPMK,PLCD3,ITPK1,PI4K2B,PI4K2A,PPM1K,IP6K1,NT5C,NUDT15,PGAM5
Gluconeogenesis I	1,91E00	2,8E-01	NaN	ENO3,PGAM1,ME3,ENO4,FBP1,ALDOA,MDH1
CDK5 Signaling	1,84E00	1,82E-01	0,000	PPP2R5B,PPP2R4,PPP1R7,PPP1CA,PRKAG2,MAP2K1,LAMA5,PPP2R5C,NRAS,MAP2K2,PPP2CB,FOSB,PRKAR1B,MAPT,RRAS,PPP2CA,PRKAR2A,PPP1R11
Telomerase Signaling	1,84E00	1,82E-01	-0,258	PPP2R5B,PPP2R4,ATM,HDAC3,MAP2K1,PIK3CB,AKT2,PPP2R5C,NRAS,MAP2K2,GRB2,PPP2CB,HDAC4,HSP90AB1,HSP90AA1,RRAS,TPP1,PPP2CA
Molecular Mechanisms of Cancer	1,83E00	1,42E-01	NaN	E2F6,CDC42,LRP5,PRKAG2,SMAD4,MAP2K1,CYCS,PIK3CB,NBN,PRKAR1B,NF1,PRKAR2A,FZD4,TGFBR2,NRAS,RALBP1,SMAD5,RHOB,PSENEN,CDKN2B,BBC3,GNAO1,CAMK2D,IRS1,GSK3A,MAX,CBL,RAPGEF3,PTPN11,GRB2,BMP6,MAP2K3,RAP2B,CRK,RAPGEF1,PRKDC,PLCB1,TCF3,CDK7,PAK1,ATM,RBPJ,AKT2,RHOA,RELA,GAB2,MAP2K2,TAB1,RHOF,RRAS,CHEK1,DIABLO
Telomere Extension by Telomerase	1,81E00	3,33E-01	NaN	PINX1,HNRNPA1,RAD50,XRCC5,NBN
Fcγ Receptor-mediated Phagocytosis in Macrophages and Monocytes	1,79E00	1,83E-01	1,213	RPS6KB2,CDC42,TLN1,PAK1,PXN,PLA2G6,ARPC5L,CBL,AKT2,ARPC5,GAB2,ACTG1,PIP5K1A,CRK,ARF6,RAB11B,NCK1
Cardiac Hypertrophy Signaling	1,76E00	1,52E-01	2,121	CALM1 (includes others),GNAO1,EIF2B3,IRS1,PRKAG2,MAP2K1,ROCK2,PIK3CB,GRB2,PRKAR1B,ROCK1,MAP2K3,MEF2B,PRKAR2A,PLCB1,MAP3K11,ATM,MEF2BNB-MEF2B,PLCD3,RHOA,GNB2,TGFBR2,NRAS,GNG5,SRF,PPP3R1,MAP3K2,RHOB,MAP2K2,TAB1,EIF4E,EIF2B4,RHOF,RRAS
Cholecystokinin/Gastrin-mediated Signaling	1,75E00	1,78E-01	1,886	PLCB1,PXN,MEF2BNB-MEF2B,MAP2K1,ROCK2,RHOA,NRAS,CREM,SRF,RHOB,MAP2K2,GRB2,BCAR1,ROCK1,MAP2K3,MEF2B,RHOF,RRAS
Ceramide Signaling	1,73E00	1,88E-01	0,535	PPP2R5B,PPP2R4,ATM,CYCS,MAP2K1,PIK3CB,AKT2,PPP2R5C,RELA,NRAS,PPP2CB,SMPD4,RRAS,PPP2CA,DIABLO
Gap Junction Signaling	1,7E00	1,61E-01	NaN	CSNK1A1,TUBG1,CSNK1G2,PRKAG2,TUBA1C,MAP2K1,PIK3CB,ACTG1,GRB2,PRKAR1B,PRKAR2A,PLCB1,TUBB,DBN1,ATM,AKT2,TUBB4B,PLCD3,NRAS,PPP3R1,MAP3K2,MAP2K2,TUBA1B,TUBA4A,RRAS
IL-2 Signaling	1,69E00	2,08E-01	-1,265	NRAS,PTPN11,CSNK2B,ATM,MAP2K2,GRB2,SOCS1,MAP2K1,PIK3CB,AKT2,RRAS
Neuroprotective Role of THOP1 in Alzheimer's Disease	1,68E00	2,25E-01	NaN	IDE,NFYA,THOP1,PRKAR1B,SERPINA3,APP,MAPT,PRKAG2,PRKAR2A
FLT3 Signaling in Hematopoietic Progenitor Cells	1,68E00	1,89E-01	-0,535	ATM,MAP2K1,CBL,PIK3CB,AKT2,NRAS,GAB2,CREB5,CREB3,PTPN11,MAP2K2,GRB2,EIF4E,RRAS
PTEN Signaling	1,67E00	1,69E-01	-0,229	RPS6KB2,CDC42,CSNK2B,GSK3A,MAP2K1,CBL,PIK3CB,AKT2,MAST2,IGF2R,RELA,NRAS,TGFBR2,INPP5B,INPP5K,MAP2K2,GRB2,BCAR1,RRAS,FOXO3
Role of JAK2 in Hormone-like Cytokine Signaling	1,65E00	2,35E-01	NaN	SH2B3,SOCS5,PTPN11,SOCS4,SOCS1,IRS1,SOCS2,SH2B1
NRF2-mediated Oxidative Stress Response	1,65E00	1,56E-01	-0,775	SQSTM1,HACD3,DNAJC11,MAFK,NQO2,DNAJB12,MAP2K1,PIK3CB,DNAJB2,DNAJC19,DNAJC9,ACTG1,MAFG,MAP2K3,GCLC,ATM,AKR7A2,DNAJC3,NRAS,MAP2K2,DNAJB11,AKR1A1,KEAP1,GCLM,RRAS,RBX1,EIF2AK3,HERPUD1
Rac Signaling	1,63E00	1,73E-01	0,728	PIP4K2C,CDC42,MAP3K11,PAK1,ATM,ARPC5L,MAP2K1,PIK3CB,BRK1,CFL2,RELA,RHOA,BAIAP2,ARPC5,NRAS,MAP2K2,PIP5K1A,RRAS
PI3K Signaling in B Lymphocytes	1,62E00	1,65E-01	-1,414	PLCB1,CALM1 (includes others),ATF1,CAMK2D,IRS1,MAP2K1,CBL,PIK3CB,AKT2,RELA,ATF3,PLCD3,MALT1,NRAS,PLEKHA3,BCL10,PPP3R1,MAP2K2,ATF5,RRAS,FOXO3
Mechanisms of Viral Exit from Host Cells	1,61E00	2,2E-01	NaN	VPS4A,SH3GL1,CHMP2B,ACTG1,CHMP2A,CHMP4B,VPS36,VPS28,CHMP3
Tight Junction Signaling	1,57E00	1,56E-01	NaN	CDC42,MLLT4,CASK,PPP2R4,PRKAG2,PPP2R5C,MYH14,VTI1A,ACTG1,CPSF1,PPP2CB,PRKAR1B,PPP2CA,HSF1,PRKAR2A,PPP2R5B,CLDN6,AKT2,RELA,RHOA,GPAA1,TGFBR2,CLDN23,VAPA,SYMPK,STX4
γ-linolenate Biosynthesis II (Animals)	1,57E00	2,94E-01	NaN	ACSL3,SLC27A4,FADS1,SLC27A5,FADS2
Melanocyte Development and Pigmentation Signaling	1,55E00	1,79E-01	-0,258	RPS6KB2,ATM,PRKAG2,MAP2K1,PIK3CB,NRAS,CREB5,CREB3,PTPN11,MAP2K2,GRB2,PRKAR1B,CRK,RRAS,PRKAR2A
Cell Cycle: G2/M DNA Damage Checkpoint Regulation	1,53E00	2,04E-01	-1,134	PPM1D,YWHAG,CDK7,ATM,SKP2,CKS2,BTRC,PRKDC,WEE1,CHEK1
Inositol Pyrophosphates Biosynthesis	1,53E00	4,29E-01	NaN	PPIP5K2,IP6K1,IPMK
ERK5 Signaling	1,53E00	1,9E-01	-0,302	RPS6KB2,NRAS,YWHAG,CREB5,PTPN11,CREB3,MAP3K2,MEF2BNB-MEF2B,MEF2B,RRAS,FOXO3,IL6ST
Diphthamide Biosynthesis	1,51E00	6,67E-01	NaN	DPH6,DPH5
Glutathione Biosynthesis	1,51E00	6,67E-01	NaN	GCLC,GCLM
1D-myo-inositol Hexakisphosphate Biosynthesis V (from Ins(1,3,4)P3)	1,51E00	6,67E-01	NaN	ITPK1,IPMK
Cyclins and Cell Cycle Regulation	1,5E00	1,79E-01	0,000	E2F6,PPP2R5B,CDK7,PPP2R4,ATM,HDAC3,BTRC,WEE1,PPP2R5C,SKP2,CDKN2B,PPP2CB,HDAC4,PPP2CA
Dopamine Receptor Signaling	1,5E00	1,79E-01	0,816	PPP2R5B,SMOX,PPP2R4,PPP1R7,PPP1CA,IL4I1,PRKAG2,PPP2R5C,QDPR,PPP2CB,PRKAR1B,PPP2CA,PRKAR2A,PPP1R11
IL-3 Signaling	1,49E00	1,83E-01	NaN	CRKL,PAK1,ATM,MAP2K1,PIK3CB,AKT2,NRAS,GAB2,PPP3R1,MAP2K2,GRB2,RAPGEF1,RRAS
Glucocorticoid Receptor Signaling	1,48E00	1,42E-01	NaN	NCOR2,PBRM1,POLR2A,PRKAA1,POLR2F,TAF12,PRKAG2,SMAD4,MAP2K1,TAF5,PIK3CB,GTF2H4,HMGB1,DUSP1,HSPA8,GRB2,TAF6,GTF2E1,POLR2I,GTF2E2,HSP90AA1,PCK2,CDK7,SMARCD1,ATM,AKT2,RELA,TGFBR2,NRAS,HSPA9,PPP3R1,MAP2K2,IL5,TAB1,SERPINE1,HSP90AB1,FOXO3,RRAS,PRKAB2
Assembly of RNA Polymerase II Complex	1,48E00	2E-01	NaN	CDK7,POLR2A,TAF12,POLR2F,TAF6,GTF2E1,POLR2I,TAF5,GTF2E2,GTF2H4
Paxillin Signaling	1,47E00	1,68E-01	0,775	CDC42,TLN1,PAK1,ATM,ITGAE,PXN,GIT2,PIK3CB,ITGA7,NRAS,ACTG1,GRB2,BCAR1,CRK,ARF6,RRAS,NCK1
Mitochondrial Dysfunction	1,46E00	1,52E-01	NaN	COX5A,NDUFA12,CPT1A,CYCS,PRDX3,ATP5O,UQCR11,NDUFS5,UQCRFS1,SDHC,PARK2,HSD17B10,COX4I1,PARK7,COX7A2L,APP,NDUFB8,NDUFV1,NDUFAB1,NDUFB10,NDUFB6,PRDX5,PSENEN,COX6A1,NDUFA11,UQCRB
Acute Myeloid Leukemia Signaling	1,46E00	1,77E-01	-0,277	RPS6KB2,PML,TCF3,ATM,MAP2K1,PIK3CB,AKT2,RELA,NRAS,MAP2K2,GRB2,MAP2K3,TCF7L2,RRAS
Oxidative Phosphorylation	1,45E00	1,65E-01	NaN	COX4I1,COX7A2L,COX5A,NDUFA12,NDUFB8,NDUFV1,CYCS,NDUFAB1,NDUFB10,NDUFB6,ATP5O,UQCR11,COX6A1,NDUFS5,NDUFA11,UQCRFS1,SDHC,UQCRB
SAPK/JNK Signaling	1,45E00	1,7E-01	0,000	CDC42,MAP3K11,CRKL,ATM,MAPK8IP3,IRS1,TRADD,PIK3CB,NRAS,GNG5,MAPK8IP1,MAP3K2,GRB2,TAB1,CRK,RRAS
Hypoxia Signaling in the Cardiovascular System	1,43E00	1,85E-01	1,633	UBE2D4,COPS5,CREB5,VEGFA,CREB3,ATM,LDHA,HSP90AB1,HSP90AA1,UBE2D3,UBE2D2,P4HB
Mouse Embryonic Stem Cell Pluripotency	1,41E00	1,68E-01	0,000	TCF3,ATM,SMAD4,MAP2K1,PIK3CB,AKT2,IL6ST,FZD4,NRAS,SMAD5,PTPN11,MAP2K2,GRB2,TAB1,TCF7L2,RRAS
Prolactin Signaling	1,4E00	1,78E-01	-1,387	SOCS5,SOCS4,ATM,IRS1,SOCS2,MAP2K1,PIK3CB,NRAS,PTPN11,MAP2K2,GRB2,SOCS1,RRAS
Ephrin B Signaling	1,4E00	1,78E-01	1,000	CDC42,GNAO1,PAK1,PXN,CAP1,ROCK2,CBL,CFL2,RHOA,GNB2,GNG5,ABI1,ROCK1
PXR/RXR Activation	1,39E00	1,82E-01	NaN	PCK2,IGFBP1,ALAS1,CPT1A,PPARA,PRKAR1B,PRKAG2,AKT2,FOXO3,RELA,NR0B2,PRKAR2A
Angiopoietin Signaling	1,39E00	1,82E-01	-0,632	NRAS,PTPN11,PAK1,ATM,GRB2,IKBKAP,CRK,PIK3CB,AKT2,RRAS,NCK1,RELA
Glycolysis I	1,38E00	2,4E-01	NaN	PFKP,ENO3,PGAM1,ENO4,FBP1,ALDOA
CNTF Signaling	1,37E00	1,92E-01	-0,632	RPS6KB2,NRAS,PTPN11,ATM,MAP2K2,GRB2,MAP2K1,PIK3CB,RRAS,IL6ST
Synaptic Long Term Potentiation	1,37E00	1,6E-01	1,147	PLCB1,CALM1 (includes others),GRINA,PPP1R7,PPP1CA,CAMK2D,PRKAG2,MAP2K1,RAPGEF3,PLCD3,NRAS,CREB5,PPP3R1,CREB3,MAP2K2,PRKAR1B,RRAS,PRKAR2A,PPP1R11
p70S6K Signaling	1,37E00	1,6E-01	0,000	PLCB1,PPP2R5B,F2RL1,YWHAG,PPP2R4,ATM,IRS1,MAP2K1,PIK3CB,AKT2,PPP2R5C,PLCD3,NRAS,MAP2K2,GRB2,PPP2CB,MAPT,RRAS,PPP2CA
1D-myo-inositol Hexakisphosphate Biosynthesis II (Mammalian)	1,37E00	2,63E-01	NaN	ITPK1,INPP5B,INPP5K,IPMK,INPP5A
Fatty Acid β-oxidation I	1,34E00	2,19E-01	NaN	HSD17B10,HSD17B4,ACSL3,SLC27A4,SLC27A5,ACAA1,SCP2
Neurotrophin/TRK Signaling	1,34E00	1,79E-01	0,000	NRAS,CDC42,CREB5,PTPN11,CREB3,ATM,MAP2K2,GRB2,MAP2K3,MAP2K1,PIK3CB,RRAS
Prostate Cancer Signaling	1,34E00	1,71E-01	NaN	SRD5A1,ATM,MAP2K1,PIK3CB,AKT2,RELA,NRAS,CREB5,CREB3,MAP2K2,GRB2,HSP90AB1,HSP90AA1,RRAS
HGF Signaling	1,33E00	1,62E-01	0,243	CDC42,MAP3K11,CRKL,PAK1,ATM,PXN,MAP2K1,PIK3CB,AKT2,NRAS,PTPN11,MAP3K2,MAP2K2,GRB2,MET,RAPGEF1,RRAS
D-myo-inositol (1,4,5)-Trisphosphate Biosynthesis	1,31E00	2,31E-01	NaN	PLCB1,PIP4K2C,PI4K2B,PI4K2A,PIP5K1A,PLCD3
DNA Double-Strand Break Repair by Homologous Recombination	1,29E00	2,86E-01	NaN	RAD52,RAD50,ATM,NBN
Ubiquinol-10 Biosynthesis (Eukaryotic)	1,29E00	2,86E-01	NaN	BCKDHA,BCKDHB,CYP2E1,MICAL3
Phenylalanine Degradation IV (Mammalian, via Side Chain)	1,29E00	2,86E-01	NaN	SMOX,IL4I1,HPD,AASDH
Regulation of Actin-based Motility by Rho	1,28E00	1,65E-01	1,604	PIP4K2C,CDC42,PAK1,ARPC5L,PPP1R12B,RHOA,BAIAP2,ARPC5,PFN1,GSN,RHOB,ARHGDIA,PIP5K1A,ROCK1,RHOF
RhoA Signaling	1,28E00	1,56E-01	1,886	PIP4K2C,ARHGAP5,NGEF,ARPC5L,ROCK2,SEPT2,CFL2,PPP1R12B,RHOA,RAPGEF6,BAIAP2,PLXNA1,ARPC5,CDC42EP1,PFN1,ACTG1,SEPT9,PIP5K1A,ROCK1
BMP signaling pathway	1,28E00	1,71E-01	0,277	PRKAG2,SMAD4,MAP2K1,RELA,NRAS,SMAD5,MAP2K2,GRB2,BMP6,PRKAR1B,TAB1,RRAS,PRKAR2A
Unfolded protein response	1,28E00	1,85E-01	NaN	INSIG1,HSPA9,DNAJC3,SREBF1,HSPA8,UBXN4,DDIT3,MBTPS1,EIF2AK3,P4HB
AMPK Signaling	1,28E00	1,46E-01	0,426	PFKP,PPM1D,PBRM1,PRKAA1,PPP2R4,CPT1A,IRS1,PRKAG2,PIK3CB,PPP2R5C,STK11,CREB3,PPP2CB,PRKAR1B,MAP2K3,TSC1,PPP2CA,PRKAR2A,PCK2,PPP2R5B,SMARCD1,ATM,AKT2,CREB5,FOXO3,PRKAB2
Role of NFAT in Cardiac Hypertrophy	1,25E00	1,45E-01	0,816	CSNK1A1,CALM1 (includes others),CAMK2D,PRKAG2,MAP2K1,PIK3CB,GRB2,PRKAR1B,MAP2K3,MEF2B,HDAC4,PRKAR2A,PLCB1,ATM,MEF2BNB-MEF2B,HDAC3,AKT2,IL6ST,PLCD3,GNB2,NRAS,TGFBR2,GNG5,PPP3R1,MAP2K2,RRAS
Salvage Pathways of Pyrimidine Ribonucleotides	1,25E00	1,63E-01	NaN	CSNK1A1,CDK7,PAK1,PRKAA1,UPP1,CDK8,MAP2K1,NME1,AKT2,GRK5,UCKL1,MAP2K2,PRPF4B,MAP2K3,NME2
GM-CSF Signaling	1,24E00	1,77E-01	-0,333	NRAS,PPP3R1,PTPN11,ATM,MAP2K2,CAMK2D,GRB2,MAP2K1,PIK3CB,AKT2,RRAS
Branched-chain α-keto acid Dehydrogenase Complex	1,24E00	5E-01	NaN	BCKDHA,BCKDHB
Melatonin Degradation II	1,24E00	5E-01	NaN	SMOX,IL4I1
PDGF Signaling	1,24E00	1,69E-01	-1,387	CRKL,CSNK2B,ATM,MAP2K1,PIK3CB,NRAS,INPP5B,SRF,INPP5K,MAP2K2,GRB2,CRK,RRAS
Type II Diabetes Mellitus Signaling	1,22E00	1,55E-01	-1,265	SOCS5,SOCS4,PRKAA1,ATM,IRS1,SLC27A4,PRKAG2,SOCS2,TRADD,PIK3CB,AKT2,RELA,ACSL3,ADIPOR2,SOCS1,SLC27A5,SMPD4,PRKAB2
Sucrose Degradation V (Mammalian)	1,22E00	3,33E-01	NaN	KHK,ALDOA,GALM
Heme Biosynthesis II	1,22E00	3,33E-01	NaN	ALAS1,UROS,ALAD
Melatonin Signaling	1,22E00	1,71E-01	0,000	PLCB1,CALM1 (includes others),GNAO1,MAP2K2,CAMK2D,PRKAR1B,MAP2K3,PRKAG2,MAP2K1,RORA,PLCD3,PRKAR2A
3-phosphoinositide Biosynthesis	1,22E00	1,47E-01	NaN	PIP4K2C,PPP2R5B,PTPRM,NUDT9,ATP1A1,PPP2R4,ATM,PPP1R7,PPP1CA,PIK3CB,ITPK1,PI4K2B,DUSP23,PPTC7,PI4K2A,DUSP1,PPM1K,TNS3,PTPN11,PIP5K1A,NT5C,NUDT15,PGAM5
Pyrimidine Deoxyribonucleotides De Novo Biosynthesis I	1,2E00	2,38E-01	NaN	RRM1,NME1,RRM2B,NME2,DTYMK
Endoplasmic Reticulum Stress Pathway	1,2E00	2,38E-01	NaN	EIF2S1,DNAJC3,DDIT3,MBTPS1,EIF2AK3
Estrogen-Dependent Breast Cancer Signaling	1,2E00	1,75E-01	NaN	NRAS,HSD17B10,CREB5,CREB3,HSD17B4,ATM,HSD17B12,PIK3CB,AKT2,RRAS,RELA
Role of PI3K/AKT Signaling in the Pathogenesis of Influenza	1,2E00	1,75E-01	0,707	CRKL,KPNA3,IRF3,ATM,MAP2K2,CRK,MAP2K1,PIK3CB,AKT2,IFNAR1,RELA
CCR3 Signaling in Eosinophils	1,2E00	1,54E-01	NaN	PLCB1,CALM1 (includes others),PAK1,ATM,PLA2G6,MAP2K1,ROCK2,PIK3CB,CFL2,PPP1R12B,RHOA,GNB2,NRAS,GNG5,MAP2K2,ROCK1,PLA2G12A,RRAS
PEDF Signaling	1,18E00	1,69E-01	0,000	NRAS,TCF12,SRF,ATM,ZEB1,ROCK1,ROCK2,PIK3CB,AKT2,RRAS,RELA,RHOA
Cell Cycle Regulation by BTG Family Proteins	1,16E00	2E-01	NaN	E2F6,PPP2R5B,PPP2R4,PPP2CB,CNOT7,PPP2R5C,PPP2CA
Pyridoxal 5'-phosphate Salvage Pathway	1,16E00	1,72E-01	NaN	CSNK1A1,GRK5,CDK7,PAK1,PRKAA1,MAP2K2,PRPF4B,MAP2K3,CDK8,MAP2K1,AKT2
Cell Cycle: G1/S Checkpoint Regulation	1,16E00	1,72E-01	1,000	E2F6,GNL3,RPL5,ATM,SKP2,CDKN2B,HDAC4,HDAC3,SMAD4,BTRC,MAX
TGF-β Signaling	1,16E00	1,61E-01	0,577	CDC42,SMAD4,MAP2K1,ZFYVE9,RNF111,NRAS,TGFBR2,SMAD5,MAP2K2,GRB2,MAP2K3,TAB1,SERPINE1,RRAS
Protein Kinase A Signaling	1,15E00	1,3E-01	1,543	CNGB1,PRKAG2,SMAD4,MAP2K1,ROCK2,ANAPC5,CREB3,DUSP18,PRKAR1B,AKAP1,PRKAR2A,PTPRM,YWHAG,AKAP2,ATF1,H3F3A/H3F3B,ANAPC11,PLCD3,GNB2,ANAPC10,TGFBR2,PPP3R1,CREB5,FLNB,TDP2,CALM1 (includes others),PPP1R7,CAMK2D,GSK3A,CREM,DUSP1,PDE7A,PTPN11,ROCK1,TCF7L2,ANAPC7,PPP1R11,PLCB1,TCF3,PPP1CA,AKAP8,PXN,PTPN3,DUSP22,RHOA,RELA,GNG5,PTPRK,MAP2K2,APEX1
Regulation of Cellular Mechanics by Calpain Protease	1,14E00	1,75E-01	-1,134	NRAS,CNGB1,TLN1,PXN,GRB2,CAST,CAPN8,CAPN10,RRAS,CAPNS1
Polyamine Regulation in Colon Cancer	1,13E00	2,27E-01	NaN	OAZ1,MXD1,OAZ2,MAX,PSME3
CTLA4 Signaling in Cytotoxic T Lymphocytes	1,12E00	1,59E-01	NaN	PPP2R5B,PPP2R4,ATM,AP1M1,PIK3CB,AKT2,PPP2R5C,AP1G2,PTPN11,PPP2CB,GRB2,AP2S1,AP2M1,PPP2CA
Non-Small Cell Lung Cancer Signaling	1,12E00	1,69E-01	-1,265	NRAS,RASSF1,ATM,MAP2K2,GRB2,RXRB,MAP2K1,PIK3CB,AKT2,RRAS,FOXO3
ILK Signaling	1,11E00	1,41E-01	2,200	FLNB,CDC42,RSU1,PPP2R4,IRS1,GSK3A,TESK1,PIK3CB,PPP2R5C,MYH14,ACTG1,CREB3,PPP2CB,PPP2CA,PPP2R5B,VEGFA,ATM,PXN,PARVB,AKT2,CFL2,RELA,RHOA,CREB5,RHOB,RHOF
LPS-stimulated MAPK Signaling	1,11E00	1,64E-01	1,155	NRAS,CDC42,SRF,PAK1,ATF1,ATM,MAP2K2,MAP2K3,MAP2K1,PIK3CB,RRAS,RELA
Glycine Betaine Degradation	1,1E00	3E-01	NaN	SRR,BHMT2,DMGDH
Dopamine-DARPP32 Feedback in cAMP Signaling	1,1E00	1,43E-01	1,000	PLCB1,PPP2R5B,CSNK1A1,CALM1 (includes others),ATF1,PPP2R4,GRINA,PPP1R7,PPP1CA,CSNK1G2,PRKAG2,PPP2R5C,PLCD3,CREM,NOS1,CREB5,PPP3R1,CREB3,PPP2CB,PRKAR1B,PPP2CA,PRKAR2A,PPP1R11
Hereditary Breast Cancer Signaling	1,08E00	1,47E-01	NaN	RAD50,PBRM1,SMARCD1,POLR2A,ATM,TUBG1,POLR2F,FAAP100,HDAC3,PIK3CB,AKT2,WEE1,NBN,NRAS,POLR2I,HDAC4,NPM1,RRAS,CHEK1
Axonal Guidance Signaling	1,08E00	1,27E-01	NaN	CDC42,TUBG1,PRKAG2,TUBA1C,MAP2K1,ROCK2,PIK3CB,ROBO3,ARPC5,COPS5,PRKAR1B,SDCBP,NCK1,PRKAR2A,ADAM9,VEGFA,CRKL,NGEF,SRGAP1,CFL2,ADAMTS1,TUBB4B,FZD4,PLCD3,GNB2,PLXNA1,NRAS,PPP3R1,TUBA1B,BCAR1,TUBA4A,GNAO1,ARPC5L,LNPEP,PFN1,PTPN11,MET,GRB2,BMP6,ROCK1,CRK,PAPPA2,PLCB1,TUBB,PAK1,ATM,PXN,AKT2,RHOA,BAIAP2,GNG5,MAP2K2,MKNK1,EIF4E,RRAS
Leptin Signaling in Obesity	1,07E00	1,62E-01	-1,134	PLCB1,PTPN11,ATM,MAP2K2,GRB2,PRKAR1B,PRKAG2,MAP2K1,PIK3CB,AKT2,PLCD3,PRKAR2A
ATM Signaling	1,06E00	1,69E-01	-1,134	TRIM28,CREB5,CBX5,RAD50,CREB3,ATM,MDC1,TDP1,NBN,CHEK1
p53 Signaling	1,06E00	1,53E-01	-0,302	PML,BBC3,ATM,JMY,PIK3CB,AKT2,PCNA,RRM2B,GNL3,STAG1,TP53BP2,PIDD1,PRKDC,TIGAR,CHEK1
Tetrahydrofolate Salvage from 5,10-methenyltetrahydrofolate	1,05E00	4E-01	NaN	MTHFD1L,MTHFD1
Serine Biosynthesis	1,05E00	4E-01	NaN	PSPH,UBAC2
Lysine Degradation II	1,05E00	4E-01	NaN	AASDH,AASDHPPT
Lysine Degradation V	1,05E00	4E-01	NaN	AASDH,AASDHPPT
Citrulline-Nitric Oxide Cycle	1,05E00	4E-01	NaN	NOS1,ASS1
Tyrosine Degradation I	1,05E00	4E-01	NaN	GSTZ1,HPD
Folate Polyglutamylation	1,05E00	4E-01	NaN	MTHFD1L,MTHFD1
Erythropoietin Signaling	1,05E00	1,64E-01	NaN	NRAS,ATM,MAP2K2,GRB2,SOCS1,MAP2K1,CBL,PIK3CB,AKT2,RRAS,RELA
Endometrial Cancer Signaling	1,04E00	1,73E-01	NaN	NRAS,ATM,MAP2K2,GRB2,MAP2K1,PIK3CB,AKT2,RRAS,FOXO3
IL-4 Signaling	1,04E00	1,6E-01	NaN	RPS6KB2,NRAS,INPP5B,HLA-DMA,INPP5K,ATM,GRB2,SOCS1,IRS1,PIK3CB,AKT2,RRAS
Mitochondrial L-carnitine Shuttle Pathway	1,02E00	2,35E-01	NaN	ACSL3,CPT1A,SLC27A4,SLC27A5
GDNF Family Ligand-Receptor Interactions	1,01E00	1,62E-01	NaN	NRTN,NRAS,CDC42,ATM,MAP2K2,GRB2,IRS1,MAP2K1,PIK3CB,RRAS,NCK1
IL-6 Signaling	1E00	1,47E-01	0,728	VEGFA,CSNK2B,ATM,MAP2K1,PIK3CB,AKT2,IL6ST,RELA,NRAS,SRF,PTPN11,MAP2K2,GRB2,SOCS1,MAP2K3,TAB1,RRAS
Semaphorin Signaling in Neurons	1E00	1,7E-01	NaN	PLXNA1,PAK1,RHOB,MET,ROCK1,ROCK2,RHOF,CFL2,RHOA
Cardiac β-adrenergic Signaling	9,84E-01	1,43E-01	1,069	PPP2R5B,TDP2,AKAP2,PPP2R4,AKAP8,PPP1R7,PPP1CA,PRKAG2,PPP2R5C,GNB2,GNG5,PDE7A,PPP2CB,PRKAR1B,APEX1,AKAP1,PPP2CA,PRKAR2A,PPP1R11
Acyl Carrier Protein Metabolism	9,78E-01	1E00	NaN	AASDHPPT
Phosphatidylethanolamine Biosynthesis III	9,78E-01	1E00	NaN	PTDSS2
Lanosterol Biosynthesis	9,78E-01	1E00	NaN	LSS
FGF Signaling	9,7E-01	1,53E-01	0,277	CRKL,ATM,MAP2K1,PIK3CB,AKT2,CREB5,PTPN11,CREB3,MET,GRB2,MAP2K3,CRK,FGF11
Regulation of the Epithelial-Mesenchymal Transition Pathway	9,6E-01	1,36E-01	NaN	SMAD4,MAP2K1,PIK3CB,mir-34,PTPN11,GRB2,MET,MAP2K3,FGF11,TCF7L2,BCL9,TCF3,ATM,RBPJ,ZEB1,AKT2,FZD4,RELA,RHOA,ESRP2,TGFBR2,NRAS,PSENEN,MAP2K2,RRAS
CD28 Signaling in T Helper Cells	9,5E-01	1,44E-01	1,000	CDC42,CALM1 (includes others),PAK1,ATM,ARPC5L,MAP2K1,PIK3CB,AKT2,RELA,MALT1,ARPC5,BCL10,PPP3R1,PTPN11,HLA-DMA,MAP2K2,GRB2
Role of BRCA1 in DNA Damage Response	9,41E-01	1,54E-01	0,000	E2F6,RBBP8,RAD50,PBRM1,SMARCD1,ATF1,ATM,BRE,FAAP100,MDC1,NBN,CHEK1
nNOS Signaling in Neurons	9,38E-01	1,7E-01	0,000	NOS1,CALM1 (includes others),PPP3R1,GRINA,CAPN8,CAPN10,CAPNS1,DLG2
P2Y Purigenic Receptor Signaling Pathway	9,26E-01	1,43E-01	0,500	PLCB1,ATM,PRKAG2,MAP2K1,PIK3CB,AKT2,RELA,PLCD3,GNB2,NRAS,GNG5,CREB5,CREB3,MAP2K2,PRKAR1B,RRAS,PRKAR2A
Thrombopoietin Signaling	9,24E-01	1,64E-01	-0,333	NRAS,GAB2,PTPN11,ATM,MAP2K2,GRB2,MAP2K1,PIK3CB,RRAS
Androgen Signaling	9,21E-01	1,44E-01	0,447	CDK7,CALM1 (includes others),POLR2A,GNAO1,POLR2F,PRKAG2,GTF2H4,RELA,GNB2,GNG5,PRKAR1B,GTF2E1,POLR2I,GTF2E2,HSP90AA1,PRKAR2A
Antiproliferative Role of Somatostatin Receptor 2	9,16E-01	1,59E-01	0,333	NRAS,GNG5,NOS1,PTPN11,ATM,MAP2K2,MAP2K1,PIK3CB,RRAS,GNB2
Thyroid Cancer Signaling	9,16E-01	1,75E-01	NaN	NRAS,TCF3,MAP2K2,RXRB,TCF7L2,MAP2K1,RRAS
Regulation of IL-2 Expression in Activated and Anergic T Lymphocytes	9,1E-01	1,52E-01	NaN	MALT1,TGFBR2,NRAS,CALM1 (includes others),BCL10,PPP3R1,MAP2K2,GRB2,SMAD4,MAP2K1,RRAS,RELA
BER pathway	9,05E-01	2,5E-01	NaN	FEN1,APEX1,PCNA
Selenocysteine Biosynthesis II (Archaea and Eukaryotes)	9,05E-01	3,33E-01	NaN	SARS2,SEPSECS
Rapoport-Luebering Glycolytic Shunt	9,05E-01	3,33E-01	NaN	PGAM1,TIGAR
HMGB1 Signaling	9,01E-01	1,42E-01	1,000	CDC42,ATM,MAP2K1,PIK3CB,AKT2,RELA,RHOA,NRAS,HMGB1,RHOB,MAP2K2,IL5,MAP2K3,SERPINE1,KAT2A,RHOF,RRAS
D-myo-inositol-5-phosphate Metabolism	9E-01	1,38E-01	NaN	PLCB1,PIP4K2C,PPP2R5B,PTPRM,NUDT9,ATP1A1,PPP2R4,PPP1R7,PPP1CA,PLCD3,ITPK1,DUSP23,PPTC7,DUSP1,PPM1K,TNS3,PTPN11,NT5C,NUDT15,PGAM5
GNRH Signaling	8,85E-01	1,4E-01	0,471	PLCB1,CDC42,MAP3K11,PAK1,CAMK2D,PRKAG2,MAP2K1,RELA,NRAS,CREB5,CREB3,MAP3K2,MAP2K2,GRB2,PRKAR1B,MAP2K3,RRAS,PRKAR2A
D-myo-inositol (1,4,5,6)-Tetrakisphosphate Biosynthesis	8,85E-01	1,4E-01	NaN	PPP2R5B,PTPRM,NUDT9,ATP1A1,PPP2R4,PPP1R7,PPP1CA,IPMK,ITPK1,DUSP23,PPTC7,DUSP1,PPM1K,TNS3,PTPN11,NT5C,NUDT15,PGAM5
D-myo-inositol (3,4,5,6)-tetrakisphosphate Biosynthesis	8,85E-01	1,4E-01	NaN	PPP2R5B,PTPRM,NUDT9,ATP1A1,PPP2R4,PPP1R7,PPP1CA,IPMK,ITPK1,DUSP23,PPTC7,DUSP1,PPM1K,TNS3,PTPN11,NT5C,NUDT15,PGAM5
CREB Signaling in Neurons	8,84E-01	1,35E-01	-0,243	PLCB1,CALM1 (includes others),POLR2A,GNAO1,ATM,POLR2F,CAMK2D,PRKAG2,MAP2K1,PIK3CB,AKT2,PLCD3,GNB2,NRAS,GNG5,CREB5,CREB3,MAP2K2,GRB2,PRKAR1B,POLR2I,RRAS,PRKAR2A
Lipid Antigen Presentation by CD1	8,82E-01	1,92E-01	NaN	AP1G2,PSAP,AP2S1,AP2M1,ARF6
D-myo-inositol (1,3,4)-trisphosphate Biosynthesis	8,79E-01	2,11E-01	NaN	INPP5B,INPP5K,IPMK,INPP5A
Glioblastoma Multiforme Signaling	8,78E-01	1,37E-01	0,943	E2F6,PLCB1,CDC42,TCF3,NF2,ATM,MAP2K1,PIK3CB,AKT2,FZD4,PLCD3,RHOA,NRAS,RHOB,MAP2K2,GRB2,TSC1,NF1,RHOF,RRAS
Apoptosis Signaling	8,56E-01	1,46E-01	-0,277	DFFA,CAPN8,CYCS,MAP2K1,CAPN10,ACIN1,RELA,NRAS,MAP2K2,ROCK1,RRAS,CAPNS1,DIABLO
STAT3 Pathway	8,5E-01	1,51E-01	-2,111	TGFBR2,NRAS,SOCS5,MAP3K11,SOCS4,MAP2K2,SOCS1,SOCS2,MAP2K1,RRAS,IGF2R
IL-9 Signaling	8,5E-01	1,76E-01	1,342	ATM,IRS1,BCL3,SOCS2,PIK3CB,RELA
Oncostatin M Signaling	8,5E-01	1,76E-01	0,000	NRAS,MAP2K2,GRB2,MAP2K1,RRAS,IL6ST
Pancreatic Adenocarcinoma Signaling	8,41E-01	1,42E-01	0,302	E2F6,CDC42,VEGFA,ATM,CYP2E1,SMAD4,MAP2K1,PIK3CB,AKT2,RELA,TGFBR2,RALBP1,MAP2K2,GRB2,CDKN2B
Melanoma Signaling	8,33E-01	1,67E-01	NaN	NRAS,ATM,MAP2K2,MAP2K1,PIK3CB,AKT2,RRAS
Fatty Acid Activation	8,25E-01	2,31E-01	NaN	ACSL3,SLC27A4,SLC27A5
Oleate Biosynthesis II (Animals)	8,25E-01	2,31E-01	NaN	UFSP1,FADS1,FADS2
Cholesterol Biosynthesis I	8,25E-01	2,31E-01	NaN	LSS,SC5D,DHCR7
Cholesterol Biosynthesis II (via 24,25-dihydrolanosterol)	8,25E-01	2,31E-01	NaN	LSS,SC5D,DHCR7
Cholesterol Biosynthesis III (via Desmosterol)	8,25E-01	2,31E-01	NaN	LSS,SC5D,DHCR7
Fc Epsilon RI Signaling	7,94E-01	1,39E-01	0,000	ATM,PLA2G6,MAP2K1,PIK3CB,AKT2,NRAS,INPP5B,PTPN11,INPP5K,MAP2K2,GRB2,IL5,MAP2K3,PLA2G12A,RRAS
fMLP Signaling in Neutrophils	7,94E-01	1,39E-01	1,604	PLCB1,CDC42,CALM1 (includes others),ATM,ARPC5L,MAP2K1,PIK3CB,RELA,GNB2,ARPC5,NRAS,GNG5,PPP3R1,MAP2K2,RRAS
Superpathway of Serine and Glycine Biosynthesis I	7,89E-01	2,86E-01	NaN	PSPH,UBAC2
Phosphatidylcholine Biosynthesis I	7,89E-01	2,86E-01	NaN	CHKB,CEPT1
Pregnenolone Biosynthesis	7,89E-01	2,86E-01	NaN	CYP2E1,MICAL3
Gα12/13 Signaling	7,8E-01	1,37E-01	1,500	CDC42,F2RL1,ATM,PXN,MEF2BNB-MEF2B,MAP2K1,ROCK2,PIK3CB,AKT2,RELA,RHOA,NRAS,MAP2K2,ROCK1,MEF2B,RRAS
Adipogenesis pathway	7,78E-01	1,34E-01	NaN	ATG5,CDK7,SREBF1,HDAC3,CLOCK,GTF2H4,FZD4,SIN3B,LPIN1,FBXW7,EZH2,KDM1A,SMAD5,NR1D2,DDIT3,KAT2A,RBBP4,HDAC4
VEGF Family Ligand-Receptor Interactions	7,65E-01	1,45E-01	-0,302	NRAS,VEGFA,ATM,MAP2K2,GRB2,PLA2G12A,PLA2G6,MAP2K1,PIK3CB,AKT2,RRAS
Acute Phase Response Signaling	7,62E-01	1,3E-01	0,000	TCF3,SOCS5,SOCS4,SERPINA3,SOCS2,MAP2K1,TRADD,PIK3CB,AKT2,IL6ST,RELA,NRAS,C2,PTPN11,HMOX2,MAP2K2,GRB2,SOCS1,MAP2K3,TAB1,SERPINE1,RRAS
Macropinocytosis Signaling	7,6E-01	1,47E-01	1,000	NRAS,CDC42,PAK1,ATM,MET,ABI1,ARF6,PIK3CB,RRAS,RHOA
CXCR4 Signaling	7,59E-01	1,32E-01	1,414	PLCB1,GNAO1,PAK1,ATM,PXN,MAP2K1,ROCK2,PIK3CB,AKT2,RHOA,GNB2,NRAS,GNG5,RHOB,MAP2K2,BCAR1,ROCK1,CRK,RHOF,RRAS
ErbB4 Signaling	7,56E-01	1,5E-01	-0,378	NRAS,PSENEN,ATM,MAP2K2,GRB2,YAP1,MAP2K1,PIK3CB,RRAS
CD27 Signaling in Lymphocytes	7,55E-01	1,54E-01	0,000	MAP3K11,MAP3K2,MAP2K2,MAP2K3,IKBKAP,CYCS,MAP2K1,RELA
PPAR Signaling	7,54E-01	1,4E-01	-0,832	NCOR2,PPARA,MAP2K1,SCAND1,RELA,NR0B2,NRAS,MAP2K2,GRB2,TAB1,HSP90AB1,HSP90AA1,RRAS
Role of Tissue Factor in Cancer	7,49E-01	1,36E-01	NaN	PLCB1,CDC42,F2RL1,VEGFA,PAK1,ATM,ARRB2,PIK3CB,AKT2,CFL2,NRAS,PTPN11,EIF4E,RRAS,P4HB
Role of MAPK Signaling in the Pathogenesis of Influenza	7,32E-01	1,45E-01	NaN	NRAS,MAP2K2,MAP2K3,PLA2G12A,PNPLA8,PLA2G6,PLB1,MAP2K1,AKT2,RRAS
Role of NFAT in Regulation of the Immune Response	7,27E-01	1,29E-01	-0,500	PLCB1,CSNK1A1,CALM1 (includes others),GNAO1,ATM,CSNK1G2,MEF2BNB-MEF2B,GSK3A,IKBKAP,MAP2K1,PIK3CB,AKT2,RELA,GNB2,NRAS,GNG5,PPP3R1,HLA-DMA,MAP2K2,GRB2,MEF2B,RRAS
3-phosphoinositide Degradation	7,11E-01	1,3E-01	NaN	PPP2R5B,PTPRM,NUDT9,ATP1A1,PPP2R4,PPP1R7,PPP1CA,ITPK1,INPP5B,DUSP23,PPTC7,DUSP1,PPM1K,TNS3,PTPN11,INPP5K,NT5C,NUDT15,PGAM5
Spliceosomal Cycle	7E-01	5E-01	NaN	U2AF1/U2AF1L5
UDP-D-xylose and UDP-D-glucuronate Biosynthesis	7E-01	5E-01	NaN	UXS1
All-trans-decaprenyl Diphosphate Biosynthesis	7E-01	5E-01	NaN	PDSS2
S-methyl-5'-thioadenosine Degradation II	7E-01	5E-01	NaN	MTAP
Alanine Degradation III	7E-01	5E-01	NaN	GPT
S-methyl-5-thio-α-D-ribose 1-phosphate Degradation	7E-01	5E-01	NaN	APIP
Alanine Biosynthesis II	7E-01	5E-01	NaN	GPT
Palmitate Biosynthesis I (Animals)	7E-01	5E-01	NaN	OXSM
L-glutamine Biosynthesis II (tRNA-dependent)	7E-01	5E-01	NaN	GATB
Fatty Acid Biosynthesis Initiation II	7E-01	5E-01	NaN	OXSM
Threonine Degradation II	7E-01	5E-01	NaN	GCAT
Adenine and Adenosine Salvage I	7E-01	5E-01	NaN	APRT
Role of JAK1 and JAK3 in γc Cytokine Signaling	6,98E-01	1,45E-01	NaN	NRAS,PTPN11,ATM,GRB2,SOCS1,IRS1,IL15RA,PIK3CB,RRAS
Histidine Degradation III	6,94E-01	2,5E-01	NaN	MTHFD1L,MTHFD1
Sphingomyelin Metabolism	6,94E-01	2,5E-01	NaN	SGMS1,SMPD4
Estrogen Biosynthesis	6,88E-01	1,58E-01	NaN	POR,HSD17B10,CYP2C18,HSD17B4,HSD17B12,CYP2E1
Small Cell Lung Cancer Signaling	6,79E-01	1,41E-01	NaN	NOS1,ATM,SKP2,CDKN2B,RXRB,CYCS,MAX,PIK3CB,AKT2,RELA
Chemokine Signaling	6,79E-01	1,41E-01	0,632	PLCB1,NRAS,CALM1 (includes others),MAP2K2,CAMK2D,MAP2K1,ROCK2,RRAS,PPP1R12B,RHOA
Neuregulin Signaling	6,74E-01	1,36E-01	-1,414	RPS6KB2,NRAS,PTPN11,CRKL,MAP2K2,GRB2,CRK,HSP90AB1,MAP2K1,HSP90AA1,AKT2,RRAS
G Beta Gamma Signaling	6,74E-01	1,36E-01	-0,302	NRAS,CDC42,GNG5,GNAO1,PAK1,GRB2,PRKAR1B,PRKAG2,AKT2,RRAS,PRKAR2A,GNB2
RANK Signaling in Osteoclasts	6,74E-01	1,36E-01	0,000	CALM1 (includes others),PPP3R1,MAP3K11,GSN,MAP3K2,ATM,MAP2K2,MAP2K1,CBL,PIK3CB,AKT2,RELA
UVA-Induced MAPK Signaling	6,74E-01	1,36E-01	0,905	PARP10,RPS6KB2,PLCB1,NRAS,PARP3,ATM,CYCS,SMPD4,PIK3CB,RRAS,PARP2,PLCD3
IL-15 Signaling	6,7E-01	1,43E-01	NaN	NRAS,ATM,MAP2K2,IL15RA,MAP2K1,PIK3CB,AKT2,RRAS,RELA
T Cell Receptor Signaling	6,63E-01	1,34E-01	NaN	CALM1 (includes others),ATM,MAP2K1,CBL,PIK3CB,RELA,MALT1,NRAS,BCL10,PPP3R1,MAP2K2,GRB2,RRAS
Docosahexaenoic Acid (DHA) Signaling	6,53E-01	1,54E-01	NaN	ATM,APP,GSK3A,CYCS,PIK3CB,AKT2
Virus Entry via Endocytic Pathways	6,51E-01	1,35E-01	NaN	FLNB,AP1G2,NRAS,CDC42,ACTG1,ATM,AP2S1,AP2M1,PIK3CB,RRAS,TFRC,CXADR
PAK Signaling	6,51E-01	1,35E-01	0,302	NRAS,CDC42,PAK1,ATM,MAP2K2,PXN,GRB2,MAP2K1,PIK3CB,RRAS,NCK1,CFL2
Amyotrophic Lateral Sclerosis Signaling	6,42E-01	1,33E-01	NaN	RNF19A,VEGFA,PAK1,ATM,GRINA,SLC1A2,CAPN8,CYCS,CAPN10,PIK3CB,CCS,NOS1,CAPNS1
Glioma Signaling	6,42E-01	1,33E-01	-1,155	E2F6,CALM1 (includes others),ATM,CAMK2D,MAP2K1,PIK3CB,AKT2,IGF2R,NRAS,MAP2K2,GRB2,CDKN2B,RRAS
Granzyme B Signaling	6,32E-01	1,88E-01	NaN	DFFA,CYCS,PRKDC
Chondroitin Sulfate Degradation (Metazoa)	6,32E-01	1,88E-01	NaN	GALNS,ARSB,MGEA5
CDP-diacylglycerol Biosynthesis I	6,32E-01	1,88E-01	NaN	GPAT4,AGPAT3,CDS2
Methylglyoxal Degradation III	6,32E-01	1,88E-01	NaN	AKR7A2,AKR1A1,CYP2E1
Parkinson's Signaling	6,32E-01	1,88E-01	NaN	PARK2,PARK7,CYCS
Wnt/β-catenin Signaling	6,18E-01	1,24E-01	-1,069	PPP2R5B,CSNK1A1,SOX6,LRP5,TCF3,GNAO1,CSNK2B,PPP2R4,CSNK1G2,GSK3A,BTRC,AKT2,FZD4,PPP2R5C,TGFBR2,PPP2CB,TAB1,TCF7L2,SOX7,BCL9,PPP2CA
CD40 Signaling	6,18E-01	1,38E-01	0,333	TNFAIP3,ATF1,ATM,MAP2K2,MAP2K3,IKBKAP,MAP2K1,PIK3CB,RELA
Role of JAK1, JAK2 and TYK2 in Interferon Signaling	6,17E-01	1,67E-01	NaN	IFNAR2,SOCS1,IFNAR1,RELA
Superpathway of D-myo-inositol (1,4,5)-trisphosphate Metabolism	6,17E-01	1,67E-01	NaN	INPP5B,INPP5K,IPMK,INPP5A
Assembly of RNA Polymerase I Complex	6,14E-01	2,22E-01	NaN	POLR1A,TAF1B
Phosphatidylethanolamine Biosynthesis II	6,14E-01	2,22E-01	NaN	CHKB,CEPT1
UDP-N-acetyl-D-galactosamine Biosynthesis II	6,14E-01	2,22E-01	NaN	GNPDA2,GNPNAT1
Folate Transformations I	6,14E-01	2,22E-01	NaN	MTHFD1L,MTHFD1
ErbB2-ErbB3 Signaling	6,07E-01	1,4E-01	NaN	NRAS,ATM,MAP2K2,GRB2,GSK3A,MAP2K1,PIK3CB,RRAS
Nitric Oxide Signaling in the Cardiovascular System	6,01E-01	1,3E-01	0,277	CALM1 (includes others),VEGFA,PRKAA1,ATM,PRKAG2,MAP2K1,PIK3CB,AKT2,MAP2K2,PRKAR1B,HSP90AB1,HSP90AA1,PRKAR2A
Death Receptor Signaling	5,88E-01	1,3E-01	1,732	PARP10,ACTG1,PARP3,TNFRSF21,DFFA,ROCK1,CYCS,TRADD,ACIN1,PARP2,DIABLO,RELA
Production of Nitric Oxide and Reactive Oxygen Species in Macrophages	5,86E-01	1,22E-01	1,279	PPP2R5B,MAP3K11,PPP2R4,ATM,PPP1R7,PPP1CA,PPARA,APOC1,MAP2K1,PIK3CB,AKT2,APOM,PPP2R5C,RELA,RHOA,CLU,MAP3K2,RHOB,PPP2CB,RHOF,PPP2CA,PPP1R11
Myc Mediated Apoptosis Signaling	5,81E-01	1,38E-01	NaN	NRAS,YWHAG,ATM,GRB2,CYCS,PIK3CB,AKT2,RRAS
Signaling by Rho Family GTPases	5,81E-01	1,2E-01	2,041	CDC42,GNAO1,MAP2K1,ARPC5L,ROCK2,PIK3CB,ARPC5,ACTG1,PIP5K1A,ROCK1,PIP4K2C,MAP3K11,SLC9A1,PAK1,ATM,SEPT2,CFL2,RELA,PPP1R12B,RHOA,GNB2,BAIAP2,CDC42EP1,GNG5,RHOB,MAP2K2,SEPT9,RHOF
Circadian Rhythm Signaling	5,8E-01	1,52E-01	NaN	CREB5,CREB3,PER1,GRINA,CLOCK
HIF1α Signaling	5,63E-01	1,27E-01	NaN	VEGFA,ATM,PIK3CB,AKT2,NRAS,NOS1,COPS5,EGLN2,LDHA,HSP90AA1,APEX1,RRAS,RBX1
Corticotropin Releasing Hormone Signaling	5,58E-01	1,26E-01	-0,302	CALM1 (includes others),VEGFA,GNAO1,MEF2BNB-MEF2B,PRKAG2,MAP2K1,ARPC5,NOS1,CREB5,CREB3,MAP2K2,PRKAR1B,MEF2B,PRKAR2A
Methylglyoxal Degradation I	5,47E-01	3,33E-01	NaN	HAGH
5-aminoimidazole Ribonucleotide Biosynthesis I	5,47E-01	3,33E-01	NaN	PFAS
Coenzyme A Biosynthesis	5,47E-01	3,33E-01	NaN	PPCS
1,25-dihydroxyvitamin D3 Biosynthesis	5,47E-01	3,33E-01	NaN	POR
D-glucuronate Degradation I	5,47E-01	3,33E-01	NaN	AKR1A1
Methionine Salvage II (Mammalian)	5,47E-01	3,33E-01	NaN	BHMT2
L-serine Degradation	5,47E-01	3,33E-01	NaN	SRR
N-acetylglucosamine Degradation I	5,47E-01	3,33E-01	NaN	GNPDA2
Calcium Transport I	5,47E-01	2E-01	NaN	ANXA5,ATP2B1
Histidine Degradation VI	5,47E-01	2E-01	NaN	CYP2E1,MICAL3
TWEAK Signaling	5,47E-01	1,47E-01	0,447	BAG4,TNFRSF12A,CYCS,TRADD,RELA
Phosphatidylglycerol Biosynthesis II (Non-plastidic)	5,34E-01	1,67E-01	NaN	GPAT4,AGPAT3,CDS2
D-myo-inositol (1,4,5)-trisphosphate Degradation	5,34E-01	1,67E-01	NaN	INPP5B,INPP5K,INPP5A
ErbB Signaling	5,34E-01	1,28E-01	NaN	NRAS,CDC42,PAK1,ATM,MAP2K2,GRB2,MAP2K3,MAP2K1,PIK3CB,RRAS,NCK1
Induction of Apoptosis by HIV1	5,32E-01	1,33E-01	-0,378	BBC3,DFFA,IKBKAP,CYCS,TRADD,SLC25A13,DIABLO,RELA
Growth Hormone Signaling	5,24E-01	1,3E-01	-1,000	RPS6KB2,SOCS5,SRF,SOCS4,ATM,SOCS1,IRS1,SOCS2,PIK3CB
Triacylglycerol Biosynthesis	5,15E-01	1,43E-01	NaN	GPAT4,LPIN1,AGPAT3,LPIN2,PLPP3
Reelin Signaling in Neurons	4,99E-01	1,27E-01	NaN	DAB1,PAFAH1B1,MAPK8IP1,MAP3K11,CRKL,ATM,MAPK8IP3,APP,MAPT,PIK3CB
Synaptic Long Term Depression	4,9E-01	1,2E-01	0,243	PLCB1,PPP2R5B,GNAO1,PPP2R4,PLA2G6,MAP2K1,PPP2R5C,PLCD3,NRAS,NOS1,MAP2K2,PPP2CB,PLA2G12A,PNPLA8,PLB1,RRAS,PPP2CA
Purine Nucleotides De Novo Biosynthesis II	4,88E-01	1,82E-01	NaN	IMPDH2,PFAS
Stearate Biosynthesis I (Animals)	4,86E-01	1,39E-01	NaN	ACSL3,SLC27A4,SLC27A5,CYP2E1,GNPAT
Lymphotoxin β Receptor Signaling	4,69E-01	1,3E-01	-0,816	ATM,IKBKAP,CYCS,PIK3CB,AKT2,DIABLO,RELA
Pyrimidine Ribonucleotides Interconversion	4,69E-01	1,43E-01	NaN	CANT1,NME1,CTPS1,NME2
IL-17 Signaling	4,63E-01	1,25E-01	NaN	NRAS,ATM,MAP2K2,MAP2K3,MAP2K1,PIK3CB,AKT2,RRAS,RELA
DNA Methylation and Transcriptional Repression Signaling	4,53E-01	1,5E-01	NaN	DNMT1,RBBP4,MBD3
Purine Nucleotides Degradation II (Aerobic)	4,53E-01	1,5E-01	NaN	IMPDH2,ADAT3,NT5C
Xenobiotic Metabolism Signaling	4,52E-01	1,14E-01	NaN	NCOR2,PPP2R4,NQO2,CAMK2D,IL4I1,MAP2K1,PIK3CB,SCAND1,PPP2R5C,PPP2CB,MAP2K3,HDAC4,HSP90AA1,PPP2CA,PPP2R5B,GCLC,HS2ST1,SMOX,MAP3K11,ATM,CES1,RELA,NRAS,ALDH16A1,MAP3K2,MAP2K2,HSP90AB1,KEAP1,RRAS,RBX1,EIF2AK3
Role of Oct4 in Mammalian Embryonic Stem Cell Pluripotency	4,51E-01	1,3E-01	NaN	FBXO15,PHC3,TDRD7,RXRB,AQR,NR6A1
Airway Inflammation in Asthma	4,45E-01	2,5E-01	NaN	IL5
Uracil Degradation II (Reductive)	4,45E-01	2,5E-01	NaN	UPB1
Heme Degradation	4,45E-01	2,5E-01	NaN	HMOX2
Spermine and Spermidine Degradation I	4,45E-01	2,5E-01	NaN	SMOX
Methylmalonyl Pathway	4,45E-01	2,5E-01	NaN	PCCB
Glutathione Redox Reactions II	4,45E-01	2,5E-01	NaN	TXNDC12
Thymine Degradation	4,45E-01	2,5E-01	NaN	UPB1
N-acetylglucosamine Degradation II	4,45E-01	2,5E-01	NaN	GNPDA2
Phenylalanine Degradation I (Aerobic)	4,45E-01	2,5E-01	NaN	QDPR
Renin-Angiotensin Signaling	4,45E-01	1,19E-01	-0,277	PAK1,ATM,SHC2,PRKAG2,MAP2K1,PIK3CB,RELA,NRAS,MAP2K2,GRB2,PRKAR1B,RRAS,PRKAR2A
Glutaryl-CoA Degradation	4,38E-01	1,67E-01	NaN	HSD17B10,HSD17B4
Natural Killer Cell Signaling	4,3E-01	1,18E-01	NaN	PAK1,ATM,MAP2K1,PIK3CB,AKT2,NRAS,INPP5B,PTPN11,INPP5K,MAP2K2,GRB2,RRAS,NCK1
EGF Signaling	4,26E-01	1,25E-01	-0,378	SRF,CSNK2B,ATM,GRB2,MAP2K1,PIK3CB,AKT2
Role of NANOG in Mammalian Embryonic Stem Cell Pluripotency	4,15E-01	1,17E-01	0,333	ATM,SMAD4,MAP2K1,PIK3CB,AKT2,IL6ST,FZD4,NRAS,SMAD5,MAP2K2,GRB2,BMP6,RRAS
Pyrimidine Ribonucleotides De Novo Biosynthesis	4,1E-01	1,33E-01	NaN	CANT1,NME1,CTPS1,NME2
Role of p14/p19ARF in Tumor Suppression	4,1E-01	1,33E-01	NaN	SENP3,ATM,PIK3CB,NPM1
Sonic Hedgehog Signaling	4,1E-01	1,33E-01	NaN	PRKAR1B,PRKAG2,ARRB2,PRKAR2A
Netrin Signaling	4,07E-01	1,28E-01	NaN	PPP3R1,PRKAR1B,PRKAG2,NCK1,PRKAR2A
Glioma Invasiveness Signaling	4,06E-01	1,23E-01	1,134	NRAS,RHOB,ATM,PIK3CB,RHOF,RRAS,RHOA
Assembly of RNA Polymerase III Complex	3,94E-01	1,54E-01	NaN	GTF3C1,GTF3C2
Bile Acid Biosynthesis, Neutral Pathway	3,94E-01	1,54E-01	NaN	SLC27A5,SCP2
Ovarian Cancer Signaling	3,93E-01	1,15E-01	NaN	RPS6KB2,TCF3,VEGFA,ATM,PRKAG2,MAP2K1,PIK3CB,AKT2,FZD4,NRAS,MAP2K2,PRKAR1B,TCF7L2,RRAS,PRKAR2A
HER-2 Signaling in Breast Cancer	3,91E-01	1,18E-01	NaN	NRAS,CDC42,ATM,GRB2,GSK3A,TSC1,PIK3CB,AKT2,RRAS
TNFR1 Signaling	3,85E-01	1,22E-01	0,447	CDC42,TNFAIP3,PAK1,CYCS,TRADD,RELA
4-1BB Signaling in T Lymphocytes	3,83E-01	1,29E-01	0,000	MAP2K2,IKBKAP,MAP2K1,RELA
eNOS Signaling	3,72E-01	1,13E-01	0,905	CALM1 (includes others),CNGB1,VEGFA,PRKAA1,ATM,PRKAG2,PIK3CB,AKT2,HSPA9,HSPA8,STUB1,PRKAR1B,HSP90AB1,HSP90AA1,PRKAB2,PRKAR2A
Creatine-phosphate Biosynthesis	3,7E-01	2E-01	NaN	CKB
Ceramide Biosynthesis	3,7E-01	2E-01	NaN	KDSR
2-oxobutanoate Degradation I	3,7E-01	2E-01	NaN	PCCB
Galactose Degradation I (Leloir Pathway)	3,7E-01	2E-01	NaN	GALM
Lactose Degradation III	3,7E-01	2E-01	NaN	GLB1
Colorectal Cancer Metastasis Signaling	3,65E-01	1,1E-01	1,043	LRP5,PRKAG2,SMAD4,MAP2K1,PIK3CB,GRB2,PRKAR1B,TCF7L2,PRKAR2A,TCF3,VEGFA,ATM,AKT2,SIAH1,IL6ST,FZD4,RELA,RHOA,GNB2,TGFBR2,NRAS,GNG5,RHOB,MAP2K2,RHOF,RRAS
α-Adrenergic Signaling	3,63E-01	1,15E-01	-0,707	NRAS,GNG5,CALM1 (includes others),MAP2K2,PRKAR1B,PRKAG2,MAP2K1,RRAS,PRKAR2A,GNB2
FcγRIIB Signaling in B Lymphocytes	3,61E-01	1,22E-01	-0,447	NRAS,ATM,GRB2,PIK3CB,RRAS
Superpathway of Methionine Degradation	3,58E-01	1,25E-01	NaN	EHMT1,PRMT3,BHMT2,PCCB
RAR Activation	3,57E-01	1,11E-01	NaN	NCOR2,PML,CDK7,PBRM1,SMARCD1,VEGFA,CSNK2B,RXRB,PRKAG2,SMAD4,MAP2K1,PIK3CB,SCAND1,AKT2,GTF2H4,RELA,RDH12,DUSP1,SMAD5,PRKAR1B,PRKAR2A
Thrombin Signaling	3,57E-01	1,11E-01	0,943	PLCB1,GNAO1,ATM,CAMK2D,MAP2K1,ROCK2,PIK3CB,AKT2,RELA,PLCD3,PPP1R12B,RHOA,GNB2,NRAS,GNG5,RHOB,MAP2K2,GRB2,ROCK1,RHOF,RRAS
Tryptophan Degradation X (Mammalian, via Tryptamine)	3,55E-01	1,3E-01	NaN	SMOX,IL4I1,AKR1A1
TCA Cycle II (Eukaryotic)	3,55E-01	1,3E-01	NaN	SUCLA2,MDH1,SDHC
Superpathway of Citrulline Metabolism	3,55E-01	1,43E-01	NaN	NOS1,ASS1
Urate Biosynthesis/Inosine 5'-phosphate Degradation	3,55E-01	1,43E-01	NaN	IMPDH2,NT5C
γ-glutamyl Cycle	3,55E-01	1,43E-01	NaN	GCLC,GCLM
Relaxin Signaling	3,45E-01	1,11E-01	1,265	TDP2,VEGFA,GNAO1,ATM,PRKAG2,MAP2K1,PIK3CB,AKT2,RELA,GNB2,GNG5,PDE7A,PRKAR1B,APEX1,PRKAR2A
Huntington's Disease Signaling	3,44E-01	1,09E-01	0,000	NCOR2,POLR2A,POLR2F,CAPN8,CYCS,PIK3CB,PSME3,VTI1A,CREB3,HSPA8,GRB2,POLR2I,HDAC4,CAPNS1,PLCB1,ATM,CAPN10,HDAC3,AKT2,GNB2,GPAA1,RCOR3,HSPA9,GNG5,CREB5
UVC-Induced MAPK Signaling	3,4E-01	1,19E-01	0,447	NRAS,MAP2K2,MAP2K1,SMPD4,RRAS
RhoGDI Signaling	3,4E-01	1,1E-01	-1,500	PIP4K2C,CDC42,ARHGAP5,GNAO1,PAK1,ARPC5L,ROCK2,CFL2,PPP1R12B,RHOA,GNB2,ARPC5,GNG5,ACTG1,RHOB,ARHGDIA,PIP5K1A,ROCK1,RHOF
Role of Macrophages, Fibroblasts and Endothelial Cells in Rheumatoid Arthritis	3,35E-01	1,08E-01	NaN	CSNK1A1,LRP5,F2RL1,CALM1 (includes others),GNAO1,CAMK2D,MAP2K1,ROCK2,PIK3CB,CREB3,ROCK1,MAP2K3,TCF7L2,IRAK2,IL18R1,PLCB1,TCF3,VEGFA,ATM,TRADD,AKT2,IL6ST,FZD4,RELA,PLCD3,RHOA,NRAS,PPP3R1,CREB5,MAP2K2,SOCS1,RRAS
Retinoic acid Mediated Apoptosis Signaling	3,34E-01	1,15E-01	1,633	PARP10,PARP3,RXRB,CYCS,PARP2,DAP3,IFNAR1
PKCθ Signaling in T Lymphocytes	3,25E-01	1,1E-01	NaN	MAP3K11,ATM,CAMK2D,PIK3CB,RELA,MALT1,NRAS,BCL10,PPP3R1,HLA-DMA,MAP3K2,GRB2,RRAS
nNOS Signaling in Skeletal Muscle Cells	3,2E-01	1,33E-01	NaN	NOS1,CALM1 (includes others)
Gαq Signaling	3,17E-01	1,09E-01	1,807	PLCB1,CALM1 (includes others),ATM,MAP2K1,ROCK2,PIK3CB,AKT2,RELA,RHOA,GNB2,GNG5,PPP3R1,RHOB,MAP2K2,ROCK1,RHOF
Arginine Biosynthesis IV	3,13E-01	1,67E-01	NaN	ASS1
Pyruvate Fermentation to Lactate	3,13E-01	1,67E-01	NaN	LDHA
Urea Cycle	3,13E-01	1,67E-01	NaN	ASS1
Pentose Phosphate Pathway (Non-oxidative Branch)	3,13E-01	1,67E-01	NaN	RPIA
UDP-N-acetyl-D-glucosamine Biosynthesis II	3,13E-01	1,67E-01	NaN	GNPNAT1
Ceramide Degradation	3,13E-01	1,67E-01	NaN	ASAH1
NAD Biosynthesis III	3,13E-01	1,67E-01	NaN	NAMPT
IL-1 Signaling	3,08E-01	1,1E-01	1,414	GNG5,GNAO1,PRKAR1B,MAP2K3,TAB1,PRKAG2,IRAK2,RELA,PRKAR2A,GNB2
Role of JAK family kinases in IL-6-type Cytokine Signaling	3,03E-01	1,2E-01	NaN	PTPN11,SOCS1,IL6ST
Bupropion Degradation	3,03E-01	1,2E-01	NaN	POR,CYP2C18,CYP2E1
Role of IL-17F in Allergic Inflammatory Airway Diseases	3,02E-01	1,14E-01	0,447	CREB5,CREB3,MAP2K2,MAP2K1,RELA
Role of IL-17A in Arthritis	2,94E-01	1,11E-01	NaN	ATM,MAP2K2,MAP2K3,MAP2K1,PIK3CB,RELA
tRNA Splicing	2,92E-01	1,14E-01	NaN	TDP2,PDE7A,TSEN54,APEX1
Mismatch Repair in Eukaryotes	2,9E-01	1,25E-01	NaN	FEN1,PCNA
Antiproliferative Role of TOB in T Cell Signaling	2,8E-01	1,15E-01	NaN	TGFBR2,SKP2,SMAD4
Interferon Signaling	2,73E-01	1,11E-01	-1,000	IFNAR2,SOCS1,IFNAR1,RELA
NAD Biosynthesis from 2-amino-3-carboxymuconate Semialdehyde	2,67E-01	1,43E-01	NaN	NADSYN1
Acetyl-CoA Biosynthesis I (Pyruvate Dehydrogenase Complex)	2,67E-01	1,43E-01	NaN	DLAT
Adenine and Adenosine Salvage III	2,67E-01	1,43E-01	NaN	ADAT3
Aspartate Degradation II	2,67E-01	1,43E-01	NaN	MDH1
TR/RXR Activation	2,65E-01	1,06E-01	NaN	NCOR2,PFKP,SREBF1,ATM,BCL3,RXRB,HDAC3,PIK3CB,AKT2
Wnt/Ca+ pathway	2,64E-01	1,07E-01	0,000	PLCB1,CREB5,CREB3,FZD4,RELA,PLCD3
Adenosine Nucleotides Degradation II	2,62E-01	1,18E-01	NaN	ADAT3,NT5C
Methionine Degradation I (to Homocysteine)	2,62E-01	1,18E-01	NaN	EHMT1,PRMT3
IL-15 Production	2,59E-01	1,11E-01	NaN	MAP3K11,IRF3,RELA
Cell Cycle Control of Chromosomal Replication	2,59E-01	1,11E-01	NaN	RPA2,CDK7,MCM4
Acetone Degradation I (to Methylglyoxal)	2,59E-01	1,11E-01	NaN	POR,CYP2C18,CYP2E1
Complement System	2,56E-01	1,08E-01	NaN	CD59,C2,C1QBP,C8G
Nur77 Signaling in T Lymphocytes	2,5E-01	1,05E-01	NaN	SIN3B,CALM1 (includes others),PPP3R1,HLA-DMA,MAP3K2,CYCS
Superpathway of Cholesterol Biosynthesis	2,39E-01	1,07E-01	NaN	LSS,SC5D,DHCR7
Noradrenaline and Adrenaline Degradation	2,39E-01	1,05E-01	NaN	HSD17B10,SMOX,IL4I1,AKR1A1
Valine Degradation I	2,38E-01	1,11E-01	NaN	BCKDHA,BCKDHB
Sphingosine and Sphingosine-1-phosphate Metabolism	2,3E-01	1,25E-01	NaN	ASAH1
Purine Ribonucleosides Degradation to Ribose-1-phosphate	2,3E-01	1,25E-01	NaN	ADAT3
Salvage Pathways of Pyrimidine Deoxyribonucleotides	2,3E-01	1,25E-01	NaN	TK2
GADD45 Signaling	2,16E-01	1,05E-01	NaN	ATM,PCNA
DNA damage-induced 14-3-3σ Signaling	2,16E-01	1,05E-01	NaN	ATM,AKT2
Cysteine Biosynthesis III (mammalia)	2,16E-01	1,05E-01	NaN	EHMT1,PRMT3
© 2000-2016 QIAGEN. All rights reserved.

## Sheet: EIF2 Signaling_Supplement Fig 5
S10 Table. Pathway with molecules from the top canonical pathway "EIF2 signaling" added to ATF3, Upstream Regulators, Metformin, and Gluconeogenesis (depicted on Supplemental Figure 5).
Symbol	Entrez Gene Name	Ensembl	Exp Log Ratio	Location	Family	Drugs	Entrez Gene ID for Human	Entrez Gene ID for Mouse	Entrez Gene ID for Rat
AGO1	argonaute 1, RISC catalytic component	ENSG00000092847	-0.400960843723901	Cytoplasm	translation regulator		26523	236511	313594
AKT2	v-akt murine thymoma viral oncogene homolog 2	ENSG00000105221	-0.0412210383391718	Cytoplasm	kinase	BAY1125976, enzastaurin	208	11652	25233
ATF3	activating transcription factor 3	ENSG00000162772	2.1392752473141	Nucleus	transcription regulator		467	11910	25389
ATM	ATM serine/threonine kinase	ENSG00000149311	-0.147056040991829	Nucleus	kinase		472	11920	300711
CLOCK	clock circadian regulator	ENSG00000134852	-0.152987385999489	Nucleus	transcription regulator		9575	12753	60447
EIF2AK3	eukaryotic translation initiation factor 2 alpha kinase 3	ENSG00000172071	0.690927336247337	Cytoplasm	kinase		9451	13666	29702
EIF2B3	eukaryotic translation initiation factor 2B subunit gamma	ENSG00000070785	-0.0574799038590263	Cytoplasm	other		8891	108067	171145
EIF2B4	eukaryotic translation initiation factor 2B subunit delta	ENSG00000115211	-0.00576064130606456	Cytoplasm	other		8890	13667	117019
EIF2S1	eukaryotic translation initiation factor 2 subunit alpha	ENSG00000134001	0.0539266123784588	Cytoplasm	translation regulator		1965	13665	54318
EIF2S2	eukaryotic translation initiation factor 2 subunit beta	ENSG00000125977	-0.0543541472764469	Cytoplasm	translation regulator		8894	67204	296302
EIF3G	eukaryotic translation initiation factor 3 subunit G	ENSG00000130811	-0.00242679656382467	Cytoplasm	other		8666	53356	298700
EIF3J	eukaryotic translation initiation factor 3 subunit J	ENSG00000104131	0.0426364982915799	Cytoplasm	translation regulator		8669	78655|100042807	691947
EIF4E	eukaryotic translation initiation factor 4E	ENSG00000151247	0.167438930632181	Cytoplasm	translation regulator		1977	13684	117045
FAU	Finkel-Biskis-Reilly murine sarcoma virus (FBR-MuSV) ubiquitously expressed	ENSG00000149806	-0.0327109818940567	Cytoplasm	other		2197	14109	100360647|29752|687780
gluconeogenesis				Other	function
GRB2	growth factor receptor bound protein 2	ENSG00000177885	-0.00504434995840296	Cytoplasm	other		2885	14784	81504
HNF4A	hepatocyte nuclear factor 4, alpha			Nucleus	transcription regulator		3172	15378	25735
MAP2K1	mitogen-activated protein kinase kinase 1	ENSG00000169032	0.13838058843273	Cytoplasm	kinase	selumetinib, pimasertib, trametinib, refametinib, cobimetinib, dabrafenib/trametinib, cobimetinib/vemurafenib, MKK1 inhibitor	5604	26395	170851
MAP2K2	mitogen-activated protein kinase kinase 2	ENSG00000126934	-0.0728173713743174	Cytoplasm	kinase	selumetinib, pimasertib, trametinib, cobimetinib, dabrafenib/trametinib, cobimetinib/vemurafenib	5605	26396	58960
metformin				Other	chemical drug
MYC	v-myc avian myelocytomatosis viral oncogene homolog			Nucleus	transcription regulator		4609	17869	24577
MYCN	v-myc avian myelocytomatosis viral oncogene neuroblastoma derived homolog			Nucleus	transcription regulator		4613	18109	298894
NRAS	neuroblastoma RAS viral (v-ras) oncogene homolog	ENSG00000213281	-0.0317428912543937	Plasma Membrane	enzyme		4893	18176	24605
PIK3CB	phosphatidylinositol-4,5-bisphosphate 3-kinase catalytic subunit beta	ENSG00000051382	0.172924219541851	Cytoplasm	kinase	SF 1126, PX-866, dactolisib, pictilisib, buparlisib, XL147, SAR260301, GSK2636771, BAY1082439, PQR309, acalisib	5291	74769	85243
PPP1CA	protein phosphatase 1, catalytic subunit, alpha isozyme	ENSG00000172531	-0.0680985082363915	Cytoplasm	phosphatase		5499	19045	24668
RPL13	ribosomal protein L13	ENSG00000167526	0.132587142832716	Nucleus	other		6137	270106|100040416	81765
RPL13A	ribosomal protein L13a	ENSG00000142541	0.030938308889385	Cytoplasm	other		23521	22121	317646
RPL14	ribosomal protein L14	ENSG00000188846	0.122019197310918	Cytoplasm	other		9045	67115	65043
RPL18A	ribosomal protein L18a	ENSG00000105640	-0.179789184792725	Cytoplasm	other		6142	76808	290641
RPL19	ribosomal protein L19	ENSG00000108298	0.142700779167049	Cytoplasm	other		6143	19921	81767
RPL22	ribosomal protein L22	ENSG00000116251	0.0585669183554554	Nucleus	other		6146	19934	81768
RPL24	ribosomal protein L24	ENSG00000114391	0.089899596181278	Cytoplasm	other		6152	68193	64307
RPL26	ribosomal protein L26	ENSG00000161970	0.208859520558088	Cytoplasm	other		6154	19941	287417
RPL26L1	ribosomal protein L26 like 1	ENSG00000037241	-0.0586182197219175	Cytoplasm	other		51121		100910721
RPL27	ribosomal protein L27	ENSG00000131469	0.100291388634253	Cytoplasm	other		6155	19942	64306
RPL3L	ribosomal protein L3 like	ENSG00000140986	-0.495464517514413	Cytoplasm	other		6123	66211	287122
RPL5	ribosomal protein L5	ENSG00000122406	0.0332036360581135	Cytoplasm	other		6125	100503670	81763
RPL6	ribosomal protein L6	ENSG00000089009	0.0308000752424684	Nucleus	other		6128	432502|19988	117042
RPL7L1	ribosomal protein L7 like 1	ENSG00000146223	0.0082667819868507	Cytoplasm	transcription regulator		285855	66229	317275
RPLP2	ribosomal protein, large, P2	ENSG00000177600	0.144652379102391	Cytoplasm	other		6181	67186
RPS13	ribosomal protein S13	ENSG00000110700	0.00400125985613466	Cytoplasm	other		6207	68052
RPS16	ribosomal protein S16	ENSG00000105193	0.0387203119610304	Cytoplasm	other		6217	20055	140655
RPS2	ribosomal protein S2	ENSG00000140988	-0.0439013356114887	Cytoplasm	other		6187	16898	83789
RPS20	ribosomal protein S20	ENSG00000008988	-0.0402474973595901	Cytoplasm	other		6224	67427	122772
RPS26	ribosomal protein S26	ENSG00000197728	-0.453895400016799	Cytoplasm	other		6231	27370	27139|100360508
RPS29	ribosomal protein S29	ENSG00000213741	-0.150437223557565	Cytoplasm	other		6235	20090	25348
RPS3A	ribosomal protein S3A	ENSG00000145425	0.429190190186407	Nucleus	other		6189		100365839
RPS5	ribosomal protein S5	ENSG00000083845	0.0613490521982196	Cytoplasm	other		6193	20103	25538
RPS8	ribosomal protein S8	ENSG00000142937	0.0373727170845793	Cytoplasm	other		6202	20116	65136
RRAS	related RAS viral (r-ras) oncogene homolog	ENSG00000126458	0.237227114214316	Cytoplasm	enzyme		6237	20130	361568
TP53	tumor protein p53			Nucleus	transcription regulator	CGM097, kevetrin	7157	22059	24842
UBA52	ubiquitin A-52 residue ribosomal protein fusion product 1	ENSG00000221983	0.0818604678104313	Cytoplasm	enzyme		7311	665964
© 2000-2016 QIAGEN. All rights reserved.
