# Supplementary material for: Genomic Characterization of Metformin Hepatic Response
Source: PLoS Genet. 2016 Nov 30;12(11):e1006449. doi: 10.1371/journal.pgen.1006449 (PMC5130177; doi:10.1371/journal.pgen.1006449)
Supplement: S11 Table — (XLSX) [file pgen.1006449.s018.xlsx]

## Sheet: Sheet1
S11 Table. sgRNAs used for CRISPRa.
Name	Sequence	Quota	Target Taxon	Target Gene ID	Target Gene Symbol	Target Transcript	Custom Target Sequence Reference	Target Mode (GENE, TRANSCRIPT, CDS)	PAM Policy	Target Window Policy	Initial Spacing Requirement	Off-Target Match Ruleset Version	Off-Target Tier Policy	Off-Target Match Bin Policy	Genomic Sequence	Position of Base After Cut (1-based)	Strand	Target Context Sequence	PAM Sequence	Exon Number	Target Concat Cut Length	Target Concat Total Length	Target Concat Cut %	# Off-Target Tier I Match Bin I Matches	# Off-Target Tier II Match Bin I Matches	# Off-Target Tier III Match Bin I Matches	# Off-Target Tier IV Match Bin I Matches	# Off-Target Tier I Match Bin II Matches	# Off-Target Tier II Match Bin II Matches	# Off-Target Tier III Match Bin II Matches	# Off-Target Tier IV Match Bin II Matches	# Off-Target Tier I Match Bin III Matches	# Off-Target Tier II Match Bin III Matches	# Off-Target Tier III Match Bin III Matches	# Off-Target Tier IV Match Bin III Matches	# Off-Target Tier I Match Bin IV Matches	# Off-Target Tier II Match Bin IV Matches	# Off-Target Tier III Match Bin IV Matches	# Off-Target Tier IV Match Bin IV Matches	On-Target Ruleset	On-Target Efficacy Score	On-Target Rank	Off-Target Rank	On-Target Rank Weight	Off-Target Rank Weight	Combined Rank	Pick Order	Picking Round	Picking Notes
sgRNA1	TAGAGTATCTAACCCAACGT	5	9606				Input Sequence	SEQUENCE	NGG	5-65	5	1	1	5.20.100	Input Sequence	435	antisense	TCAGTAGAGTATCTAACCCAACGTAGGTAT	AGG		434	3100	14	0	2	0	0	0	9	6	12	1	20	10	34	0	35	13	32	2	0.7091	9	1	1	1	1	1	1
sgRNA2	GGATAATGTGAACTCATGTG	5	9606				Input Sequence	SEQUENCE	NGG	5-65	5	1	1	5.20.100	Input Sequence	1491	antisense	TCAGGGATAATGTGAACTCATGTGGGGTTC	GGG		1490	3100	48.1	0	2	0	0	0	45	7	63	3	100	34	94	3	143	62	182	2	0.7022	10	9	1	1	2	2	1
sgRNA3	TTGCTCAGACTGAAACCTAG	5	9606				Input Sequence	SEQUENCE	NGG	5-65	5	1	1	5.20.100	Input Sequence	606	sense	TTGGTTGCTCAGACTGAAACCTAGAGGCTT	AGG		605	3100	19.5	0	2	0	0	0	78	26	57	13	95	31	96	1	128	28	84	2	0.6888	14	26	1	1	5	3	1
